# Supplementary material for: Integrated intracellular organization and its variations in human iPS cells
Source: Nature. 2023 Jan 4;613(7943):345–54. doi: 10.1038/s41586-022-05563-7 (PMC9834050; doi:10.1038/s41586-022-05563-7)
Supplement: Supplementary file 3 — This DataFile contains 1) a summary of all of the numbers of FOVs, imaging days and cells for all analyses, 2) the heat map data for the average location similarities, stereotypy, and concordance, including difference heat maps, and 3) additional data on the comparative analysis of cellular structure volumes in edge and non-edge cells. [file 41586_2022_5563_MOESM3_ESM.xlsx]

## Sheet: numbers of cells
structure	acquisition order	workflow	number of FOVs	number of days	single cell dataset					shape-matched dataset
					total	mitotics	outliers	baseline	8D sphere	non-edge cells	edge cells	interphase 1 (i1)	prophase (m1)	interphase 2 (i2)	early prometaphase (m2)
nucleoli (DFC)	10	Pipeline 4.1	760	10	10446	460	31	9955	1554	260	310	68	71	24	26
nucleoli (GC)	17	Pipeline 4.2	1009	7	12550	685	38	11827	1819	314	358	105	119	59	67
nuclear speckles	25	Pipeline 4.4	393	5	2983	143	3	2837	369	125	149	51	57	9	9
cohesins	24	Pipeline 4.4	245	3	2392	105	12	2275	550	33	35	29	31	6	6
histones	21	Pipeline 4.4	1343	17	15877	784	2	15091	2876	125	138	136	147	65	73
nuclear envelope	3	Pipeline 4	1095	13	12409	514	30	11865	2718	183	195	89	97	40	47
nuclear pores	22	Pipeline 4.4	1458	17	17738	884	35	16819	3293	116	120	180	199	70	73
ER (Sec61 beta)	5	Pipeline 4	523	10	6714	296	8	6410	747	167	192	67	74	22	27
ER (SERCA2)	23	Pipeline 4.4	872	10	10177	457	14	9706	2303	45	48	70	80	29	34
peroxisomes	20	Pipeline 4.4	156	4	1997	144	0	1853	304	41	49	23	25	12	15
endosomes	19	Pipeline 4.4	267	5	2605	190	4	2411	442	97	110	30	31	15	17
mitochondria	2	Pipeline 4	1963	30	24426	1292	72	23062	4159	299	323	248	277	146	170
lysosomes	11	Pipeline 4.1	952	10	10745	604	20	10121	1804	319	385	74	84	35	37
Golgi	7	Pipeline 4.1	570	7	6498	309	11	6178	1058	162	174	42	46	16	18
microtubules	1	Pipeline 4	730	18	9692	538	34	9120	1487	389	479	89	98	59	66
centrioles	12	Pipeline 4.2	632	11	7780	452	205	7123	1148	278	336	51	58	45	46
gap junctions	13	Pipeline 4.2	528	8	6548	373	2	6173	1147	97	104	46	48	16	17
tight junctions	9	Pipeline 4.1	459	6	5881	294	46	5541	831	197	235	54	62	25	29
desmosomes	4	Pipeline 4	821	11	10583	430	355	9798	1170	128	137	85	88	38	41
adherens junctions	18	Pipeline 4.2	658	5	6223	374	6	5843	1144	214	246	78	87	29	32
plasma membrane	14	Pipeline 4.2	599	9	8107	436	2	7669	1348	142	154	62	68	38	38
actin filaments	6	Pipeline 4.1	243	5	4010	186	0	3824	397	47	51	35	39	12	14
actin bundles	15	Pipeline 4.2	725	10	8224	561	10	7653	1215	284	346	93	108	27	32
actomyosin bundles	8	Pipeline 4.1	604	8	6596	373	18	6205	1119	264	319	55	64	24	28
matrix adhesions	16	Pipeline 4.2	495	4	3880	306	86	3488	628	151	176	109	143	16	19
Total					215081	11190	1044	202847	35630	4477	5169	1969	2201	877	981
mitotics	cells identified as described in Supplemental Methods
outliers	cells flagged as outliers as described in Supplemental Methods
baseline	cells that make up the baseline interphase dataset (total - mitotics - outliers)

## Sheet: n. cells across shape modes
structure	acquisition order	workflow	Shape Mode 1										Shape Mode 2										Shape Mode 3										Shape Mode 4										Shape Mode 5
			σ=-2.0	σ=-1.5	σ=-1.0	σ=-0.5	σ=0	σ=0.5	σ=1.0	σ=1.5	σ=2.0	total	σ=-2.0	σ=-1.5	σ=-1.0	σ=-0.5	σ=0	σ=0.5	σ=1.0	σ=1.5	σ=2.0	total	σ=-2.0	σ=-1.5	σ=-1.0	σ=-0.5	σ=0	σ=0.5	σ=1.0	σ=1.5	σ=2.0	total	σ=-2.0	σ=-1.5	σ=-1.0	σ=-0.5	σ=0	σ=0.5	σ=1.0	σ=1.5	σ=2.0	total	σ=-2.0	σ=-1.5	σ=-1.0	σ=-0.5	σ=0	σ=0.5	σ=1.0
nucleoli (DFC)	10	Pipeline 4.1	94	295	642	1096	1530	1761	1488	1015	502	8423	240	704	1319	1607	1542	1150	900	545	416	8423	548	744	963	1229	1461	1258	961	741	518	8423	482	605	1022	1381	1576	1360	976	593	428	8423	141	694	1225	1626	1554	1223	909
nucleoli (GC)	17	Pipeline 4.2	123	385	887	1443	1854	2078	1695	1111	424	10000	189	680	1368	1875	1805	1568	1107	791	617	10000	502	714	1092	1447	1863	1682	1238	840	622	10000	500	783	1174	1667	1922	1561	1102	701	590	10000	180	767	1526	1806	1820	1450	1084
nuclear speckles	25	Pipeline 4.4	580	524	383	293	252	157	74	39	7	2309	40	154	348	476	456	327	255	150	103	2309	66	114	195	449	640	445	220	120	60	2309	51	97	247	503	624	384	244	108	51	2309	30	174	401	491	453	320	218
cohesins	24	Pipeline 4.4	193	336	430	467	334	172	85	28	6	2051	48	153	318	446	376	274	223	133	80	2051	37	86	204	380	633	413	201	66	31	2051	50	113	213	413	501	400	225	81	55	2051	31	201	352	419	369	288	199
histones	21	Pipeline 4.4	748	1490	2314	2554	2289	2045	1355	586	133	13514	509	1442	2535	2816	2342	1764	1183	614	309	13514	499	801	1406	2324	3104	2478	1480	892	530	13514	552	937	1581	2421	2789	2343	1493	899	499	13514	230	1210	2173	2669	2672	1931	1371
nuclear envelope	3	Pipeline 4	829	1374	1802	2025	1900	1457	833	348	109	10677	157	584	1494	2007	2111	1666	1256	828	574	10677	323	646	1099	1961	2694	2043	1109	560	242	10677	301	573	1230	2134	2555	1834	1186	575	289	10677	115	828	1658	2128	2039	1646	1106
nuclear pores	22	Pipeline 4.4	382	952	1918	2633	3111	2786	1914	913	309	14918	597	1645	2581	2915	2549	2089	1358	776	408	14918	630	1044	1676	2549	3174	2552	1697	1016	580	14918	626	1040	1822	2605	3058	2496	1707	915	649	14918	273	1343	2487	2915	2770	2148	1418
ER (Sec61 beta)	5	Pipeline 4	97	173	356	593	814	942	934	798	511	5218	129	349	696	917	912	781	588	455	391	5218	326	423	580	771	880	778	633	469	358	5218	297	402	621	851	884	849	588	409	317	5218	100	431	777	920	934	764	552
ER (SERCA2)	23	Pipeline 4.4	683	1478	2140	2078	1430	675	279	116	17	8896	405	1142	1811	1900	1448	1131	659	295	105	8896	152	385	944	1770	2565	1820	858	293	109	8896	235	520	1021	1736	2095	1609	969	448	263	8896	136	756	1499	1889	1698	1261	878
peroxisomes	20	Pipeline 4.4	29	122	225	317	338	305	176	74	29	1615	88	232	363	333	225	181	113	62	18	1615	82	130	182	267	299	288	165	123	79	1615	63	141	188	270	309	267	184	104	89	1615	35	169	278	310	291	216	143
endosomes	19	Pipeline 4.4	148	352	420	365	375	271	155	61	20	2167	44	150	334	461	393	323	234	142	86	2167	98	133	242	381	485	414	218	122	74	2167	85	131	268	424	435	373	248	126	77	2167	42	203	340	389	422	340	231
mitochondria	2	Pipeline 4	514	1260	2226	3234	3860	3756	2932	1584	759	20125	356	1221	2626	3830	3744	3129	2354	1610	1255	20125	1065	1650	2418	3227	3938	3281	2303	1371	872	20125	811	1385	2360	3435	3928	3440	2386	1362	1018	20125	264	1509	3069	3671	3823	2972	2214
lysosomes	11	Pipeline 4.1	370	773	1277	1483	1512	1327	1000	706	317	8765	170	570	1165	1656	1607	1319	1015	694	569	8765	328	543	953	1520	1957	1566	970	575	353	8765	348	565	1027	1579	1819	1475	966	597	389	8765	147	691	1311	1659	1558	1364	942
Golgi	7	Pipeline 4.1	181	392	750	966	901	780	658	496	216	5340	77	236	636	918	995	865	691	497	425	5340	245	382	570	830	1149	910	619	380	255	5340	220	368	615	916	1082	896	572	373	298	5340	67	353	791	976	1012	857	590
microtubules	1	Pipeline 4	88	233	537	988	1272	1446	1427	1128	595	7714	226	609	1061	1338	1348	1126	894	606	506	7714	462	624	1002	1249	1401	1249	842	553	332	7714	278	454	886	1366	1486	1363	953	554	374	7714	131	665	1179	1527	1428	1112	759
centrioles	12	Pipeline 4.2	225	502	707	873	928	852	811	681	334	5913	131	393	773	1087	1106	902	670	479	372	5913	324	425	568	924	1266	1011	625	440	330	5913	248	388	695	1035	1199	999	638	432	279	5913	92	479	897	1141	1052	867	614
gap junctions	13	Pipeline 4.2	142	322	591	842	932	848	727	498	324	5226	103	328	697	1029	1025	774	582	377	311	5226	239	328	558	869	1186	892	538	354	262	5226	229	354	585	901	1088	896	591	349	233	5226	71	430	770	1002	942	765	585
tight junctions	9	Pipeline 4.1	94	206	457	600	837	861	756	564	273	4648	125	331	630	839	846	704	549	344	280	4648	287	406	474	694	858	717	533	391	288	4648	241	350	541	787	804	770	544	331	280	4648	57	401	685	889	840	678	493
desmosomes	4	Pipeline 4	160	345	706	1089	1423	1467	1377	936	479	7982	181	523	1083	1563	1485	1185	934	588	440	7982	570	681	946	1122	1248	1107	1015	714	579	7982	445	625	936	1241	1442	1201	918	624	550	7982	147	624	1168	1414	1414	1229	885
adherens junctions	18	Pipeline 4.2	333	572	800	914	886	778	552	212	63	5110	29	167	425	754	1018	905	727	554	531	5110	171	304	520	891	1186	968	549	332	189	5110	190	285	638	961	1078	910	557	305	186	5110	48	319	729	928	1000	812	542
plasma membrane	14	Pipeline 4.2	84	246	604	1158	1440	1270	972	622	278	6674	161	553	1051	1286	1182	982	672	474	313	6674	353	515	762	1034	1260	1085	774	567	324	6674	328	475	810	1085	1319	1060	792	455	350	6674	102	523	990	1254	1189	1040	725
actin filaments	6	Pipeline 4.1	8	54	145	248	356	518	627	650	498	3104	183	397	560	591	471	365	275	151	111	3104	218	284	394	391	483	462	356	293	223	3104	134	192	376	497	597	547	360	242	159	3104	72	306	531	590	575	423	295
actin bundles	15	Pipeline 4.2	162	447	753	1058	1177	1132	863	605	286	6483	108	390	745	1093	1242	1052	824	563	466	6483	272	442	708	1029	1356	1110	746	486	334	6483	315	542	765	1067	1247	1015	719	474	339	6483	107	500	890	1195	1135	996	731
actomyosin bundles	8	Pipeline 4.1	209	470	686	996	1030	849	538	331	175	5284	90	280	616	880	962	865	685	465	441	5284	250	372	541	921	1190	882	574	346	208	5284	237	353	664	902	981	888	642	380	237	5284	73	405	788	1014	965	756	609
matrix adhesions	16	Pipeline 4.2	400	554	592	560	387	241	154	80	23	2991	29	110	241	477	545	560	458	309	262	2991	80	122	262	532	841	608	290	156	100	2991	109	176	317	573	709	585	285	151	86	2991	36	199	423	544	598	486	326
Total			6876	13857	22348	28873	31168	28774	22382	14182	6687	175147	4415	13343	25476	33094	31735	25987	19206	12502	9389	175147	8127	12298	19259	28761	37117	30019	19514	12200	7852	175147	7375	11854	20602	30750	35527	29521	19845	11588	8085	175147	2727	14180	26937	33366	32553	25944	18419
[truncated: 33 more columns]

## Sheet: avg. loc. sim., baseline
average location similarity heatmap 8D Sphere	nucleoli [DFC)		1	0.9887	0.50553	0.558802	0.650305	-0.353232	-0.335315	-0.506304	-0.517788	-0.456639	-0.514604	-0.58501	-0.515742	-0.369352	-0.682205	-0.232287	-0.460715	-0.289065	-0.253885	-0.414852	-0.512785	-0.535848	-0.541676	-0.498476	-0.295829			1
	nucleoli [GC)		0.9887	1	0.591053	0.5885	0.682173	-0.365696	-0.349884	-0.535411	-0.547723	-0.480375	-0.539947	-0.61575	-0.527925	-0.384894	-0.724176	-0.242817	-0.487494	-0.304681	-0.268425	-0.440442	-0.547477	-0.574181	-0.580503	-0.53467	-0.318569			0
	nuclear speckles		0.50553	0.591053	1	0.613649	0.645736	-0.309258	-0.285253	-0.519	-0.533179	-0.466676	-0.527977	-0.599078	-0.477512	-0.379005	-0.721119	-0.239613	-0.481571	-0.306255	-0.270763	-0.43818	-0.553212	-0.579689	-0.584864	-0.53903	-0.323352			-1
	cohesins		0.558802	0.5885	0.613649	1	0.746984	-0.112119	-0.0419366	-0.39294	-0.436202	-0.391646	-0.482466	-0.539902	-0.439152	-0.366056	-0.674575	-0.240996	-0.470864	-0.314121	-0.28011	-0.436184	-0.564368	-0.581251	-0.583223	-0.534565	-0.327558
	histones		0.650305	0.682173	0.645736	0.746984	1	0.0629416	0.235395	-0.271439	-0.376073	-0.346448	-0.525067	-0.573855	-0.505782	-0.460132	-0.747425	-0.317436	-0.591952	-0.428646	-0.383773	-0.549417	-0.706461	-0.700427	-0.699166	-0.631584	-0.383291
	nuclear envelope		-0.353232	-0.365696	-0.309258	-0.112119	0.0629416	1	0.791995	0.268999	0.189398	0.370027	0.296143	0.234364	0.321333	0.126591	0.302496	0.000503148	-0.0332806	-0.0979888	-0.115508	-0.0973254	-0.101212	-0.0189995	0.00752747	0.0692924	0.00290355
	nuclear pores		-0.335315	-0.349884	-0.285253	-0.0419366	0.235395	0.791995	1	0.623419	0.500023	0.443413	0.249011	0.323728	0.210311	0.0239518	0.217262	-0.058232	-0.0500833	-0.140286	-0.137152	-0.0674705	-0.157024	-0.0852407	-0.0736161	-0.0464217	-0.0492905
	ER [Sec61 beta)		-0.506304	-0.535411	-0.519	-0.39294	-0.271439	0.268999	0.623419	1	0.958016	0.68158	0.603482	0.82313	0.482716	0.332121	0.589417	0.132992	0.371289	0.121518	0.143779	0.367027	0.148914	0.19829	0.192384	0.13483	0.031891
	ER [SERCA2)		-0.517788	-0.547723	-0.533179	-0.436202	-0.376073	0.189398	0.500023	0.958016	1	0.673654	0.65385	0.876129	0.559356	0.419719	0.633301	0.192034	0.445404	0.183661	0.199649	0.461328	0.163741	0.195202	0.177703	0.108493	-0.0246486
	peroxisomes		-0.456639	-0.480375	-0.466676	-0.391646	-0.346448	0.370027	0.443413	0.68158	0.673654	1	0.573386	0.697288	0.495516	0.345597	0.575063	0.151053	0.326375	0.141024	0.141175	0.27918	0.158218	0.209031	0.207695	0.183526	0.0410011
	endosomes		-0.514604	-0.539947	-0.527977	-0.482466	-0.525067	0.296143	0.249011	0.603482	0.65385	0.573386	1	0.76126	0.740177	0.633227	0.743529	0.323453	0.489044	0.307017	0.283166	0.374873	0.267147	0.278651	0.287619	0.274093	0.0464802
	mitochondria		-0.58501	-0.61575	-0.599078	-0.539902	-0.573855	0.234364	0.323728	0.82313	0.876129	0.697288	0.76126	1	0.712428	0.578803	0.7438	0.26727	0.473446	0.237164	0.233277	0.395773	0.213333	0.24903	0.254191	0.203973	0.0430451
	lysosomes		-0.515742	-0.527925	-0.477512	-0.439152	-0.505782	0.321333	0.210311	0.482716	0.559356	0.495516	0.740177	0.712428	1	0.933571	0.753868	0.565224	0.550991	0.548685	0.445733	0.252396	0.244314	0.160604	0.170715	0.187519	-0.143717
	Golgi		-0.369352	-0.384894	-0.379005	-0.366056	-0.460132	0.126591	0.0239518	0.332121	0.419719	0.345597	0.633227	0.578803	0.933571	1	0.678646	0.630966	0.55533	0.645832	0.530479	0.175742	0.240715	0.126737	0.145471	0.1723	-0.200711
	microtubules		-0.682205	-0.724176	-0.721119	-0.674575	-0.747425	0.302496	0.217262	0.589417	0.633301	0.575063	0.743529	0.7438	0.753868	0.678646	1	0.443496	0.648705	0.495585	0.431866	0.462779	0.657568	0.65706	0.678016	0.670459	0.301156
	centrioles		-0.232287	-0.242817	-0.239613	-0.240996	-0.317436	0.000503148	-0.058232	0.132992	0.192034	0.151053	0.323453	0.26727	0.565224	0.630966	0.443496	1	0.411762	0.569447	0.45046	0.11543	0.30243	0.179333	0.17833	0.19722	-0.122588
	gap junctions		-0.460715	-0.487494	-0.481571	-0.470864	-0.591952	-0.0332806	-0.0500833	0.371289	0.445404	0.326375	0.489044	0.473446	0.550991	0.55533	0.648705	0.411762	1	0.75885	0.750523	0.678523	0.584082	0.522349	0.502392	0.421385	-0.0202194
	tight junctions		-0.289065	-0.304681	-0.306255	-0.314121	-0.428646	-0.0979888	-0.140286	0.121518	0.183661	0.141024	0.307017	0.237164	0.548685	0.645832	0.495585	0.569447	0.75885	1	0.842886	0.303122	0.55824	0.402322	0.384183	0.372266	-0.163369
	desmosomes		-0.253885	-0.268425	-0.270763	-0.28011	-0.383773	-0.115508	-0.137152	0.143779	0.199649	0.141175	0.283166	0.233277	0.445733	0.530479	0.431866	0.45046	0.750523	0.842886	1	0.365624	0.481338	0.365608	0.358833	0.32659	-0.142916
	adherens junctions		-0.414852	-0.440442	-0.43818	-0.436184	-0.549417	-0.0973254	-0.0674705	0.367027	0.461328	0.27918	0.374873	0.395773	0.252396	0.175742	0.462779	0.11543	0.678523	0.303122	0.365624	1	0.448024	0.472931	0.403416	0.241319	0.0633883
	plasma membrane		-0.512785	-0.547477	-0.553212	-0.564368	-0.706461	-0.101212	-0.157024	0.148914	0.163741	0.158218	0.267147	0.213333	0.244314	0.240715	0.657568	0.30243	0.584082	0.55824	0.481338	0.448024	1	0.932294	0.92977	0.907496	0.574986
	actin filaments		-0.535848	-0.574181	-0.579689	-0.581251	-0.700427	-0.0189995	-0.0852407	0.19829	0.195202	0.209031	0.278651	0.24903	0.160604	0.126737	0.65706	0.179333	0.522349	0.402322	0.365608	0.472931	0.932294	1	0.950567	0.911225	0.641829
	actin bundles		-0.541676	-0.580503	-0.584864	-0.583223	-0.699166	0.00752747	-0.0736161	0.192384	0.177703	0.207695	0.287619	0.254191	0.170715	0.145471	0.678016	0.17833	0.502392	0.384183	0.358833	0.403416	0.92977	0.950567	1	0.959134	0.697129
	actomyosin bundles		-0.498476	-0.53467	-0.53903	-0.534565	-0.631584	0.0692924	-0.0464217	0.13483	0.108493	0.183526	0.274093	0.203973	0.187519	0.1723	0.670459	0.19722	0.421385	0.372266	0.32659	0.241319	0.907496	0.911225	0.959134	1	0.711685
	matrix adhesion		-0.295829	-0.318569	-0.323352	-0.327558	-0.383291	0.00290355	-0.0492905	0.031891	-0.0246486	0.0410011	0.0464802	0.0430451	-0.143717	-0.200711	0.301156	-0.122588	-0.0202194	-0.163369	-0.142916	0.0633883	0.574986	0.641829	0.697129	0.711685	1
			bin = -2σ																										bin = -1.5σ
average location similarity heatmap Shape Mode 1	nucleoli [DFC)		1	0.975663	0.701773	0.573598	0.710317	-0.407511	-0.403008	-0.626516	-0.59546	-0.168798	-0.476562	-0.596202	-0.574149	-0.418775	-0.689529	-0.158761	-0.397122	-0.32978	-0.218612	-0.531379	-0.646416	-0.311303	-0.621674	-0.585479	-0.333058		1	0.981764	0.631948	0.498075	0.695643	-0.400122	-0.41071	-0.581316	-0.574055	-0.354291	-0.555059	-0.594859	-0.559518	-0.418694	-0.697992	-0.188808	-0.469735	-0.346128	-0.26342	-0.524366	-0.610979
	nucleoli [GC)		0.975663	1	0.758302	0.588451	0.733615	-0.425295	-0.436962	-0.642384	-0.611849	-0.165106	-0.475523	-0.6035	-0.547602	-0.40738	-0.697623	-0.151633	-0.396341	-0.31963	-0.217636	-0.540704	-0.664579	-0.332946	-0.663659	-0.623166	-0.355617		0.981764	1	0.720379	0.551495	0.738812	-0.409959	-0.427439	-0.614997	-0.607129	-0.364952	-0.575605	-0.623932	-0.556191	-0.424964	-0.735985	-0.18915	-0.492137	-0.355937	-0.275061	-0.552621	-0.652121
	nuclear speckles		0.701773	0.758302	1	0.632565	0.792375	-0.331861	-0.335089	-0.640962	-0.616638	-0.162035	-0.477316	-0.596604	-0.497452	-0.419242	-0.70508	-0.147563	-0.40353	-0.331541	-0.228396	-0.542668	-0.706062	-0.351779	-0.686369	-0.645589	-0.378063		0.631948	0.720379	1	0.65243	0.756994	-0.347374	-0.347487	-0.608173	-0.607107	-0.354366	-0.573953	-0.618061	-0.514737	-0.432026	-0.745568	-0.186776	-0.491479	-0.369084	-0.287968	-0.552345	-0.674947
	cohesins		0.573598	0.588451	0.632565	1	0.69582	-0.13649	-0.0940085	-0.421962	-0.412553	-0.106554	-0.345099	-0.429532	-0.369926	-0.319363	-0.533447	-0.124028	-0.311784	-0.270563	-0.192703	-0.42094	-0.593842	-0.288789	-0.553588	-0.523216	-0.322829		0.498075	0.551495	0.65243	1	0.708047	-0.124523	-0.0757365	-0.405432	-0.425539	-0.248222	-0.437389	-0.466988	-0.388199	-0.35216	-0.587745	-0.157614	-0.399187	-0.319902	-0.255043	-0.45677	-0.595487
	histones		0.710317	0.733615	0.792375	0.69582	1	0.0182878	0.0914069	-0.437153	-0.444498	-0.115189	-0.390348	-0.505439	-0.419274	-0.410824	-0.633046	-0.168932	-0.408619	-0.375828	-0.275287	-0.557861	-0.815037	-0.366127	-0.703261	-0.648404	-0.427884		0.695643	0.738812	0.756994	0.708047	1	0.0108392	0.102696	-0.400152	-0.453126	-0.258099	-0.509464	-0.550647	-0.472332	-0.467955	-0.706649	-0.217051	-0.528422	-0.457903	-0.3721	-0.608889	-0.815662
	nuclear envelope		-0.407511	-0.425295	-0.331861	-0.13649	0.0182878	1	0.887562	0.370137	0.274674	0.115867	0.397071	0.234213	0.468703	0.24103	0.494607	0.0689603	0.103741	0.0881589	0.00916175	0.0705173	0.0192665	0.081351	0.21224	0.259449	-0.0100251		-0.400122	-0.409959	-0.347374	-0.124523	0.0108392	1	0.877831	0.323484	0.248357	0.295345	0.431438	0.239517	0.437611	0.205871	0.455624	0.087433	0.11322	0.0536348	-0.029775	0.0412843	-0.018975
	nuclear pores		-0.403008	-0.436962	-0.335089	-0.0940085	0.0914069	0.887562	1	0.532184	0.463858	0.138223	0.353986	0.351144	0.416772	0.205226	0.411323	0.0356876	0.113478	0.0382492	-0.00584548	0.119391	-0.0405594	0.0559257	0.152275	0.170443	-0.0397149		-0.41071	-0.427439	-0.347487	-0.0757365	0.102696	0.877831	1	0.558467	0.477966	0.33385	0.390275	0.371442	0.385969	0.158751	0.38284	0.049655	0.116449	-0.0109386	-0.052973	0.084387	-0.0790567
	ER [Sec61 beta)		-0.626516	-0.642384	-0.640962	-0.421962	-0.437153	0.370137	0.532184	1	0.938285	0.251001	0.558606	0.859045	0.664863	0.542897	0.690067	0.16463	0.47204	0.343384	0.251587	0.619351	0.43673	0.253157	0.412135	0.340337	0.0639327		-0.581316	-0.614997	-0.608173	-0.405432	-0.400152	0.323484	0.558467	1	0.958762	0.492681	0.623886	0.876348	0.598111	0.473276	0.657236	0.174374	0.510441	0.290995	0.265705	0.583814	0.362978
	ER [SERCA2)		-0.59546	-0.611849	-0.616638	-0.412553	-0.444498	0.274674	0.463858	0.938285	1	0.257112	0.537094	0.91525	0.630968	0.518388	0.640122	0.147311	0.486591	0.307642	0.241597	0.68145	0.391364	0.229683	0.368005	0.280696	0.0458055		-0.574055	-0.607129	-0.607107	-0.425539	-0.453126	0.248357	0.477966	0.958762	1	0.497894	0.640761	0.924224	0.63494	0.525034	0.669588	0.194523	0.5531	0.332676	0.304661	0.653632	0.371268
	peroxisomes		-0.168798	-0.165106	-0.162035	-0.106554	-0.115189	0.115867	0.138223	0.251001	0.257112	1	0.178665	0.259623	0.222934	0.181715	0.197573	0.03781	0.15124	0.119708	0.0883521	0.186026	0.0883564	0.0443693	0.0782834	0.0537277	-0.00946344		-0.354291	-0.364952	-0.354366	-0.248222	-0.258099	0.295345	0.33385	0.492681	0.497894	1	0.434954	0.505267	0.441427	0.346131	0.438252	0.127508	0.314444	0.217493	0.178892	0.334319	0.201538
	endosomes		-0.476562	-0.475523	-0.477316	-0.345099	-0.390348	0.397071	0.353986	0.558606	0.537094	0.178665	1	0.530425	0.64683	0.566097	0.65257	0.195139	0.382166	0.384201	0.260982	0.398443	0.397504	0.183354	0.352857	0.324935	0.034624		-0.555059	-0.575605	-0.573953	-0.437389	-0.509464	0.431438	0.390275	0.623886	0.640761	0.434954	1	0.660849	0.775261	0.677391	0.793186	0.302688	0.521805	0.491651	0.372322	0.481024	0.470547
	mitochondria		-0.596202	-0.6035	-0.596604	-0.429532	-0.505439	0.234213	0.351144	0.859045	0.91525	0.259623	0.530425	1	0.622522	0.515681	0.61496	0.138627	0.475831	0.304266	0.231903	0.673295	0.36924	0.210664	0.355568	0.271007	0.0683913		-0.594859	-0.623932	-0.618061	-0.466988	-0.550647	0.239517	0.371442	0.876348	0.924224	0.505267	0.660849	1	0.652965	0.53632	0.677078	0.195202	0.556594	0.316357	0.293586	0.647541	0.375332
	lysosomes		-0.574149	-0.547602	-0.497452	-0.369926	-0.419274	0.468703	0.416772	0.664863	0.630968	0.222934	0.64683	0.622522	1	0.865596	0.846055	0.329753	0.497999	0.581277	0.388974	0.410888	0.454566	0.179961	0.245333	0.199393	-0.161225		-0.559518	-0.556191	-0.514737	-0.388199	-0.472332	0.437611	0.385969	0.598111	0.63494	0.441427	0.775261	0.652965	1	0.907825	0.824954	0.417816	0.555222	0.68828	0.490846	0.429363	0.44596
	Golgi		-0.418775	-0.40738	-0.419242	-0.319363	-0.410824	0.24103	0.205226	0.542897	0.518388	0.181715	0.566097	0.515681	0.865596	1	0.748461	0.351763	0.485881	0.666371	0.463393	0.342968	0.464035	0.171909	0.196721	0.13559	-0.235175		-0.418694	-0.424964	-0.432026	-0.35216	-0.467955	0.205871	0.158751	0.473276	0.525034	0.346131	0.677391	0.53632	0.907825	1	0.749906	0.456882	0.56334	0.805176	0.600338	0.374911	0.481155
	microtubules		-0.689529	-0.697623	-0.70508	-0.533447	-0.633046	0.494607	0.411323	0.690067	0.640122	0.197573	0.65257	0.61496	0.846055	0.748461	1	0.299621	0.506909	0.56013	0.380397	0.497842	0.709819	0.352288	0.57641	0.539307	0.105024		-0.697992	-0.735985	-0.745568	-0.587745	-0.706649	0.455624	0.38284	0.657236	0.669588	0.438252	0.793186	0.677078	0.824954	0.749906	1	0.349224	0.611102	0.633788	0.468618	0.553884	0.737152
	centrioles		-0.158761	-0.151633	-0.147563	-0.124028	-0.168932	0.0689603	0.0356876	0.16463	0.147311	0.03781	0.195139	0.138627	0.329753	0.351763	0.299621	1	0.164179	0.26538	0.176296	0.0905478	0.22129	0.0913739	0.061917	0.0428329	-0.0980037		-0.188808	-0.18915	-0.186776	-0.157614	-0.217051	0.087433	0.049655	0.174374	0.194523	0.127508	0.302688	0.195202	0.417816	0.456882	0.349224	1	0.264447	0.407309	0.291847	0.14366	0.250591
	gap junctions		-0.397122	-0.396341	-0.40353	-0.311784	-0.408619	0.103741	0.113478	0.47204	0.486591	0.15124	0.382166	0.475831	0.497999	0.485881	0.506909	0.164179	1	0.482629	0.359085	0.563313	0.409074	0.193652	0.281681	0.207799	-0.0554161		-0.469735	-0.492137	-0.491479	-0.399187	-0.528422	0.11322	0.116449	0.510441	0.5531	0.314444	0.521805	0.556594	0.555222	0.56334	0.611102	0.264447	1	0.567371	0.511794	0.669189	0.524639
	tight junctions		-0.32978	-0.31963	-0.331541	-0.270563	-0.375828	0.0881589	0.0382492	0.343384	0.307642	0.119708	0.384201	0.304266	0.581277	0.666371	0.56013	0.26538	0.482629	1	0.45358	0.319633	0.488997	0.206541	0.24789	0.201073	-0.181114		-0.346128	-0.355937	-0.369084	-0.319902	-0.457903	0.0536348	-0.0109386	0.290995	0.332676	0.217493	0.491651	0.316357	0.68828	0.805176	0.633788	0.407309	0.567371	1	0.656304	0.357361	0.58555
	desmosomes		-0.218612	-0.217636	-0.228396	-0.192703	-0.275287	0.00916175	-0.00584548	0.251587	0.241597	0.0883521	0.260982	0.231903	0.388974	0.463393	0.380397	0.176296	0.359085	0.45358	1	0.276286	0.338085	0.12296	0.172465	0.125111	-0.124998		-0.26342	-0.275061	-0.287968	-0.255043	-0.3721	-0.029775	-0.052973	0.265705	0.304661	0.178892	0.372322	0.293586	0.490846	0.600338	0.468618	0.291847	0.511794	0.656304	1	0.37003	0.455903
	adherens junctions		-0.531379	-0.540704	-0.542668	-0.42094	-0.557861	0.0705173	0.119391	0.619351	0.68145	0.186026	0.398443	0.673295	0.410888	0.342968	0.497842	0.0905478	0.563313	0.319633	0.276286	1	0.443857	0.242317	0.399555	0.284657	0.0960072		-0.524366	-0.552621	-0.552345	-0.45677	-0.608889	0.0412843	0.084387	0.583814	0.653632	0.334319	0.481024	0.647541	0.429363	0.374911	0.553884	0.14366	0.669189	0.357361	0.37003	1	0.503045
	plasma membrane		-0.646416	-0.664579	-0.706062	-0.593842	-0.815037	0.0192665	-0.0405594	0.43673	0.391364	0.0883564	0.397504	0.36924	0.454566	0.464035	0.709819	0.22129	0.409074	0.488997	0.338085	0.443857	1	0.436216	0.791884	0.769341	0.438857		-0.610979	-0.652121	-0.674947	-0.595487	-0.815662	-0.018975	-0.0790567	0.362978	0.371268	0.201538	0.470547	0.375332	0.44596	0.481155	0.737152	0.250591	0.524639	0.58555	0.455903	0.503045	1
	actin filaments		-0.311303	-0.332946	-0.351779	-0.288789	-0.366127	0.081351	0.0559257	0.253157	0.229683	0.0443693	0.183354	0.210664	0.179961	0.171909	0.352288	0.0913739	0.193652	0.206541	0.12296	0.242317	0.436216	1	0.425132	0.393873	0.206765		-0.519178	-0.561398	-0.575189	-0.494236	-0.646073	0.0866009	0.0312308	0.326084	0.312895	0.172031	0.378471	0.319364	0.278022	0.280724	0.601556	0.140665	0.397674	0.347964	0.284293	0.402483	0.755134
	actin bundles		-0.621674	-0.663659	-0.686369	-0.553588	-0.703261	0.21224	0.152275	0.412135	0.368005	0.0782834	0.352857	0.355568	0.245333	0.196721	0.57641	0.061917	0.281681	0.24789	0.172465	0.399555	0.791884	0.425132	1	0.890903	0.608207		-0.61801	-0.668748	-0.686819	-0.589799	-0.757205	0.143262	0.0649626	0.369024	0.344045	0.199291	0.444856	0.365568	0.290399	0.261214	0.695952	0.12635	0.426349	0.340792	0.27306	0.429564	0.876742
	actomyosin bundles		-0.585479	-0.623166	-0.645589	-0.523216	-0.648404	0.259449	0.170443	0.340337	0.280696	0.0537277	0.324935	0.271007	0.199393	0.13559	0.539307	0.0428329	0.207799	0.201073	0.125111	0.284657	0.769341	0.393873	0.890903	1	0.668282		-0.569354	-0.618145	-0.634914	-0.543132	-0.686562	0.182449	0.0844484	0.300301	0.256621	0.169044	0.400109	0.2811	0.222944	0.186778	0.641425	0.0939674	0.344805	0.268186	0.2121	0.318517	0.833345
	matrix adhesion		-0.333058	-0.355617	-0.378063	-0.322829	-0.427884	-0.0100251	-0.0397149	0.0639327	0.0458055	-0.00946344	0.034624	0.0683913	-0.161225	-0.235175	0.105024	-0.0980037	-0.0554161	-0.181114	-0.124998	0.0960072	0.438857	0.206765	0.608207	0.668282	1		-0.321539	-0.353871	-0.365458	-0.328186	-0.420819	0.0105777	-0.0328979	0.0670853	0.0188599	-0.000610903	0.0654938	0.0608625	-0.154342	-0.234165	0.196247	-0.11614	-0.00908839	-0.203138	-0.153779	0.079501	0.471512
			bin = -2σ																										bin = -1.5σ
average location similarity heatmap Shape Mode 2	nucleoli [DFC)		1	0.984922	0.275207	0.107393	0.621527	-0.40752	-0.337637	-0.516519	-0.515232	-0.326462	-0.26341	-0.604018	-0.528885	-0.316855	-0.686365	-0.0933871	-0.292653	-0.22187	-0.165093	-0.380277	-0.536436	-0.481741	-0.499707	-0.420458	-0.142441		1	0.987803	0.667839	0.374707	0.629203	-0.386804	-0.344902	-0.500789	-0.521221	-0.434709	-0.447981	-0.618922	-0.524865	-0.330444	-0.694417	-0.158928	-0.414261	-0.27094	-0.229887	-0.455671	-0.528878
	nucleoli [GC)		0.984922	1	0.333576	0.117895	0.642769	-0.423074	-0.35319	-0.535642	-0.535911	-0.33851	-0.274157	-0.625031	-0.542068	-0.325328	-0.717281	-0.0950624	-0.301569	-0.229184	-0.170706	-0.396289	-0.561097	-0.504546	-0.522836	-0.439178	-0.15111		0.987803	1	0.724775	0.395976	0.657529	-0.401936	-0.361349	-0.5269	-0.548924	-0.456169	-0.471251	-0.649171	-0.540765	-0.347565	-0.734612	-0.165079	-0.434916	-0.28297	-0.240698	-0.480276	-0.560817
	nuclear speckles		0.275207	0.333576	1	0.18361	0.519652	-0.167969	-0.150238	-0.37777	-0.405293	-0.239184	-0.204472	-0.468636	-0.378569	-0.257254	-0.570828	-0.0636898	-0.235028	-0.199332	-0.149924	-0.338283	-0.482907	-0.436335	-0.441015	-0.376451	-0.127006		0.667839	0.724775	1	0.45981	0.709462	-0.325745	-0.306004	-0.54564	-0.582019	-0.468741	-0.491652	-0.683445	-0.531078	-0.377569	-0.801725	-0.171201	-0.474424	-0.31463	-0.270717	-0.53412	-0.636568
	cohesins		0.107393	0.117895	0.18361	1	0.213976	-0.0307466	-0.00156649	-0.100181	-0.116989	-0.0760401	-0.0712466	-0.157557	-0.129174	-0.0924629	-0.194113	-0.0278938	-0.0846568	-0.0714909	-0.0530439	-0.114585	-0.168926	-0.153489	-0.153247	-0.133521	-0.0458293		0.374707	0.395976	0.45981	1	0.480829	-0.109223	-0.0603652	-0.250244	-0.290445	-0.248017	-0.274559	-0.383991	-0.30275	-0.227527	-0.459874	-0.107963	-0.282588	-0.194855	-0.168012	-0.318891	-0.383693
	histones		0.621527	0.642769	0.519652	0.213976	1	0.0405725	0.249592	-0.218102	-0.319491	-0.237174	-0.238398	-0.570563	-0.496711	-0.38568	-0.731045	-0.114425	-0.348501	-0.340818	-0.25237	-0.492911	-0.744196	-0.684048	-0.678719	-0.603932	-0.184755		0.629203	0.657529	0.709462	0.480829	1	0.0663224	0.252168	-0.197685	-0.331121	-0.311388	-0.430268	-0.597862	-0.493079	-0.421157	-0.749301	-0.204996	-0.52926	-0.403223	-0.345657	-0.596102	-0.742973
	nuclear envelope		-0.40752	-0.423074	-0.167969	-0.0307466	0.0405725	1	0.772384	0.382943	0.261637	0.290649	0.147593	0.337017	0.3134	0.149351	0.331739	0.00662277	0.0263225	-0.0959857	-0.0710139	-0.104841	-0.0945772	-0.102352	-0.0214718	-0.0595266	0.059075		-0.386804	-0.401936	-0.325745	-0.109223	0.0663224	1	0.786736	0.35624	0.242922	0.376416	0.308475	0.306181	0.352296	0.160489	0.295108	0.069357	0.00203106	-0.0829993	-0.0736521	-0.114941	-0.133437
	nuclear pores		-0.337637	-0.35319	-0.150238	-0.00156649	0.249592	0.772384	1	0.695327	0.561073	0.309187	0.17197	0.33574	0.224549	0.014417	0.268162	-0.0186159	0.00487098	-0.13257	-0.095226	-0.023868	-0.131461	-0.145181	-0.10074	-0.151482	0.000620648		-0.344902	-0.361349	-0.306004	-0.0603652	0.252168	0.786736	1	0.701129	0.555116	0.432996	0.249941	0.341458	0.242371	0.0255429	0.252798	-0.0136009	-0.0370504	-0.13176	-0.111408	-0.0496859	-0.156417
	ER [Sec61 beta)		-0.516519	-0.535642	-0.37777	-0.100181	-0.218102	0.382943	0.695327	1	0.92527	0.459036	0.346767	0.752789	0.552308	0.26277	0.653288	0.0530183	0.20738	0.0281337	0.0450858	0.368384	0.199097	0.113214	0.162449	0.0611222	0.0199523		-0.500789	-0.5269	-0.54564	-0.250244	-0.197685	0.35624	0.701129	1	0.929963	0.636629	0.481639	0.764329	0.506199	0.258219	0.627173	0.0675501	0.237434	0.056495	0.063793	0.351712	0.157899
	ER [SERCA2)		-0.515232	-0.535911	-0.405293	-0.116989	-0.319491	0.261637	0.561073	0.92527	1	0.446432	0.373676	0.775777	0.597985	0.312831	0.693409	0.0644767	0.250792	0.0611418	0.0837929	0.502525	0.24733	0.151016	0.187886	0.0688487	-0.00439665		-0.521221	-0.548924	-0.582019	-0.290445	-0.331121	0.242922	0.555116	0.929963	1	0.629265	0.527114	0.816416	0.577354	0.34002	0.689163	0.107055	0.327463	0.124241	0.1347	0.512652	0.216565
	peroxisomes		-0.326462	-0.33851	-0.239184	-0.0760401	-0.237174	0.290649	0.309187	0.459036	0.446432	1	0.198453	0.478645	0.388866	0.22582	0.426574	0.0571807	0.142234	0.0485443	0.0486952	0.19334	0.140616	0.087853	0.133843	0.0772325	0.0251447		-0.434709	-0.456169	-0.468741	-0.248017	-0.311388	0.376416	0.432996	0.636629	0.629265	1	0.462709	0.665523	0.543337	0.354513	0.583824	0.133811	0.262332	0.128291	0.111306	0.275571	0.159109
	endosomes		-0.26341	-0.274157	-0.204472	-0.0712466	-0.238398	0.147593	0.17197	0.346767	0.373676	0.198453	1	0.375033	0.30692	0.181034	0.375073	0.0350012	0.134392	0.0442264	0.0415945	0.214188	0.172623	0.132059	0.147803	0.0954782	0.0622373		-0.447981	-0.471251	-0.491652	-0.274559	-0.430268	0.308475	0.249941	0.481639	0.527114	0.462709	1	0.643378	0.603386	0.44651	0.640749	0.190222	0.339967	0.21135	0.202676	0.351208	0.262563
	mitochondria		-0.604018	-0.625031	-0.468636	-0.157557	-0.570563	0.337017	0.33574	0.752789	0.775777	0.478645	0.375033	1	0.836257	0.616358	0.82194	0.147314	0.325093	0.215214	0.185859	0.394352	0.3225	0.221194	0.313159	0.240191	0.0227397		-0.618922	-0.649171	-0.683445	-0.383991	-0.597862	0.306181	0.341458	0.764329	0.816416	0.665523	0.643378	1	0.812654	0.613762	0.845788	0.241771	0.445346	0.277816	0.255365	0.442486	0.323825
	lysosomes		-0.528885	-0.542068	-0.378569	-0.129174	-0.496711	0.3134	0.224549	0.552308	0.597985	0.388866	0.30692	0.836257	1	0.778886	0.72011	0.197613	0.370065	0.381915	0.308628	0.322685	0.269405	0.17323	0.261438	0.265703	-0.0573713		-0.524865	-0.540765	-0.531078	-0.30275	-0.493079	0.352296	0.242371	0.506199	0.577354	0.543337	0.603386	0.812654	1	0.872896	0.737371	0.397108	0.536599	0.482528	0.432566	0.332094	0.245775
	Golgi		-0.316855	-0.325328	-0.257254	-0.0924629	-0.38568	0.149351	0.014417	0.26277	0.312831	0.22582	0.181034	0.616358	0.778886	1	0.514459	0.212962	0.318538	0.427931	0.32582	0.128961	0.165969	0.0933249	0.17353	0.253522	-0.0885585		-0.330444	-0.347565	-0.377569	-0.227527	-0.421157	0.160489	0.0255429	0.258219	0.34002	0.354513	0.44651	0.613762	0.872896	1	0.586027	0.430846	0.505327	0.533699	0.463016	0.195585	0.203399
	microtubules		-0.686365	-0.717281	-0.570828	-0.194113	-0.731045	0.331739	0.268162	0.653288	0.693409	0.426574	0.375073	0.82194	0.72011	0.514459	1	0.132343	0.370974	0.294723	0.238258	0.474741	0.650088	0.526405	0.583787	0.501013	0.1775		-0.694417	-0.734612	-0.801725	-0.459874	-0.749301	0.295108	0.252798	0.627173	0.689163	0.583824	0.640749	0.845788	0.737371	0.586027	1	0.263215	0.572087	0.390813	0.356628	0.556514	0.657687
	centrioles		-0.0933871	-0.0950624	-0.0636898	-0.0278938	-0.114425	0.00662277	-0.0186159	0.0530183	0.0644767	0.0571807	0.0350012	0.147314	0.197613	0.212962	0.132343	1	0.108071	0.195412	0.151887	0.0529826	0.0971379	0.0690938	0.10116	0.111249	-0.0272647		-0.158928	-0.165079	-0.171201	-0.107963	-0.204996	0.069357	-0.0136009	0.0675501	0.107055	0.133811	0.190222	0.241771	0.397108	0.430846	0.263215	1	0.284015	0.350286	0.284078	0.0937392	0.153769
	gap junctions		-0.292653	-0.301569	-0.235028	-0.0846568	-0.348501	0.0263225	0.00487098	0.20738	0.250792	0.142234	0.134392	0.325093	0.370065	0.318538	0.370974	0.108071	1	0.405198	0.259683	0.28517	0.371161	0.296541	0.314467	0.323589	-0.0073903		-0.414261	-0.434916	-0.474424	-0.282588	-0.52926	0.00203106	-0.0370504	0.237434	0.327463	0.262332	0.339967	0.445346	0.536599	0.505327	0.572087	0.284015	1	0.696448	0.578386	0.490671	0.587154
	tight junctions		-0.22187	-0.229184	-0.199332	-0.0714909	-0.340818	-0.0959857	-0.13257	0.0281337	0.0611418	0.0485443	0.0442264	0.215214	0.381915	0.427931	0.294723	0.195412	0.405198	1	0.509976	0.143414	0.498377	0.420953	0.384855	0.560507	-0.0627506		-0.27094	-0.28297	-0.31463	-0.194855	-0.403223	-0.0829993	-0.13176	0.056495	0.124241	0.128291	0.21135	0.277816	0.482528	0.533699	0.390813	0.350286	0.696448	1	0.729071	0.300579	0.549419
	desmosomes		-0.165093	-0.170706	-0.149924	-0.0530439	-0.25237	-0.0710139	-0.095226	0.0450858	0.0837929	0.0486952	0.0415945	0.185859	0.308628	0.32582	0.238258	0.151887	0.259683	0.509976	1	0.143001	0.32763	0.249018	0.27065	0.35592	-0.0467658		-0.229887	-0.240698	-0.270717	-0.168012	-0.345657	-0.0736521	-0.111408	0.063793	0.1347	0.111306	0.202676	0.255365	0.432566	0.463016	0.356628	0.284078	0.578386	0.729071	1	0.276827	0.445817
	adherens junctions		-0.380277	-0.396289	-0.338283	-0.114585	-0.492911	-0.104841	-0.023868	0.368384	0.502525	0.19334	0.214188	0.394352	0.322685	0.128961	0.474741	0.0529826	0.28517	0.143414	0.143001	1	0.455215	0.342795	0.326021	0.179349	0.00438728		-0.455671	-0.480276	-0.53412	-0.318891	-0.596102	-0.114941	-0.0496859	0.351712	0.512652	0.275571	0.351208	0.442486	0.332094	0.195585	0.556514	0.0937392	0.490671	0.300579	0.276827	1	0.565409
	plasma membrane		-0.536436	-0.561097	-0.482907	-0.168926	-0.744196	-0.0945772	-0.131461	0.199097	0.24733	0.140616	0.172623	0.3225	0.269405	0.165969	0.650088	0.0971379	0.371161	0.498377	0.32763	0.455215	1	0.892972	0.837319	0.818828	0.272975		-0.528878	-0.560817	-0.636568	-0.383693	-0.742973	-0.133437	-0.156417	0.157899	0.216565	0.159109	0.262563	0.323825	0.245775	0.203399	0.657687	0.153769	0.587154	0.549419	0.445817	0.565409	1
	actin filaments		-0.481741	-0.504546	-0.436335	-0.153489	-0.684048	-0.102352	-0.145181	0.113214	0.151016	0.087853	0.132059	0.221194	0.17323	0.0933249	0.526405	0.0690938	0.296541	0.420953	0.249018	0.342795	0.892972	1	0.766175	0.760805	0.272038		-0.514925	-0.547523	-0.622481	-0.374257	-0.718519	-0.105771	-0.136555	0.129221	0.172773	0.12884	0.222411	0.269026	0.15521	0.108374	0.601182	0.0877436	0.473336	0.409267	0.32652	0.489334	0.942244
	actin bundles		-0.499707	-0.522836	-0.441015	-0.153247	-0.678719	-0.0214718	-0.10074	0.162449	0.187886	0.133843	0.147803	0.313159	0.261438	0.17353	0.583787	0.10116	0.314467	0.384855	0.27065	0.326021	0.837319	0.766175	1	0.719823	0.26079		-0.539341	-0.573509	-0.645686	-0.385113	-0.722813	-0.0230599	-0.0951363	0.148059	0.178794	0.168619	0.274949	0.322108	0.227691	0.19664	0.669722	0.134997	0.501478	0.442504	0.357047	0.427669	0.937094
	actomyosin bundles		-0.420458	-0.439178	-0.376451	-0.133521	-0.603932	-0.0595266	-0.151482	0.0611222	0.0688487	0.0772325	0.0954782	0.240191	0.265703	0.253522	0.501013	0.111249	0.323589	0.560507	0.35592	0.179349	0.818828	0.760805	0.719823	1	0.225023		-0.472887	-0.502221	-0.566792	-0.340863	-0.654719	-0.0359141	-0.122893	0.0749909	0.0908164	0.124608	0.221389	0.270786	0.252132	0.256032	0.603972	0.175672	0.516147	0.534378	0.426225	0.292563	0.905077
	matrix adhesion		-0.142441	-0.15111	-0.127006	-0.0458293	-0.184755	0.059075	0.000620648	0.0199523	-0.00439665	0.0251447	0.0622373	0.0227397	-0.0573713	-0.0885585	0.1775	-0.0272647	-0.0073903	-0.0627506	-0.0467658	0.00438728	0.272975	0.272038	0.26079	0.225023	1		-0.219648	-0.235247	-0.267573	-0.159707	-0.287383	0.0100091	-0.0225135	0.0428405	-0.0019165	0.0282147	0.0502547	0.0594281	-0.0995232	-0.132345	0.243582	-0.0635707	-0.00946962	-0.115854	-0.0962383	0.0535918	0.390912
			bin = -2σ																										bin = -1.5σ
average location similarity heatmap Shape Mode 3	nucleoli [DFC)		1	0.993483	0.376819	0.227884	0.632626	-0.364347	-0.343514	-0.471222	-0.502604	-0.317483	-0.331929	-0.586801	-0.538753	-0.281322	-0.651201	-0.07179	-0.323361	-0.211833	-0.207763	-0.484757	-0.509704	-0.478214	-0.485083	-0.399017	-0.146238		1	0.992268	0.524092	0.250318	0.635529	-0.351206	-0.341924	-0.49275	-0.516353	-0.373248	-0.379506	-0.57892	-0.531038	-0.306014	-0.661911	-0.105286	-0.362712	-0.253341	-0.231398	-0.471521	-0.500917
	nucleoli [GC)		0.993483	1	0.443131	0.235249	0.653081	-0.379854	-0.358868	-0.498029	-0.531026	-0.334224	-0.350735	-0.620247	-0.565422	-0.296297	-0.689481	-0.0759428	-0.342402	-0.224121	-0.219808	-0.513411	-0.541146	-0.507821	-0.515031	-0.423402	-0.155635		0.992268	1	0.583764	0.265939	0.657313	-0.365876	-0.356388	-0.520001	-0.545502	-0.390229	-0.40035	-0.610736	-0.553547	-0.321156	-0.700168	-0.110984	-0.382268	-0.266978	-0.244408	-0.498302	-0.531076
	nuclear speckles		0.376819	0.443131	1	0.190674	0.474764	-0.310945	-0.28553	-0.436286	-0.466508	-0.292057	-0.312204	-0.55173	-0.48437	-0.265616	-0.619914	-0.0684455	-0.307933	-0.203105	-0.199195	-0.462821	-0.491306	-0.461583	-0.46768	-0.384547	-0.14168		0.524092	0.583764	1	0.315857	0.589184	-0.336099	-0.313678	-0.513023	-0.54106	-0.383915	-0.402446	-0.610786	-0.532167	-0.324565	-0.707395	-0.112972	-0.38336	-0.271792	-0.249107	-0.503497	-0.541152
	cohesins		0.227884	0.235249	0.190674	1	0.272809	-0.0668249	-0.0400578	-0.153826	-0.176342	-0.114247	-0.131895	-0.231045	-0.203327	-0.120691	-0.265021	-0.0321816	-0.138264	-0.0956267	-0.0937053	-0.207536	-0.224153	-0.21044	-0.213084	-0.177361	-0.0650408		0.250318	0.265939	0.315857	1	0.386557	-0.0565256	-0.0134889	-0.199951	-0.232511	-0.172256	-0.20103	-0.300521	-0.260835	-0.17543	-0.360649	-0.0650805	-0.206875	-0.156016	-0.14369	-0.274272	-0.304776
	histones		0.632626	0.653081	0.474764	0.272809	1	0.0238473	0.231156	-0.158113	-0.292583	-0.242592	-0.331509	-0.583739	-0.545959	-0.374424	-0.69088	-0.109939	-0.42322	-0.32676	-0.315464	-0.624089	-0.69056	-0.649366	-0.655595	-0.564357	-0.199571		0.635529	0.657313	0.589184	0.386557	1	0.0522585	0.24245	-0.213832	-0.340156	-0.279423	-0.383673	-0.58873	-0.544603	-0.409444	-0.722165	-0.159549	-0.478868	-0.382154	-0.350589	-0.614855	-0.704752
	nuclear envelope		-0.364347	-0.379854	-0.310945	-0.0668249	0.0238473	1	0.803111	0.368611	0.296421	0.285993	0.224389	0.265623	0.346824	0.158528	0.341316	-0.0198618	0.000890177	-0.0757274	-0.047483	-0.0114834	-0.102048	-0.0803098	-0.0575777	-0.0801433	-0.0356701		-0.351206	-0.365876	-0.336099	-0.0565256	0.0522585	1	0.79321	0.340915	0.252615	0.349338	0.241871	0.241338	0.339772	0.129656	0.317701	-0.0152766	0.00629274	-0.0540383	-0.0688643	-0.0513396	-0.135039
	nuclear pores		-0.343514	-0.358868	-0.28553	-0.0400578	0.231156	0.803111	1	0.688544	0.56491	0.300605	0.196255	0.313732	0.260152	0.0233662	0.269193	-0.033125	-0.0326663	-0.110981	-0.0898184	-0.0217288	-0.125325	-0.119018	-0.111011	-0.140475	-0.0486022		-0.341924	-0.356388	-0.313678	-0.0134889	0.24245	0.79321	1	0.678348	0.549164	0.372901	0.217885	0.307071	0.2328	0.00655413	0.249948	-0.0440161	-0.0483939	-0.110423	-0.103185	-0.0268472	-0.156604
	ER [Sec61 beta)		-0.471222	-0.498029	-0.436286	-0.153826	-0.158113	0.368611	0.688544	1	0.921756	0.452752	0.378056	0.746616	0.530521	0.221062	0.580263	0.0258229	0.155479	0.0147224	0.046616	0.324634	0.170146	0.123118	0.124323	0.0401726	-0.00920453		-0.49275	-0.520001	-0.513023	-0.199951	-0.213832	0.340915	0.678348	1	0.946486	0.544322	0.454472	0.776124	0.514933	0.246374	0.599076	0.049046	0.166646	0.0560959	0.0877224	0.38117	0.169125
	ER [SERCA2)		-0.502604	-0.531026	-0.466508	-0.176342	-0.292583	0.296421	0.56491	0.921756	1	0.449683	0.411374	0.801461	0.61224	0.309946	0.655651	0.0501603	0.23993	0.0946744	0.129285	0.450192	0.258136	0.194889	0.203632	0.108678	-0.0133356		-0.516353	-0.545502	-0.54106	-0.232511	-0.340156	0.252615	0.549164	0.946486	1	0.541115	0.490888	0.835528	0.583497	0.323225	0.657656	0.0799092	0.240576	0.12702	0.160328	0.502017	0.229107
	peroxisomes		-0.317483	-0.334224	-0.292057	-0.114247	-0.242592	0.285993	0.300605	0.452752	0.449683	1	0.26598	0.461371	0.413668	0.231821	0.424835	0.0359423	0.149627	0.0756799	0.0969818	0.242637	0.151231	0.116813	0.133682	0.0792767	-0.00737658		-0.373248	-0.390229	-0.383915	-0.172256	-0.279423	0.349338	0.372901	0.544322	0.541115	1	0.367854	0.549163	0.490971	0.290267	0.481805	0.0717222	0.204958	0.136425	0.13066	0.27827	0.12518
	endosomes		-0.331929	-0.350735	-0.312204	-0.131895	-0.331509	0.224389	0.196255	0.378056	0.411374	0.26598	1	0.44515	0.41337	0.214893	0.493112	0.0302556	0.171579	0.0536732	0.0804689	0.334278	0.24984	0.202942	0.222785	0.126193	0.0403273		-0.379506	-0.40035	-0.402446	-0.20103	-0.383673	0.241871	0.217885	0.454472	0.490888	0.367854	1	0.53344	0.493035	0.3235	0.57571	0.0768791	0.22234	0.145075	0.155022	0.363987	0.237649
	mitochondria		-0.586801	-0.620247	-0.55173	-0.231045	-0.583739	0.265623	0.313732	0.746616	0.801461	0.461371	0.44515	1	0.780057	0.526806	0.78047	0.110401	0.319114	0.178621	0.207446	0.464163	0.382657	0.336041	0.354127	0.273268	0.0572332		-0.57892	-0.610736	-0.610786	-0.300521	-0.58873	0.241338	0.307071	0.776124	0.835528	0.549163	0.53344	1	0.756765	0.538592	0.762617	0.150236	0.308331	0.197748	0.219422	0.465463	0.308808
	lysosomes		-0.538753	-0.565422	-0.48437	-0.203327	-0.545959	0.346824	0.260152	0.530521	0.61224	0.413668	0.41337	0.780057	1	0.791889	0.76342	0.211879	0.449881	0.396906	0.427345	0.491449	0.342464	0.282061	0.337246	0.326503	-0.0427895		-0.531038	-0.553547	-0.532167	-0.260835	-0.544603	0.339772	0.2328	0.514933	0.583497	0.490971	0.493035	0.756765	1	0.864063	0.752521	0.29454	0.496647	0.473475	0.445998	0.414969	0.290714
	Golgi		-0.281322	-0.296297	-0.265616	-0.120691	-0.374424	0.158528	0.0233662	0.221062	0.309946	0.231821	0.214893	0.526806	0.791889	1	0.498005	0.256897	0.367509	0.39878	0.421754	0.255414	0.133642	0.124261	0.179225	0.261282	-0.0861045		-0.306014	-0.321156	-0.324565	-0.17543	-0.409444	0.129656	0.00655413	0.246374	0.323225	0.290267	0.3235	0.538592	0.864063	1	0.549522	0.341272	0.483276	0.52112	0.479631	0.228343	0.17793
	microtubules		-0.651201	-0.689481	-0.619914	-0.265021	-0.69088	0.341316	0.269193	0.580263	0.655651	0.424835	0.493112	0.78047	0.76342	0.498005	1	0.129816	0.476569	0.330376	0.354833	0.645882	0.667704	0.602299	0.639691	0.539668	0.142112		-0.661911	-0.700168	-0.707395	-0.360649	-0.722165	0.317701	0.249948	0.599076	0.657656	0.481805	0.57571	0.762617	0.752521	0.549522	1	0.19172	0.516328	0.389095	0.374785	0.588671	0.645282
	centrioles		-0.07179	-0.0759428	-0.0684455	-0.0321816	-0.109939	-0.0198618	-0.033125	0.0258229	0.0501603	0.0359423	0.0302556	0.110401	0.211879	0.256897	0.129816	1	0.143331	0.178329	0.161335	0.069911	0.111901	0.0890227	0.0931121	0.143607	-0.0223171		-0.105286	-0.110984	-0.112972	-0.0650805	-0.159549	-0.0152766	-0.0440161	0.049046	0.0799092	0.0717222	0.0768791	0.150236	0.29454	0.341272	0.19172	1	0.215513	0.242996	0.230672	0.0880827	0.147946
	gap junctions		-0.323361	-0.342402	-0.307933	-0.138264	-0.42322	0.000890177	-0.0326663	0.155479	0.23993	0.149627	0.171579	0.319114	0.449881	0.367509	0.476569	0.143331	1	0.695985	0.607079	0.508075	0.566479	0.495802	0.561974	0.583526	-0.00164433		-0.362712	-0.382268	-0.38336	-0.206875	-0.478868	0.00629274	-0.0483939	0.166646	0.240576	0.204958	0.22234	0.308331	0.496647	0.483276	0.516328	0.215513	1	0.768686	0.638999	0.486571	0.599214
	tight junctions		-0.211833	-0.224121	-0.203105	-0.0956267	-0.32676	-0.0757274	-0.110981	0.0147224	0.0946744	0.0756799	0.0536732	0.178621	0.396906	0.39878	0.330376	0.178329	0.695985	1	0.761735	0.41151	0.524395	0.475334	0.546278	0.672623	-0.0639491		-0.253341	-0.266978	-0.271792	-0.156016	-0.382154	-0.0540383	-0.110423	0.0560959	0.12702	0.136425	0.145075	0.197748	0.473475	0.52112	0.389095	0.242996	0.768686	1	0.767401	0.386618	0.548121
	desmosomes		-0.207763	-0.219808	-0.199195	-0.0937053	-0.315464	-0.047483	-0.0898184	0.046616	0.129285	0.0969818	0.0804689	0.207446	0.427345	0.421754	0.354833	0.161335	0.607079	0.761735	1	0.404114	0.443342	0.377489	0.464432	0.548968	-0.0645211		-0.231398	-0.244408	-0.249107	-0.14369	-0.350589	-0.0688643	-0.103185	0.0877224	0.160328	0.13066	0.155022	0.219422	0.445998	0.479631	0.374785	0.230672	0.638999	0.767401	1	0.375458	0.466061
	adherens junctions		-0.484757	-0.513411	-0.462821	-0.207536	-0.624089	-0.0114834	-0.0217288	0.324634	0.450192	0.242637	0.334278	0.464163	0.491449	0.255414	0.645882	0.069911	0.508075	0.41151	0.404114	1	0.684961	0.567101	0.582242	0.438521	0.0498173		-0.471521	-0.498302	-0.503497	-0.274272	-0.614855	-0.0513396	-0.0268472	0.38117	0.502017	0.27827	0.363987	0.465463	0.414969	0.228343	0.588671	0.0880827	0.486571	0.386618	0.375458	1	0.606458
	plasma membrane		-0.509704	-0.541146	-0.491306	-0.224153	-0.69056	-0.102048	-0.125325	0.170146	0.258136	0.151231	0.24984	0.382657	0.342464	0.133642	0.667704	0.111901	0.566479	0.524395	0.443342	0.684961	1	0.921597	0.923425	0.841701	0.283		-0.500917	-0.531076	-0.541152	-0.304776	-0.704752	-0.135039	-0.156604	0.169125	0.229107	0.12518	0.237649	0.308808	0.290714	0.17793	0.645282	0.147946	0.599214	0.548121	0.466061	0.606458	1
	actin filaments		-0.478214	-0.507821	-0.461583	-0.21044	-0.649366	-0.0803098	-0.119018	0.123118	0.194889	0.116813	0.202942	0.336041	0.282061	0.124261	0.602299	0.0890227	0.495802	0.475334	0.377489	0.567101	0.921597	1	0.891562	0.840211	0.327367		-0.491185	-0.521037	-0.530583	-0.295719	-0.677549	-0.0910021	-0.127755	0.143196	0.188113	0.099325	0.216433	0.276414	0.237154	0.133121	0.612104	0.106518	0.527104	0.455578	0.365784	0.517881	0.939759
	actin bundles		-0.485083	-0.515031	-0.46768	-0.213084	-0.655595	-0.0575777	-0.111011	0.124323	0.203632	0.133682	0.222785	0.354127	0.337246	0.179225	0.639691	0.0931121	0.561974	0.546278	0.464432	0.582242	0.923425	0.891562	1	0.864201	0.297094		-0.500893	-0.531416	-0.539666	-0.298361	-0.680323	-0.0573014	-0.114614	0.149013	0.191443	0.120585	0.250064	0.30361	0.291074	0.207457	0.664642	0.114341	0.572139	0.520139	0.428702	0.493327	0.938185
	actomyosin bundles		-0.399017	-0.423402	-0.384547	-0.177361	-0.564357	-0.0801433	-0.140475	0.0401726	0.108678	0.0792767	0.126193	0.273268	0.326503	0.261282	0.539668	0.143607	0.583526	0.672623	0.548968	0.438521	0.841701	0.840211	0.864201	1	0.265421		-0.459956	-0.486828	-0.494942	-0.275085	-0.635592	-0.0405906	-0.123292	0.0997868	0.142304	0.111444	0.21455	0.273699	0.365076	0.331721	0.636	0.177571	0.645292	0.651049	0.535716	0.400204	0.894762
	matrix adhesion		-0.146238	-0.155635	-0.14168	-0.0650408	-0.199571	-0.0356701	-0.0486022	-0.00920453	-0.0133356	-0.00737658	0.0403273	0.0572332	-0.0427895	-0.0861045	0.142112	-0.0223171	-0.00164433	-0.0639491	-0.0645211	0.0498173	0.283	0.327367	0.297094	0.265421	1		-0.152247	-0.161668	-0.164759	-0.0917941	-0.210749	-0.0385013	-0.0502514	0.020781	0.00133251	-0.019444	0.040828	0.0507955	-0.0505092	-0.0951686	0.15975	-0.0334789	-0.00643887	-0.0795159	-0.0722177	0.0456584	0.293909
			bin = -2σ																										bin = -1.5σ
average location similarity heatmap Shape Mode 4	nucleoli [DFC)		1	0.989112	0.441034	0.21602	0.625413	-0.369399	-0.349694	-0.505556	-0.545313	-0.291696	-0.348034	-0.561901	-0.518988	-0.307696	-0.652039	-0.0827193	-0.340944	-0.251092	-0.223081	-0.490143	-0.506742	-0.470273	-0.502729	-0.464706	-0.161889		1	0.991402	0.491823	0.414179	0.633396	-0.368368	-0.345285	-0.494657	-0.531914	-0.38687	-0.396572	-0.577281	-0.513826	-0.335331	-0.661048	-0.107815	-0.392719	-0.245089	-0.233279	-0.463828	-0.508219
	nucleoli [GC)		0.989112	1	0.500377	0.233593	0.652373	-0.386003	-0.36798	-0.537726	-0.580601	-0.308695	-0.3697	-0.597101	-0.541263	-0.324509	-0.695351	-0.0882179	-0.362902	-0.265987	-0.23674	-0.522632	-0.54259	-0.503984	-0.538651	-0.496902	-0.173749		0.991402	1	0.55406	0.418367	0.662405	-0.380791	-0.359399	-0.523778	-0.56354	-0.40546	-0.416231	-0.610408	-0.534095	-0.349312	-0.701333	-0.114207	-0.415305	-0.259265	-0.246652	-0.492263	-0.542603
	nuclear speckles		0.441034	0.500377	1	0.257027	0.533097	-0.30409	-0.283092	-0.464261	-0.503316	-0.269267	-0.323837	-0.525828	-0.447783	-0.287587	-0.618908	-0.0792093	-0.323908	-0.238148	-0.21419	-0.467177	-0.489529	-0.454766	-0.482136	-0.447198	-0.156969		0.491823	0.55406	1	0.358728	0.606502	-0.321711	-0.290868	-0.499286	-0.540529	-0.386786	-0.394501	-0.593546	-0.496996	-0.343163	-0.692182	-0.112859	-0.410188	-0.260215	-0.247829	-0.484758	-0.543514
	cohesins		0.21602	0.233593	0.257027	1	0.343227	-0.056849	-0.0129774	-0.175522	-0.212057	-0.12253	-0.160525	-0.258504	-0.221515	-0.158127	-0.311791	-0.0442676	-0.176117	-0.134776	-0.121461	-0.250312	-0.273089	-0.25079	-0.261185	-0.243871	-0.0887805		0.414179	0.418367	0.358728	1	0.451325	-0.103985	-0.0619412	-0.254521	-0.294663	-0.214605	-0.237775	-0.354478	-0.296414	-0.2166	-0.42024	-0.0738639	-0.262219	-0.17508	-0.165747	-0.311694	-0.359316
	histones		0.625413	0.652373	0.533097	0.343227	1	0.0529151	0.220486	-0.238949	-0.386723	-0.229368	-0.353597	-0.588539	-0.52952	-0.418672	-0.712587	-0.130004	-0.453182	-0.379098	-0.337861	-0.640691	-0.716074	-0.655274	-0.676008	-0.637404	-0.236401		0.633396	0.662405	0.606502	0.451325	1	0.0488751	0.23379	-0.234612	-0.375909	-0.296581	-0.39648	-0.598649	-0.526332	-0.438695	-0.728889	-0.162828	-0.515667	-0.38308	-0.358322	-0.603506	-0.723258
	nuclear envelope		-0.369399	-0.386003	-0.30409	-0.056849	0.0529151	1	0.812794	0.373777	0.297957	0.258326	0.259508	0.229631	0.325246	0.102262	0.339348	-0.0358265	0.0197904	-0.0415232	-0.0342976	0.00308283	-0.0993684	-0.0673087	-0.00515095	0.00251217	-0.050718		-0.368368	-0.380791	-0.321711	-0.103985	0.0488751	1	0.797941	0.34527	0.262543	0.341137	0.285349	0.244527	0.341666	0.140813	0.329527	-0.0317768	0.0314346	-0.0912483	-0.068586	-0.026989	-0.110449
	nuclear pores		-0.349694	-0.36798	-0.283092	-0.0129774	0.220486	0.812794	1	0.669255	0.538816	0.275782	0.207446	0.276193	0.222935	-0.00383825	0.272051	-0.0441113	-0.015578	-0.0932549	-0.0751589	0.00169262	-0.129363	-0.102996	-0.0712913	-0.0826642	-0.062227		-0.345285	-0.359399	-0.290868	-0.0619412	0.23379	0.797941	1	0.66697	0.53482	0.37504	0.216676	0.294023	0.220387	0.00844992	0.250446	-0.0483485	-0.0220878	-0.131694	-0.105703	-0.00831693	-0.149112
	ER [Sec61 beta)		-0.505556	-0.537726	-0.464261	-0.175522	-0.238949	0.373777	0.669255	1	0.931596	0.432424	0.386268	0.747914	0.493371	0.22565	0.613137	0.040888	0.218346	0.0642988	0.0920118	0.401446	0.210988	0.171842	0.178941	0.129442	0.00868138		-0.494657	-0.523778	-0.499286	-0.254521	-0.234612	0.34527	0.66697	1	0.941788	0.567505	0.43493	0.772484	0.50588	0.273064	0.604697	0.0680745	0.251041	0.0531682	0.100121	0.400957	0.17718
	ER [SERCA2)		-0.545313	-0.580601	-0.503316	-0.212057	-0.386723	0.297957	0.538816	0.931596	1	0.436967	0.429531	0.829768	0.597441	0.352325	0.695764	0.0757019	0.311811	0.161321	0.190717	0.516234	0.287763	0.230503	0.240738	0.195054	-0.00306721		-0.531914	-0.56354	-0.540529	-0.294663	-0.375909	0.262543	0.53482	0.941788	1	0.566564	0.48472	0.846188	0.591893	0.380082	0.680738	0.108735	0.33796	0.135656	0.184387	0.521239	0.249133
	peroxisomes		-0.291696	-0.308695	-0.269267	-0.12253	-0.229368	0.258326	0.275782	0.432424	0.436967	1	0.258607	0.423689	0.365811	0.216507	0.391313	0.0391507	0.181146	0.110775	0.1235	0.250633	0.138883	0.109023	0.123259	0.11506	-0.00792156		-0.38687	-0.40546	-0.386786	-0.214605	-0.296581	0.341137	0.37504	0.567505	0.566564	1	0.370323	0.56052	0.488925	0.32059	0.509833	0.0740738	0.273867	0.134985	0.163155	0.305838	0.170626
	endosomes		-0.348034	-0.3697	-0.323837	-0.160525	-0.353597	0.259508	0.207446	0.386268	0.429531	0.258607	1	0.447251	0.468852	0.334788	0.527245	0.0492376	0.266316	0.177118	0.199912	0.342609	0.250713	0.204968	0.24019	0.236346	0.0136445		-0.396572	-0.416231	-0.394501	-0.237775	-0.39648	0.285349	0.216676	0.43493	0.48472	0.370323	1	0.536774	0.580685	0.468045	0.607534	0.0924778	0.360586	0.204177	0.25656	0.361292	0.248797
	mitochondria		-0.561901	-0.597101	-0.525828	-0.258504	-0.588539	0.229631	0.276193	0.747914	0.829768	0.423689	0.447251	1	0.739747	0.540955	0.73144	0.133576	0.316958	0.204655	0.214018	0.456818	0.316641	0.278516	0.30141	0.286764	0.0471789		-0.577281	-0.610408	-0.593546	-0.354478	-0.598649	0.244527	0.294023	0.772484	0.846188	0.56052	0.536774	1	0.744513	0.559981	0.75925	0.173075	0.370055	0.181942	0.218163	0.456813	0.312892
	lysosomes		-0.518988	-0.541263	-0.447783	-0.221515	-0.52952	0.325246	0.222935	0.493371	0.597441	0.365811	0.468852	0.739747	1	0.827612	0.718674	0.210253	0.493811	0.509639	0.472668	0.450954	0.296086	0.21643	0.248873	0.328389	-0.0741487		-0.513826	-0.534095	-0.496996	-0.296414	-0.526332	0.341666	0.220387	0.50588	0.591893	0.488925	0.580685	0.744513	1	0.893241	0.751854	0.27566	0.541301	0.473947	0.485123	0.40032	0.292948
	Golgi		-0.307696	-0.324509	-0.287587	-0.158127	-0.418672	0.102262	-0.00383825	0.22565	0.352325	0.216507	0.334788	0.540955	0.827612	1	0.547933	0.228238	0.436096	0.547982	0.505342	0.245898	0.210001	0.157271	0.17825	0.310094	-0.103448		-0.335331	-0.349312	-0.343163	-0.2166	-0.438695	0.140813	0.00844992	0.273064	0.380082	0.32059	0.468045	0.559981	0.893241	1	0.602692	0.30075	0.530653	0.554156	0.550223	0.257177	0.227652
	microtubules		-0.652039	-0.695351	-0.618908	-0.311791	-0.712587	0.339348	0.272051	0.613137	0.695764	0.391313	0.527245	0.73144	0.718674	0.547933	1	0.134812	0.530148	0.419825	0.405758	0.638696	0.674129	0.59618	0.665843	0.657581	0.151442		-0.661048	-0.701333	-0.692182	-0.42024	-0.728889	0.329527	0.250446	0.604697	0.680738	0.509833	0.607534	0.75925	0.751854	0.602692	1	0.184075	0.598689	0.406867	0.423441	0.586368	0.666613
	centrioles		-0.0827193	-0.0882179	-0.0792093	-0.0442676	-0.130004	-0.0358265	-0.0441113	0.040888	0.0757019	0.0391507	0.0492376	0.133576	0.210253	0.228238	0.134812	1	0.147031	0.222616	0.158152	0.0786658	0.136913	0.0953798	0.0913985	0.133647	-0.0281944		-0.107815	-0.114207	-0.112859	-0.0738639	-0.162828	-0.0317768	-0.0483485	0.0680745	0.108735	0.0740738	0.0924778	0.173075	0.27566	0.30075	0.184075	1	0.181345	0.245041	0.204454	0.0851673	0.159112
	gap junctions		-0.340944	-0.362902	-0.323908	-0.176117	-0.453182	0.0197904	-0.015578	0.218346	0.311811	0.181146	0.266316	0.316958	0.493811	0.436096	0.530148	0.147031	1	0.651993	0.561774	0.550353	0.531291	0.417005	0.447151	0.495428	-0.0190708		-0.392719	-0.415305	-0.410188	-0.262219	-0.515667	0.0314346	-0.0220878	0.251041	0.33796	0.273867	0.360586	0.370055	0.541301	0.530653	0.598689	0.181345	1	0.692933	0.650321	0.566354	0.585742
	tight junctions		-0.251092	-0.265987	-0.238148	-0.134776	-0.379098	-0.0415232	-0.0932549	0.0642988	0.161321	0.110775	0.177118	0.204655	0.509639	0.547982	0.419825	0.222616	0.651993	1	0.686545	0.423486	0.510811	0.412609	0.41773	0.531308	-0.0847493		-0.245089	-0.259265	-0.260215	-0.17508	-0.38308	-0.0912483	-0.131694	0.0531682	0.135656	0.134985	0.204177	0.181942	0.473947	0.554156	0.406867	0.245041	0.692933	1	0.765448	0.369982	0.558701
	desmosomes		-0.223081	-0.23674	-0.21419	-0.121461	-0.337861	-0.0342976	-0.0751589	0.0920118	0.190717	0.1235	0.199912	0.214018	0.472668	0.505342	0.405758	0.158152	0.561774	0.686545	1	0.411709	0.408947	0.306543	0.340041	0.425767	-0.0759182		-0.233279	-0.246652	-0.247829	-0.165747	-0.358322	-0.068586	-0.105703	0.100121	0.184387	0.163155	0.25656	0.218163	0.485123	0.550223	0.423441	0.204454	0.650321	0.765448	1	0.391326	0.454007
	adherens junctions		-0.490143	-0.522632	-0.467177	-0.250312	-0.640691	0.00308283	0.00169262	0.401446	0.516234	0.250633	0.342609	0.456818	0.450954	0.245898	0.638696	0.0786658	0.550353	0.423486	0.411709	1	0.662874	0.522599	0.525527	0.439352	0.0468479		-0.463828	-0.492263	-0.484758	-0.311694	-0.603506	-0.026989	-0.00831693	0.400957	0.521239	0.305838	0.361292	0.456813	0.40032	0.257177	0.586368	0.0851673	0.566354	0.369982	0.391326	1	0.581578
	plasma membrane		-0.506742	-0.54259	-0.489529	-0.273089	-0.716074	-0.0993684	-0.129363	0.210988	0.287763	0.138883	0.250713	0.316641	0.296086	0.210001	0.674129	0.136913	0.531291	0.510811	0.408947	0.662874	1	0.877905	0.906228	0.86572	0.308637		-0.508219	-0.542603	-0.543514	-0.359316	-0.723258	-0.110449	-0.149112	0.17718	0.249133	0.170626	0.248797	0.312892	0.292948	0.227652	0.666613	0.159112	0.585742	0.558701	0.454007	0.581578	1
	actin filaments		-0.470273	-0.503984	-0.454766	-0.25079	-0.655274	-0.0673087	-0.102996	0.171842	0.230503	0.109023	0.204968	0.278516	0.21643	0.157271	0.59618	0.0953798	0.417005	0.412609	0.306543	0.522599	0.877905	1	0.861191	0.825669	0.350766		-0.475797	-0.508594	-0.509781	-0.336001	-0.671433	-0.0858913	-0.127431	0.138687	0.191376	0.127431	0.205422	0.260846	0.189436	0.121956	0.591737	0.089303	0.459987	0.415132	0.321765	0.461199	0.91617
	actin bundles		-0.502729	-0.538651	-0.482136	-0.261185	-0.676008	-0.00515095	-0.0712913	0.178941	0.240738	0.123259	0.24019	0.30141	0.248873	0.17825	0.665843	0.0913985	0.447151	0.41773	0.340041	0.525527	0.906228	0.861191	1	0.897044	0.381092		-0.512217	-0.547555	-0.54613	-0.354244	-0.691865	-0.00987373	-0.0851689	0.169767	0.216343	0.163376	0.258772	0.30979	0.241728	0.174067	0.674688	0.0949713	0.512451	0.421211	0.367355	0.455243	0.920773
	actomyosin bundles		-0.464706	-0.496902	-0.447198	-0.243871	-0.637404	0.00251217	-0.0826642	0.129442	0.195054	0.11506	0.236346	0.286764	0.328389	0.310094	0.657581	0.133647	0.495428	0.531308	0.425767	0.439352	0.86572	0.825669	0.897044	1	0.338985		-0.47118	-0.502818	-0.501787	-0.327409	-0.641983	0.00636573	-0.0903068	0.113574	0.155853	0.146654	0.241228	0.272822	0.2861	0.257643	0.654847	0.123128	0.513796	0.501383	0.420255	0.337443	0.88818
	matrix adhesion		-0.161889	-0.173749	-0.156969	-0.0887805	-0.236401	-0.050718	-0.062227	0.00868138	-0.00306721	-0.00792156	0.0136445	0.0471789	-0.0741487	-0.103448	0.151442	-0.0281944	-0.0190708	-0.0847493	-0.0759182	0.0468479	0.308637	0.350766	0.381092	0.338985	1		-0.213709	-0.229399	-0.229879	-0.152206	-0.294486	-0.0235073	-0.0516152	0.0215162	0.00349815	-0.00822199	0.0161341	0.0711816	-0.0917714	-0.145088	0.224545	-0.0472933	-0.00334756	-0.108021	-0.103574	0.03482	0.407762
			bin = -2σ																										bin = -1.5σ
average location similarity heatmap Shape Mode 5	nucleoli [DFC)		1	0.984168	0.396301	0.205597	0.622355	-0.356026	-0.327228	-0.506789	-0.536233	-0.228253	-0.274666	-0.588656	-0.4727	-0.317777	-0.677697	-0.0690697	-0.250387	-0.232098	-0.155439	-0.41744	-0.517431	-0.446347	-0.501863	-0.426751	-0.114446		1	0.991221	0.536104	0.473065	0.647927	-0.364474	-0.332367	-0.527897	-0.540567	-0.413702	-0.454635	-0.604646	-0.520232	-0.363447	-0.692872	-0.15401	-0.408006	-0.277047	-0.240487	-0.475897	-0.51024
	nucleoli [GC)		0.984168	1	0.447682	0.215455	0.648639	-0.36523	-0.335755	-0.533752	-0.563776	-0.239288	-0.285589	-0.618044	-0.487142	-0.330229	-0.714747	-0.0725054	-0.263539	-0.242423	-0.163043	-0.43681	-0.548229	-0.473987	-0.532164	-0.452866	-0.12207		0.991221	1	0.600516	0.494206	0.677692	-0.376668	-0.345823	-0.553125	-0.567741	-0.4299	-0.476342	-0.633137	-0.533711	-0.37783	-0.73132	-0.16125	-0.428519	-0.289457	-0.252106	-0.500143	-0.54033
	nuclear speckles		0.396301	0.447682	1	0.15534	0.530739	-0.205174	-0.169647	-0.401511	-0.426108	-0.183929	-0.224217	-0.477757	-0.375584	-0.26187	-0.569528	-0.0571656	-0.216502	-0.204317	-0.138463	-0.352089	-0.457663	-0.395972	-0.438476	-0.376709	-0.101877		0.536104	0.600516	1	0.525727	0.6802	-0.278159	-0.258035	-0.534885	-0.559295	-0.406341	-0.467787	-0.623536	-0.484042	-0.376774	-0.741457	-0.16708	-0.434699	-0.297222	-0.263081	-0.506902	-0.565826
	cohesins		0.205597	0.215455	0.15534	1	0.265752	-0.0473955	-0.00979973	-0.137863	-0.161169	-0.0704897	-0.0952617	-0.201137	-0.160287	-0.118363	-0.247033	-0.0278933	-0.0952867	-0.0933113	-0.0627716	-0.157682	-0.207391	-0.179564	-0.19799	-0.170462	-0.0448128		0.473065	0.494206	0.525727	1	0.592275	-0.109689	-0.0541965	-0.336976	-0.376492	-0.287848	-0.336621	-0.459111	-0.367703	-0.293533	-0.560824	-0.133969	-0.345148	-0.242489	-0.213299	-0.400813	-0.455495
	histones		0.622355	0.648639	0.530739	0.265752	1	0.0635262	0.240945	-0.267918	-0.391458	-0.180144	-0.281252	-0.590901	-0.488424	-0.400752	-0.739667	-0.0931795	-0.331955	-0.340738	-0.231797	-0.535853	-0.70825	-0.607333	-0.65304	-0.567097	-0.14598		0.647927	0.677692	0.6802	0.592275	1	0.0589161	0.232421	-0.291226	-0.409542	-0.326969	-0.458426	-0.606067	-0.526191	-0.456765	-0.771598	-0.22415	-0.537195	-0.407985	-0.360915	-0.625489	-0.717168
	nuclear envelope		-0.356026	-0.36523	-0.205174	-0.0473955	0.0635262	1	0.790746	0.289747	0.208491	0.180123	0.181357	0.232795	0.300318	0.126338	0.259102	-0.00439262	-0.04323	-0.0729453	-0.0779801	-0.078105	-0.155908	-0.117233	-0.0550646	-0.0705495	-0.0242884		-0.364474	-0.376668	-0.278159	-0.109689	0.0589161	1	0.790847	0.311681	0.21636	0.343025	0.290542	0.252266	0.321771	0.129247	0.281383	-0.0410094	-0.0233886	-0.0854503	-0.0924997	-0.0770365	-0.139968
	nuclear pores		-0.327228	-0.335755	-0.169647	-0.00979973	0.240945	0.790746	1	0.601392	0.456673	0.205417	0.114003	0.275105	0.168406	0.0047535	0.170025	-0.0202337	-0.0608412	-0.117815	-0.092098	-0.0878199	-0.192125	-0.156029	-0.119462	-0.125396	-0.0239099		-0.332367	-0.345823	-0.258035	-0.0541965	0.232421	0.790847	1	0.639543	0.492461	0.373038	0.214583	0.316821	0.178871	0.0132273	0.203208	-0.0631065	-0.0688934	-0.134087	-0.122764	-0.0802473	-0.176573
	ER [Sec61 beta)		-0.506789	-0.533752	-0.401511	-0.137863	-0.267918	0.289747	0.601392	1	0.883882	0.330433	0.253615	0.761893	0.403612	0.229846	0.552506	0.0342658	0.147562	0.055053	0.0493783	0.288543	0.165537	0.111567	0.168425	0.0956194	0.0439728		-0.527897	-0.553125	-0.534885	-0.336976	-0.291226	0.311681	0.639543	1	0.937049	0.595371	0.487963	0.822104	0.464729	0.322491	0.608815	0.0907602	0.253607	0.0769875	0.10118	0.343993	0.150022
	ER [SERCA2)		-0.536233	-0.563776	-0.426108	-0.161169	-0.391458	0.208491	0.456673	0.883882	1	0.32573	0.292127	0.8241	0.495027	0.332975	0.62251	0.0567944	0.210306	0.126145	0.100517	0.419792	0.213899	0.149414	0.195566	0.101447	0.0149185		-0.540567	-0.567741	-0.559295	-0.376492	-0.409542	0.21636	0.492461	0.937049	1	0.591166	0.539828	0.883851	0.557686	0.43472	0.663981	0.14329	0.341818	0.161805	0.182059	0.461752	0.179446
	peroxisomes		-0.228253	-0.239288	-0.183929	-0.0704897	-0.180144	0.180123	0.205417	0.330433	0.32573	1	0.134202	0.341178	0.248521	0.164335	0.268799	0.0270414	0.0787256	0.060118	0.0190112	0.134521	0.0691433	0.0418839	0.0771558	0.0399492	0.0216384		-0.413702	-0.4299	-0.406341	-0.287848	-0.326969	0.343025	0.373038	0.595371	0.591166	1	0.433511	0.629533	0.50505	0.370339	0.51795	0.106172	0.264441	0.146339	0.148984	0.261792	0.11548
	endosomes		-0.274666	-0.285589	-0.224217	-0.0952617	-0.281252	0.181357	0.114003	0.253615	0.292127	0.134202	1	0.371613	0.419768	0.334981	0.386519	0.0362213	0.150125	0.154969	0.124351	0.198932	0.150831	0.100052	0.166947	0.10527	0.00579431		-0.454635	-0.476342	-0.467787	-0.336621	-0.458426	0.290542	0.214583	0.487963	0.539828	0.433511	1	0.640436	0.597981	0.507743	0.63256	0.162665	0.335193	0.21532	0.2084	0.334423	0.221213
	mitochondria		-0.588656	-0.618044	-0.477757	-0.201137	-0.590901	0.232795	0.275105	0.761893	0.8241	0.341178	0.371613	1	0.677218	0.504504	0.744399	0.0806839	0.244936	0.189609	0.130258	0.397557	0.278029	0.192885	0.274079	0.173681	0.0406516		-0.604646	-0.633137	-0.623536	-0.459111	-0.606067	0.252266	0.316821	0.822104	0.883851	0.629533	0.640436	1	0.706754	0.578245	0.778247	0.18393	0.389852	0.204104	0.216537	0.44153	0.244221
	lysosomes		-0.4727	-0.487142	-0.375584	-0.160287	-0.488424	0.300318	0.168406	0.403612	0.495027	0.248521	0.419768	0.677218	1	0.819024	0.669535	0.146184	0.334371	0.451176	0.292168	0.341998	0.269138	0.151086	0.255329	0.16801	-0.0516462		-0.520232	-0.533711	-0.484042	-0.367703	-0.526191	0.321771	0.178871	0.464729	0.557686	0.50505	0.597981	0.706754	1	0.913787	0.719446	0.367179	0.556659	0.54712	0.483609	0.336186	0.249147
	Golgi		-0.317777	-0.330229	-0.26187	-0.118363	-0.400752	0.126338	0.0047535	0.229846	0.332975	0.164335	0.334981	0.504504	0.819024	1	0.550791	0.1652	0.331336	0.508048	0.324214	0.268135	0.244538	0.120365	0.228303	0.157331	-0.071076		-0.363447	-0.37783	-0.376774	-0.293533	-0.456765	0.129247	0.0132273	0.322491	0.43472	0.370339	0.507743	0.578245	0.913787	1	0.613625	0.420251	0.564191	0.604276	0.544157	0.273949	0.216124
	microtubules		-0.677697	-0.714747	-0.569528	-0.247033	-0.739667	0.259102	0.170025	0.552506	0.62251	0.268799	0.386519	0.744399	0.669535	0.550791	1	0.114365	0.354238	0.369414	0.246706	0.490807	0.653337	0.519188	0.65329	0.552083	0.11099		-0.692872	-0.73132	-0.741457	-0.560824	-0.771598	0.281383	0.203208	0.608815	0.663981	0.51795	0.63256	0.778247	0.719446	0.613625	1	0.273731	0.577784	0.427226	0.393082	0.549814	0.651755
	centrioles		-0.0690697	-0.0725054	-0.0571656	-0.0278933	-0.0931795	-0.00439262	-0.0202337	0.0342658	0.0567944	0.0270414	0.0362213	0.0806839	0.146184	0.1652	0.114365	1	0.0832872	0.146352	0.0831118	0.0638694	0.0997324	0.0598059	0.080584	0.0643873	-0.010775		-0.15401	-0.16125	-0.16708	-0.133969	-0.22415	-0.0410094	-0.0631065	0.0907602	0.14329	0.106172	0.162665	0.18393	0.367179	0.420251	0.273731	1	0.340374	0.417764	0.344596	0.148417	0.223956
	gap junctions		-0.250387	-0.263539	-0.216502	-0.0952867	-0.331955	-0.04323	-0.0608412	0.147562	0.210306	0.0787256	0.150125	0.244936	0.334371	0.331336	0.354238	0.0832872	1	0.391966	0.322178	0.334518	0.38149	0.285422	0.314854	0.27923	-0.00601043		-0.408006	-0.428519	-0.434699	-0.345148	-0.537195	-0.0233886	-0.0688934	0.253607	0.341818	0.264441	0.335193	0.389852	0.556659	0.564191	0.577784	0.340374	1	0.724911	0.635846	0.543379	0.567707
	tight junctions		-0.232098	-0.242423	-0.204317	-0.0933113	-0.340738	-0.0729453	-0.117815	0.055053	0.126145	0.060118	0.154969	0.189609	0.451176	0.508048	0.369414	0.146352	0.391966	1	0.435214	0.340593	0.481688	0.357231	0.420484	0.358666	-0.0511688		-0.277047	-0.289457	-0.297222	-0.242489	-0.407985	-0.0854503	-0.134087	0.0769875	0.161805	0.146339	0.21532	0.204104	0.54712	0.604276	0.427226	0.417764	0.724911	1	0.758501	0.344487	0.55107
	desmosomes		-0.155439	-0.163043	-0.138463	-0.0627716	-0.231797	-0.0779801	-0.092098	0.0493783	0.100517	0.0190112	0.124351	0.130258	0.292168	0.324214	0.246706	0.0831118	0.322178	0.435214	1	0.245204	0.335188	0.233752	0.280081	0.257008	-0.0329078		-0.240487	-0.252106	-0.263081	-0.213299	-0.360915	-0.0924997	-0.122764	0.10118	0.182059	0.148984	0.2084	0.216537	0.483609	0.544157	0.393082	0.344596	0.635846	0.758501	1	0.333628	0.45208
	adherens junctions		-0.41744	-0.43681	-0.352089	-0.157682	-0.535853	-0.078105	-0.0878199	0.288543	0.419792	0.134521	0.198932	0.397557	0.341998	0.268135	0.490807	0.0638694	0.334518	0.340593	0.245204	1	0.492485	0.386752	0.393778	0.270601	0.0129233		-0.475897	-0.500143	-0.506902	-0.400813	-0.625489	-0.0770365	-0.0802473	0.343993	0.461752	0.261792	0.334423	0.44153	0.336186	0.273949	0.549814	0.148417	0.543379	0.344487	0.333628	1	0.548829
	plasma membrane		-0.517431	-0.548229	-0.457663	-0.207391	-0.70825	-0.155908	-0.192125	0.165537	0.213899	0.0691433	0.150831	0.278029	0.269138	0.244538	0.653337	0.0997324	0.38149	0.481688	0.335188	0.492485	1	0.829068	0.88073	0.837356	0.183783		-0.51024	-0.54033	-0.565826	-0.455495	-0.717168	-0.139968	-0.176573	0.150022	0.179446	0.11548	0.221213	0.244221	0.249147	0.216124	0.651755	0.223956	0.567707	0.55107	0.45208	0.548829	1
	actin filaments		-0.446347	-0.473987	-0.395972	-0.179564	-0.607333	-0.117233	-0.156029	0.111567	0.149414	0.0418839	0.100052	0.192885	0.151086	0.120365	0.519188	0.0598059	0.285422	0.357231	0.233752	0.386752	0.829068	1	0.754535	0.724047	0.155098		-0.50496	-0.535722	-0.562794	-0.450152	-0.702899	-0.124519	-0.15485	0.14655	0.167744	0.101147	0.197799	0.226261	0.18415	0.142155	0.610221	0.16898	0.483708	0.451264	0.356629	0.511693	0.945309
	actin bundles		-0.501863	-0.532164	-0.438476	-0.19799	-0.65304	-0.0550646	-0.119462	0.168425	0.195566	0.0771558	0.166947	0.274079	0.255329	0.228303	0.65329	0.080584	0.314854	0.420484	0.280081	0.393778	0.88073	0.754535	1	0.791972	0.186012		-0.538645	-0.571853	-0.593893	-0.470016	-0.715868	-0.0462966	-0.107394	0.182585	0.191366	0.140977	0.255538	0.276803	0.239315	0.197185	0.696422	0.184706	0.496917	0.443133	0.365849	0.471048	0.943271
	actomyosin bundles		-0.426751	-0.452866	-0.376709	-0.170462	-0.567097	-0.0705495	-0.125396	0.0956194	0.101447	0.0399492	0.10527	0.173681	0.16801	0.157331	0.552083	0.0643873	0.27923	0.358666	0.257008	0.270601	0.837356	0.724047	0.791972	1	0.191179		-0.502251	-0.533425	-0.553462	-0.43739	-0.658158	0.000492809	-0.0832607	0.151275	0.148554	0.137771	0.255846	0.248929	0.268326	0.234437	0.696588	0.207651	0.487362	0.471911	0.38764	0.351408	0.919118
	matrix adhesion		-0.114446	-0.12207	-0.101877	-0.0448128	-0.14598	-0.0242884	-0.0239099	0.0439728	0.0149185	0.0216384	0.00579431	0.0406516	-0.0516462	-0.071076	0.11099	-0.010775	-0.00601043	-0.0511688	-0.0329078	0.0129233	0.183783	0.155098	0.186012	0.191179	1		-0.225776	-0.240188	-0.250896	-0.20042	-0.298821	-0.0270122	-0.0438223	0.0690668	0.0141188	0.0178698	0.0468292	0.0788548	-0.0937254	-0.148773	0.254598	-0.0649524	-0.0124743	-0.118831	-0.103808	0.0957784	0.396663
			bin = -2σ																										bin = -1.5σ
average location similarity heatmap Shape Mode 6	nucleoli [DFC)		1	0.987711	0.294232	0.310933	0.611876	-0.382331	-0.370764	-0.495167	-0.519888	-0.323332	-0.340173	-0.590149	-0.516164	-0.327092	-0.659559	-0.138141	-0.37874	-0.261381	-0.213831	-0.449584	-0.507213	-0.471187	-0.506317	-0.481479	-0.198194		1	0.991554	0.442279	0.356602	0.615753	-0.381458	-0.359142	-0.497754	-0.513651	-0.343868	-0.384575	-0.593338	-0.521268	-0.343406	-0.668065	-0.135412	-0.382064	-0.263053	-0.216803	-0.449912	-0.515697
	nucleoli [GC)		0.987711	1	0.388903	0.326171	0.643627	-0.401272	-0.391127	-0.528167	-0.554803	-0.34325	-0.361626	-0.627845	-0.538926	-0.344928	-0.705448	-0.145739	-0.404523	-0.277625	-0.227493	-0.48129	-0.545418	-0.507324	-0.545176	-0.517426	-0.214298		0.991554	1	0.515119	0.380354	0.645608	-0.39502	-0.373776	-0.527142	-0.544026	-0.36201	-0.406459	-0.627305	-0.542312	-0.36156	-0.708674	-0.142496	-0.404985	-0.278736	-0.230137	-0.478023	-0.549523
	nuclear speckles		0.294232	0.388903	1	0.246415	0.497879	-0.29241	-0.273889	-0.436354	-0.461549	-0.285767	-0.305969	-0.529402	-0.422564	-0.296955	-0.606073	-0.121079	-0.345947	-0.240805	-0.198903	-0.413069	-0.477185	-0.443944	-0.47354	-0.450337	-0.187558		0.442279	0.515119	1	0.408884	0.586998	-0.318553	-0.296349	-0.492892	-0.513785	-0.332434	-0.385378	-0.596443	-0.475023	-0.347341	-0.687333	-0.137346	-0.389912	-0.273716	-0.226808	-0.465818	-0.545528
	cohesins		0.310933	0.326171	0.246415	1	0.385021	-0.0857409	-0.0471679	-0.193618	-0.228597	-0.151005	-0.169348	-0.299952	-0.243549	-0.179211	-0.357411	-0.0780517	-0.212815	-0.155938	-0.129919	-0.256701	-0.312412	-0.290494	-0.304913	-0.291493	-0.124627		0.356602	0.380354	0.408884	1	0.494306	-0.0889735	-0.0403488	-0.25361	-0.291044	-0.197938	-0.245813	-0.380098	-0.308737	-0.242564	-0.455591	-0.100421	-0.275608	-0.203891	-0.169498	-0.328226	-0.398434
	histones		0.611876	0.643627	0.497879	0.385021	1	0.0312049	0.213287	-0.198933	-0.339316	-0.242873	-0.33414	-0.584405	-0.522986	-0.43687	-0.718897	-0.200126	-0.481473	-0.407062	-0.335851	-0.570181	-0.716465	-0.656379	-0.667049	-0.656487	-0.260491		0.615753	0.645608	0.586998	0.494306	1	0.0511517	0.229088	-0.218608	-0.340237	-0.253842	-0.374937	-0.577142	-0.511288	-0.447105	-0.72463	-0.195801	-0.497779	-0.406212	-0.338435	-0.574762	-0.730897
	nuclear envelope		-0.382331	-0.401272	-0.29241	-0.0857409	0.0312049	1	0.791569	0.364795	0.272139	0.308566	0.245712	0.325607	0.360149	0.172561	0.355701	0.0103239	0.0266284	-0.0324673	-0.0420306	-0.0542659	-0.0933266	-0.0575719	0.036176	0.0344764	0.00470176		-0.381458	-0.39502	-0.318553	-0.0889735	0.0511517	1	0.803486	0.343591	0.244768	0.297876	0.258717	0.301476	0.355236	0.149097	0.339267	0.0117533	-0.0123011	-0.0609322	-0.0701864	-0.0606527	-0.109702
	nuclear pores		-0.370764	-0.391127	-0.273889	-0.0471679	0.213287	0.791569	1	0.70833	0.567043	0.32893	0.219674	0.366137	0.2459	0.0325593	0.281587	-0.0371881	0.020725	-0.109601	-0.0904257	0.0376529	-0.112113	-0.0857898	-0.0313144	-0.0649424	-0.015516		-0.359142	-0.373776	-0.296349	-0.0403488	0.229088	0.803486	1	0.676715	0.543933	0.334853	0.231562	0.367253	0.255413	0.0397226	0.263387	-0.0323448	-0.0202293	-0.117715	-0.10189	0.010641	-0.151603
	ER [Sec61 beta)		-0.495167	-0.528167	-0.436354	-0.193618	-0.198933	0.364795	0.70833	1	0.930202	0.456102	0.397072	0.766572	0.50108	0.270225	0.589337	0.0634828	0.280934	0.0561193	0.0853544	0.42652	0.181282	0.151363	0.173347	0.126534	0.0394521		-0.497754	-0.527142	-0.492892	-0.25361	-0.218608	0.343591	0.676715	1	0.937982	0.495001	0.452501	0.798969	0.51085	0.295073	0.598724	0.0619175	0.270186	0.0632986	0.0854983	0.426289	0.174518
	ER [SERCA2)		-0.519888	-0.554803	-0.461549	-0.228597	-0.339316	0.272139	0.567043	0.930202	1	0.453264	0.427351	0.826682	0.581207	0.368779	0.655119	0.101797	0.363037	0.122391	0.152986	0.570719	0.233938	0.182483	0.189261	0.144333	0.00794943		-0.513651	-0.544026	-0.513785	-0.291044	-0.340237	0.244768	0.543933	0.937982	1	0.484867	0.485055	0.847106	0.580031	0.388332	0.650716	0.10004	0.348528	0.135262	0.151561	0.555215	0.221315
	peroxisomes		-0.323332	-0.34325	-0.285767	-0.151005	-0.242873	0.308566	0.32893	0.456102	0.453264	1	0.281425	0.487758	0.399258	0.264736	0.432751	0.0768972	0.203301	0.101449	0.0999329	0.230546	0.143778	0.119527	0.154619	0.149381	0.0302689		-0.343868	-0.36201	-0.332434	-0.197938	-0.253842	0.297876	0.334853	0.495001	0.484867	1	0.324195	0.524351	0.409674	0.276489	0.445072	0.0847066	0.209836	0.111402	0.10693	0.247329	0.142222
	endosomes		-0.340173	-0.361626	-0.305969	-0.169348	-0.33414	0.245712	0.219674	0.397072	0.427351	0.281425	1	0.499665	0.444746	0.319481	0.4916	0.107589	0.252294	0.148361	0.145831	0.284133	0.227921	0.187844	0.234082	0.232417	0.0654929		-0.384575	-0.406459	-0.385378	-0.245813	-0.374937	0.258717	0.231562	0.452501	0.485055	0.324195	1	0.56019	0.487081	0.358572	0.554386	0.111703	0.278797	0.161155	0.156907	0.336295	0.253005
	mitochondria		-0.590149	-0.627845	-0.529402	-0.299952	-0.584405	0.325607	0.366137	0.766572	0.826682	0.487758	0.499665	1	0.782078	0.593322	0.799551	0.187032	0.41124	0.252907	0.247789	0.474663	0.312793	0.26062	0.305561	0.300837	0.0569459		-0.593338	-0.627305	-0.596443	-0.380098	-0.577142	0.301476	0.367253	0.798969	0.847106	0.524351	0.56019	1	0.752928	0.573048	0.795063	0.172997	0.4041	0.229737	0.222476	0.479922	0.314622
	lysosomes		-0.516164	-0.538926	-0.422564	-0.243549	-0.522986	0.360149	0.2459	0.50108	0.581207	0.399258	0.444746	0.782078	1	0.876844	0.757961	0.344099	0.455785	0.524487	0.426254	0.338738	0.277804	0.17019	0.208546	0.312525	-0.0812433		-0.521268	-0.542312	-0.475023	-0.308737	-0.511288	0.355236	0.255413	0.51085	0.580031	0.409674	0.487081	0.752928	1	0.887966	0.761942	0.327757	0.49003	0.513038	0.417367	0.357071	0.288448
	Golgi		-0.327092	-0.344928	-0.296955	-0.179211	-0.43687	0.172561	0.0325593	0.270225	0.368779	0.264736	0.319481	0.593322	0.876844	1	0.628445	0.395191	0.395369	0.584882	0.45443	0.182694	0.20829	0.0973124	0.134275	0.280546	-0.132946		-0.343406	-0.36156	-0.347341	-0.242564	-0.447105	0.149097	0.0397226	0.295073	0.388332	0.276489	0.358572	0.573048	0.887966	1	0.645378	0.380194	0.485349	0.605633	0.498313	0.234433	0.256087
	microtubules		-0.659559	-0.705448	-0.606073	-0.357411	-0.718897	0.355701	0.281587	0.589337	0.655119	0.432751	0.4916	0.799551	0.757961	0.628445	1	0.261798	0.532914	0.44116	0.37175	0.517825	0.663946	0.577401	0.658466	0.679976	0.216214		-0.668065	-0.708674	-0.687333	-0.455591	-0.72463	0.339267	0.263387	0.598724	0.650716	0.445072	0.554386	0.795063	0.761942	0.645378	1	0.262747	0.546421	0.44958	0.377625	0.53459	0.664282
	centrioles		-0.138141	-0.145739	-0.121079	-0.0780517	-0.200126	0.0103239	-0.0371881	0.0634828	0.101797	0.0768972	0.107589	0.187032	0.344099	0.395191	0.261798	1	0.227818	0.369062	0.269965	0.0801706	0.187318	0.102237	0.112727	0.200638	-0.0580001		-0.135412	-0.142496	-0.137346	-0.100421	-0.195801	0.0117533	-0.0323448	0.0619175	0.10004	0.0847066	0.111703	0.172997	0.327757	0.380194	0.262747	1	0.230066	0.36175	0.261979	0.0855194	0.190687
	gap junctions		-0.37874	-0.404523	-0.345947	-0.212815	-0.481473	0.0266284	0.020725	0.280934	0.363037	0.203301	0.252294	0.41124	0.455785	0.395369	0.532914	0.227818	1	0.542834	0.462923	0.50786	0.511644	0.383863	0.391268	0.429435	0.00877844		-0.382064	-0.404985	-0.389912	-0.275608	-0.497779	-0.0123011	-0.0202293	0.270186	0.348528	0.209836	0.278797	0.4041	0.49003	0.485349	0.546421	0.230066	1	0.614182	0.501045	0.50936	0.543175
	tight junctions		-0.261381	-0.277625	-0.240805	-0.155938	-0.407062	-0.0324673	-0.109601	0.0561193	0.122391	0.101449	0.148361	0.252907	0.524487	0.584882	0.44116	0.369062	0.542834	1	0.628349	0.23043	0.51218	0.332295	0.314911	0.479875	-0.10697		-0.263053	-0.278736	-0.273716	-0.203891	-0.406212	-0.0609322	-0.117715	0.0632986	0.135262	0.111402	0.161155	0.229737	0.513038	0.605633	0.44958	0.36175	0.614182	1	0.687496	0.27649	0.54786
	desmosomes		-0.213831	-0.227493	-0.198903	-0.129919	-0.335851	-0.0420306	-0.0904257	0.0853544	0.152986	0.0999329	0.145831	0.247789	0.426254	0.45443	0.37175	0.269965	0.462923	0.628349	1	0.260203	0.377993	0.247346	0.251139	0.348778	-0.088257		-0.216803	-0.230137	-0.226808	-0.169498	-0.338435	-0.0701864	-0.10189	0.0854983	0.151561	0.10693	0.156907	0.222476	0.417367	0.498313	0.377625	0.261979	0.501045	0.687496	1	0.289649	0.423922
	adherens junctions		-0.449584	-0.48129	-0.413069	-0.256701	-0.570181	-0.0542659	0.0376529	0.42652	0.570719	0.230546	0.284133	0.474663	0.338738	0.182694	0.517825	0.0801706	0.50786	0.23043	0.260203	1	0.505267	0.41881	0.358157	0.278745	0.0561511		-0.449912	-0.478023	-0.465818	-0.328226	-0.574762	-0.0606527	0.010641	0.426289	0.555215	0.247329	0.336295	0.479922	0.357071	0.234433	0.53459	0.0855194	0.50936	0.27649	0.289649	1	0.514579
	plasma membrane		-0.507213	-0.545418	-0.477185	-0.312412	-0.716465	-0.0933266	-0.112113	0.181282	0.233938	0.143778	0.227921	0.312793	0.277804	0.20829	0.663946	0.187318	0.511644	0.51218	0.377993	0.505267	1	0.884236	0.898968	0.901261	0.384602		-0.515697	-0.549523	-0.545528	-0.398434	-0.730897	-0.109702	-0.151603	0.174518	0.221315	0.142222	0.253005	0.314622	0.288448	0.256087	0.664282	0.190687	0.543175	0.54786	0.423922	0.514579	1
	actin filaments		-0.471187	-0.507324	-0.443944	-0.290494	-0.656379	-0.0575719	-0.0857898	0.151363	0.182483	0.119527	0.187844	0.26062	0.17019	0.0973124	0.577401	0.102237	0.383863	0.332295	0.247346	0.41881	0.884236	1	0.853171	0.820377	0.416601		-0.495147	-0.528096	-0.52349	-0.379027	-0.684304	-0.0676061	-0.112641	0.152071	0.183263	0.122914	0.217009	0.269118	0.19343	0.14845	0.59539	0.128772	0.425512	0.388923	0.290958	0.439315	0.904595
	actin bundles		-0.506317	-0.545176	-0.47354	-0.304913	-0.667049	0.036176	-0.0313144	0.173347	0.189261	0.154619	0.234082	0.305561	0.208546	0.134275	0.658466	0.112727	0.391268	0.314911	0.251139	0.358157	0.898968	0.853171	1	0.896979	0.476739		-0.523106	-0.557494	-0.550693	-0.392182	-0.693015	0.0131881	-0.0729067	0.170912	0.185176	0.152175	0.262317	0.312561	0.221801	0.170552	0.66663	0.119133	0.405922	0.352168	0.282233	0.387984	0.912779
	actomyosin bundles		-0.481479	-0.517426	-0.450337	-0.291493	-0.656487	0.0344764	-0.0649424	0.126534	0.144333	0.149381	0.232417	0.300837	0.312525	0.280546	0.679976	0.200638	0.429435	0.479875	0.348778	0.278745	0.901261	0.820377	0.896979	1	0.414744		-0.496577	-0.528948	-0.521899	-0.370909	-0.655447	0.0501977	-0.0637549	0.135092	0.14036	0.144408	0.248583	0.29242	0.261308	0.232994	0.671814	0.157668	0.412906	0.417292	0.32481	0.296536	0.894397
	matrix adhesion		-0.198194	-0.214298	-0.187558	-0.124627	-0.260491	0.00470176	-0.015516	0.0394521	0.00794943	0.0302689	0.0654929	0.0569459	-0.0812433	-0.132946	0.216214	-0.0580001	0.00877844	-0.10697	-0.088257	0.0561511	0.384602	0.416601	0.476739	0.414744	1		-0.215552	-0.230148	-0.229403	-0.163454	-0.280034	0.0113284	-0.0312917	0.0294617	-0.00165096	0.0123428	0.0820635	0.0598741	-0.0906164	-0.147749	0.223979	-0.0611399	-0.0172178	-0.116029	-0.0966972	0.0511158	0.402
			bin = -2σ																										bin = -1.5σ
average location similarity heatmap Shape Mode 7	nucleoli [DFC)		1	0.990291	0.472474	0.304648	0.634012	-0.389935	-0.386362	-0.506244	-0.52054	-0.300778	-0.348642	-0.599021	-0.520353	-0.330381	-0.667763	-0.117269	-0.375087	-0.254549	-0.219846	-0.443686	-0.503081	-0.477775	-0.51669	-0.477003	-0.185174		1	0.987575	0.385859	0.305081	0.622791	-0.37544	-0.361451	-0.498951	-0.515893	-0.340399	-0.408874	-0.588863	-0.505783	-0.3401	-0.663152	-0.123456	-0.391742	-0.266996	-0.22419	-0.458001	-0.509085
	nucleoli [GC)		0.990291	1	0.540347	0.328362	0.656185	-0.4045	-0.404013	-0.533929	-0.549658	-0.314834	-0.366211	-0.629622	-0.534866	-0.344169	-0.705713	-0.122885	-0.395547	-0.267024	-0.230141	-0.469316	-0.534676	-0.508313	-0.549502	-0.507626	-0.197821		0.987575	1	0.47474	0.332103	0.659188	-0.39025	-0.378884	-0.533301	-0.551211	-0.357699	-0.434998	-0.627631	-0.526522	-0.359066	-0.710104	-0.13115	-0.41789	-0.284466	-0.239533	-0.491042	-0.548595
	nuclear speckles		0.472474	0.540347	1	0.393643	0.577771	-0.337456	-0.332861	-0.511359	-0.52745	-0.300726	-0.356775	-0.60903	-0.482628	-0.339677	-0.695046	-0.121988	-0.385342	-0.265715	-0.231279	-0.46267	-0.536551	-0.509283	-0.547589	-0.504152	-0.198372		0.385859	0.47474	1	0.385357	0.589012	-0.305147	-0.288127	-0.486184	-0.504209	-0.321147	-0.398737	-0.579571	-0.452202	-0.334935	-0.6693	-0.121993	-0.392336	-0.271092	-0.229697	-0.46262	-0.525712
	cohesins		0.304648	0.328362	0.393643	1	0.450845	-0.0799556	-0.0431776	-0.239453	-0.26791	-0.157465	-0.212199	-0.351911	-0.281336	-0.219958	-0.429907	-0.0852906	-0.252242	-0.185307	-0.160131	-0.306425	-0.37779	-0.354531	-0.375945	-0.345049	-0.139321		0.305081	0.332103	0.385357	1	0.463392	-0.0703108	-0.0345506	-0.246445	-0.277205	-0.181525	-0.24194	-0.352077	-0.277855	-0.22082	-0.426252	-0.0857592	-0.266344	-0.192259	-0.165195	-0.314648	-0.374999
	histones		0.634012	0.656185	0.577771	0.450845	1	0.0240522	0.186872	-0.22786	-0.338015	-0.228461	-0.350745	-0.580014	-0.522055	-0.448059	-0.726479	-0.181674	-0.479241	-0.39782	-0.342162	-0.566491	-0.720804	-0.663694	-0.696133	-0.628858	-0.24682		0.622791	0.659188	0.589012	0.463392	1	0.0356701	0.199302	-0.255919	-0.373142	-0.256815	-0.403105	-0.591703	-0.507045	-0.444652	-0.744431	-0.18136	-0.524123	-0.413333	-0.353401	-0.609471	-0.74014
	nuclear envelope		-0.389935	-0.4045	-0.337456	-0.0799556	0.0240522	1	0.814011	0.354448	0.268794	0.26213	0.22453	0.333376	0.358564	0.143111	0.351201	-0.016834	0.0430724	-0.0392051	-0.0198848	-0.0659174	-0.113504	-0.0462682	0.0224186	0.0661173	-0.0017038		-0.37544	-0.39025	-0.305147	-0.0703108	0.0356701	1	0.798905	0.343147	0.250457	0.319245	0.301189	0.305302	0.382808	0.164485	0.337155	-0.00435066	0.0082059	-0.0450734	-0.0638595	-0.0515934	-0.118946
	nuclear pores		-0.386362	-0.404013	-0.332861	-0.0431776	0.186872	0.814011	1	0.678343	0.558791	0.295627	0.207072	0.391388	0.254593	0.0225535	0.292497	-0.0454562	0.0143965	-0.105555	-0.0821252	0.0197197	-0.122889	-0.0754032	-0.0436365	-0.0191031	-0.0140323		-0.361451	-0.378884	-0.288127	-0.0345506	0.199302	0.798905	1	0.676845	0.544596	0.346347	0.264817	0.374048	0.248956	0.0360795	0.266547	-0.0358858	-0.0214327	-0.113012	-0.103621	-0.00414544	-0.141466
	ER [Sec61 beta)		-0.506244	-0.533929	-0.511359	-0.239453	-0.22786	0.354448	0.678343	1	0.930489	0.430834	0.402107	0.792309	0.50484	0.277346	0.603402	0.0597179	0.261288	0.0728268	0.0966163	0.432055	0.185245	0.162854	0.174757	0.144073	0.0414944		-0.498951	-0.533301	-0.486184	-0.246445	-0.255919	0.343147	0.676845	1	0.939525	0.505265	0.485198	0.809927	0.485033	0.300833	0.602712	0.0692498	0.275262	0.0765299	0.10203	0.408591	0.184936
	ER [SERCA2)		-0.52054	-0.549658	-0.52745	-0.26791	-0.338015	0.268794	0.558791	0.930489	1	0.423702	0.423934	0.834143	0.559321	0.35167	0.64263	0.0915944	0.324266	0.134011	0.154697	0.555089	0.221686	0.181464	0.18576	0.135197	0.00969555		-0.515893	-0.551211	-0.504209	-0.277205	-0.373142	0.250457	0.544596	0.939525	1	0.497084	0.514332	0.857873	0.56064	0.395467	0.651853	0.1062	0.363701	0.154637	0.176511	0.537142	0.226695
	peroxisomes		-0.300778	-0.314834	-0.300726	-0.157465	-0.228461	0.26213	0.295627	0.430834	0.423702	1	0.263143	0.45771	0.376424	0.252393	0.395612	0.0728751	0.201218	0.127874	0.136833	0.219867	0.132159	0.118552	0.135546	0.129197	0.0225088		-0.340399	-0.357699	-0.321147	-0.181525	-0.256815	0.319245	0.346347	0.505265	0.497084	1	0.348273	0.536658	0.437455	0.301258	0.43334	0.0732622	0.22389	0.114762	0.120327	0.246585	0.111544
	endosomes		-0.348642	-0.366211	-0.356775	-0.212199	-0.350745	0.22453	0.207072	0.402107	0.423934	0.263143	1	0.50669	0.473727	0.377996	0.506426	0.112802	0.251637	0.158202	0.188145	0.288998	0.218176	0.195869	0.231304	0.215745	0.0517928		-0.408874	-0.434998	-0.398737	-0.24194	-0.403105	0.301189	0.264817	0.485198	0.514332	0.348273	1	0.591527	0.516159	0.392035	0.577956	0.108352	0.314954	0.179006	0.168016	0.353486	0.24795
	mitochondria		-0.599021	-0.629622	-0.60903	-0.351911	-0.580014	0.333376	0.391388	0.792309	0.834143	0.45771	0.50669	1	0.766261	0.567908	0.794822	0.157072	0.397856	0.242524	0.258889	0.470618	0.298301	0.267105	0.312628	0.276292	0.0598734		-0.588863	-0.627631	-0.579571	-0.352077	-0.591703	0.305302	0.374048	0.809927	0.857873	0.536658	0.591527	1	0.730685	0.573609	0.783555	0.155479	0.410588	0.234381	0.234244	0.48251	0.302953
	lysosomes		-0.520353	-0.534866	-0.482628	-0.281336	-0.522055	0.358564	0.254593	0.50484	0.559321	0.376424	0.473727	0.766261	1	0.877415	0.745266	0.301557	0.486662	0.493484	0.476334	0.324057	0.265591	0.190474	0.241535	0.205822	-0.074138		-0.505783	-0.526522	-0.452202	-0.277855	-0.507045	0.382808	0.248956	0.485033	0.56064	0.437455	0.516159	0.730685	1	0.898715	0.738241	0.28745	0.499169	0.532163	0.460506	0.341268	0.263942
	Golgi		-0.330381	-0.344169	-0.339677	-0.219958	-0.448059	0.143111	0.0225535	0.277346	0.35167	0.252393	0.377996	0.567908	0.877415	1	0.62251	0.378163	0.459913	0.54994	0.532195	0.193675	0.232337	0.146294	0.201267	0.163638	-0.123222		-0.3401	-0.359066	-0.334935	-0.22082	-0.444652	0.164485	0.0360795	0.300833	0.395467	0.301258	0.392035	0.573609	0.898715	1	0.626035	0.327099	0.481456	0.608434	0.523803	0.248759	0.232606
	microtubules		-0.667763	-0.705713	-0.695046	-0.429907	-0.726479	0.351201	0.292497	0.603402	0.64263	0.395612	0.506426	0.794822	0.745266	0.62251	1	0.235807	0.540926	0.42383	0.395219	0.505935	0.658456	0.608888	0.682824	0.651048	0.218884		-0.663152	-0.710104	-0.6693	-0.426252	-0.744431	0.337155	0.266547	0.602712	0.651853	0.43334	0.577956	0.783555	0.738241	0.626035	1	0.224871	0.553291	0.448493	0.398201	0.542834	0.675015
	centrioles		-0.117269	-0.122885	-0.121988	-0.0852906	-0.181674	-0.016834	-0.0454562	0.0597179	0.0915944	0.0728751	0.112802	0.157072	0.301557	0.378163	0.235807	1	0.222703	0.300486	0.249803	0.0804589	0.177709	0.127825	0.137139	0.111652	-0.045229		-0.123456	-0.13115	-0.121993	-0.0857592	-0.18136	-0.00435066	-0.0358858	0.0692498	0.1062	0.0732622	0.108352	0.155479	0.28745	0.327099	0.224871	1	0.225754	0.34532	0.263921	0.107891	0.182852
	gap junctions		-0.375087	-0.395547	-0.385342	-0.252242	-0.479241	0.0430724	0.0143965	0.261288	0.324266	0.201218	0.251637	0.397856	0.486662	0.459913	0.540926	0.222703	1	0.583225	0.469611	0.430411	0.513959	0.404123	0.410558	0.366981	0.0162071		-0.391742	-0.41789	-0.392336	-0.266344	-0.524123	0.0082059	-0.0214327	0.275262	0.363701	0.22389	0.314954	0.410588	0.499169	0.481456	0.553291	0.225754	1	0.613187	0.521305	0.549176	0.545813
	tight junctions		-0.254549	-0.267024	-0.265715	-0.185307	-0.39782	-0.0392051	-0.105555	0.0728268	0.134011	0.127874	0.158202	0.242524	0.493484	0.54994	0.42383	0.300486	0.583225	1	0.614055	0.252158	0.506731	0.353401	0.351133	0.308978	-0.0949295		-0.266996	-0.284466	-0.271092	-0.192259	-0.413333	-0.0450734	-0.113012	0.0765299	0.154637	0.114762	0.179006	0.234381	0.532163	0.608434	0.448493	0.34532	0.613187	1	0.690794	0.292034	0.535788
	desmosomes		-0.219846	-0.230141	-0.231279	-0.160131	-0.342162	-0.0198848	-0.0821252	0.0966163	0.154697	0.136833	0.188145	0.258889	0.476334	0.532195	0.395219	0.249803	0.469611	0.614055	1	0.232052	0.368418	0.255033	0.271775	0.238456	-0.0810696		-0.22419	-0.239533	-0.229697	-0.165195	-0.353401	-0.0638595	-0.103621	0.10203	0.176511	0.120327	0.168016	0.234244	0.460506	0.523803	0.398201	0.263921	0.521305	0.690794	1	0.298442	0.42136
	adherens junctions		-0.443686	-0.469316	-0.46267	-0.306425	-0.566491	-0.0659174	0.0197197	0.432055	0.555089	0.219867	0.288998	0.470618	0.324057	0.193675	0.505935	0.0804589	0.430411	0.252158	0.232052	1	0.503357	0.406953	0.356096	0.262227	0.0559858		-0.458001	-0.491042	-0.46262	-0.314648	-0.609471	-0.0515934	-0.00414544	0.408591	0.537142	0.246585	0.353486	0.48251	0.341268	0.248759	0.542834	0.107891	0.549176	0.292034	0.298442	1	0.527814
	plasma membrane		-0.503081	-0.534676	-0.536551	-0.37779	-0.720804	-0.113504	-0.122889	0.185245	0.221686	0.132159	0.218176	0.298301	0.265591	0.232337	0.658456	0.177709	0.513959	0.506731	0.368418	0.503357	1	0.893277	0.900842	0.866086	0.366886		-0.509085	-0.548595	-0.525712	-0.374999	-0.74014	-0.118946	-0.141466	0.184936	0.226695	0.111544	0.24795	0.302953	0.263942	0.232606	0.675015	0.182852	0.545813	0.535788	0.42136	0.527814	1
	actin filaments		-0.477775	-0.508313	-0.509283	-0.354531	-0.663694	-0.0462682	-0.0754032	0.162854	0.181464	0.118552	0.195869	0.267105	0.190474	0.146294	0.608888	0.127825	0.404123	0.353401	0.255033	0.406953	0.893277	1	0.86731	0.839427	0.406754		-0.50166	-0.54091	-0.517351	-0.365486	-0.710274	-0.068962	-0.1031	0.168413	0.197144	0.0950145	0.228686	0.277084	0.196559	0.149304	0.629085	0.131445	0.456632	0.415572	0.318227	0.470069	0.923695
	actin bundles		-0.51669	-0.549502	-0.547589	-0.375945	-0.696133	0.0224186	-0.0436365	0.174757	0.18576	0.135546	0.231304	0.312628	0.241535	0.201267	0.682824	0.137139	0.410558	0.351133	0.271775	0.356096	0.900842	0.86731	1	0.908522	0.445992		-0.511277	-0.551483	-0.526072	-0.366768	-0.70112	-0.0119944	-0.0690936	0.176717	0.181486	0.109015	0.249254	0.291367	0.187733	0.138245	0.66894	0.107647	0.406132	0.328107	0.269015	0.401464	0.916478
	actomyosin bundles		-0.477003	-0.507626	-0.504152	-0.345049	-0.628858	0.0661173	-0.0191031	0.144073	0.135197	0.129197	0.215745	0.276292	0.205822	0.163638	0.651048	0.111652	0.366981	0.308978	0.238456	0.262227	0.866086	0.839427	0.908522	1	0.44934		-0.493522	-0.531292	-0.504161	-0.347502	-0.660633	0.0633968	-0.0400856	0.147774	0.149214	0.118714	0.261618	0.285943	0.259223	0.220246	0.697434	0.140387	0.415903	0.397653	0.31784	0.308298	0.89135
	matrix adhesion		-0.185174	-0.197821	-0.198372	-0.139321	-0.24682	-0.0017038	-0.0140323	0.0414944	0.00969555	0.0225088	0.0517928	0.0598734	-0.074138	-0.123222	0.218884	-0.045229	0.0162071	-0.0949295	-0.0810696	0.0559858	0.366886	0.406754	0.445992	0.44934	1		-0.236023	-0.255237	-0.244301	-0.174693	-0.333173	-0.0453835	-0.0548038	0.0373056	-0.00285407	-0.0131864	0.0629278	0.0644191	-0.106913	-0.161486	0.24657	-0.0615861	0.000993111	-0.130615	-0.108097	0.0743969	0.467667
			bin = -2σ																										bin = -1.5σ
average location similarity heatmap Shape Mode 8	nucleoli [DFC)		1	0.986904	0.355824	0.247388	0.635942	-0.389705	-0.367281	-0.484264	-0.505323	-0.307505	-0.352099	-0.573925	-0.500184	-0.328074	-0.655149	-0.12569	-0.37004	-0.265188	-0.21316	-0.460539	-0.516848	-0.484795	-0.509825	-0.467044	-0.145831		1	0.988614	0.534223	0.316312	0.660801	-0.37223	-0.354554	-0.486457	-0.538997	-0.346047	-0.376025	-0.587405	-0.507049	-0.331474	-0.667356	-0.139964	-0.383618	-0.262648	-0.226658	-0.459062	-0.501997
	nucleoli [GC)		0.986904	1	0.432312	0.261125	0.664013	-0.41095	-0.388716	-0.518631	-0.542325	-0.326778	-0.375632	-0.613582	-0.527421	-0.34862	-0.703531	-0.134233	-0.396687	-0.283425	-0.228263	-0.495264	-0.557481	-0.523588	-0.549982	-0.503286	-0.157754		0.988614	1	0.573089	0.32862	0.677727	-0.386101	-0.369263	-0.509423	-0.565184	-0.358394	-0.392272	-0.61319	-0.520699	-0.343009	-0.700359	-0.145868	-0.402383	-0.273784	-0.236805	-0.481758	-0.528456
	nuclear speckles		0.355824	0.432312	1	0.237439	0.506506	-0.307708	-0.276652	-0.437255	-0.462032	-0.274041	-0.3173	-0.528896	-0.427574	-0.304004	-0.616533	-0.117555	-0.343128	-0.249645	-0.202835	-0.431604	-0.49716	-0.465052	-0.486089	-0.447272	-0.140687		0.534223	0.573089	1	0.37235	0.622492	-0.325259	-0.302346	-0.498723	-0.557515	-0.351929	-0.389366	-0.607812	-0.486906	-0.342125	-0.707744	-0.148762	-0.407678	-0.280049	-0.243502	-0.491075	-0.547054
	cohesins		0.247388	0.261125	0.237439	1	0.340542	-0.0697636	-0.0232088	-0.16508	-0.192906	-0.12194	-0.1567	-0.259053	-0.21593	-0.164198	-0.31511	-0.0676407	-0.186348	-0.146571	-0.118809	-0.232631	-0.280046	-0.263833	-0.270613	-0.250664	-0.0779274		0.316312	0.32862	0.37235	1	0.435789	-0.0805275	-0.0375486	-0.227189	-0.280399	-0.185465	-0.21929	-0.341825	-0.276668	-0.211201	-0.405654	-0.0954422	-0.24307	-0.179876	-0.155451	-0.297741	-0.339103
	histones		0.635942	0.664013	0.506506	0.340542	1	0.000926505	0.206682	-0.205765	-0.325334	-0.245399	-0.346686	-0.593076	-0.534047	-0.442836	-0.731914	-0.192246	-0.474773	-0.41569	-0.338243	-0.581485	-0.719429	-0.68502	-0.690274	-0.645319	-0.202232		0.660801	0.677727	0.622492	0.435789	1	0.0226481	0.201689	-0.231244	-0.399623	-0.275274	-0.384824	-0.606518	-0.530934	-0.442517	-0.748231	-0.21065	-0.504562	-0.404818	-0.349563	-0.600609	-0.708549
	nuclear envelope		-0.389705	-0.41095	-0.307708	-0.0697636	0.000926505	1	0.803622	0.347216	0.266624	0.279276	0.242851	0.320008	0.335592	0.167876	0.341054	-0.00707478	0.0309459	-0.0527813	-0.0557657	-0.0305368	-0.0611023	-0.0504051	0.0203669	0.0273825	0.000186631		-0.37223	-0.386101	-0.325259	-0.0805275	0.0226481	1	0.810823	0.335618	0.260524	0.286038	0.234587	0.301366	0.347939	0.160078	0.312651	-0.00462698	-0.00142778	-0.0552696	-0.0598565	-0.0714478	-0.123774
	nuclear pores		-0.367281	-0.388716	-0.276652	-0.0232088	0.206682	0.803622	1	0.672579	0.553308	0.291862	0.218599	0.33174	0.210024	0.026059	0.252868	-0.0449578	-0.00330675	-0.124417	-0.105551	0.0174465	-0.100556	-0.102076	-0.0615134	-0.0766631	-0.0240508		-0.354554	-0.369263	-0.302346	-0.0375486	0.201689	0.810823	1	0.661041	0.517513	0.33367	0.20985	0.331054	0.217019	0.0204266	0.235101	-0.0487936	-0.0298417	-0.123082	-0.104903	-0.0289605	-0.146171
	ER [Sec61 beta)		-0.484264	-0.518631	-0.437255	-0.16508	-0.205765	0.347216	0.672579	1	0.936168	0.432356	0.413685	0.738416	0.437233	0.22179	0.562168	0.0409484	0.232075	0.0498288	0.0662175	0.414045	0.2049	0.169283	0.179331	0.125347	0.0299791		-0.486457	-0.509423	-0.498723	-0.227189	-0.231244	0.335618	0.661041	1	0.928688	0.522035	0.440838	0.763468	0.439387	0.225729	0.568226	0.0413394	0.229651	0.0369282	0.0774584	0.389694	0.157037
	ER [SERCA2)		-0.505323	-0.542325	-0.462032	-0.192906	-0.325334	0.266624	0.553308	0.936168	1	0.426601	0.43483	0.79658	0.497782	0.296229	0.622087	0.0675564	0.292117	0.107865	0.120775	0.503021	0.255511	0.222862	0.223648	0.167685	0.0221109		-0.538997	-0.565184	-0.557515	-0.280399	-0.399623	0.260524	0.517513	0.928688	1	0.523172	0.49565	0.849974	0.550154	0.353823	0.674373	0.102337	0.325857	0.137118	0.171112	0.514351	0.239129
	peroxisomes		-0.307505	-0.326778	-0.274041	-0.12194	-0.245399	0.279276	0.291862	0.432356	0.426601	1	0.259271	0.468649	0.382998	0.273938	0.398898	0.0720341	0.188993	0.121079	0.103255	0.21409	0.141833	0.120891	0.134711	0.132871	0.0171922		-0.346047	-0.358394	-0.351929	-0.185465	-0.275274	0.286038	0.33367	0.522035	0.523172	1	0.325674	0.541583	0.423085	0.275097	0.437713	0.0801344	0.201723	0.120443	0.119209	0.249275	0.125426
	endosomes		-0.352099	-0.375632	-0.3173	-0.1567	-0.346686	0.242851	0.218599	0.413685	0.43483	0.259271	1	0.512948	0.413095	0.282511	0.480289	0.0870634	0.219389	0.126175	0.131853	0.295295	0.232659	0.223806	0.236584	0.212458	0.050518		-0.376025	-0.392272	-0.389366	-0.21929	-0.384824	0.234587	0.20985	0.440838	0.49565	0.325674	1	0.575644	0.490436	0.379046	0.524486	0.117106	0.248568	0.153391	0.151555	0.312893	0.194029
	mitochondria		-0.573925	-0.613582	-0.528896	-0.259053	-0.593076	0.320008	0.33174	0.738416	0.79658	0.468649	0.512948	1	0.77971	0.607341	0.795685	0.176554	0.389882	0.286808	0.265413	0.423735	0.313937	0.296399	0.317764	0.315017	0.0397306		-0.587405	-0.61319	-0.607812	-0.341825	-0.606518	0.301366	0.331054	0.763468	0.849974	0.541583	0.575644	1	0.76287	0.582928	0.792915	0.178456	0.384093	0.241833	0.259143	0.449202	0.26615
	lysosomes		-0.500184	-0.527421	-0.427574	-0.21593	-0.534047	0.335592	0.210024	0.437233	0.497782	0.382998	0.413095	0.77971	1	0.894427	0.763976	0.33467	0.456992	0.577207	0.470513	0.244447	0.306555	0.249564	0.230611	0.360298	-0.0642551		-0.507049	-0.520699	-0.486906	-0.276668	-0.530934	0.347939	0.217019	0.439387	0.550154	0.423085	0.490436	0.76287	1	0.904905	0.747538	0.378791	0.440146	0.550333	0.469578	0.2828	0.236382
	Golgi		-0.328074	-0.34862	-0.304004	-0.164198	-0.442836	0.167876	0.026059	0.22179	0.296229	0.273938	0.282511	0.607341	0.894427	1	0.651494	0.374922	0.419024	0.6283	0.500934	0.0943885	0.244297	0.181355	0.157483	0.340334	-0.0977731		-0.331474	-0.343009	-0.342125	-0.211201	-0.442517	0.160078	0.0204266	0.225729	0.353823	0.275097	0.379046	0.582928	0.904905	1	0.635276	0.445418	0.402239	0.615351	0.512462	0.148282	0.187582
	microtubules		-0.655149	-0.703531	-0.616533	-0.31511	-0.731914	0.341054	0.252868	0.562168	0.622087	0.398898	0.480289	0.795685	0.763976	0.651494	1	0.265224	0.53927	0.484308	0.398358	0.505223	0.686974	0.612505	0.6493	0.672853	0.131844		-0.667356	-0.700359	-0.707744	-0.405654	-0.748231	0.312651	0.235101	0.568226	0.674373	0.437713	0.524486	0.792915	0.747538	0.635276	1	0.29367	0.538519	0.457424	0.400082	0.514821	0.646981
	centrioles		-0.12569	-0.134233	-0.117555	-0.0676407	-0.192246	-0.00707478	-0.0449578	0.0409484	0.0675564	0.0720341	0.0870634	0.176554	0.33467	0.374922	0.265224	1	0.217644	0.346028	0.259225	0.0327314	0.206275	0.146068	0.121407	0.219618	-0.0391465		-0.139964	-0.145868	-0.148762	-0.0954422	-0.21065	-0.00462698	-0.0487936	0.0413394	0.102337	0.0801344	0.117106	0.178456	0.378791	0.445418	0.29367	1	0.222071	0.389851	0.29702	0.0626997	0.200418
	gap junctions		-0.37004	-0.396687	-0.343128	-0.186348	-0.474773	0.0309459	-0.00330675	0.232075	0.292117	0.188993	0.219389	0.389882	0.456992	0.419024	0.53927	0.217644	1	0.577619	0.487405	0.432654	0.547402	0.456069	0.458249	0.52378	0.0109608		-0.383618	-0.402383	-0.407678	-0.24307	-0.504562	-0.00142778	-0.0298417	0.229651	0.325857	0.201723	0.248568	0.384093	0.440146	0.402239	0.538519	0.222071	1	0.59242	0.509844	0.496048	0.55934
	tight junctions		-0.265188	-0.283425	-0.249645	-0.146571	-0.41569	-0.0527813	-0.124417	0.0498288	0.107865	0.121079	0.126175	0.286808	0.577207	0.6283	0.484308	0.346028	0.577619	1	0.672072	0.203089	0.553384	0.435328	0.380733	0.572886	-0.081774		-0.262648	-0.273784	-0.280049	-0.179876	-0.404818	-0.0552696	-0.123082	0.0369282	0.137118	0.120443	0.153391	0.241833	0.550333	0.615351	0.457424	0.389851	0.59242	1	0.668914	0.252137	0.526538
	desmosomes		-0.21316	-0.228263	-0.202835	-0.118809	-0.338243	-0.0557657	-0.105551	0.0662175	0.120775	0.103255	0.131853	0.265413	0.470513	0.500934	0.398358	0.259225	0.487405	0.672072	1	0.206706	0.411857	0.322485	0.301548	0.443853	-0.0670868		-0.226658	-0.236805	-0.243502	-0.155451	-0.349563	-0.0598565	-0.104903	0.0774584	0.171112	0.119209	0.151555	0.259143	0.469578	0.512462	0.400082	0.29702	0.509844	0.668914	1	0.282762	0.393677
	adherens junctions		-0.460539	-0.495264	-0.431604	-0.232631	-0.581485	-0.0305368	0.0174465	0.414045	0.503021	0.21409	0.295295	0.423735	0.244447	0.0943885	0.505223	0.0327314	0.432654	0.203089	0.206706	1	0.56265	0.505862	0.492439	0.359915	0.100105		-0.459062	-0.481758	-0.491075	-0.297741	-0.600609	-0.0714478	-0.0289605	0.389694	0.514351	0.249275	0.312893	0.449202	0.2828	0.148282	0.514821	0.0626997	0.496048	0.252137	0.282762	1	0.540078
	plasma membrane		-0.516848	-0.557481	-0.49716	-0.280046	-0.719429	-0.0611023	-0.100556	0.2049	0.255511	0.141833	0.232659	0.313937	0.306555	0.244297	0.686974	0.206275	0.547402	0.553384	0.411857	0.56265	1	0.88969	0.887907	0.872448	0.244114		-0.501997	-0.528456	-0.547054	-0.339103	-0.708549	-0.123774	-0.146171	0.157037	0.239129	0.125426	0.194029	0.26615	0.236382	0.187582	0.646981	0.200418	0.55934	0.526538	0.393677	0.540078	1
	actin filaments		-0.484795	-0.523588	-0.465052	-0.263833	-0.68502	-0.0504051	-0.102076	0.169283	0.222862	0.120891	0.223806	0.296399	0.249564	0.181355	0.612505	0.146068	0.456069	0.435328	0.322485	0.505862	0.88969	1	0.846247	0.796664	0.264034		-0.484699	-0.510868	-0.528524	-0.324918	-0.672297	-0.0828609	-0.11552	0.138033	0.206764	0.0998782	0.175071	0.234407	0.128236	0.0644599	0.576588	0.102658	0.426947	0.321859	0.237302	0.462686	0.904867
	actin bundles		-0.509825	-0.549982	-0.486089	-0.270613	-0.690274	0.0203669	-0.0615134	0.179331	0.223648	0.134711	0.236584	0.317764	0.230611	0.157483	0.6493	0.121407	0.458249	0.380733	0.301548	0.492439	0.887907	0.846247	1	0.841437	0.311301		-0.511334	-0.539133	-0.555129	-0.336523	-0.682358	-0.0081176	-0.0733931	0.160949	0.225335	0.130085	0.213268	0.28954	0.195232	0.135802	0.659009	0.126368	0.468022	0.351665	0.282079	0.431129	0.907688
	actomyosin bundles		-0.467044	-0.503286	-0.447272	-0.250664	-0.645319	0.0273825	-0.0766631	0.125347	0.167685	0.132871	0.212458	0.315017	0.360298	0.340334	0.672853	0.219618	0.52378	0.572886	0.443853	0.359915	0.872448	0.796664	0.841437	1	0.230951		-0.495925	-0.522048	-0.535259	-0.324201	-0.661878	0.0404651	-0.0646079	0.130228	0.200665	0.143529	0.227257	0.311123	0.317089	0.282107	0.691109	0.200442	0.519082	0.496509	0.388684	0.354439	0.878585
	matrix adhesion		-0.145831	-0.157754	-0.140687	-0.0779274	-0.202232	0.000186631	-0.0240508	0.0299791	0.0221109	0.0171922	0.050518	0.0397306	-0.0642551	-0.0977731	0.131844	-0.0391465	0.0109608	-0.081774	-0.0670868	0.100105	0.244114	0.264034	0.311301	0.230951	1		-0.204689	-0.216124	-0.22406	-0.136964	-0.274375	-0.0179256	-0.0352044	0.0431346	0.0318476	0.00964256	0.041607	0.0570324	-0.0935788	-0.13676	0.206148	-0.0595639	0.0308021	-0.110905	-0.0952962	0.0993232	0.372039
			1
			0
			-1
average location similarity difference heatmap Shape Mode 1 (σ=-2 relative to σ=0)	nucleoli [DFC)		0	0.0135677	-0.236059	-0.151703	-0.0610841	0.0589008	0.0579837	0.124234	0.094179	-0.302376	-0.0140376	0.00168204	0.0475605	0.0638304	0.0174327	-0.04657	-0.0558364	0.0506474	-0.0542874	0.0757832	0.141308	-0.220867	0.0960033	0.107021	0.0851056			average location similarity difference heatmap Shape Mode 1 (σ=2 relative to σ=0)		0	-0.00387324	0.362426	0.354633	0.119346	-0.0642482	-0.0979166	-0.0538402	-0.139371	-0.26544	-0.348225	-0.0400334	-0.081959	-0.100151	-0.0344794	-0.102137	-0.167669	-0.113844
	nucleoli [GC)		0.0135677	0	-0.20056	-0.132006	-0.053748	0.0602869	0.0743599	0.106602	0.0767591	-0.334457	-0.0468012	-0.0289363	-0.00166701	0.0324548	-0.02125	-0.0654258	-0.0870327	0.0224405	-0.0731618	0.0529443	0.122031	-0.239629	0.0980421	0.10864	0.0882151					-0.00387324	0	0.40848	0.386606	0.137853	-0.0663155	-0.103187	-0.0630648	-0.153301	-0.282951	-0.372	-0.0480936	-0.0823846	-0.107504	-0.0464857	-0.108726	-0.182616	-0.123333
	nuclear speckles		-0.236059	-0.20056	0	-0.126053	-0.197769	0.00271728	0.0273213	0.127028	0.099566	-0.321016	-0.0352623	-0.0150023	-0.00798924	0.0512622	-0.000174654	-0.0646979	-0.0686952	0.0377389	-0.0592238	0.0640893	0.169287	-0.213285	0.127893	0.136766	0.112829					0.362426	0.40848	0	0.469849	0.441846	-0.191237	-0.19476	-0.299289	-0.341981	-0.382073	-0.442731	-0.341883	-0.290566	-0.242961	-0.394451	-0.16173	-0.332908	-0.212779
	cohesins		-0.151703	-0.132006	-0.126053	0	-0.0635271	0.0512057	0.0705417	0.0833334	0.0500474	-0.251516	-0.0684104	-0.0548559	-0.0352043	-0.000219143	-0.0415289	-0.0676388	-0.0985631	0.000220809	-0.0732652	-0.00129213	0.107636	-0.207958	0.0604717	0.0719605	0.0830962					0.354633	0.386606	0.469849	0	0.518242	-0.0833325	-0.0382805	-0.295584	-0.31905	-0.329122	-0.393693	-0.401051	-0.336569	-0.274361	-0.477098	-0.172804	-0.361827	-0.240167
	histones		-0.0610841	-0.053748	-0.197769	-0.0635271	0	0.0263478	0.1306	0.167104	0.108925	-0.257711	-0.122391	-0.0907805	-0.120936	-0.0550889	-0.108149	-0.125668	-0.189658	-0.0497142	-0.141437	-0.0438641	0.110905	-0.330323	0.00834567	0.00826478	0.0877261					0.119346	0.137853	0.441846	0.518242	0	-0.130419	-0.195412	-0.226451	-0.225614	-0.238095	-0.384537	-0.0928541	-0.0989661	-0.133858	-0.129936	-0.147867	-0.249318	-0.188913
	nuclear envelope		0.0589008	0.0602869	0.00271728	0.0512057	0.0263478	0	-0.0950008	-0.0875294	-0.0595607	0.262978	-0.0948806	0.0256756	-0.135673	-0.107464	-0.169018	-0.0521155	-0.114803	-0.16546	-0.0904083	-0.148731	-0.124502	-0.0780298	-0.212742	-0.241612	-0.0242664					-0.0642482	-0.0663155	-0.191237	-0.0833325	-0.130419	0	0.0848896	-0.120756	-0.0288507	0.201958	0.263941	0.00633328	0.0945595	0.0501346	0.0798109	0.0506238	0.0302769	-0.000431372
	nuclear pores		0.0579837	0.0743599	0.0273213	0.0705417	0.1306	-0.0950008	0	0.103557	0.0850999	0.312981	-0.0830089	-0.006585	-0.185349	-0.180006	-0.168507	-0.090189	-0.164644	-0.17452	-0.125683	-0.163005	-0.109826	-0.123098	-0.23391	-0.259325	-0.0317392					-0.0979166	-0.103187	-0.19476	-0.0382805	-0.195412	0.0848896	0	-0.107642	0.00624537	0.261026	0.197531	0.0994614	0.134618	0.0958723	0.0513004	0.0032692	0.00239865	-0.0405295
	ER [Sec61 beta)		0.124234	0.106602	0.127028	0.0833334	0.167104	-0.0875294	0.103557	0	0.0426887	0.441423	0.0323721	-0.0381066	-0.146714	-0.222569	-0.099706	-0.0583858	-0.145125	-0.24625	-0.112407	-0.202925	-0.269843	-0.0549081	-0.245778	-0.239871	-0.0762368					-0.0538402	-0.0630648	-0.299289	-0.295584	-0.226451	-0.120756	-0.107642	0	0.149342	0.37045	0.386159	0.118322	0.126722	0.193266	-0.00657258	0.106605	0.217966	0.14547
	ER [SERCA2)		0.094179	0.0767591	0.099566	0.0500474	0.108925	-0.0595607	0.0850999	0.0426887	0	0.434445	0.0821982	-0.0595518	-0.0737112	-0.147552	-0.0299809	-0.00885574	-0.109577	-0.171557	-0.0596126	-0.200545	-0.215498	-0.0337274	-0.208884	-0.194295	-0.0880752					-0.139371	-0.153301	-0.341981	-0.31905	-0.225614	-0.0288507	0.00624537	0.149342	0	0.420917	0.421663	0.219787	0.187941	0.230052	0.0945326	0.12964	0.269419	0.175022
	peroxisomes		-0.302376	-0.334457	-0.321016	-0.251516	-0.257711	0.262978	0.312981	0.441423	0.434445	0	0.393632	0.466406	0.345334	0.201358	0.402632	0.135246	0.18595	0.0430512	0.100419	0.146785	0.095526	0.176477	0.121148	0.106436	0.000344691					-0.26544	-0.282951	-0.382073	-0.329122	-0.238095	0.201958	0.261026	0.37045	0.420917	0	0.493123	0.400325	0.338351	0.260383	0.299647	0.15503	0.25225	0.138711
	endosomes		-0.0140376	-0.0468012	-0.0352623	-0.0684104	-0.122391	-0.0948806	-0.0830089	0.0323721	0.0821982	0.393632	0	0.196463	0.0374819	-0.018272	0.0733367	0.0545974	0.0525933	-0.150889	0.00293651	0.0096063	-0.113024	0.136377	-0.0433683	-0.0461218	0.0251795					-0.348225	-0.372	-0.442731	-0.393693	-0.384537	0.263941	0.197531	0.386159	0.421663	0.493123	0	0.506317	0.552483	0.485662	0.50476	0.236052	0.383578	0.245824
	mitochondria		0.00168204	-0.0289363	-0.0150023	-0.0548559	-0.0907805	0.0256756	-0.006585	-0.0381066	-0.0595518	0.466406	0.196463	0	0.130774	0.0628032	0.157822	0.111988	0.00124733	-0.060214	0.0542938	-0.219375	-0.0928977	0.096752	-0.0690935	-0.0370612	-0.0391214					-0.0400334	-0.0480936	-0.341883	-0.401051	-0.0928541	0.00633328	0.0994614	0.118322	0.219787	0.400325	0.506317	0	3.66305e-05	0.0358863	-0.0541361	0.109253	0.233623	0.156245
	lysosomes		0.0475605	-0.00166701	-0.00798924	-0.0352043	-0.120936	-0.135673	-0.185349	-0.146714	-0.0737112	0.345334	0.0374819	0.130774	0	0.0545507	-0.0760556	0.194249	0.134792	-0.0135488	0.181614	-0.0625681	-0.179656	0.0461303	-0.0106069	0.0561373	0.0485496					-0.081959	-0.0823846	-0.290566	-0.336569	-0.0989661	0.0945595	0.134618	0.126722	0.187941	0.338351	0.552483	3.66305e-05	0	0.0502171	0.0788902	0.186834	0.264317	0.202416
	Golgi		0.0638304	0.0324548	0.0512622	-0.000219143	-0.0550889	-0.107464	-0.180006	-0.222569	-0.147552	0.201358	-0.018272	0.0628032	0.0545507	0	-0.0822993	0.260795	0.153319	0.00865516	0.196506	-0.106135	-0.21419	-0.00675426	-0.00435341	0.103773	0.0639899					-0.100151	-0.107504	-0.242961	-0.274361	-0.133858	0.0501346	0.0958723	0.193266	0.230052	0.260383	0.485662	0.0358863	0.0502171	0	0.178615	0.257759	0.362993	0.347824
	microtubules		0.0174327	-0.02125	-0.000174654	-0.0415289	-0.108149	-0.169018	-0.168507	-0.099706	-0.0299809	0.402632	0.0733367	0.157822	-0.0760556	-0.0822993	0	0.103475	0.16982	-0.074275	0.111576	0.0374481	-0.05097	0.332343	0.113021	0.127448	0.133387					-0.0344794	-0.0464857	-0.394451	-0.477098	-0.129936	0.0798109	0.0513004	-0.00657258	0.0945326	0.299647	0.50476	-0.0541361	0.0788902	0.178615	0	0.198037	0.269507	0.236381
	centrioles		-0.04657	-0.0654258	-0.0646979	-0.0676388	-0.125668	-0.0521155	-0.090189	-0.0583858	-0.00885574	0.135246	0.0545974	0.111988	0.194249	0.260795	0.103475	0	0.295579	0.30271	0.337989	0.057812	0.0532635	0.0858246	0.136178	0.1992	-0.00499617					-0.102137	-0.108726	-0.16173	-0.172804	-0.147867	0.0506238	0.0032692	0.106605	0.12964	0.15503	0.236052	0.109253	0.186834	0.257759	0.198037	0	0.189695	0.184005
	gap junctions		-0.0558364	-0.0870327	-0.0686952	-0.0985631	-0.189658	-0.114803	-0.164644	-0.145125	-0.109577	0.18595	0.0525933	0.00124733	0.134792	0.153319	0.16982	0.295579	0	0.309353	0.418491	0.0642845	0.222596	0.343587	0.2468	0.300848	0.0283198					-0.167669	-0.182616	-0.332908	-0.361827	-0.249318	0.0302769	0.00239865	0.217966	0.269419	0.25225	0.383578	0.233623	0.264317	0.362993	0.269507	0.189695	0	0.158566
	tight junctions		0.0506474	0.0224405	0.0377389	0.000220809	-0.0497142	-0.16546	-0.17452	-0.24625	-0.171557	0.0430512	-0.150889	-0.060214	-0.0135488	0.00865516	-0.074275	0.30271	0.309353	0	0.409256	0.00536189	0.0800775	0.197918	0.169158	0.262995	0.045497					-0.113844	-0.123333	-0.212779	-0.240167	-0.188913	-0.000431372	-0.0405295	0.14547	0.175022	0.138711	0.245824	0.156245	0.202416	0.347824	0.236381	0.184005	0.158566	0
	desmosomes		-0.0542874	-0.0731618	-0.0592238	-0.0732652	-0.141437	-0.0904083	-0.125683	-0.112407	-0.0596126	0.100419	0.00293651	0.0542938	0.181614	0.196506	0.111576	0.337989	0.418491	0.409256	0	0.0877798	0.163917	0.239611	0.204061	0.282538	-0.00906353					-0.123281	-0.133371	-0.214297	-0.238633	-0.203228	-0.0106597	-0.0456648	0.157455	0.189044	0.155441	0.265362	0.161879	0.240605	0.34083	0.250939	0.218886	0.273077	0.242076
	adherens junctions		0.0757832	0.0529443	0.0640893	-0.00129213	-0.0438641	-0.148731	-0.163005	-0.202925	-0.200545	0.146785	0.0096063	-0.219375	-0.0625681	-0.106135	0.0374481	0.057812	0.0642845	0.00536189	0.0877798	0	0.0903523	0.262085	0.0370121	0.024218	-0.0400882					-0.134326	-0.14821	-0.321215	-0.367632	-0.19463	0.0414216	0.0207469	0.189618	0.215032	0.243493	0.281912	0.223417	0.218569	0.274199	0.156617	0.157007	0.321252	0.26464
	plasma membrane		0.141308	0.122031	0.169287	0.107636	0.110905	-0.124502	-0.109826	-0.269843	-0.215498	0.095526	-0.113024	-0.0928977	-0.179656	-0.21419	-0.05097	0.0532635	0.222596	0.0800775	0.163917	0.0903523	0	0.496884	0.153919	0.16179	0.0666305					-0.0834443	-0.0972127	-0.330112	-0.413145	-0.160571	0.0383026	-0.00550766	0.120146	0.15191	0.129339	0.201009	0.122499	0.15042	0.256139	0.137	0.13246	0.138331	0.0946327
	actin filaments		-0.220867	-0.239629	-0.213285	-0.207958	-0.330323	-0.0780298	-0.123098	-0.0549081	-0.0337274	0.176477	0.136377	0.096752	0.0461303	-0.00675426	0.332343	0.0858246	0.343587	0.197918	0.239611	0.262085	0.496884	0	0.529418	0.526485	0.350697					-0.0929208	-0.108743	-0.34989	-0.421337	-0.143749	0.113532	0.0595769	0.127477	0.158899	0.153893	0.226567	0.113506	0.089595	0.152726	0.128087	0.0439116	0.103858	0.00154133
	actin bundles		0.0960033	0.0980421	0.127893	0.0604717	0.00834567	-0.212742	-0.23391	-0.245778	-0.208884	0.121148	-0.0433683	-0.0690935	-0.0106069	-0.00435341	0.113021	0.136178	0.2468	0.169158	0.204061	0.0370121	0.153919	0.529418	0	0.0742506	-0.00259584					-0.145138	-0.163681	-0.371999	-0.427384	-0.210181	0.0931987	0.0428224	0.144983	0.18192	0.153947	0.233006	0.14955	0.165731	0.205115	0.202929	0.121458	0.213358	0.167294
	actomyosin bundles		0.107021	0.10864	0.136766	0.0719605	0.00826478	-0.241612	-0.259325	-0.239871	-0.194295	0.106436	-0.0461218	-0.0370612	0.0561373	0.103773	0.127448	0.1992	0.300848	0.262995	0.282538	0.024218	0.16179	0.526485	0.0742506	0	-0.067063					-0.159915	-0.178207	-0.352925	-0.396188	-0.228343	0.0880306	0.0339668	0.144068	0.174273	0.13487	0.232823	0.147888	0.149704	0.18776	0.234159	0.085699	0.160882	0.0652809
	matrix adhesion		0.0851056	0.0882151	0.112829	0.0830962	0.0877261	-0.0242664	-0.0317392	-0.0762368	-0.0880752	0.000344691	0.0251795	-0.0391214	0.0485496	0.0639899	0.133387	-0.00499617	0.0283198	0.045497	-0.00906353	-0.0400882	0.0666305	0.350697	-0.00259584	-0.067063	0					-0.197796	-0.214357	-0.240633	-0.230757	-0.272468	-0.0117885	-0.0470192	0.00091246	-0.0193436	-0.00781764	0.0514728	0.0285322	-0.0903948	-0.142279	0.181268	-0.0912304	-0.0284633	-0.117741
average location similarity difference heatmap Shape Mode 2 (σ=-2 relative to σ=0)	nucleoli [DFC)		0	0.00377347	0.281973	0.404601	-0.00151816	0.033891	-0.022654	0.0227615	-0.0082038	-0.0940391	-0.237266	0.0184003	0.00967236	-0.0408387	0.0182051	-0.112096	-0.159231	-0.0601187	-0.101538	-0.0810693	0.0273995	-0.0330913	-0.0367804	-0.0846766	-0.145947			average location similarity difference heatmap Shape Mode 2 (σ=2 relative to σ=0)		0	0.00427654	0.237103	0.160158	-0.103858	-0.0179606	-0.0131364	0.000256028	-0.0221582	-0.271307	-0.194609	-0.0138779	-0.0267502	-0.0155436	-0.0190086	-0.0578536	-0.0874075	-0.0364689
	nucleoli [GC)		0.00377347	0	0.310714	0.433828	0.0179326	0.0356467	-0.0242341	0.00569463	-0.0255517	-0.10848	-0.259311	-0.00153956	0.00152964	-0.0526648	-0.00111865	-0.121318	-0.183474	-0.0724702	-0.115281	-0.100263	0.00963406	-0.0541707	-0.0588727	-0.107433	-0.163161					0.00427654	0	0.215376	0.172193	-0.0976044	-0.0179342	-0.0149391	0.00631206	-0.0185349	-0.285747	-0.203192	-0.00830663	-0.0282941	-0.0129747	-0.0116473	-0.0577746	-0.0860114	-0.0346479
	nuclear speckles		0.281973	0.310714	0	0.447077	0.160011	-0.173138	-0.180779	-0.170675	-0.179551	-0.222816	-0.351027	-0.187075	-0.1461	-0.14071	-0.19604	-0.162719	-0.282504	-0.12674	-0.16055	-0.191821	-0.117003	-0.171869	-0.188584	-0.214172	-0.215262					0.237103	0.215376	0	0.322297	0.158596	-0.0582652	-0.0698388	-0.102453	-0.131037	-0.326884	-0.272866	-0.134911	-0.118348	-0.0840069	-0.163033	-0.0922116	-0.178138	-0.0966088
	cohesins		0.404601	0.433828	0.447077	0	0.496593	-0.0890152	-0.0582737	-0.266898	-0.313259	-0.275686	-0.383415	-0.379178	-0.308062	-0.260554	-0.464038	-0.187411	-0.382312	-0.239192	-0.244726	-0.365846	-0.39746	-0.414279	-0.425332	-0.410855	-0.275264					0.160158	0.172193	0.322297	0	0.236314	-0.0500418	-0.0288727	-0.11128	-0.143381	-0.264085	-0.26469	-0.184707	-0.15831	-0.12204	-0.235807	-0.112129	-0.215234	-0.129592
	histones		-0.00151816	0.0179326	0.160011	0.496593	0	0.0190125	-0.0331364	-0.0282061	-0.0691171	-0.0873293	-0.262062	-0.0174591	-0.0182563	-0.0711117	-0.0159597	-0.178651	-0.259133	-0.0971123	-0.167973	-0.126923	0.0116524	-0.0346251	-0.0400847	-0.0708481	-0.197755					-0.103858	-0.0976044	0.158596	0.236314	0	0.0742776	0.12252	0.117584	0.0801028	-0.177897	-0.169158	0.0368783	0.0220119	0.00882228	-0.00188026	-0.0730081	-0.121959	-0.055054
	nuclear envelope		0.033891	0.0356467	-0.173138	-0.0890152	0.0190125	0	0.0317398	-0.0681873	-0.0244096	0.086814	0.212846	-0.0636601	0.0551493	0.035877	-0.0109878	0.0121982	-0.0369661	0.0339198	-0.00900062	0.0360813	-0.019875	0.0363669	0.0270318	0.0997871	-0.0667029					-0.0179606	-0.0179342	-0.0582652	-0.0500418	0.0742776	0	-0.048938	0.0105198	0.00643711	0.2834	0.153705	-0.014131	0.00375968	0.0495916	-0.0163068	0.0277648	0.0126109	0.0183338
	nuclear pores		-0.022654	-0.0242341	-0.180779	-0.0582737	-0.0331364	0.0317398	0	-0.0297878	-0.0337339	0.119629	0.134624	0.0290244	0.0350154	0.0550955	-0.0135351	-0.0223273	-0.0347213	0.0144148	-0.0256364	-0.00165085	-0.0171336	0.0373807	0.0336538	0.0893927	-0.0418192					-0.0131364	-0.0149391	-0.0698388	-0.0288727	0.12252	-0.048938	0	0.0981805	0.0994944	0.326862	0.128159	0.0324273	-0.00692245	0.00462925	-0.00276057	-0.00852125	-0.0151904	-0.0102156
	ER [Sec61 beta)		0.0227615	0.00569463	-0.170675	-0.266898	-0.0282061	-0.0681873	-0.0297878	0	0.0134425	0.17222	0.233309	0.0654431	-0.0645856	0.0490241	-0.0601047	0.0473625	0.120452	0.0599087	0.069992	0.0394759	-0.0283364	0.0566588	0.0220805	0.0794369	0.0435385					0.000256028	0.00631206	-0.102453	-0.11128	0.117584	0.0105198	0.0981805	0	0.044188	0.418281	0.214837	0.00506893	0.0444086	0.0064911	0.0202673	0.00888852	-0.00685629	-0.00688798
	ER [SERCA2)		-0.0082038	-0.0255517	-0.179551	-0.313259	-0.0691171	-0.0244096	-0.0337339	0.0134425	0	0.187195	0.272094	0.105587	-0.0117237	0.114992	-0.0250665	0.109234	0.189255	0.118703	0.127839	0.0444921	-0.0263474	0.0495144	0.0209907	0.0890459	0.0163954					-0.0221582	-0.0185349	-0.131037	-0.143381	0.0801028	0.00643711	0.0994944	0.044188	0	0.426926	0.264286	0.0334945	-0.01996	-0.0812188	0.0192325	-0.0255013	0.0371579	-0.0516669
	peroxisomes		-0.0940391	-0.10848	-0.222816	-0.275686	-0.0873293	0.086814	0.119629	0.17222	0.187195	0	0.352982	0.191151	0.155678	0.163767	0.126126	0.105669	0.183369	0.117609	0.123857	0.126779	0.0153472	0.0552492	0.0363736	0.086144	-0.00873569					-0.271307	-0.285747	-0.326884	-0.264085	-0.177897	0.2834	0.326862	0.418281	0.426926	0	0.434183	0.440254	0.40762	0.296269	0.362296	0.132696	0.212273	0.111924
	endosomes		-0.237266	-0.259311	-0.351027	-0.383415	-0.262062	0.212846	0.134624	0.233309	0.272094	0.352982	0	0.374326	0.425793	0.437801	0.367584	0.243723	0.342069	0.245863	0.255653	0.20761	0.110052	0.132305	0.16612	0.219485	0.00969408					-0.194609	-0.203192	-0.272866	-0.26469	-0.169158	0.153705	0.128159	0.214837	0.264286	0.434183	0	0.297705	0.381903	0.348611	0.303853	0.172001	0.277203	0.188926
	mitochondria		0.0184003	-0.00153956	-0.187075	-0.379178	-0.0174591	-0.0636601	0.0290244	0.0654431	0.105587	0.191151	0.374326	0	-0.111543	-0.0378629	-0.042581	0.0945437	0.158637	0.027755	0.0772976	0.100573	-0.0316746	0.0558666	-0.00396911	0.0408396	0.0738813					-0.0138779	-0.00830663	-0.134911	-0.184707	0.0368783	-0.014131	0.0324273	0.00506893	0.0334945	0.440254	0.297705	0	0.0442214	0.0288524	0.037112	0.0469792	0.0895383	0.0421868
	lysosomes		0.00967236	0.00152964	-0.1461	-0.308062	-0.0182563	0.0551493	0.0350154	-0.0645856	-0.0117237	0.155678	0.425793	-0.111543	0	0.151616	0.0345004	0.314701	0.270418	0.209535	0.257343	0.0484676	0.0100888	0.0259007	-0.0218811	0.0273624	-0.0717413					-0.0267502	-0.0282941	-0.118348	-0.15831	0.0220119	0.00375968	-0.00692245	0.0444086	-0.01996	0.40762	0.381903	0.0442214	0	0.0184077	0.0113227	0.106847	0.298706	0.123551
	Golgi		-0.0408387	-0.0526648	-0.14071	-0.260554	-0.0711117	0.035877	0.0550955	0.0490241	0.114992	0.163767	0.437801	-0.0378629	0.151616	0	0.141891	0.362975	0.324024	0.246882	0.323647	0.143862	0.0791529	0.0533224	0.0181007	0.0107925	-0.116317					-0.0155436	-0.0129747	-0.0840069	-0.12204	0.00882228	0.0495916	0.00462925	0.0064911	-0.0812188	0.296269	0.348611	0.0288524	0.0184077	0	-0.0169365	0.11554	0.308914	0.135127
	microtubules		0.0182051	-0.00111865	-0.19604	-0.464038	-0.0159597	-0.0109878	-0.0135351	-0.0601047	-0.0250665	0.126126	0.367584	-0.042581	0.0345004	0.141891	0	0.248837	0.300765	0.190978	0.238328	0.083014	0.0301872	0.12604	0.128449	0.212552	0.147809					-0.0190086	-0.0116473	-0.163033	-0.235807	-0.00188026	-0.0163068	-0.00276057	0.0202673	0.0192325	0.362296	0.303853	0.037112	0.0113227	-0.0169365	0	0.0697374	0.188495	0.0634283
	centrioles		-0.112096	-0.121318	-0.162719	-0.187411	-0.178651	0.0121982	-0.0223273	0.0473625	0.109234	0.105669	0.243723	0.0945437	0.314701	0.362975	0.248837	0	0.362755	0.379788	0.369369	0.114117	0.188469	0.127932	0.100033	0.14742	-0.0983694					-0.0578536	-0.0577746	-0.0922116	-0.112129	-0.0730081	0.0277648	-0.00852125	0.00888852	-0.0255013	0.132696	0.172001	0.0469792	0.106847	0.11554	0.0697374	0	0.299802	0.269512
	gap junctions		-0.159231	-0.183474	-0.282504	-0.382312	-0.259133	-0.0369661	-0.0347213	0.120452	0.189255	0.183369	0.342069	0.158637	0.270418	0.324024	0.300765	0.362755	0	0.388406	0.512808	0.365951	0.262668	0.214982	0.199339	0.192292	-0.0211108					-0.0874075	-0.0860114	-0.178138	-0.215234	-0.121959	0.0126109	-0.0151904	-0.00685629	0.0371579	0.212273	0.277203	0.0895383	0.298706	0.308914	0.188495	0.299802	0	0.293151
	tight junctions		-0.0601187	-0.0724702	-0.12674	-0.239192	-0.0971123	0.0339198	0.0144148	0.0599087	0.118703	0.117609	0.245863	0.027755	0.209535	0.246882	0.190978	0.379788	0.388406	0	0.363787	0.191255	0.0696037	-0.000922734	0.0223647	-0.0883572	-0.102443					-0.0364689	-0.0346479	-0.0966088	-0.129592	-0.055054	0.0183338	-0.0102156	-0.00688798	-0.0516669	0.111924	0.188926	0.0421868	0.123551	0.135127	0.0634283	0.269512	0.293151	0
	desmosomes		-0.101538	-0.115281	-0.16055	-0.244726	-0.167973	-0.00900062	-0.0256364	0.069992	0.127839	0.123857	0.255653	0.0772976	0.257343	0.323647	0.238328	0.369369	0.512808	0.363787	0	0.22824	0.186135	0.120215	0.106495	0.0715902	-0.112358					-0.0650116	-0.0659438	-0.120763	-0.147298	-0.103497	-0.00759101	-0.0324994	-0.00334115	-0.0167578	0.126036	0.204896	0.0560351	0.191176	0.211628	0.127016	0.290837	0.325693	0.248877
	adherens junctions		-0.0810693	-0.100263	-0.191821	-0.365846	-0.126923	0.0360813	-0.00165085	0.0394759	0.0444921	0.126779	0.20761	0.100573	0.0484676	0.143862	0.083014	0.114117	0.365951	0.191255	0.22824	0	0.0745727	0.130172	0.100252	0.135297	0.0815941					-0.0282187	-0.0221772	-0.128654	-0.181327	-0.0498377	-0.0223487	-0.0116357	-0.0245275	0.0733611	0.1794	0.173	0.055459	0.191555	0.166236	0.11017	0.131318	0.0815518	0.103881
	plasma membrane		0.0273995	0.00963406	-0.117003	-0.39746	0.0116524	-0.019875	-0.0171336	-0.0283364	-0.0263474	0.0153472	0.110052	-0.0316746	0.0100888	0.0791529	0.0301872	0.188469	0.262668	0.0696037	0.186135	0.0745727	0	0.0599743	0.107819	0.111034	0.266034					-0.0313444	-0.0249374	-0.14711	-0.210788	-0.0588217	0.00722238	0.00661471	0.0234921	0.0472921	0.084868	0.104475	0.0796786	0.076055	0.0475482	0.0587945	0.125978	0.194879	0.0907121
	actin filaments		-0.0330913	-0.0541707	-0.171869	-0.414279	-0.0346251	0.0363669	0.0373807	0.0566588	0.0495144	0.0552492	0.132305	0.0558666	0.0259007	0.0533224	0.12604	0.127932	0.214982	-0.000922734	0.120215	0.130172	0.0599743	0	0.17975	0.155035	0.348372					-0.0630191	-0.0600735	-0.180293	-0.237935	-0.11748	-0.0425099	-0.029589	0.0245001	0.0779487	0.068558	0.0753208	0.0720187	0.102201	0.0942718	0.0888126	0.141112	0.191632	0.164184
	actin bundles		-0.0367804	-0.0588727	-0.188584	-0.425332	-0.0400847	0.0270318	0.0336538	0.0220805	0.0209907	0.0363736	0.16612	-0.00396911	-0.0218811	0.0181007	0.128449	0.100033	0.199339	0.0223647	0.106495	0.100252	0.107819	0.17975	0	0.242193	0.396985					-0.0517246	-0.0466318	-0.171695	-0.230763	-0.0958472	-0.0153072	-0.0210508	0.00566948	0.0734326	0.0824411	0.0956477	0.0628861	0.156913	0.166211	0.102147	0.163555	0.192612	0.211175
	actomyosin bundles		-0.0846766	-0.107433	-0.214172	-0.410855	-0.0708481	0.0997871	0.0893927	0.0794369	0.0890459	0.086144	0.219485	0.0408396	0.0273624	0.0107925	0.212552	0.14742	0.192292	-0.0883572	0.0715902	0.135297	0.111034	0.155035	0.242193	0	0.403963					-0.0381873	-0.0307243	-0.149833	-0.215861	-0.0966424	-0.0414096	-0.0562081	-0.0124164	0.0434808	0.0792143	0.0942126	0.0504913	0.178226	0.200188	0.0795054	0.197797	0.217613	0.257233
	matrix adhesion		-0.145947	-0.163161	-0.215262	-0.275264	-0.197755	-0.0667029	-0.0418192	0.0435385	0.0163954	-0.00873569	0.00969408	0.0738813	-0.0717413	-0.116317	0.147809	-0.0983694	-0.0211108	-0.102443	-0.112358	0.0815941	0.266034	0.348372	0.396985	0.403963	0					-0.0510612	-0.0518289	-0.116854	-0.143833	-0.0626485	0.038283	0.0248886	0.0173069	0.0411919	-0.00641114	-0.0131877	0.0260058	-0.0185695	-0.0374144	0.0906362	-0.0525795	-0.0602633	-0.0461735
average location similarity difference heatmap Shape Mode 3 (σ=-2 relative to σ=0)	nucleoli [DFC)		0	-0.00564474	0.163123	0.301339	0.0223698	-0.0183223	-0.01336	-0.0436973	-0.0281972	-0.118187	-0.204098	-0.000517569	0.0261254	-0.0898437	-0.0287802	-0.178782	-0.156139	-0.0722022	-0.0546364	0.0754564	-0.00773173	-0.04982	-0.0398696	-0.103368	-0.168711			average location similarity difference heatmap Shape Mode 3 (σ=2 relative to σ=0)		0	0.00388047	0.176302	0.423457	0.0203899	-0.0263225	-0.0190663	-0.0340522	-0.0311803	-0.113092	-0.215086	-0.00656374	0.0180903	-0.088621	-0.0243917	-0.178309	-0.158053	-0.0616825
	nucleoli [GC)		-0.00564474	0	0.185254	0.341335	0.0391772	-0.01537	-0.0138912	-0.0501318	-0.0339804	-0.128848	-0.214854	-0.000923267	0.0406755	-0.0917806	-0.0369128	-0.185031	-0.168571	-0.0771391	-0.0594011	0.0744315	-0.0165448	-0.0635309	-0.0536631	-0.120684	-0.187034					0.00388047	0	0.173387	0.448135	0.0321746	-0.0174649	-0.0127255	-0.0296784	-0.0258828	-0.117911	-0.221187	0.00491678	0.0377699	-0.0859425	-0.0189858	-0.183759	-0.164841	-0.0621985
	nuclear speckles		0.163123	0.185254	0	0.520074	0.234924	0.000784318	-0.00759744	-0.119306	-0.112647	-0.180975	-0.255699	-0.0806017	0.00184024	-0.135242	-0.142487	-0.197606	-0.229674	-0.120003	-0.103681	-0.00441839	-0.114681	-0.15699	-0.14488	-0.198077	-0.231307					0.176302	0.173387	0	0.527335	0.242498	-0.00318836	-0.0113781	-0.107072	-0.109307	-0.175339	-0.263998	-0.0817414	-0.0194267	-0.132836	-0.134503	-0.198266	-0.230977	-0.108637
	cohesins		0.301339	0.341335	0.520074	0	0.511538	-0.0551217	0.0010965	-0.243498	-0.276058	-0.273137	-0.368081	-0.321957	-0.230973	-0.262597	-0.435043	-0.236288	-0.374517	-0.232017	-0.215658	-0.239484	-0.385042	-0.402617	-0.386359	-0.388458	-0.306958					0.423457	0.448135	0.527335	0	0.574728	-0.099438	-0.0437327	-0.283293	-0.321735	-0.296065	-0.401798	-0.376208	-0.283708	-0.284919	-0.498429	-0.243156	-0.402842	-0.241991
	histones		0.0223698	0.0391772	0.234924	0.511538	0	0.0121943	-0.0299036	-0.135517	-0.113985	-0.10824	-0.195061	0.00455271	0.0538842	-0.0955072	-0.0647144	-0.232724	-0.194928	-0.107157	-0.0937523	0.0875683	-0.0474095	-0.0710497	-0.0298251	-0.0698432	-0.219278					0.0203899	0.0321746	0.242498	0.574728	0	0.00499866	-0.030906	-0.107513	-0.105245	-0.0968278	-0.205531	0.0170615	0.0505397	-0.089785	-0.0600529	-0.239717	-0.195143	-0.0896627
	nuclear envelope		-0.0183223	-0.01537	0.000784318	-0.0551217	0.0121943	0	0.00143519	-0.0578054	-0.069751	0.049422	0.144195	0.0251192	0.0169227	-0.010702	-0.00479243	0.048457	-0.0118715	-0.00768272	-0.0546213	-0.0770026	0.00605936	0.0504507	0.105468	0.205084	0.0403583					-0.0263225	-0.0174649	-0.00318836	-0.099438	0.00499866	0	0.0152359	-0.0397227	-0.0418425	0.0389071	0.11759	0.0544982	0.0131251	0.0158027	-0.0237236	0.010554	-0.00544529	-0.00862463
	nuclear pores		-0.01336	-0.0138912	-0.00759744	0.0010965	-0.0299036	0.00143519	0	-0.052672	-0.0644756	0.112935	0.106414	0.0329741	-0.0304751	-0.00175598	-0.0208134	-0.0208926	0.0213498	-0.024348	-0.046476	0.00907652	-0.0140893	0.0437156	0.0895811	0.156858	0.0201629					-0.0190663	-0.0127255	-0.0113781	-0.0437327	-0.030906	0.0152359	0	-0.0440634	-0.0552423	0.10669	0.091612	0.0516081	-0.0167488	0.00371125	-0.0272206	-0.0389473	0.0318243	-0.0219896
	ER [Sec61 beta)		-0.0436973	-0.0501318	-0.119306	-0.243498	-0.135517	-0.0578054	-0.052672	0	0.0278146	0.22282	0.249889	0.0811754	-0.0342918	0.12616	0.0320973	0.124005	0.279963	0.118871	0.113599	0.10511	0.00556698	0.0654548	0.0792805	0.132592	0.0780661					-0.0340522	-0.0296784	-0.107072	-0.283293	-0.107513	-0.0397227	-0.0440634	0	0.0267252	0.217879	0.244119	0.0803603	-0.00316696	0.12807	0.0215332	0.122377	0.27742	0.100978
	ER [SERCA2)		-0.0281972	-0.0339804	-0.112647	-0.276058	-0.113985	-0.069751	-0.0644756	0.0278146	0	0.220782	0.262164	0.0836116	-0.0294249	0.145574	0.01114	0.178696	0.288042	0.114091	0.110865	0.0841879	-0.0518864	-0.00162035	-0.0198432	0.0336329	0.0164551					-0.0311803	-0.0258828	-0.109307	-0.321735	-0.105245	-0.0418425	-0.0552423	0.0267252	0	0.21888	0.264926	0.0945001	0.00821206	0.155557	0.0251655	0.173915	0.289014	0.0869235
	peroxisomes		-0.118187	-0.128848	-0.180975	-0.273137	-0.10824	0.049422	0.112935	0.22282	0.220782	0	0.305223	0.228241	0.0595053	0.110356	0.141949	0.122595	0.228926	0.0838916	0.0718228	0.0882676	0.0328511	0.0784789	0.0835771	0.134741	0.0751115					-0.113092	-0.117911	-0.175339	-0.296065	-0.0968278	0.0389071	0.10669	0.217879	0.21888	0	0.291985	0.220507	0.0300357	0.0623897	0.129768	0.106941	0.202415	0.0363706
	endosomes		-0.204098	-0.214854	-0.255699	-0.368081	-0.195061	0.144195	0.106414	0.249889	0.262164	0.305223	0	0.343	0.306802	0.395454	0.259687	0.304543	0.347804	0.248182	0.215088	0.0457775	0.0459464	0.0669296	0.0726043	0.183165	0.0423873					-0.215086	-0.221187	-0.263998	-0.401798	-0.205531	0.11759	0.091612	0.244119	0.264926	0.291985	0	0.347942	0.28288	0.337428	0.251424	0.293528	0.363891	0.221924
	mitochondria		-0.000517569	-0.000923267	-0.0806017	-0.321957	0.00455271	0.0251192	0.0329741	0.0811754	0.0836116	0.228241	0.343	0	-0.0317451	0.0968841	-0.00675681	0.209128	0.224666	0.0862433	0.0727267	-0.0228615	-0.14282	-0.111255	-0.111116	-0.0464793	0.0033191					-0.00656374	0.00491678	-0.0817414	-0.376208	0.0170615	0.0544982	0.0516081	0.0803603	0.0945001	0.220507	0.347942	0	0.0023947	0.103703	0.000460436	0.197606	0.224721	0.0576827
	lysosomes		0.0261254	0.0406755	0.00184024	-0.230973	0.0538842	0.0169227	-0.0304751	-0.0342918	-0.0294249	0.0595053	0.306802	-0.0317451	0	0.139384	-0.0110914	0.40411	0.0870425	0.120485	0.0475113	-0.297919	-0.103425	-0.184423	-0.261142	-0.207644	-0.120362					0.0180903	0.0377699	-0.0194267	-0.283708	0.0505397	0.0131251	-0.0167488	-0.00316696	0.00821206	0.0300357	0.28288	0.0023947	0	0.122106	0.0103964	0.391863	0.0571098	0.0485909
	Golgi		-0.0898437	-0.0917806	-0.135242	-0.262597	-0.0955072	-0.010702	-0.00175598	0.12616	0.145574	0.110356	0.395454	0.0968841	0.139384	0	0.190394	0.43063	0.176682	0.221085	0.150376	-0.133915	0.120264	-0.0451407	-0.130978	-0.165538	-0.133675					-0.088621	-0.0859425	-0.132836	-0.284919	-0.089785	0.0158027	0.00371125	0.12807	0.155557	0.0623897	0.337428	0.103703	0.122106	0	0.199883	0.415776	0.133408	0.14519
	microtubules		-0.0287802	-0.0369128	-0.142487	-0.435043	-0.0647144	-0.00479243	-0.0208134	0.0320973	0.01114	0.141949	0.259687	-0.00675681	-0.0110914	0.190394	0	0.348705	0.173641	0.141066	0.0922296	-0.221289	-0.00231976	0.00867138	-0.0120496	0.110653	0.17528					-0.0243917	-0.0189858	-0.134503	-0.498429	-0.0600529	-0.0237236	-0.0272206	0.0215332	0.0251655	0.129768	0.251424	0.000460436	0.0103964	0.199883	0	0.362716	0.186369	0.144019
	centrioles		-0.178782	-0.185031	-0.197606	-0.236288	-0.232724	0.048457	-0.0208926	0.124005	0.178696	0.122595	0.304543	0.209128	0.40411	0.43063	0.348705	0	0.24356	0.366868	0.312871	-0.0265434	0.196516	0.0442894	-0.0231681	-0.0305016	-0.130665					-0.178309	-0.183759	-0.198266	-0.243156	-0.239717	0.010554	-0.0389473	0.122377	0.173915	0.106941	0.293528	0.197606	0.391863	0.415776	0.362716	0	0.292978	0.414811
	gap junctions		-0.156139	-0.168571	-0.229674	-0.374517	-0.194928	-0.0118715	0.0213498	0.279963	0.288042	0.228926	0.347804	0.224666	0.0870425	0.176682	0.173641	0.24356	0	0.0169063	0.086694	0.159837	0.000287328	-0.0330297	-0.156881	-0.226258	0.00598917					-0.158053	-0.164841	-0.230977	-0.402842	-0.195143	-0.00544529	0.0318243	0.27742	0.289014	0.202415	0.363891	0.224721	0.0571098	0.133408	0.186369	0.292978	0	-0.0061049
	tight junctions		-0.0722022	-0.0771391	-0.120003	-0.232017	-0.107157	-0.00768272	-0.024348	0.118871	0.114091	0.0838916	0.248182	0.0862433	0.120485	0.221085	0.141066	0.366868	0.0169063	0	0.0618393	-0.175788	0.012221	-0.13539	-0.297828	-0.416342	-0.112711					-0.0616825	-0.0621985	-0.108637	-0.241991	-0.0896627	-0.00862463	-0.0219896	0.100978	0.0869235	0.0363706	0.221924	0.0576827	0.0485909	0.14519	0.144019	0.414811	-0.0061049	0
	desmosomes		-0.0546364	-0.0594011	-0.103681	-0.215658	-0.0937523	-0.0546213	-0.046476	0.113599	0.110865	0.0718228	0.215088	0.0727267	0.0475113	0.150376	0.0922296	0.312871	0.086694	0.0618393	0	-0.108671	0.022617	-0.0816721	-0.236581	-0.322306	-0.096345					-0.0509622	-0.0521374	-0.0991112	-0.228881	-0.0879425	-0.0658245	-0.04951	0.105795	0.102639	0.0383229	0.184183	0.0576621	-0.00651104	0.0821688	0.103855	0.335078	0.085559	0.0776978
	adherens junctions		0.0754564	0.0744315	-0.00441839	-0.239484	0.0875683	-0.0770026	0.00907652	0.10511	0.0841879	0.0882676	0.0457775	-0.0228615	-0.297919	-0.133915	-0.221289	-0.0265434	0.159837	-0.175788	-0.108671	0	-0.286529	-0.14762	-0.231466	-0.219381	0.0524908					0.0863463	0.0947121	0.00212999	-0.273589	0.106322	-0.066635	0.0194352	0.0781759	0.0616862	0.0807663	0.0588847	-0.0454893	-0.302915	-0.160589	-0.215258	-0.0115981	0.154805	-0.206868
	plasma membrane		-0.00773173	-0.0165448	-0.114681	-0.385042	-0.0474095	0.00605936	-0.0140893	0.00556698	-0.0518864	0.0328511	0.0459464	-0.14282	-0.103425	0.120264	-0.00231976	0.196516	0.000287328	0.012221	0.022617	-0.286529	0	0.00686579	-0.0462479	0.0166007	0.297169					-0.00483959	-0.00250535	-0.109564	-0.42593	-0.0389357	0.00368918	-0.00450878	-0.0189644	-0.0582016	0.0352672	0.0874467	-0.146777	-0.102597	0.0847722	0.0021771	0.237498	0.000421601	0.0240223
	actin filaments		-0.04982	-0.0635309	-0.15699	-0.402617	-0.0710497	0.0504507	0.0437156	0.0654548	-0.00162035	0.0784789	0.0669296	-0.111255	-0.184423	-0.0451407	0.00867138	0.0442894	-0.0330297	-0.13539	-0.0816721	-0.14762	0.00686579	0	0.0414169	0.056175	0.366711					-0.0491905	-0.0523463	-0.154047	-0.445454	-0.0703533	0.051907	0.0475112	0.0378449	-0.0107403	0.0801653	0.100754	-0.107812	-0.18283	-0.0684191	0.0159621	0.0839568	-0.0478365	-0.144261
	actin bundles		-0.0398696	-0.0536631	-0.14488	-0.386359	-0.0298251	0.105468	0.0895811	0.0792805	-0.0198432	0.0835771	0.0726043	-0.111116	-0.261142	-0.130978	-0.0120496	-0.0231681	-0.156881	-0.297828	-0.236581	-0.231466	-0.0462479	0.0414169	0	0.100838	0.484828					-0.0449886	-0.0487541	-0.147505	-0.434846	-0.0415258	0.0961591	0.0922867	0.070426	-0.00106924	0.0919775	0.12616	-0.0912424	-0.232865	-0.143896	0.00116866	0.0198858	-0.141271	-0.264897
	actomyosin bundles		-0.103368	-0.120684	-0.198077	-0.388458	-0.0698432	0.205084	0.156858	0.132592	0.0336329	0.134741	0.183165	-0.0464793	-0.207644	-0.165538	0.110653	-0.0305016	-0.226258	-0.416342	-0.322306	-0.219381	0.0166007	0.056175	0.100838	0	0.504058					-0.0941962	-0.102285	-0.187359	-0.418381	-0.056717	0.212382	0.165031	0.106247	0.0260908	0.118344	0.188991	-0.0514335	-0.205773	-0.170846	0.112308	0.0160068	-0.20683	-0.361252
	matrix adhesion		-0.168711	-0.187034	-0.231307	-0.306958	-0.219278	0.0403583	0.0201629	0.0780661	0.0164551	0.0751115	0.0423873	0.0033191	-0.120362	-0.133675	0.17528	-0.130665	0.00598917	-0.112711	-0.096345	0.0524908	0.297169	0.366711	0.484828	0.504058	0					-0.150642	-0.163918	-0.213082	-0.315334	-0.199413	0.0284179	0.020472	0.0613935	0.0160957	0.0808325	0.0583498	0.0015249	-0.103602	-0.124322	0.132753	-0.127356	0.012784	-0.0987841
average location similarity difference heatmap Shape Mode 4 (σ=-2 relative to σ=0)	nucleoli [DFC)		0	0.00102486	0.113837	0.315167	0.0203379	-0.00887289	-0.00241658	0.00818367	0.0359622	-0.155064	-0.176157	-0.0286387	0.00034362	-0.0570774	-0.0274038	-0.138343	-0.123797	-0.0329641	-0.0387577	0.0646528	-0.00105477	-0.0561647	-0.0379252	-0.0384224	-0.144598			average location similarity difference heatmap Shape Mode 4 (σ=2 relative to σ=0)		0	0.00224968	0.255337	0.303087	0.00896232	-0.00284888	0.0072034	-0.00255034	0.0278501	-0.107874	-0.188209	-0.0151488	0.00463313	-0.0518538	-0.0219181	-0.123556	-0.106105	-0.0134612
	nucleoli [GC)		0.00102486	0	0.135001	0.338237	0.0273351	-0.00508581	9.42434e-05	0.00950231	0.0401296	-0.16161	-0.182492	-0.0267665	0.00785046	-0.0563512	-0.0277077	-0.142022	-0.130728	-0.0344405	-0.0411069	0.0694682	-0.00133901	-0.0611524	-0.0424419	-0.044037	-0.156975					0.00224968	0	0.23719	0.326963	0.00866781	0.00242084	0.0103901	0.00396972	0.0376332	-0.109255	-0.191698	-0.00537645	0.0219451	-0.0459948	-0.0143652	-0.125085	-0.107797	-0.00998634
	nuclear speckles		0.113837	0.135001	0	0.427636	0.169266	-0.0142961	-0.0185141	-0.080747	-0.0606363	-0.210254	-0.247742	-0.122491	-0.0600522	-0.111331	-0.153942	-0.159679	-0.204805	-0.0893238	-0.0917493	-0.0212422	-0.110133	-0.167957	-0.153144	-0.142143	-0.207766					0.255337	0.23719	0	0.470498	0.21827	-0.0445383	-0.0422178	-0.109228	-0.0884893	-0.192588	-0.273284	-0.137484	-0.0789865	-0.121718	-0.1772	-0.149797	-0.208648	-0.0835268
	cohesins		0.315167	0.338237	0.427636	0	0.404835	-0.0670336	-0.0320242	-0.195723	-0.207953	-0.257341	-0.326925	-0.28829	-0.220458	-0.208511	-0.370292	-0.189218	-0.309735	-0.18409	-0.17838	-0.201701	-0.305084	-0.342463	-0.33364	-0.304707	-0.257023					0.303087	0.326963	0.470498	0	0.405795	-0.0703932	-0.0232588	-0.194946	-0.208781	-0.244636	-0.341174	-0.285206	-0.223421	-0.210831	-0.37207	-0.181269	-0.310502	-0.178875
	histones		0.0203379	0.0273351	0.169266	0.404835	0	-0.0117507	-0.00538157	-0.0117085	0.0192223	-0.121609	-0.173176	0.00387721	0.0225574	-0.0407558	-0.0422395	-0.177352	-0.148323	-0.0530632	-0.0688777	0.0814936	-0.0083063	-0.0738997	-0.0320875	-0.003996	-0.162434					0.00896232	0.00866781	0.21827	0.405795	0	0.0183484	0.0382373	0.0164577	0.0389603	-0.0739404	-0.202076	0.0323295	0.0334791	-0.0334992	-0.0194005	-0.156701	-0.123952	-0.0233614
	nuclear envelope		-0.00887289	-0.00508581	-0.0142961	-0.0670336	-0.0117507	0	-0.0143604	-0.0626508	-0.0847604	0.103783	0.09902	0.050111	0.0346718	0.056434	-0.0134052	0.0431796	-0.0448296	-0.0446832	-0.0721941	-0.0885808	-0.0143141	0.000770506	0.037774	0.090336	0.0628218					-0.00284888	0.00242084	-0.0445383	-0.0703932	0.0183484	0	-0.0269229	-0.0523923	-0.0848788	0.0535577	0.0746679	0.0249719	-0.0159398	0.00411645	-0.0148006	0.0183917	-0.0538527	-0.0923195
	nuclear pores		-0.00241658	9.42434e-05	-0.0185141	-0.0320242	-0.00538157	-0.0143604	0	-0.00943015	-0.0237476	0.152295	0.0834819	0.0732898	0.0139036	0.0414137	-0.0290957	-0.0124319	-0.00525609	-0.039293	-0.0595205	-0.0288234	-0.0261869	-0.0124049	0.0224992	0.0652653	0.0361622					0.0072034	0.0103901	-0.0422178	-0.0232588	0.0382373	-0.0269229	0	-0.00105922	-0.0279968	0.111173	0.0469451	0.0593533	-0.0210526	0.0209427	-0.0352469	-0.0199167	-0.0057054	-0.0449068
	ER [Sec61 beta)		0.00818367	0.00950231	-0.080747	-0.195723	-0.0117085	-0.0626508	-0.00943015	0	0.00738291	0.236106	0.200879	0.0583687	-0.019724	0.0791371	-0.0238706	0.0667614	0.150304	0.0244157	0.0260496	-0.0134922	-0.0601149	-0.00838671	0.00963267	0.0237329	0.0812375					-0.00255034	0.00396972	-0.109228	-0.194946	0.0164577	-0.0523923	-0.00105922	0	-0.00406683	0.20225	0.209775	0.051363	-0.043661	0.0456338	-0.00975651	0.0527237	0.15304	0.012002
	ER [SERCA2)		0.0359622	0.0401296	-0.0606363	-0.207953	0.0192223	-0.0847604	-0.0237476	0.00738291	0	0.229033	0.220902	0.0362735	-0.0298502	0.0661221	-0.055373	0.10941	0.16358	0.0127796	0.016587	-0.000406914	-0.115752	-0.0572137	-0.0698823	-0.0796837	0.00949381					0.0278501	0.0376332	-0.0884893	-0.208781	0.0389603	-0.0848788	-0.0279968	-0.00406683	0	0.195251	0.243669	0.0485681	-0.0287972	0.0667243	-0.0439522	0.102818	0.167605	0.00131359
	peroxisomes		-0.155064	-0.16161	-0.210254	-0.257341	-0.121609	0.103783	0.152295	0.236106	0.229033	0	0.32678	0.276042	0.169312	0.166595	0.187712	0.125668	0.173185	0.0444158	0.0384587	0.0679978	0.0160741	0.0506836	0.0645084	0.0561961	0.0590512					-0.107874	-0.109255	-0.192588	-0.244636	-0.0739404	0.0535577	0.111173	0.20225	0.195251	0	0.303104	0.213836	0.0977981	0.110527	0.147263	0.0979633	0.157631	0.00777652
	endosomes		-0.176157	-0.182492	-0.247742	-0.326925	-0.173176	0.09902	0.0834819	0.200879	0.220902	0.32678	0	0.324241	0.280004	0.296472	0.23773	0.274915	0.223298	0.114353	0.101377	0.0550276	0.0272991	0.0661138	0.065295	0.0581043	0.0568751					-0.188209	-0.191698	-0.273284	-0.341174	-0.202076	0.0746679	0.0469451	0.209775	0.243669	0.303104	0	0.343178	0.338134	0.383705	0.269265	0.274974	0.277139	0.151403
	mitochondria		-0.0286387	-0.0267665	-0.122491	-0.28829	0.00387721	0.050111	0.0732898	0.0583687	0.0362735	0.276042	0.324241	0	0.00632281	0.0667129	0.0475621	0.148143	0.176591	0.0364515	0.042878	-0.0234383	-0.0701078	-0.03372	-0.0272225	-0.0460403	0.0466713					-0.0151488	-0.00537645	-0.137484	-0.285206	0.0323295	0.0249719	0.0593533	0.051363	0.0485681	0.213836	0.343178	0	-0.00923183	0.0438196	0.0310458	0.130458	0.152801	0.00149996
	lysosomes		0.00034362	0.00785046	-0.0600522	-0.220458	0.0225574	0.0346718	0.0139036	-0.019724	-0.0298502	0.169312	0.280004	0.00632281	0	0.103883	0.0327391	0.338163	0.0393495	0.0223814	0.0104485	-0.188404	-0.0609975	-0.0423923	-0.0842062	-0.166514	-0.0672412					0.00463313	0.0219451	-0.0789865	-0.223421	0.0334791	-0.0159398	-0.0210526	-0.043661	-0.0287972	0.0977981	0.338134	-0.00923183	0	0.0706538	0.0139066	0.278119	0.0486276	-0.0151222
	Golgi		-0.0570774	-0.0563512	-0.111331	-0.208511	-0.0407558	0.056434	0.0414137	0.0791371	0.0661221	0.166595	0.296472	0.0667129	0.103883	0	0.115185	0.388729	0.0885573	0.0812072	0.0706775	-0.0744766	0.0118613	-0.0142086	-0.0538916	-0.184612	-0.112201					-0.0518538	-0.0459948	-0.121718	-0.210831	-0.0334992	0.00411645	0.0209427	0.0456338	0.0667243	0.110527	0.383705	0.0438196	0.0706538	0	0.0999899	0.311906	0.0690479	0.0235123
	microtubules		-0.0274038	-0.0277077	-0.153942	-0.370292	-0.0422395	-0.0134052	-0.0290957	-0.0238706	-0.055373	0.187712	0.23773	0.0475621	0.0327391	0.115185	0	0.278781	0.107184	0.046868	0.0380912	-0.160174	-0.021814	0.0441355	0.0170083	0.0108303	0.176367					-0.0219181	-0.0143652	-0.1772	-0.37207	-0.0194005	-0.0148006	-0.0352469	-0.00975651	-0.0439522	0.147263	0.269265	0.0310458	0.0139066	0.0999899	0	0.23457	0.102719	0.0188056
	centrioles		-0.138343	-0.142022	-0.159679	-0.189218	-0.177352	0.0431796	-0.0124319	0.0667614	0.10941	0.125668	0.274915	0.148143	0.338163	0.388729	0.278781	0	0.231082	0.323807	0.318206	0.0175932	0.137965	0.0907488	0.054074	0.012235	-0.108787					-0.123556	-0.125085	-0.149797	-0.181269	-0.156701	0.0183917	-0.0199167	0.0527237	0.102818	0.0979633	0.274974	0.130458	0.278119	0.311906	0.23457	0	0.226661	0.32025
	gap junctions		-0.123797	-0.130728	-0.204805	-0.309735	-0.148323	-0.0448296	-0.00525609	0.150304	0.16358	0.173185	0.223298	0.176591	0.0393495	0.0885573	0.107184	0.231082	0	0.0599963	0.140986	0.137985	0.0509213	0.0867769	0.0080759	-0.109426	0.0207293					-0.106105	-0.107797	-0.208648	-0.310502	-0.123952	-0.0538527	-0.0057054	0.15304	0.167605	0.157631	0.277139	0.152801	0.0486276	0.0690479	0.102719	0.226661	0	0.0174848
	tight junctions		-0.0329641	-0.0344405	-0.0893238	-0.18409	-0.0530632	-0.0446832	-0.039293	0.0244157	0.0127796	0.0444158	0.114353	0.0364515	0.0223814	0.0812072	0.046868	0.323807	0.0599963	0	0.152007	-0.152387	0.0470063	0.0120284	-0.0847081	-0.217545	-0.0869754					-0.0134612	-0.00998634	-0.0835268	-0.178875	-0.0233614	-0.0923195	-0.0449068	0.012002	0.00131359	0.00777652	0.151403	0.00149996	-0.0151222	0.0235123	0.0188056	0.32025	0.0174848	0
	desmosomes		-0.0387577	-0.0411069	-0.0917493	-0.17838	-0.0688777	-0.0721941	-0.0595205	0.0260496	0.016587	0.0384587	0.101377	0.042878	0.0104485	0.0706775	0.0380912	0.318206	0.140986	0.152007	0	-0.0780538	0.0779449	0.0609397	-0.032035	-0.14358	-0.084103					-0.0247349	-0.0228399	-0.0902101	-0.174681	-0.0417192	-0.0946097	-0.0492557	0.0228255	0.0193945	0.0258122	0.164005	0.0110345	-0.0236302	0.00289837	0.019501	0.287766	0.0972682	0.0692845
	adherens junctions		0.0646528	0.0694682	-0.0212422	-0.201701	0.0814936	-0.0885808	-0.0288234	-0.0134922	-0.000406914	0.0679978	0.0550276	-0.0234383	-0.188404	-0.0744766	-0.160174	0.0175932	0.137985	-0.152387	-0.0780538	0	-0.217778	-0.084569	-0.152857	-0.194955	0.0543483					0.0746432	0.0856388	-0.0381086	-0.202115	0.0979232	-0.106359	-0.0442282	-0.0191954	-0.0112404	0.0459164	0.0915493	-0.0423695	-0.211099	-0.144501	-0.181007	0.0107798	0.111948	-0.217698
	plasma membrane		-0.00105477	-0.00133901	-0.110133	-0.305084	-0.0083063	-0.0143141	-0.0261869	-0.0601149	-0.115752	0.0160741	0.0272991	-0.0701078	-0.0609975	0.0118613	-0.021814	0.137965	0.0509213	0.0470063	0.0779449	-0.217778	0	0.0801911	0.0152074	0.0230718	0.240235					0.0120705	0.0187114	-0.119259	-0.304171	0.0123887	-0.00236906	-0.0354453	-0.0585087	-0.134317	-0.00671869	0.0380194	-0.103536	-0.0921163	-0.00911005	-0.043213	0.131962	0.00926377	0.0270752
	actin filaments		-0.0561647	-0.0611524	-0.167957	-0.342463	-0.0738997	0.000770506	-0.0124049	-0.00838671	-0.0572137	0.0506836	0.0661138	-0.03372	-0.0423923	-0.0142086	0.0441355	0.0907488	0.0867769	0.0120284	0.0609397	-0.084569	0.0801911	0	0.0753906	0.07054	0.263049					-0.0350803	-0.0333421	-0.169671	-0.336897	-0.0557892	-0.0136698	-0.0375397	-0.00480309	-0.0700122	0.030267	0.0593186	-0.0607489	-0.0495554	0.00365491	0.0143481	0.103456	0.0567222	0.0382026
	actin bundles		-0.0379252	-0.0424419	-0.153144	-0.33364	-0.0320875	0.037774	0.0224992	0.00963267	-0.0698823	0.0645084	0.065295	-0.0272225	-0.0842062	-0.0538916	0.0170083	0.054074	0.0080759	-0.0847081	-0.032035	-0.152857	0.0152074	0.0753906	0	0.0683543	0.321489					-0.040092	-0.0394566	-0.174493	-0.33643	-0.0231585	0.0578008	0.0325783	0.0308631	-0.0694793	0.0473967	0.0672103	-0.0592871	-0.123929	-0.0959759	0.00256618	0.0469581	-0.0564124	-0.137094
	actomyosin bundles		-0.0384224	-0.044037	-0.142143	-0.304707	-0.003996	0.090336	0.0652653	0.0237329	-0.0796837	0.0561961	0.0581043	-0.0460403	-0.166514	-0.184612	0.0108303	0.012235	-0.109426	-0.217545	-0.14358	-0.194955	0.0230718	0.07054	0.0683543	0	0.364906					-0.0380035	-0.0388568	-0.1655	-0.308781	0.00363702	0.0919892	0.0748295	0.0491913	-0.0721121	0.0376577	0.0833967	-0.0767488	-0.202499	-0.20967	0.00977889	-0.00629342	-0.151924	-0.254011
	matrix adhesion		-0.144598	-0.156975	-0.207766	-0.257023	-0.162434	0.0628218	0.0361622	0.0812375	0.00949381	0.0590512	0.0568751	0.0466713	-0.0672412	-0.112201	0.176367	-0.108787	0.0207293	-0.0869754	-0.084103	0.0543483	0.240235	0.263049	0.321489	0.364906	0					-0.161502	-0.173442	-0.230615	-0.270671	-0.196946	0.0408319	0.0155896	0.0907527	0.00407992	0.0577964	0.0410823	0.0450772	-0.0800929	-0.12219	0.176832	-0.107238	0.0118148	-0.0903878
average location similarity difference heatmap Shape Mode 5 (σ=-2 relative to σ=0)	nucleoli [DFC)		0	0.00628134	0.169733	0.315062	0.02473	-0.0194766	-0.0232382	0.00919141	0.0136421	-0.220151	-0.239442	-0.00329317	-0.0547635	-0.0418602	0.0036329	-0.131966	-0.212955	-0.0500307	-0.114719	-0.041014	0.00833475	-0.0707361	-0.0400193	-0.0729058	-0.178808			average location similarity difference heatmap Shape Mode 5 (σ=2 relative to σ=0)		0	-0.00201904	0.199448	0.159036	0.0382712	0.0222269	0.0348303	-0.0308887	-0.0226956	-0.161971	-0.157198	-0.00782155	0.000758727	-0.0273137	-0.0226739	-0.0563626	-0.042196	-0.0210276
	nucleoli [GC)		0.00628134	0	0.190162	0.338806	0.0306722	-0.0248034	-0.0312488	0.00501622	0.00860985	-0.23283	-0.256853	-0.00873185	-0.0599192	-0.0476378	-0.00339975	-0.139188	-0.228206	-0.0567011	-0.123713	-0.0512417	0.0032149	-0.0804105	-0.048878	-0.0832328	-0.193295					-0.00201904	0	0.194463	0.184072	0.0475529	0.0216841	0.0350111	-0.0342348	-0.0256492	-0.170275	-0.166323	-0.0101941	0.000940552	-0.0299001	-0.0276841	-0.0602122	-0.0443706	-0.0232491
	nuclear speckles		0.169733	0.190162	0	0.467148	0.154381	-0.129838	-0.146394	-0.143505	-0.150207	-0.297316	-0.334271	-0.1741	-0.154788	-0.134186	-0.193661	-0.166653	-0.303911	-0.118118	-0.171267	-0.16884	-0.135701	-0.206794	-0.190115	-0.202985	-0.241776					0.199448	0.194463	0	0.365981	0.186695	0.000315107	0.00178177	-0.101876	-0.0990685	-0.206061	-0.214862	-0.0906786	-0.0675799	-0.0766311	-0.122548	-0.0832847	-0.108707	-0.0655473
	cohesins		0.315062	0.338806	0.467148	0	0.437685	-0.0728081	-0.0517129	-0.23415	-0.268428	-0.29806	-0.361825	-0.333373	-0.273593	-0.228205	-0.403589	-0.177175	-0.369054	-0.207818	-0.229291	-0.311943	-0.347783	-0.380131	-0.377788	-0.357514	-0.275321					0.159036	0.184072	0.365981	0	0.294752	-0.0203176	-0.0124083	-0.19153	-0.211345	-0.23107	-0.268812	-0.222371	-0.166722	-0.142811	-0.276258	-0.113153	-0.212555	-0.125103
	histones		0.02473	0.0306722	0.154381	0.437685	0	-0.02013	-0.0293902	0.0123139	0.00248157	-0.172617	-0.23038	-0.00616182	-0.0365957	-0.0616196	-0.0106163	-0.194899	-0.280156	-0.0927753	-0.187428	-0.0770199	-0.0246566	-0.117045	-0.0746531	-0.0916126	-0.251607					0.0382712	0.0475529	0.186695	0.294752	0	0.010498	-0.0146511	-0.12701	-0.12624	-0.148398	-0.185832	-0.0466283	-0.0398596	-0.0284541	-0.0651454	-0.0839712	-0.103881	-0.0189956
	nuclear envelope		-0.0194766	-0.0248034	-0.129838	-0.0728081	-0.02013	0	0.0155604	0.0362369	0.0221794	0.202948	0.185797	0.0461837	0.0636613	0.0302445	0.0703751	0.00644704	0.0395419	-0.00392175	-0.0110882	0.00497219	0.0313983	0.0364115	0.055245	0.121476	-0.00168884					0.0222269	0.0216841	0.000315107	-0.0203176	0.010498	0	0.0220461	-0.0464968	-0.0654386	0.126626	0.0903797	-0.0912399	-0.0570853	-0.0356861	-0.0537122	-0.0700191	-0.0544459	-0.0332675
	nuclear pores		-0.0232382	-0.0312488	-0.146394	-0.0517129	-0.0293902	0.0155604	0	0.0598285	0.0598854	0.228396	0.186554	0.0716444	0.0791583	0.0336559	0.085119	-0.0305467	0.0272423	-0.0113442	-0.0366524	0.0504161	0.0352682	0.0367843	0.0490038	0.0794646	-0.0284473					0.0348303	0.0350111	0.00178177	-0.0124083	-0.0146511	0.0220461	0	-0.0793133	-0.107093	0.138362	0.0442316	-0.0530708	-0.0727551	-0.0125551	-0.0608933	-0.0428689	-0.110121	-0.0155243
	ER [Sec61 beta)		0.00919141	0.00501622	-0.143505	-0.23415	0.0123139	0.0362369	0.0598285	0	0.0593794	0.335088	0.331279	0.0511486	0.0961448	0.0756107	0.0494514	0.072692	0.173921	0.0314818	0.0653366	0.104862	-0.00315116	0.0474443	0.0239623	0.0491397	0.0214364					-0.0308887	-0.0342348	-0.101876	-0.19153	-0.12701	-0.0464968	-0.0793133	0	-0.00387441	0.252056	0.190662	0.0860942	-0.0106253	0.0671444	0.0381945	0.0482879	-0.0237362	0.0408338
	ER [SERCA2)		0.0136421	0.00860985	-0.150207	-0.268428	0.00248157	0.0221794	0.0598854	0.0593794	0	0.335479	0.355685	0.0510891	0.0971605	0.0865654	0.0441443	0.116177	0.225321	0.0523605	0.115602	0.111946	-0.00139608	0.0419142	0.0163097	0.0433759	-0.00290089					-0.0226956	-0.0256492	-0.0990685	-0.211345	-0.12624	-0.0654386	-0.107093	-0.00387441	0	0.244237	0.21557	0.0956276	0.0134758	0.09766	0.033564	0.0757168	-0.0105062	0.0639462
	peroxisomes		-0.220151	-0.23283	-0.297316	-0.29806	-0.172617	0.202948	0.228396	0.335088	0.335479	0	0.443048	0.361275	0.310837	0.220322	0.318113	0.134296	0.261465	0.106435	0.157761	0.192058	0.0981809	0.113395	0.123291	0.136093	0.00476498					-0.161971	-0.170275	-0.206061	-0.23107	-0.148398	0.126626	0.138362	0.252056	0.244237	0	0.325221	0.249033	0.183853	0.137537	0.21057	0.0847882	0.123881	0.0511969
	endosomes		-0.239442	-0.256853	-0.334271	-0.361825	-0.23038	0.185797	0.186554	0.331279	0.355685	0.443048	0	0.383163	0.320757	0.272381	0.367132	0.229668	0.317587	0.125762	0.174682	0.221748	0.125656	0.15713	0.155998	0.194727	0.0544257					-0.157198	-0.166323	-0.214862	-0.268812	-0.185832	0.0903797	0.0442316	0.190662	0.21557	0.325221	0	0.255816	0.271451	0.264321	0.235018	0.127991	0.189469	0.128255
	mitochondria		-0.00329317	-0.00873185	-0.1741	-0.333373	-0.00616182	0.0461837	0.0716444	0.0511486	0.0510891	0.361275	0.383163	0	0.0681688	0.0747996	0.0406191	0.166541	0.238175	0.0553864	0.137502	0.0846501	0.000641484	0.0680831	0.0388156	0.0878676	0.0525284					-0.00782155	-0.0101941	-0.0906786	-0.222371	-0.0466283	-0.0912399	-0.0530708	0.0860942	0.0956276	0.249033	0.255816	0	-0.0628052	-0.0366548	-0.0121804	0.0193862	0.00828331	-0.0283331
	lysosomes		-0.0547635	-0.0599192	-0.154788	-0.273593	-0.0365957	0.0636613	0.0791583	0.0961448	0.0971605	0.310837	0.320757	0.0681688	0	0.105385	0.0977556	0.336898	0.293845	0.121876	0.263028	0.0169923	-0.000963489	0.0415112	-0.00939989	0.0632231	-0.0759149					0.000758727	0.000940552	-0.0675799	-0.166722	-0.0398596	-0.0570853	-0.0727551	-0.0106253	0.0134758	0.183853	0.271451	-0.0628052	0	0.0566351	-0.0088316	0.106125	0.109532	0.0582298
	Golgi		-0.0418602	-0.0476378	-0.134186	-0.228205	-0.0616196	0.0302445	0.0336559	0.0756107	0.0865654	0.220322	0.272381	0.0747996	0.105385	0	0.109137	0.390879	0.30298	0.174268	0.330059	-0.00727211	0.00257113	0.0314086	-0.0264427	0.0379014	-0.135019					-0.0273137	-0.0299001	-0.0766311	-0.142811	-0.0284541	-0.0356861	-0.0125551	0.0671444	0.09766	0.137537	0.264321	-0.0366548	0.0566351	0	0.0072636	0.124392	0.183125	0.074419
	microtubules		0.0036329	-0.00339975	-0.193661	-0.403589	-0.0106163	0.0703751	0.085119	0.0494514	0.0441443	0.318113	0.367132	0.0406191	0.0977556	0.109137	0	0.255721	0.313788	0.107829	0.223639	0.0497475	0.00693066	0.112042	0.053523	0.132654	0.195165					-0.0226739	-0.0276841	-0.122548	-0.276258	-0.0651454	-0.0537122	-0.0608933	0.0381945	0.033564	0.21057	0.235018	-0.0121804	-0.0088316	0.0072636	0	0.0789744	0.0552518	0.0173449
	centrioles		-0.131966	-0.139188	-0.166653	-0.177175	-0.194899	0.00644704	-0.0305467	0.072692	0.116177	0.134296	0.229668	0.166541	0.336898	0.390879	0.255721	0	0.376372	0.413465	0.425111	0.104319	0.180552	0.133063	0.118864	0.134647	-0.10802					-0.0563626	-0.0602122	-0.0832847	-0.113153	-0.0839712	-0.0700191	-0.0428689	0.0482879	0.0757168	0.0847882	0.127991	0.0193862	0.106125	0.124392	0.0789744	0	0.250645	0.220756
	gap junctions		-0.212955	-0.228206	-0.303911	-0.369054	-0.280156	0.0395419	0.0272423	0.173921	0.225321	0.261465	0.317587	0.238175	0.293845	0.30298	0.313788	0.376372	0	0.39825	0.428582	0.30114	0.252823	0.230805	0.205543	0.183568	-0.00824442					-0.042196	-0.0443706	-0.108707	-0.212555	-0.103881	-0.0544459	-0.110121	-0.0237362	-0.0105062	0.123881	0.189469	0.00828331	0.109532	0.183125	0.0552518	0.250645	0	0.225682
	tight junctions		-0.0500307	-0.0567011	-0.118118	-0.207818	-0.0927753	-0.00392175	-0.0113442	0.0314818	0.0523605	0.106435	0.125762	0.0553864	0.121876	0.174268	0.107829	0.413465	0.39825	0	0.423588	-0.0149292	0.0758814	0.0548352	-0.0250042	0.0210555	-0.1158					-0.0210276	-0.0232491	-0.0655473	-0.125103	-0.0189956	-0.0332675	-0.0155243	0.0408338	0.0639462	0.0511969	0.128255	-0.0283331	0.0582298	0.074419	0.0173449	0.220756	0.225682	0
	desmosomes		-0.114719	-0.123713	-0.171267	-0.229291	-0.187428	-0.0110882	-0.0366524	0.0653366	0.115602	0.157761	0.174682	0.137502	0.263028	0.330059	0.223639	0.425111	0.428582	0.423588	0	0.127407	0.165673	0.129767	0.0839662	0.0821338	-0.128277					-0.0410398	-0.0445419	-0.081953	-0.135404	-0.0585402	-0.0583556	-0.0427662	0.034409	0.0631302	0.0550997	0.149883	-0.0146364	0.0819185	0.104634	0.0510873	0.225706	0.255828	0.199635
	adherens junctions		-0.041014	-0.0512417	-0.16884	-0.311943	-0.0770199	0.00497219	0.0504161	0.104862	0.111946	0.192058	0.221748	0.0846501	0.0169923	-0.00727211	0.0497475	0.104319	0.30114	-0.0149292	0.127407	0	0.0325381	0.0774454	0.0351536	0.0253067	0.0817062					-0.0190587	-0.0213395	-0.0904101	-0.208476	-0.0938915	-0.0551021	-0.151299	-0.0791458	-0.0813897	0.0894523	0.120809	0.0341229	0.0164701	0.106187	0.025336	0.112176	0.0568377	0.127398
	plasma membrane		0.00833475	0.0032149	-0.135701	-0.347783	-0.0246566	0.0313983	0.0352682	-0.00315116	-0.00139608	0.0981809	0.125656	0.000641484	-0.000963489	0.00257113	0.00693066	0.180552	0.252823	0.0758814	0.165673	0.0325381	0	0.127871	0.0611094	0.0720464	0.359892					0.0067192	0.00485962	-0.0770895	-0.217956	-0.014795	-0.0554045	-0.078794	-0.0278892	-0.0452986	0.0246487	0.00912714	-0.0513855	-0.0291589	-0.00304244	-0.0267955	0.121827	0.0664435	0.0202354
	actin filaments		-0.0707361	-0.0804105	-0.206794	-0.380131	-0.117045	0.0364115	0.0367843	0.0474443	0.0419142	0.113395	0.15713	0.0680831	0.0415112	0.0314086	0.112042	0.133063	0.230805	0.0548352	0.129767	0.0774454	0.127871	0	0.187579	0.188082	0.464073					-0.0306328	-0.0354588	-0.115542	-0.244784	-0.0671757	-0.0870227	-0.0796253	0.0102771	0.000339836	0.0372453	0.00968507	-0.0293149	-0.0163593	0.00252212	0.00147218	0.0876708	0.0971715	0.0702012
	actin bundles		-0.0400193	-0.048878	-0.190115	-0.377788	-0.0746531	0.055245	0.0490038	0.0239623	0.0163097	0.123291	0.155998	0.0388156	-0.00939989	-0.0264427	0.053523	0.118864	0.205543	-0.0250042	0.0839662	0.0351536	0.0611094	0.187579	0	0.172835	0.474734					-0.0279477	-0.0330132	-0.116906	-0.246811	-0.0496178	-0.0381413	-0.0466326	0.0326043	0.018586	0.0763478	0.0619059	-0.00223437	0.0429228	0.0602762	0.0480526	0.113128	0.0968024	0.0876254
	actomyosin bundles		-0.0729058	-0.0832328	-0.202985	-0.357514	-0.0916126	0.121476	0.0794646	0.0491397	0.0433759	0.136093	0.194727	0.0878676	0.0632231	0.0379014	0.132654	0.134647	0.183568	0.0210555	0.0821338	0.0253067	0.0720464	0.188082	0.172835	0	0.474411					-0.00956355	-0.0144915	-0.0926826	-0.212866	0.000626337	-0.0279911	-0.00235658	0.0500615	0.0190126	0.0586035	0.0427442	-0.0546186	-0.0551215	-0.0713832	0.00335741	0.043101	0.0234697	-0.0480404
	matrix adhesion		-0.178808	-0.193295	-0.241776	-0.275321	-0.251607	-0.00168884	-0.0284473	0.0214364	-0.00290089	0.00476498	0.0544257	0.0525284	-0.0759149	-0.135019	0.195165	-0.10802	-0.00824442	-0.1158	-0.128277	0.0817062	0.359892	0.464073	0.474734	0.474411	0					-0.0751309	-0.082074	-0.123926	-0.176384	-0.0956708	-0.0119749	-0.0140097	0.0497294	0.0130357	0.0239789	-0.0275196	0.0374594	-0.0348222	-0.0532552	0.0851248	-0.050835	-0.0250767	-0.0459133
average location similarity difference heatmap Shape Mode 6 (σ=-2 relative to σ=0)	nucleoli [DFC)		0	0.00218946	0.258619	0.2807	0.042712	0.010025	0.0225379	-0.00730163	-0.00907991	-0.152523	-0.194271	-0.0047286	-0.00998553	-0.0314053	-0.0212721	-0.0897032	-0.0901315	-0.0165679	-0.059684	-0.00992452	-0.00351315	-0.0512486	-0.037714	-0.0362804	-0.101192			average location similarity difference heatmap Shape Mode 6 (σ=2 relative to σ=0)		0	-0.00193852	0.0879346	0.268541	0.0281519	0.0193606	0.0338762	0.000603416	-0.0139557	-0.174032	-0.168931	-0.00660363	-0.00723933	-0.0221113	-0.0151113	-0.113741	-0.0812812	-0.0180618
	nucleoli [GC)		0.00218946	0	0.24111	0.294555	0.0413838	0.0149286	0.0271696	-0.00288104	-0.00436654	-0.154963	-0.200565	0.00110538	-0.00143218	-0.0294001	-0.0167015	-0.0911435	-0.0909168	-0.0149186	-0.0609004	-0.00518585	0.00125908	-0.0506341	-0.0361956	-0.0356023	-0.106479					-0.00193852	0	0.102394	0.282434	0.0341596	0.0196454	0.0347513	-0.000668856	-0.0158992	-0.18332	-0.177639	-0.00799016	-0.0033951	-0.0235367	-0.01896	-0.11711	-0.0870959	-0.019225
	nuclear speckles		0.258619	0.24111	0	0.408141	0.196443	-0.033493	-0.0298463	-0.10759	-0.115443	-0.219988	-0.273859	-0.119097	-0.0917294	-0.0954018	-0.161086	-0.125838	-0.179844	-0.0758287	-0.114216	-0.104155	-0.115014	-0.16374	-0.155135	-0.146601	-0.162218					0.0879346	0.102394	0	0.296704	0.131645	0.013834	0.0245719	-0.0525627	-0.0693604	-0.214353	-0.214711	-0.0664907	-0.0364101	-0.059432	-0.0955012	-0.132978	-0.140473	-0.0526033
	cohesins		0.2807	0.294555	0.408141	0	0.352994	-0.0640279	-0.0326958	-0.198501	-0.22246	-0.259204	-0.333713	-0.258832	-0.208336	-0.180278	-0.327562	-0.162445	-0.278555	-0.151659	-0.175021	-0.228113	-0.260387	-0.293397	-0.291354	-0.272034	-0.213627					0.268541	0.282434	0.296704	0	0.293186	-0.0662146	-0.0369367	-0.163407	-0.193114	-0.250595	-0.287806	-0.218728	-0.168373	-0.138351	-0.272154	-0.162069	-0.241003	-0.118956
	histones		0.042712	0.0413838	0.196443	0.352994	0	0.0123943	-0.0031009	-0.0706644	-0.0625535	-0.141215	-0.209797	-0.0174713	0.00350258	-0.0214947	-0.0447059	-0.119488	-0.139829	-0.0191081	-0.085575	-0.0416782	-0.0125329	-0.0723192	-0.0560335	-0.0194701	-0.149204					0.0281519	0.0341596	0.131645	0.293186	0	0.0237193	0.0206271	-0.0431716	-0.069463	-0.151641	-0.18115	-0.031729	-0.0151143	-0.0209319	-0.0404808	-0.153991	-0.132121	-0.0192568
	nuclear envelope		0.010025	0.0149286	-0.033493	-0.0640279	0.0123943	0	0.0145007	-0.0485124	-0.0439554	0.0997446	0.115053	-0.0538775	0.00408523	-0.0126817	-0.0417526	-0.00784103	-0.0413478	-0.0550369	-0.0572739	-0.0187154	-0.030723	-0.0305765	-0.0370526	0.0238753	-0.0521656					0.0193606	0.0196454	0.013834	-0.0662146	0.0237193	0	-0.0045724	-0.0508971	-0.0498783	0.166453	0.109542	-0.0581436	-0.0172799	-0.0111611	-0.0449886	-0.00529858	-0.0536342	-0.0302332
	nuclear pores		0.0225379	0.0271696	-0.0298463	-0.0326958	-0.0031009	0.0145007	0	-0.0572654	-0.0577326	0.113842	0.0690545	-0.0257737	-0.00519832	0.00563674	-0.0474551	-0.0221879	-0.0677984	-0.0267023	-0.0449229	-0.083787	-0.0524078	-0.046187	-0.0445624	0.013192	-0.057073					0.0338762	0.0347513	0.0245719	-0.0369367	0.0206271	-0.0045724	0	-0.0427737	-0.0629098	0.152732	0.0468294	-0.0563038	-0.0462208	-0.0144102	-0.0722296	-0.035606	-0.0651388	-0.0150782
	ER [Sec61 beta)		-0.00730163	-0.00288104	-0.10759	-0.198501	-0.0706644	-0.0485124	-0.0572654	0	0.0132899	0.218486	0.198969	0.0482771	-0.0189407	0.032337	0.00570954	0.0518582	0.0403965	0.0144179	0.0301087	-0.038076	-0.027143	0.00511977	0.0127299	0.022184	0.0181912					0.000603416	-0.000668856	-0.0525627	-0.163407	-0.0431716	-0.0508971	-0.0427737	0	-0.00229498	0.236302	0.164947	0.0233766	-0.0415459	0.00222632	-0.0189339	0.0411828	0.0448488	0.0021407
	ER [SERCA2)		-0.00907991	-0.00436654	-0.115443	-0.22246	-0.0625535	-0.0439554	-0.0577326	0.0132899	0	0.227417	0.230274	0.0521214	0.00023129	0.0536876	0.00830497	0.0975068	0.0740839	0.0435823	0.0644003	-0.0487474	-0.0337446	0.0041039	0.00861501	0.0100255	-0.00962798					-0.0139557	-0.0158992	-0.0693604	-0.193114	-0.069463	-0.0498783	-0.0629098	-0.00229498	0	0.252893	0.194072	0.0501777	-0.00165601	0.0475114	0.0033594	0.101225	0.101201	0.044026
	peroxisomes		-0.152523	-0.154963	-0.219988	-0.259204	-0.141215	0.0997446	0.113842	0.218486	0.227417	0	0.325601	0.229468	0.193294	0.160061	0.184354	0.126877	0.159557	0.0789763	0.0993425	0.101958	0.0326238	0.0449168	0.0494684	0.0565822	-0.0192267					-0.174032	-0.18332	-0.214353	-0.250595	-0.151641	0.166453	0.152732	0.236302	0.252893	0	0.350661	0.265725	0.238782	0.196128	0.242428	0.142467	0.17636	0.0868837
	endosomes		-0.194271	-0.200565	-0.273859	-0.333713	-0.209797	0.115053	0.0690545	0.198969	0.230274	0.325601	0	0.270736	0.283229	0.285509	0.279937	0.196191	0.226279	0.107359	0.144192	0.14119	0.0725727	0.0949463	0.108049	0.121227	0.021689					-0.168931	-0.177639	-0.214711	-0.287806	-0.18115	0.109542	0.0468294	0.164947	0.194072	0.350661	0	0.23471	0.230916	0.213786	0.228685	0.185576	0.200385	0.0913188
	mitochondria		-0.0047286	0.00110538	-0.119097	-0.258832	-0.0174713	-0.0538775	-0.0257737	0.0482771	0.0521214	0.229468	0.270736	0	-0.0548679	-0.0190185	-0.0216611	0.0844648	0.0664779	-0.0370276	0.013325	-0.00642648	-0.0475413	-0.00677349	-0.00993294	-0.0270191	0.0270111					-0.00660363	-0.00799016	-0.0664907	-0.218728	-0.031729	-0.0581436	-0.0563038	0.0233766	0.0501777	0.265725	0.23471	0	-0.0402967	-0.0173434	-0.0203399	0.104329	0.0730873	-0.0172003
	lysosomes		-0.00998553	-0.00143218	-0.0917294	-0.208336	0.00350258	0.00408523	-0.00519832	-0.0189407	0.00023129	0.193294	0.283229	-0.0548679	0	0.0511272	-0.00716668	0.217501	0.158574	0.0280488	0.112237	-0.0045616	-0.022167	0.00497141	-0.00111789	-0.0503634	-0.0587857					-0.00723933	-0.0033951	-0.0364101	-0.168373	-0.0151143	-0.0172799	-0.0462208	-0.0415459	-0.00165601	0.238782	0.230916	-0.0402967	0	0.0453297	-0.00450063	0.280667	0.114694	0.05485
	Golgi		-0.0314053	-0.0294001	-0.0954018	-0.180278	-0.0214947	-0.0126817	0.00563674	0.032337	0.0536876	0.160061	0.285509	-0.0190185	0.0511272	0	0.0291883	0.240824	0.222725	0.0576123	0.167439	0.0580773	0.0234971	0.0358234	0.0316591	-0.0447201	-0.0734749					-0.0221113	-0.0235367	-0.059432	-0.138351	-0.0209319	-0.0111611	-0.0144102	0.00222632	0.0475114	0.196128	0.213786	-0.0173434	0.0453297	0	0.0303675	0.311378	0.13359	0.0543096
	microtubules		-0.0212721	-0.0167015	-0.161086	-0.327562	-0.0447059	-0.0417526	-0.0474551	0.00570954	0.00830497	0.184354	0.279937	-0.0216611	-0.00716668	0.0291883	0	0.167398	0.144006	0.0268848	0.0988522	0.0215923	-0.00117093	0.0574499	0.0426733	0.0331539	0.0880655					-0.0151113	-0.01896	-0.0955012	-0.272154	-0.0404808	-0.0449886	-0.0722296	-0.0189339	0.0033594	0.242428	0.228685	-0.0203399	-0.00450063	0.0303675	0	0.216334	0.123427	0.0350902
	centrioles		-0.0897032	-0.0911435	-0.125838	-0.162445	-0.119488	-0.00784103	-0.0221879	0.0518582	0.0975068	0.126877	0.196191	0.0844648	0.217501	0.240824	0.167398	0	0.270655	0.228444	0.276874	0.0866542	0.11279	0.104654	0.0912634	0.0594845	-0.0718289					-0.113741	-0.11711	-0.132978	-0.162069	-0.153991	-0.00529858	-0.035606	0.0411828	0.101225	0.142467	0.185576	0.104329	0.280667	0.311378	0.216334	0	0.260498	0.314746
	gap junctions		-0.0901315	-0.0909168	-0.179844	-0.278555	-0.139829	-0.0413478	-0.0677984	0.0403965	0.0740839	0.159557	0.226279	0.0664779	0.158574	0.222725	0.144006	0.270655	0	0.242176	0.314472	0.133167	0.130619	0.148549	0.120458	0.0830934	-0.0268255					-0.0812812	-0.0870959	-0.140473	-0.241003	-0.132121	-0.0536342	-0.0651388	0.0448488	0.101201	0.17636	0.200385	0.0730873	0.114694	0.13359	0.123427	0.260498	0	0.16665
	tight junctions		-0.0165679	-0.0149186	-0.0758287	-0.151659	-0.0191081	-0.0550369	-0.0267023	0.0144179	0.0435823	0.0789763	0.107359	-0.0370276	0.0280488	0.0576123	0.0268848	0.228444	0.242176	0	0.236357	0.0639988	0.0599045	0.100676	0.0622908	-0.0435312	-0.0567403					-0.0180618	-0.019225	-0.0526033	-0.118956	-0.0192568	-0.0302332	-0.0150782	0.0021407	0.044026	0.0868837	0.0913188	-0.0172003	0.05485	0.0543096	0.0350902	0.314746	0.16665	0
	desmosomes		-0.059684	-0.0609004	-0.114216	-0.175021	-0.085575	-0.0572739	-0.0449229	0.0301087	0.0644003	0.0993425	0.144192	0.013325	0.112237	0.167439	0.0988522	0.276874	0.314472	0.236357	0	0.100437	0.137912	0.134163	0.0994741	0.0459776	-0.0737024					-0.0688928	-0.0726387	-0.10411	-0.154364	-0.0982133	-0.0389203	-0.0390894	0.01883	0.0688908	0.0970608	0.159076	0.0348435	0.143534	0.173217	0.12008	0.350726	0.316054	0.258539
	adherens junctions		-0.00992452	-0.00518585	-0.104155	-0.228113	-0.0416782	-0.0187154	-0.083787	-0.038076	-0.0487474	0.101958	0.14119	-0.00642648	-0.0045616	0.0580773	0.0215923	0.0866542	0.133167	0.0639988	0.100437	0	0.00580116	0.0594057	0.0608351	0.0268316	0.0426066					-0.0210783	-0.0225067	-0.0721579	-0.194214	-0.0573281	-0.0238233	-0.0801088	-0.0597428	-0.0423231	0.103627	0.116787	0.00183568	0.00271793	0.052562	0.0130478	0.0877504	0.195685	0.0682956
	plasma membrane		-0.00351315	0.00125908	-0.115014	-0.260387	-0.0125329	-0.030723	-0.0524078	-0.027143	-0.0337446	0.0326238	0.0725727	-0.0475413	-0.022167	0.0234971	-0.00117093	0.11279	0.130619	0.0599045	0.137912	0.00580116	0	0.0770144	0.0390406	0.0178098	0.173998					-0.0075427	-0.00952258	-0.0736139	-0.214554	-0.0148141	-0.0197484	-0.0502669	-0.0283528	-0.0232637	0.0388484	0.064446	-0.0303609	0.00683696	0.0308274	0.00803892	0.159554	0.119196	0.0533047
	actin filaments		-0.0512486	-0.0506341	-0.16374	-0.293397	-0.0723192	-0.0305765	-0.046187	0.00511977	0.0041039	0.0449168	0.0949463	-0.00677349	0.00497141	0.0358234	0.0574499	0.104654	0.148549	0.100676	0.134163	0.0594057	0.0770144	0	0.0910626	0.0895038	0.215614					-0.0286285	-0.0333398	-0.0998745	-0.238537	-0.047485	-0.060448	-0.0622313	-0.00329592	-0.00156165	0.041498	0.0625135	-0.0228529	-0.0339674	-0.0237829	0.0225042	0.107622	0.116263	0.04198
	actin bundles		-0.037714	-0.0361956	-0.155135	-0.291354	-0.0560335	-0.0370526	-0.0445624	0.0127299	0.00861501	0.0494684	0.108049	-0.00993294	-0.00111789	0.0316591	0.0426733	0.0912634	0.120458	0.0622908	0.0994741	0.0608351	0.0390406	0.0910626	0	0.0698161	0.213892					-0.0359827	-0.0413721	-0.10713	-0.245792	-0.0351737	-0.00652474	-0.0256993	0.0224269	0.0167587	0.0704406	0.104633	-0.000710327	-0.000386053	0.01195	0.0520622	0.111772	0.103638	0.0136006
	actomyosin bundles		-0.0362804	-0.0356023	-0.146601	-0.272034	-0.0194701	0.0238753	0.013192	0.022184	0.0100255	0.0565822	0.121227	-0.0270191	-0.0503634	-0.0447201	0.0331539	0.0594845	0.0830934	-0.0435312	0.0459776	0.0268316	0.0178098	0.0895038	0.0698161	0	0.235292					-0.048736	-0.054208	-0.116439	-0.24146	-0.0497401	0.00172297	-0.0211486	0.0317768	0.0372943	0.0891109	0.137365	0.0148819	0.0712049	0.0841803	0.0802034	0.165264	0.135311	0.0798731
	matrix adhesion		-0.101192	-0.106479	-0.162218	-0.213627	-0.149204	-0.0521656	-0.057073	0.0181912	-0.00962798	-0.0192267	0.021689	0.0270111	-0.0587857	-0.0734749	0.0880655	-0.0718289	-0.0268255	-0.0567403	-0.0737024	0.0426066	0.173998	0.215614	0.213892	0.235292	0					-0.111591	-0.120299	-0.155541	-0.207987	-0.160618	-0.0573305	-0.0618201	0.0277677	-0.0116362	-0.00830607	0.0234789	0.0289813	-0.0666807	-0.0798661	0.0930072	-0.0852143	-0.0181315	-0.069438
average location similarity difference heatmap Shape Mode 7 (σ=-2 relative to σ=0)	nucleoli [DFC)		0	-0.00182893	0.11292	0.257614	0.0255374	0.0181879	0.041057	-0.000392541	-0.000379177	-0.159093	-0.175021	0.00719256	-0.00728653	-0.0339975	-0.0113286	-0.107206	-0.0926916	-0.0245981	-0.0498922	-0.0218536	-0.00629054	-0.0445813	-0.0264907	-0.0371965	-0.112628			average location similarity difference heatmap Shape Mode 7 (σ=2 relative to σ=0)		0	0.00146657	0.119926	0.241001	-0.00283949	0.0173124	0.0250631	-0.0176649	-0.0119989	-0.180206	-0.157978	-0.00435741	-0.0108775	-0.0351251	-0.0229114	-0.108476	-0.0943619	-0.0188716
	nucleoli [GC)		-0.00182893	0	0.121873	0.266065	0.0347985	0.0184605	0.0421805	-0.00329901	-0.00335612	-0.170321	-0.186836	0.00316253	-0.00998004	-0.0383357	-0.0173204	-0.113351	-0.100703	-0.0282994	-0.0560248	-0.0259954	-0.0101407	-0.0515361	-0.0330337	-0.0435518	-0.12257					0.00146657	0	0.121708	0.261837	0.00343648	0.0240957	0.030852	-0.0154434	-0.0092688	-0.188068	-0.16358	-0.00120112	-0.00412891	-0.0354408	-0.0202824	-0.113888	-0.0974747	-0.0183679
	nuclear speckles		0.11292	0.121873	0	0.276343	0.126331	0.00892919	0.025493	-0.0462553	-0.0540801	-0.202219	-0.21908	-0.0508125	-0.0473348	-0.0673566	-0.083247	-0.131702	-0.148361	-0.0581986	-0.0840537	-0.0724406	-0.0650833	-0.108425	-0.0915645	-0.0991568	-0.155957					0.119926	0.121708	0	0.34574	0.119984	0.00787865	0.00949812	-0.0607347	-0.062606	-0.224479	-0.203112	-0.0577768	-0.0408001	-0.0681045	-0.0911915	-0.133672	-0.147763	-0.0496493
	cohesins		0.257614	0.266065	0.276343	0	0.292832	-0.0502639	-0.0143387	-0.149899	-0.174448	-0.239194	-0.274098	-0.205117	-0.170502	-0.146288	-0.255152	-0.154665	-0.238248	-0.12757	-0.144609	-0.188367	-0.199659	-0.233264	-0.224285	-0.218412	-0.197364					0.241001	0.261837	0.34574	0	0.315594	-0.0545931	-0.0243524	-0.18069	-0.198924	-0.261889	-0.290285	-0.236848	-0.187498	-0.168775	-0.30028	-0.166631	-0.259957	-0.137988
	histones		0.0255374	0.0347985	0.126331	0.292832	0	0.0185484	0.0228314	-0.0481059	-0.0594334	-0.138557	-0.175836	-0.0239144	-0.00203046	-0.014747	-0.0352514	-0.136359	-0.133703	-0.029426	-0.0732313	-0.0463219	-0.00877875	-0.062701	-0.0267764	-0.0433669	-0.149994					-0.00283949	0.00343648	0.119984	0.315594	0	0.0316928	0.0284064	-0.0543211	-0.0520239	-0.150249	-0.160235	-0.0243982	0.00561194	-0.0283514	-0.0304152	-0.148993	-0.122717	-0.0160478
	nuclear envelope		0.0181879	0.0184605	0.00892919	-0.0502639	0.0185484	0	-0.0102937	-0.035757	-0.043522	0.111082	0.144641	-0.0662098	0.000812555	0.0198756	-0.0375058	0.0312256	-0.04633	-0.0477069	-0.0757833	-0.00103777	-0.0171034	-0.0362409	-0.027482	-0.0096052	-0.0150342					0.0173124	0.0240957	0.00787865	-0.0545931	0.0316928	0	0.0117218	-0.0364026	-0.0278407	0.153427	0.131242	-0.0576324	0.0134049	-6.32524e-05	-0.0401801	-0.00610244	-0.0315324	-0.0281018
	nuclear pores		0.041057	0.0421805	0.025493	-0.0143387	0.0228314	-0.0102937	0	-0.0254806	-0.0502033	0.147476	0.0899858	-0.0547658	-0.0119205	0.026382	-0.0554038	-0.00765083	-0.0457979	-0.030672	-0.0490816	-0.0502717	-0.0470308	-0.0541817	-0.0354783	-0.0353919	-0.0377589					0.0250631	0.030852	0.00949812	-0.0243524	0.0284064	0.0117218	0	-0.0471798	-0.0565035	0.16765	0.06883	-0.0499504	-0.000256151	0.00877566	-0.0409174	-0.0284736	-0.0329247	-0.0208208
	ER [Sec61 beta)		-0.000392541	-0.00329901	-0.0462553	-0.149899	-0.0481059	-0.035757	-0.0254806	0	0.0116297	0.259371	0.187958	0.022247	-0.0042891	0.0457722	0.00452679	0.0588331	0.0810979	0.00771407	0.0274399	-0.0227829	-0.0257634	-0.000644423	0.0190048	0.00937739	0.0277819					-0.0176649	-0.0154434	-0.0607347	-0.18069	-0.0543211	-0.0364026	-0.0471798	0	0.0122114	0.268001	0.158329	0.033702	0.00967658	0.0510375	0.0257154	0.0592538	0.0881939	0.00899182
	ER [SERCA2)		-0.000379177	-0.00335612	-0.0540801	-0.174448	-0.0594334	-0.043522	-0.0502033	0.0116297	0	0.26529	0.227937	0.0430831	0.0371794	0.0915533	0.0225498	0.108672	0.1322	0.0427368	0.0682448	-0.0132062	-0.0293198	-0.00486728	0.00410772	0.00734587	-0.0145499					-0.0119989	-0.0092688	-0.062606	-0.198924	-0.0520239	-0.0278407	-0.0565035	0.0122114	0	0.274565	0.189696	0.0478619	0.034385	0.0869328	0.0284547	0.10284	0.125403	0.0319042
	peroxisomes		-0.159093	-0.170321	-0.202219	-0.239194	-0.138557	0.111082	0.147476	0.259371	0.26529	0	0.318842	0.250714	0.169346	0.13204	0.203896	0.103311	0.155712	0.0308811	0.0408836	0.130719	0.0437376	0.0558801	0.0712832	0.0694182	0.015971					-0.180206	-0.188068	-0.224479	-0.261889	-0.150249	0.153427	0.16765	0.268001	0.274565	0	0.32517	0.27321	0.228044	0.187463	0.247931	0.128337	0.185595	0.0742954
	endosomes		-0.175021	-0.186836	-0.21908	-0.274098	-0.175836	0.144641	0.0899858	0.187958	0.227937	0.318842	0	0.253414	0.272111	0.251701	0.261519	0.208069	0.243693	0.117854	0.113746	0.137638	0.0600052	0.0689511	0.0865222	0.11639	0.0172385					-0.157978	-0.16358	-0.203112	-0.290285	-0.160235	0.131242	0.06883	0.158329	0.189696	0.32517	0	0.211841	0.249307	0.253283	0.250362	0.218339	0.235496	0.12076
	mitochondria		0.00719256	0.00316253	-0.0508125	-0.205117	-0.0239144	-0.0662098	-0.0547658	0.022247	0.0430831	0.250714	0.253414	0	-0.0228257	0.0293337	-0.00845229	0.125675	0.101215	-0.00828745	0.0152018	0.0148434	-0.0302872	-0.0113478	-0.0145556	-0.00285864	0.0275545					-0.00435741	-0.00120112	-0.0577768	-0.236848	-0.0243982	-0.0576324	-0.0499504	0.033702	0.0478619	0.27321	0.211841	0	-0.027246	0.0169411	-0.00335817	0.111305	0.106455	-0.00597321
	lysosomes		-0.00728653	-0.00998004	-0.0473348	-0.170502	-0.00203046	0.000812555	-0.0119205	-0.0042891	0.0371794	0.169346	0.272111	-0.0228257	0	0.0521526	0.012396	0.252725	0.149592	0.0695396	0.0614154	0.0270236	-0.00263955	-0.00424012	-0.0307693	0.0584446	-0.057579					-0.0108775	-0.00412891	-0.0408001	-0.187498	0.00561194	0.0134049	-0.000256151	0.00967658	0.034385	0.228044	0.249307	-0.027246	0	0.0485084	0.0057816	0.24408	0.149393	0.0379482
	Golgi		-0.0339975	-0.0383357	-0.0673566	-0.146288	-0.014747	0.0198756	0.026382	0.0457722	0.0915533	0.13204	0.251701	0.0293337	0.0521526	0	0.0379673	0.249521	0.178897	0.113222	0.0909615	0.0588745	0.00785736	-0.00291494	-0.0367603	0.0730065	-0.0843169					-0.0351251	-0.0354408	-0.0681045	-0.168775	-0.0283514	-6.32524e-05	0.00877566	0.0510375	0.0869328	0.187463	0.253283	0.0169411	0.0485084	0	0.0425988	0.282415	0.18415	0.0652909
	microtubules		-0.0113286	-0.0173204	-0.083247	-0.255152	-0.0352514	-0.0375058	-0.0554038	0.00452679	0.0225498	0.203896	0.261519	-0.00845229	0.012396	0.0379673	0	0.186778	0.137545	0.0472967	0.0663108	0.046272	-0.00346052	0.0258932	0.0118395	0.0559835	0.0968936					-0.0229114	-0.0202824	-0.0911915	-0.30028	-0.0304152	-0.0401801	-0.0409174	0.0257154	0.0284547	0.247931	0.250362	-0.00335817	0.0057816	0.0425988	0	0.193886	0.145035	0.0388726
	centrioles		-0.107206	-0.113351	-0.131702	-0.154665	-0.136359	0.0312256	-0.00765083	0.0588331	0.108672	0.103311	0.208069	0.125675	0.252725	0.249521	0.186778	0	0.27951	0.300104	0.276427	0.0841711	0.116709	0.0765262	0.06054	0.141943	-0.0830718					-0.108476	-0.113888	-0.133672	-0.166631	-0.148993	-0.00610244	-0.0284736	0.0592538	0.10284	0.128337	0.218339	0.111305	0.24408	0.282415	0.193886	0	0.286304	0.307686
	gap junctions		-0.0926916	-0.100703	-0.148361	-0.238248	-0.133703	-0.04633	-0.0457979	0.0810979	0.1322	0.155712	0.243693	0.101215	0.149592	0.178897	0.137545	0.27951	0	0.192645	0.295212	0.2125	0.106896	0.111548	0.0850309	0.120748	-0.0416423					-0.0943619	-0.0974747	-0.147763	-0.259957	-0.122717	-0.0315324	-0.0329247	0.0881939	0.125403	0.185595	0.235496	0.106455	0.149393	0.18415	0.145035	0.286304	0	0.205366
	tight junctions		-0.0245981	-0.0282994	-0.0581986	-0.12757	-0.029426	-0.0477069	-0.030672	0.00771407	0.0427368	0.0308811	0.117854	-0.00828745	0.0695396	0.113222	0.0472967	0.300104	0.192645	0	0.231961	0.0464926	0.0622015	0.0771516	0.0237934	0.121346	-0.0705671					-0.0188716	-0.0183679	-0.0496493	-0.137988	-0.0160478	-0.0281018	-0.0208208	0.00899182	0.0319042	0.0742954	0.12076	-0.00597321	0.0379482	0.0652909	0.0388726	0.307686	0.205366	0
	desmosomes		-0.0498922	-0.0560248	-0.0840537	-0.144609	-0.0732313	-0.0757833	-0.0490816	0.0274399	0.0682448	0.0408836	0.113746	0.0152018	0.0614154	0.0909615	0.0663108	0.276427	0.295212	0.231961	0	0.128028	0.134429	0.11533	0.0740244	0.14521	-0.0794179					-0.0734498	-0.0764048	-0.106803	-0.170059	-0.102297	-0.0308762	-0.0419834	0.0275793	0.0657854	0.0933766	0.15958	0.0511372	0.163511	0.218689	0.141289	0.337442	0.306388	0.271162
	adherens junctions		-0.0218536	-0.0259954	-0.0724406	-0.188367	-0.0463219	-0.00103777	-0.0502717	-0.0227829	-0.0132062	0.130719	0.137638	0.0148434	0.0270236	0.0588745	0.046272	0.0841711	0.2125	0.0464926	0.128028	0	0.010638	0.0673328	0.0678822	0.0425667	0.0467288					-0.031747	-0.030821	-0.0809897	-0.221657	-0.044075	-0.00849818	-0.0553654	-0.01212	-0.0149738	0.119939	0.123502	0.0180787	0.0150692	0.0650067	0.0556552	0.102293	0.170371	0.044995
	plasma membrane		-0.00629054	-0.0101407	-0.0650833	-0.199659	-0.00877875	-0.0171034	-0.0470308	-0.0257634	-0.0293198	0.0437376	0.0600052	-0.0302872	-0.00263955	0.00785736	-0.00346052	0.116709	0.106896	0.0622015	0.134429	0.010638	0	0.0668732	0.0342189	0.0465548	0.177711					-0.00557959	-0.00320521	-0.0625747	-0.23827	0.00153301	-0.0450486	-0.0468884	-0.0133188	-0.0351392	0.0541933	0.0426499	-0.0331562	-0.0259504	0.0219662	-0.0128756	0.157954	0.107912	0.045203
	actin filaments		-0.0445813	-0.0515361	-0.108425	-0.233264	-0.062701	-0.0362409	-0.0541817	-0.000644423	-0.00486728	0.0558801	0.0689511	-0.0113478	-0.00424012	-0.00291494	0.0258932	0.0765262	0.111548	0.0771516	0.11533	0.0673328	0.0668732	0	0.0779318	0.070818	0.212257					-0.0490681	-0.0501448	-0.111979	-0.272088	-0.0612461	-0.0552991	-0.0519854	0.0168709	0.00137816	0.0784006	0.0660593	0.00455029	0.0230167	0.0666862	0.0472631	0.136318	0.145127	0.117169
	actin bundles		-0.0264907	-0.0330337	-0.0915645	-0.224285	-0.0267764	-0.027482	-0.0354783	0.0190048	0.00410772	0.0712832	0.0865222	-0.0145556	-0.0307693	-0.0367603	0.0118395	0.06054	0.0850309	0.0237934	0.0740244	0.0678822	0.0342189	0.0779318	0	0.0545805	0.23766					-0.0405126	-0.0411573	-0.103627	-0.271051	-0.0346358	-0.0412008	-0.0263231	0.0375367	0.011489	0.0929781	0.079646	0.00342419	-0.0231948	0.00187086	0.0213599	0.0986415	0.0964079	0.0317369
	actomyosin bundles		-0.0371965	-0.0435518	-0.0991568	-0.218412	-0.0433669	-0.0096052	-0.0353919	0.00937739	0.00734587	0.0694182	0.11639	-0.00285864	0.0584446	0.0730065	0.0559835	0.141943	0.120748	0.121346	0.14521	0.0425667	0.0465548	0.070818	0.0545805	0	0.198689					-0.0329691	-0.0325683	-0.0928508	-0.252247	-0.0266581	-0.0316975	-0.0238214	0.0210408	-0.00100908	0.0921008	0.100153	-0.00822316	0.0176636	0.0514893	0.0345769	0.148714	0.0955946	0.0663759
	matrix adhesion		-0.112628	-0.12257	-0.155957	-0.197364	-0.149994	-0.0150342	-0.0377589	0.0277819	-0.0145499	0.015971	0.0172385	0.0275545	-0.057579	-0.0843169	0.0968936	-0.0830718	-0.0416423	-0.0705671	-0.0794179	0.0467288	0.177711	0.212257	0.23766	0.198689	0					-0.0969065	-0.103277	-0.138784	-0.202281	-0.123436	-0.0324272	-0.0280019	0.0393101	-0.00911667	0.0239227	0.00914327	0.0296452	-0.0555174	-0.0693098	0.088729	-0.0782907	-0.0272268	-0.0565864
average location similarity difference heatmap Shape Mode 8 (σ=-2 relative to σ=0)	nucleoli [DFC)		0	0.0017732	0.171376	0.260448	0.0134159	0.0154616	0.0172141	-0.0189275	-0.0231731	-0.148127	-0.175078	-0.0139552	-0.0267698	-0.0343749	-0.0235918	-0.096022	-0.103391	-0.0213556	-0.0598498	0.00543518	0.00593354	-0.0354466	-0.0320088	-0.0380232	-0.156213			average location similarity difference heatmap Shape Mode 8 (σ=2 relative to σ=0)		0	-0.00218394	0.103743	0.285582	0.0272266	0.00557581	0.00690635	-0.0113895	-0.0202925	-0.138691	-0.194062	0.0191039	0.00841008	-0.0325202	-0.00884821	-0.145609	-0.133031	-0.0495305
	nucleoli [GC)		0.0017732	0	0.18349	0.289009	0.0208782	0.0241466	0.0220292	-0.0177824	-0.0209971	-0.15276	-0.181771	-0.0104656	-0.015023	-0.0309811	-0.0218137	-0.0987597	-0.107609	-0.0207217	-0.0621311	0.0085421	0.0078777	-0.0376876	-0.0346521	-0.0417228	-0.1697					-0.00218394	0	0.12512	0.311492	0.0359366	0.0073779	0.00540196	-0.0149163	-0.0244935	-0.146035	-0.203765	0.0186043	0.0133701	-0.0354165	-0.0134332	-0.152669	-0.1425	-0.053729
	nuclear speckles		0.171376	0.18349	0	0.428542	0.182342	-0.00836487	-0.0243079	-0.105906	-0.112997	-0.204275	-0.250232	-0.110923	-0.082109	-0.0895459	-0.146539	-0.125505	-0.186265	-0.0770969	-0.11108	-0.0822386	-0.0967179	-0.140724	-0.140721	-0.136439	-0.213087					0.103743	0.12512	0	0.397972	0.147849	-0.00873692	-0.0180979	-0.0746191	-0.0869788	-0.179798	-0.241853	-0.0540044	-0.036473	-0.0748948	-0.101616	-0.167699	-0.18878	-0.0894101
	cohesins		0.260448	0.289009	0.428542	0	0.402689	-0.0335499	-0.0140791	-0.217948	-0.249881	-0.260671	-0.331761	-0.288943	-0.227739	-0.198355	-0.363035	-0.165455	-0.309315	-0.174894	-0.190753	-0.25213	-0.300909	-0.319975	-0.324418	-0.298989	-0.262945					0.285582	0.311492	0.397972	0	0.417952	-0.046474	-0.0137994	-0.216733	-0.253561	-0.257568	-0.344445	-0.289119	-0.233549	-0.212284	-0.378565	-0.196398	-0.327972	-0.197287
	histones		0.0134159	0.0208782	0.182342	0.402689	0	0.0462852	0.005506	-0.061454	-0.0710154	-0.105212	-0.18495	0.00380164	0.017679	-0.0160673	-0.0274485	-0.117864	-0.146996	-0.023732	-0.0840845	-0.0244108	-0.0165826	-0.0378586	-0.0312034	-0.0156368	-0.201463					0.0272266	0.0359366	0.147849	0.417952	0	0.0179254	-0.0140246	-0.0787021	-0.0898031	-0.115922	-0.204864	-0.00807596	-0.0111729	-0.0419408	-0.066867	-0.198667	-0.184377	-0.076176
	nuclear envelope		0.0154616	0.0241466	-0.00836487	-0.0335499	0.0462852	0	-0.00258209	-0.0287868	-0.0372033	0.112015	0.112787	-0.0477007	0.0250216	-0.00310979	-0.0243258	0.0277744	-0.0395487	-0.0266825	-0.0331065	-0.0435986	-0.0679288	-0.0272864	-0.0153235	0.0283605	-0.0164021					0.00557581	0.0073779	-0.00873692	-0.046474	0.0179254	0	0.0206985	-0.0562411	-0.0519571	0.100061	0.13144	-0.0382513	-0.0418507	-0.0565136	-0.0737522	0.0286043	-0.0102084	-0.0178553
	nuclear pores		0.0172141	0.0220292	-0.0243079	-0.0140791	0.005506	-0.00258209	0	-0.0141844	-0.0366596	0.157902	0.0759254	0.018471	0.0296776	0.0143769	-0.0116031	-0.00332675	-0.0269734	-0.00930699	-0.0248682	-0.0498215	-0.0635735	-0.0119694	-0.00527659	0.0312144	-0.0220849					0.00690635	0.00540196	-0.0180979	-0.0137994	-0.0140246	0.0206985	0	-0.0552159	-0.070129	0.143147	0.082708	-0.0224616	-0.0595963	-0.0296514	-0.0726944	-0.0230276	-0.026744	-0.0286535
	ER [Sec61 beta)		-0.0189275	-0.0177824	-0.105906	-0.217948	-0.061454	-0.0287868	-0.0141844	0	0.012469	0.2465	0.192435	0.0853733	0.0624799	0.0989356	0.0392874	0.0848748	0.123476	0.0474067	0.0636095	-0.0126136	-0.0477184	-0.00490802	0.00623575	0.0165401	0.0358418					-0.0113895	-0.0149163	-0.0746191	-0.216733	-0.0787021	-0.0562411	-0.0552159	0	0.0169763	0.236371	0.199081	0.0454307	-0.0422732	0.038004	-0.0172287	0.0868395	0.118967	0.030506
	ER [SERCA2)		-0.0231731	-0.0209971	-0.112997	-0.249881	-0.0710154	-0.0372033	-0.0366596	0.012469	0	0.253333	0.229839	0.0876981	0.0878202	0.129284	0.0422092	0.127201	0.170472	0.0755152	0.101259	0.0324709	-0.051734	-0.031828	-0.0239315	-0.0258347	-0.00930381					-0.0202925	-0.0244935	-0.0869788	-0.253561	-0.0898031	-0.0519571	-0.070129	0.0169763	0	0.242055	0.22843	0.0640628	-0.0255049	0.0543363	0.00327789	0.128899	0.140998	0.0304369
	peroxisomes		-0.148127	-0.15276	-0.204275	-0.260671	-0.105212	0.112015	0.157902	0.2465	0.253333	0	0.339563	0.243555	0.185592	0.131314	0.184805	0.114423	0.170443	0.053854	0.0823667	0.109532	0.00866477	0.0199762	0.0422321	0.0269375	0.000282016					-0.138691	-0.146035	-0.179798	-0.257568	-0.115922	0.100061	0.143147	0.236371	0.242055	0	0.323943	0.233534	0.147143	0.116332	0.159151	0.146486	0.186996	0.0577848
	endosomes		-0.175078	-0.181771	-0.250232	-0.331761	-0.18495	0.112787	0.0759254	0.192435	0.229839	0.339563	0	0.257127	0.332307	0.342228	0.279458	0.236051	0.297585	0.192401	0.197688	0.142701	0.0647587	0.042263	0.0809116	0.0943346	0.0142173					-0.194062	-0.203765	-0.241853	-0.344445	-0.204864	0.13144	0.082708	0.199081	0.22843	0.323943	0	0.28401	0.288008	0.28952	0.247341	0.259588	0.30031	0.205698
	mitochondria		-0.0139552	-0.0104656	-0.110923	-0.288943	0.00380164	-0.0477007	0.018471	0.0853733	0.0876981	0.243555	0.257127	0	-0.0425254	-0.020115	-0.0215055	0.104174	0.107653	-0.0428839	0.0043002	0.0480302	-0.0515624	-0.0488244	-0.0317483	-0.067802	0.0496794					0.0191039	0.0186043	-0.0540044	-0.289119	-0.00807596	-0.0382513	-0.0224616	0.0454307	0.0640628	0.233534	0.28401	0	-0.0109464	0.0364102	-0.0302683	0.173839	0.128798	0.00720298
	lysosomes		-0.0267698	-0.015023	-0.082109	-0.227739	0.017679	0.0250216	0.0296776	0.0624799	0.0878202	0.185592	0.332307	-0.0425254	0	0.0366522	-0.0095738	0.209929	0.154491	-0.00313751	0.0756814	0.092243	-0.0369319	-0.0847801	-0.0219101	-0.138805	-0.0722522					0.00841008	0.0133701	-0.036473	-0.233549	-0.0111729	-0.0418507	-0.0595963	-0.0422732	-0.0255049	0.147143	0.288008	-0.0109464	0	0.0815474	0.0256908	0.374972	0.154358	0.113849
	Golgi		-0.0343749	-0.0309811	-0.0895459	-0.198355	-0.0160673	-0.00310979	0.0143769	0.0989356	0.129284	0.131314	0.342228	-0.020115	0.0366522	0	0.00700469	0.238837	0.185931	0.0387773	0.128505	0.14886	0.00283359	-0.0655491	0.00796933	-0.150381	-0.113421					-0.0325202	-0.0354165	-0.0748948	-0.212284	-0.0419408	-0.0565136	-0.0296514	0.038004	0.0543363	0.116332	0.28952	0.0364102	0.0815474	0	0.104344	0.415072	0.207116	0.17407
	microtubules		-0.0235918	-0.0218137	-0.146539	-0.363035	-0.0274485	-0.0243258	-0.0116031	0.0392874	0.0422092	0.184805	0.279458	-0.0215055	-0.0095738	0.00700469	0	0.14293	0.13622	0.00213928	0.0768704	0.0305505	-0.0192674	0.0212141	0.0528322	0.0197933	0.195004					-0.00884821	-0.0134332	-0.101616	-0.378565	-0.066867	-0.0737522	-0.0726944	-0.0172287	0.00327789	0.159151	0.247341	-0.0302683	0.0256908	0.104344	0	0.293031	0.214515	0.166834
	centrioles		-0.096022	-0.0987597	-0.125505	-0.165455	-0.117864	0.0277744	-0.00332675	0.0848748	0.127201	0.114423	0.236051	0.104174	0.209929	0.238837	0.14293	0	0.237196	0.231681	0.253656	0.128626	0.0784412	0.0192881	0.0643516	-0.0174969	-0.0939712					-0.145609	-0.152669	-0.167699	-0.196398	-0.198667	0.0286043	-0.0230276	0.0868395	0.128899	0.146486	0.259588	0.173839	0.374972	0.415072	0.293031	0	0.298665	0.3667
	gap junctions		-0.103391	-0.107609	-0.186265	-0.309315	-0.146996	-0.0395487	-0.0269734	0.123476	0.170472	0.170443	0.297585	0.107653	0.154491	0.185931	0.13622	0.237196	0	0.193931	0.263331	0.239663	0.0847047	0.0493698	0.0440668	-0.0626825	-0.0170192					-0.133031	-0.1425	-0.18878	-0.327972	-0.184377	-0.0102084	-0.026744	0.118967	0.140998	0.186996	0.30031	0.128798	0.154358	0.207116	0.214515	0.298665	0	0.162087
	tight junctions		-0.0213556	-0.0207217	-0.0770969	-0.174894	-0.023732	-0.0266825	-0.00930699	0.0474067	0.0755152	0.053854	0.192401	-0.0428839	-0.00313751	0.0387773	0.00213928	0.231681	0.193931	0	0.185733	0.116412	0.0181928	-0.0424569	-0.00405487	-0.18325	-0.0902178					-0.0495305	-0.053729	-0.0894101	-0.197287	-0.076176	-0.0178553	-0.0286535	0.030506	0.0304369	0.0577848	0.205698	0.00720298	0.113849	0.17407	0.166834	0.3667	0.162087	0
	desmosomes		-0.0598498	-0.0621311	-0.11108	-0.190753	-0.0840845	-0.0331065	-0.0248682	0.0636095	0.101259	0.0823667	0.197688	0.0043002	0.0756814	0.128505	0.0768704	0.253656	0.263331	0.185733	0	0.160468	0.0966951	0.0226806	0.0416668	-0.096333	-0.0967609					-0.086929	-0.0932086	-0.125573	-0.210477	-0.132056	-0.024276	-0.0416316	0.0618703	0.07762	0.0919858	0.215648	0.0670289	0.17375	0.238801	0.202504	0.352693	0.287577	0.236607
	adherens junctions		0.00543518	0.0085421	-0.0822386	-0.25213	-0.0244108	-0.0435986	-0.0498215	-0.0126136	0.0324709	0.109532	0.142701	0.0480302	0.092243	0.14886	0.0305505	0.128626	0.239663	0.116412	0.160468	0	-0.058105	-0.0399563	-0.08615	-0.077079	-0.00436196					-0.0128018	-0.0161211	-0.0739695	-0.268715	-0.0426876	-0.027218	-0.0505853	-0.00123262	-0.0113334	0.0880866	0.109318	-0.0264321	-0.102492	-0.0335113	-0.0175615	0.0719356	0.199217	0.0019422
	plasma membrane		0.00593354	0.0078777	-0.0967179	-0.300909	-0.0165826	-0.0679288	-0.0635735	-0.0477184	-0.051734	0.00866477	0.0647587	-0.0515624	-0.0369319	0.00283359	-0.0192674	0.0784412	0.0847047	0.0181928	0.0966951	-0.058105	0	0.0590892	0.0456414	0.0341671	0.309901					0.00436916	0.00164397	-0.06878	-0.312338	-0.018002	-0.0301616	-0.027525	-0.0131343	-0.0263545	0.0130137	0.0552845	-0.096428	-0.0243907	0.0535889	0.00776089	0.174177	0.130221	0.0968905
	actin filaments		-0.0354466	-0.0376876	-0.140724	-0.319975	-0.0378586	-0.0272864	-0.0119694	-0.00490802	-0.031828	0.0199762	0.042263	-0.0488244	-0.0847801	-0.0655491	0.0212141	0.0192881	0.0493698	-0.0424569	0.0226806	-0.0399563	0.0590892	0	0.0973432	0.111065	0.384412					-0.0268707	-0.0329754	-0.10393	-0.33155	-0.0658277	-0.0532611	-0.0353755	0.00223961	0.000689969	0.0166934	0.0519523	-0.0799035	-0.0452181	0.00464884	0.0175216	0.0846471	0.100921	0.0302547
	actin bundles		-0.0320088	-0.0346521	-0.140721	-0.324418	-0.0312034	-0.0153235	-0.00527659	0.00623575	-0.0239315	0.0422321	0.0809116	-0.0317483	-0.0219101	0.00796933	0.0528322	0.0643516	0.0440668	-0.00405487	0.0416668	-0.08615	0.0456414	0.0973432	0	0.128179	0.383					-0.0188044	-0.0254051	-0.0962841	-0.329646	-0.0258289	0.00936981	0.0135539	0.00520437	-0.0159659	0.0262787	0.0641516	-0.0945348	-0.100969	-0.0662852	0.00998102	0.0824991	0.0452214	-0.0449785
	actomyosin bundles		-0.0380232	-0.0417228	-0.136439	-0.298989	-0.0156368	0.0283605	0.0312144	0.0165401	-0.0258347	0.0269375	0.0943346	-0.067802	-0.138805	-0.150381	0.0197933	-0.0174969	-0.0626825	-0.18325	-0.096333	-0.077079	0.0341671	0.111065	0.128179	0	0.453948					-0.0210403	-0.027949	-0.0959907	-0.304347	-0.0205655	0.0225533	0.0300366	0.0238351	0.00497283	0.033528	0.0835554	-0.0701981	-0.0563223	-0.0227756	0.0417462	0.101372	0.0424002	-0.031379
	matrix adhesion		-0.156213	-0.1697	-0.213087	-0.262945	-0.201463	-0.0164021	-0.0220849	0.0358418	-0.00930381	0.000282016	0.0142173	0.0496794	-0.0722522	-0.113421	0.195004	-0.0939712	-0.0170192	-0.0902178	-0.0967609	-0.00436196	0.309901	0.384412	0.383	0.453948	0					-0.1143	-0.125274	-0.161681	-0.243119	-0.152278	0.00298901	-0.000847358	0.0528162	0.032245	0.0127783	0.0110107	0.0315626	-0.0591596	-0.0829266	0.105883	-0.103248	-0.00982696	-0.0807575
[truncated: 179 more columns]

## Sheet: concordance, baseline
concordance heatmap 8D Sphere	nucleoli [DFC)		0.268211	0.280307	0.053836	0.0155884	0.0860801	-0.129864	-0.0544103	-0.104611	-0.0924957	-0.0212363	-0.0234327	-0.0776358	-0.0735454	-0.0445417	-0.127482	-0.0044491	-0.0193823	-0.025202	-0.00762676	-0.0574192	-0.169438	-0.0570693	-0.0560163	-0.0602536	-0.0111696			0.2
	nucleoli [GC)		0.280307	0.297802	0.0661705	0.0176056	0.0942887	-0.140428	-0.0592767	-0.115039	-0.101739	-0.0232818	-0.0256565	-0.0850444	-0.0786542	-0.0483721	-0.140838	-0.00486243	-0.0213512	-0.0276602	-0.00839169	-0.0633884	-0.188225	-0.0635964	-0.0624501	-0.0672436	-0.0124882			0
	nuclear speckles		0.053836	0.0661705	0.0462836	0.00846027	0.0344235	-0.0444862	-0.0180699	-0.0417466	-0.0370535	-0.00848507	-0.00946369	-0.0309787	-0.0268407	-0.0179317	-0.0529636	-0.00181951	-0.00798615	-0.0105569	-0.00320969	-0.0237524	-0.0722859	-0.0243746	-0.0239145	-0.0258067	-0.00481684			-0.2
	cohesins		0.0155884	0.0176056	0.00846027	0.00242049	0.011484	-0.00376471	-0.00010231	-0.00859397	-0.00839452	-0.00199409	-0.00244725	-0.00788818	-0.00689084	-0.00490551	-0.0139956	-0.000517725	-0.00221339	-0.00305652	-0.000936466	-0.00668045	-0.0207457	-0.00689372	-0.00673363	-0.00723085	-0.00137743
	histones		0.0860801	0.0942887	0.0344235	0.011484	0.0648506	0.0129992	0.0217237	-0.0238685	-0.0298854	-0.00747277	-0.0113877	-0.0357434	-0.0344557	-0.0263298	-0.066127	-0.00293357	-0.0119073	-0.0178162	-0.00547046	-0.0358413	-0.110449	-0.0355435	-0.0345092	-0.0366871	-0.00700267
	nuclear envelope		-0.129864	-0.140428	-0.0444862	-0.00376471	0.0129992	0.497907	0.171207	0.0722919	0.0421361	0.021509	0.0162012	0.0373811	0.0570244	0.0160431	0.0713959	-0.000994331	-0.00397607	-0.0141497	-0.00528907	-0.019737	-0.048217	-0.00600343	-0.00251192	0.0056983	-0.00174391
	nuclear pores		-0.0544103	-0.0592767	-0.0180699	-0.00010231	0.0217237	0.171207	0.101123	0.0808812	0.0565011	0.0122637	0.00636557	0.0254018	0.0164091	0.000877091	0.0223765	-0.000827336	-0.00166549	-0.00782193	-0.00254776	-0.00550958	-0.0310513	-0.00617666	-0.00540833	-0.00496852	-0.00148207
	ER [Sec61 beta)		-0.104611	-0.115039	-0.0417466	-0.00859397	-0.0238685	0.0722919	0.0808812	0.155652	0.131099	0.0239902	0.0207605	0.0826804	0.0513399	0.0313196	0.0794291	0.00232296	0.011721	0.00754326	0.00319716	0.0379028	0.0320055	0.0147497	0.0139287	0.0107412	0.00117496
	ER [SERCA2)		-0.0924957	-0.101739	-0.0370535	-0.00839452	-0.0298854	0.0421361	0.0565011	0.131099	0.119223	0.0206522	0.0194386	0.0766091	0.0510353	0.0331011	0.0736907	0.00256112	0.0120691	0.00931929	0.00366995	0.0416676	0.0299076	0.0125655	0.0108863	0.00690187	-0.000363292
	peroxisomes		-0.0212363	-0.0232818	-0.00848507	-0.00199409	-0.00747277	0.021509	0.0122637	0.0239902	0.0206522	0.00465152	0.00434183	0.0157073	0.0114226	0.00699559	0.0173394	0.000547473	0.00230454	0.00193311	0.000703131	0.00665388	0.00793468	0.0035483	0.00344005	0.00335033	0.000258548
	endosomes		-0.0234327	-0.0256565	-0.00946369	-0.00244725	-0.0113877	0.0162012	0.00636557	0.0207605	0.0194386	0.00434183	0.00534973	0.0165701	0.0163783	0.01187	0.0220819	0.000955912	0.00323506	0.00375304	0.00121771	0.00874743	0.0135042	0.00482198	0.00482388	0.00516047	0.000331849
	mitochondria		-0.0776358	-0.0850444	-0.0309787	-0.00788818	-0.0357434	0.0373811	0.0254018	0.0826804	0.0766091	0.0157073	0.0165701	0.0645666	0.047434	0.0336487	0.0639832	0.0027024	0.00940871	0.00899543	0.00318263	0.0266619	0.0299978	0.012144	0.0119843	0.0106712	0.00110921
	lysosomes		-0.0735454	-0.0786542	-0.0268407	-0.00689084	-0.0344557	0.0570244	0.0164091	0.0513399	0.0510353	0.0114226	0.0163783	0.047434	0.069299	0.0541697	0.0703996	0.00486297	0.010852	0.0214438	0.00592107	0.0177892	0.0391197	0.00887303	0.00887147	0.0113238	-0.00265085
	Golgi		-0.0445417	-0.0483721	-0.0179317	-0.00490551	-0.0263298	0.0160431	0.000877091	0.0313196	0.0331011	0.00699559	0.01187	0.0336487	0.0541697	0.0480742	0.0520839	0.00476336	0.00945664	0.0218089	0.0061872	0.0110285	0.0304887	0.00575932	0.00622153	0.0086003	-0.00317338
	microtubules		-0.127482	-0.140838	-0.0529636	-0.0139956	-0.066127	0.0713959	0.0223765	0.0794291	0.0736907	0.0173394	0.0220819	0.0639832	0.0703996	0.0520839	0.121855	0.00517805	0.0174256	0.0269642	0.00799188	0.0418157	0.141694	0.0454664	0.0455328	0.0525284	0.00699821
	centrioles		-0.0044491	-0.00486243	-0.00181951	-0.000517725	-0.00293357	-0.000994331	-0.000827336	0.00232296	0.00256112	0.000547473	0.000955912	0.0027024	0.00486297	0.00476336	0.00517805	0.000689336	0.00133624	0.00349137	0.00102575	0.00157123	0.00660175	0.0015079	0.00146258	0.00180577	-0.000310125
	gap junctions		-0.0193823	-0.0213512	-0.00798615	-0.00221339	-0.0119073	-0.00397607	-0.00166549	0.011721	0.0120691	0.00230454	0.00323506	0.00940871	0.010852	0.00945664	0.0174256	0.00133624	0.00624993	0.0114389	0.00396906	0.0156893	0.0292238	0.00910686	0.00852717	0.00832274	-2.44058e-06
	tight junctions		-0.025202	-0.0276602	-0.0105569	-0.00305652	-0.0178162	-0.0141497	-0.00782193	0.00754326	0.00931929	0.00193311	0.00375304	0.00899543	0.0214438	0.0218089	0.0269642	0.00349137	0.0114389	0.0300819	0.00927783	0.0156015	0.059269	0.0154746	0.0145569	0.0167202	-0.00185138
	desmosomes		-0.00762676	-0.00839169	-0.00320969	-0.000936466	-0.00547046	-0.00528907	-0.00254776	0.00319716	0.00366995	0.000703131	0.00121771	0.00318263	0.00592107	0.0061872	0.00799188	0.00102575	0.00396906	0.00927783	0.00312328	0.00652116	0.0173154	0.00479508	0.00465779	0.00501886	-0.000560717
	adherens junctions		-0.0574192	-0.0633884	-0.0237524	-0.00668045	-0.0358413	-0.019737	-0.00550958	0.0379028	0.0416676	0.00665388	0.00874743	0.0266619	0.0177892	0.0110285	0.0418157	0.00157123	0.0156893	0.0156015	0.00652116	0.0708645	0.071604	0.0260527	0.0214778	0.0148767	0.00170145
	plasma membrane		-0.169438	-0.188225	-0.0722859	-0.0207457	-0.110449	-0.048217	-0.0310513	0.0320055	0.0299076	0.00793468	0.0135042	0.0299978	0.0391197	0.0304887	0.141694	0.00660175	0.0292238	0.059269	0.0173154	0.071604	0.387981	0.11633	0.112797	0.129776	0.0238726
	actin filaments		-0.0570693	-0.0635964	-0.0243746	-0.00689372	-0.0355435	-0.00600343	-0.00617666	0.0147497	0.0125655	0.0035483	0.00482198	0.012144	0.00887303	0.00575932	0.0454664	0.0015079	0.00910686	0.0154746	0.00479508	0.0260527	0.11633	0.0379452	0.0370416	0.0412365	0.00869953
	actin bundles		-0.0560163	-0.0624501	-0.0239145	-0.00673363	-0.0345092	-0.00251192	-0.00540833	0.0139287	0.0108863	0.00344005	0.00482388	0.0119843	0.00887147	0.00622153	0.0455328	0.00146258	0.00852717	0.0145569	0.00465779	0.0214778	0.112797	0.0370416	0.0373283	0.0424677	0.00928778
	actomyosin bundles		-0.0602536	-0.0672436	-0.0258067	-0.00723085	-0.0366871	0.0056983	-0.00496852	0.0107412	0.00690187	0.00335033	0.00516047	0.0106712	0.0113238	0.0086003	0.0525284	0.00180577	0.00832274	0.0167202	0.00501886	0.0148767	0.129776	0.0412365	0.0424677	0.0508665	0.010528
	matrix adhesion		-0.0111696	-0.0124882	-0.00481684	-0.00137743	-0.00700267	-0.00174391	-0.00148207	0.00117496	-0.000363292	0.000258548	0.000331849	0.00110921	-0.00265085	-0.00317338	0.00699821	-0.000310125	-2.44058e-06	-0.00185138	-0.000560717	0.00170145	0.0238726	0.00869953	0.00928778	0.010528	0.00397484
			bin = -2σ																										bin = -1.5σ
concordance heatmap Shape Mode 1	nucleoli [DFC)		0.24668	0.279858	0.0747664	0.0237426	0.0899897	-0.147636	-0.059072	-0.10961	-0.0891632	-0.0162955	-0.0271204	-0.0708466	-0.0741136	-0.041446	-0.146905	-0.0041482	-0.021599	-0.0257232	-0.00920521	-0.0504965	-0.208281	-0.0583777	-0.0661625	-0.0764765	-0.0133823		0.283966	0.283148	0.0677035	0.0193004	0.093237	-0.154869	-0.0644261	-0.109168	-0.0962198	-0.0200668	-0.0289637	-0.0756728	-0.0794254	-0.0453173	-0.148983	-0.00412662	-0.0227627	-0.0292385	-0.00963618	-0.0566205	-0.206262
	nucleoli [GC)		0.279858	0.320058	0.0894121	0.0275877	0.103263	-0.174051	-0.0721045	-0.125159	-0.101867	-0.0179323	-0.030292	-0.079793	-0.0794645	-0.0447634	-0.165742	-0.00455065	-0.0241422	-0.0280437	-0.010166	-0.0572388	-0.238238	-0.0689339	-0.0782779	-0.0904657	-0.0157737		0.283148	0.289112	0.079506	0.0218308	0.0994407	-0.158112	-0.0669674	-0.115038	-0.101254	-0.0207624	-0.0299979	-0.0790913	-0.0788966	-0.0460889	-0.156447	-0.00422132	-0.0238691	-0.0301607	-0.0100693	-0.0596057	-0.219514
	nuclear speckles		0.0747664	0.0894121	0.0481453	0.0127642	0.0430867	-0.0471915	-0.019395	-0.0458787	-0.0378584	-0.00647484	-0.0111825	-0.0290689	-0.0262944	-0.0169295	-0.0615053	-0.00175159	-0.00909807	-0.0108025	-0.00397558	-0.0213107	-0.0939832	-0.027079	-0.0301406	-0.0347567	-0.00623553		0.0677035	0.079506	0.04749	0.0112174	0.0405768	-0.0493369	-0.0199882	-0.0434373	-0.0387003	-0.00773586	-0.0114825	-0.0299633	-0.0276925	-0.0179463	-0.0607283	-0.0016247	-0.00916285	-0.012007	-0.00404481	-0.0228294	-0.0876236
	cohesins		0.0237426	0.0275877	0.0127642	0.00421673	0.0156532	-0.00690077	-0.00150573	-0.011848	-0.00989399	-0.00167993	-0.00325275	-0.00834445	-0.00769469	-0.00520853	-0.0188898	-0.000581573	-0.00281636	-0.00357823	-0.00136262	-0.0066619	-0.0322735	-0.00909354	-0.00998703	-0.0115393	-0.00216948		0.0193004	0.0218308	0.0112174	0.00356807	0.0137579	-0.00576362	-0.00108468	-0.010062	-0.0094528	-0.00191839	-0.00309759	-0.00802535	-0.00740952	-0.00517636	-0.0170597	-0.000494189	-0.00264953	-0.00372356	-0.00127796	-0.00673354	-0.0275374
	histones		0.0899897	0.103263	0.0430867	0.0156532	0.0615685	0.0058726	0.00844933	-0.035432	-0.0306257	-0.00534634	-0.0107624	-0.0286588	-0.0260085	-0.0194557	-0.0645959	-0.00234417	-0.0108276	-0.0146543	-0.0056734	-0.0258196	-0.126404	-0.0333193	-0.0363687	-0.0411681	-0.00832751		0.093237	0.0994407	0.0405768	0.0137579	0.0633214	0.00429711	0.00975784	-0.0326856	-0.0332048	-0.0066971	-0.0121417	-0.0318587	-0.030804	-0.0234062	-0.0688963	-0.00234729	-0.0119249	-0.0182664	-0.00631	-0.0302859	-0.126435
	nuclear envelope		-0.147636	-0.174051	-0.0471915	-0.00690077	0.0058726	0.514137	0.182759	0.0881359	0.0522865	0.0146203	0.0288865	0.0328416	0.0808609	0.0243302	0.145491	0.00039238	0.00351395	0.00380031	-0.0013855	0.00255833	0.00498314	0.015202	0.0270119	0.042455	-0.00202401		-0.154869	-0.158112	-0.0493369	-0.00576362	0.00429711	0.510544	0.180316	0.0773888	0.0509884	0.0198718	0.028237	0.0342293	0.0779001	0.0228251	0.125613	0.000792675	0.00305399	0.000105474	-0.00285726	0.000852423	-0.0126195
	nuclear pores		-0.059072	-0.0721045	-0.019395	-0.00150573	0.00844933	0.182759	0.0822657	0.0536011	0.0403358	0.00747429	0.0107624	0.0228984	0.029327	0.00945527	0.048035	0.000119336	0.00270856	-5.06978e-05	-0.000677351	0.00512201	-0.00854518	0.00417363	0.00764117	0.010985	-0.00118242		-0.0644261	-0.0669674	-0.0199882	-0.00108468	0.00975784	0.180316	0.0850807	0.0583561	0.0449852	0.00995796	0.0106616	0.025099	0.0279971	0.00787691	0.0419881	0.000172683	0.00222637	-0.0024218	-0.00138652	0.00419066	-0.0159919
	ER [Sec61 beta)		-0.10961	-0.125159	-0.0458787	-0.011848	-0.035432	0.0881359	0.0536011	0.109931	0.0982702	0.0167123	0.0217926	0.0711929	0.0585118	0.038219	0.0970241	0.00376261	0.018716	0.0194073	0.00764552	0.0414963	0.0905325	0.0312632	0.0289942	0.0287981	0.00205626		-0.109168	-0.115038	-0.0434373	-0.010062	-0.0326856	0.0773888	0.0583561	0.117807	0.106758	0.018693	0.0214034	0.074448	0.0551801	0.0355733	0.0877975	0.0031227	0.0171729	0.0166843	0.00687266	0.0421366	0.07466
	ER [SERCA2)		-0.0891632	-0.101867	-0.0378584	-0.00989399	-0.0306257	0.0522865	0.0403358	0.0982702	0.0917311	0.0151695	0.0182491	0.0676091	0.0478493	0.0324755	0.0757635	0.00319225	0.0176055	0.0153562	0.00660667	0.0414208	0.0670272	0.024249	0.0218643	0.019354	0.00144488		-0.0962198	-0.101254	-0.0387003	-0.0094528	-0.0332048	0.0509884	0.0449852	0.106758	0.100422	0.0170812	0.0196795	0.0713692	0.0522431	0.0348721	0.079158	0.00301739	0.0168266	0.0164934	0.00692074	0.0429	0.0664458
	peroxisomes		-0.0162955	-0.0179323	-0.00647484	-0.00167993	-0.00534634	0.0146203	0.00747429	0.0167123	0.0151695	0.00309239	0.00382937	0.0122297	0.0105446	0.00706461	0.0153039	0.000622697	0.00347771	0.00376542	0.00149004	0.00717038	0.0100344	0.00361688	0.00337604	0.00279227	0.00016593		-0.0200668	-0.0207624	-0.00773586	-0.00191839	-0.0066971	0.0198718	0.00995796	0.018693	0.0170812	0.00349772	0.0043955	0.0132499	0.0114057	0.00720999	0.0173482	0.000643949	0.00314054	0.00344043	0.00138869	0.00746626	0.0124584
	endosomes		-0.0271204	-0.030292	-0.0111825	-0.00325275	-0.0107624	0.0288865	0.0107624	0.0217926	0.0182491	0.00382937	0.00640509	0.0143785	0.0175973	0.011937	0.0291135	0.00122036	0.00469482	0.00686522	0.0023711	0.00874913	0.0267538	0.00759537	0.0083593	0.00929642	0.000472746		-0.0289637	-0.0299979	-0.0114825	-0.00309759	-0.0121417	0.028237	0.0106616	0.0214034	0.0196795	0.0043955	0.00668373	0.0154821	0.018876	0.012762	0.0291225	0.00117393	0.00447811	0.00685706	0.00230724	0.00946197	0.0263332
	mitochondria		-0.0708466	-0.079793	-0.0290689	-0.00834445	-0.0286588	0.0328416	0.0228984	0.0711929	0.0676091	0.0122297	0.0143785	0.0573889	0.0373667	0.0270411	0.0574702	0.00276265	0.0141875	0.0132945	0.00552502	0.033053	0.0503439	0.0186365	0.0173494	0.0153796	0.00190163		-0.0756728	-0.0790913	-0.0299633	-0.00802535	-0.0318587	0.0342293	0.025099	0.074448	0.0713692	0.0132499	0.0154821	0.058941	0.0404749	0.0280948	0.0603686	0.00260668	0.0133244	0.0128706	0.00553513	0.0332577	0.0511792
	lysosomes		-0.0741136	-0.0794645	-0.0262944	-0.00769469	-0.0260085	0.0808609	0.029327	0.0585118	0.0478493	0.0105446	0.0175973	0.0373667	0.0593911	0.0396357	0.0875296	0.00389884	0.0121706	0.0206143	0.00723598	0.0186665	0.0696779	0.0156185	0.0129158	0.0128917	-0.00288146		-0.0794254	-0.0788966	-0.0276925	-0.00740952	-0.030804	0.0779001	0.0279971	0.0551801	0.0522431	0.0114057	0.018876	0.0404749	0.0646134	0.0446106	0.0831007	0.00395134	0.0118643	0.024822	0.00763961	0.0214434	0.0693189
	Golgi		-0.041446	-0.0447634	-0.0169295	-0.00520853	-0.0194557	0.0243302	0.00945527	0.038219	0.0324755	0.00706461	0.011937	0.0270411	0.0396357	0.0327943	0.0551063	0.00396053	0.010303	0.0214394	0.00770306	0.0140591	0.0506173	0.0108439	0.00827989	0.00713877	-0.00327867		-0.0453173	-0.0460889	-0.0179463	-0.00517636	-0.0234062	0.0228251	0.00787691	0.0355733	0.0348721	0.00720999	0.012762	0.0280948	0.0446106	0.0376141	0.0554952	0.00400194	0.0102317	0.024546	0.00795583	0.0158921	0.0552473
	microtubules		-0.146905	-0.165742	-0.0615053	-0.0188898	-0.0645959	0.145491	0.048035	0.0970241	0.0757635	0.0153039	0.0291135	0.0574702	0.0875296	0.0551063	0.162998	0.00551449	0.019969	0.0325182	0.0114671	0.0353329	0.182092	0.0509104	0.0481802	0.0553548	0.00315145		-0.148983	-0.156447	-0.0607283	-0.0170597	-0.0688963	0.125613	0.0419881	0.0877975	0.079158	0.0173482	0.0291225	0.0603686	0.0831007	0.0554952	0.148719	0.00498084	0.019796	0.0357495	0.0111695	0.0408648	0.176055
	centrioles		-0.0041482	-0.00455065	-0.00175159	-0.000581573	-0.00234417	0.00039238	0.000119336	0.00376261	0.00319225	0.000622697	0.00122036	0.00276265	0.00389884	0.00396053	0.00551449	0.000462214	0.00121942	0.00286881	0.000983462	0.00156881	0.00640562	0.00141803	0.0011448	0.00104358	-0.000349674		-0.00412662	-0.00422132	-0.0016247	-0.000494189	-0.00234729	0.000792675	0.000172683	0.0031227	0.00301739	0.000643949	0.00117393	0.00260668	0.00395134	0.00400194	0.00498084	0.000510529	0.00116894	0.00295316	0.000991602	0.00167943	0.00591809
	gap junctions		-0.021599	-0.0241422	-0.00909807	-0.00281636	-0.0108276	0.00351395	0.00270856	0.018716	0.0176055	0.00347771	0.00469482	0.0141875	0.0121706	0.010303	0.019969	0.00121942	0.00717055	0.010313	0.00407021	0.0148619	0.0246824	0.0081005	0.00713196	0.00612219	-1.12425e-05		-0.0227627	-0.0238691	-0.00916285	-0.00264953	-0.0119249	0.00305399	0.00222637	0.0171729	0.0168266	0.00314054	0.00447811	0.0133244	0.0118643	0.0102317	0.019796	0.00116894	0.00642415	0.00971471	0.00396361	0.0144836	0.0277467
	tight junctions		-0.0257232	-0.0280437	-0.0108025	-0.00357823	-0.0146543	0.00380031	-5.06978e-05	0.0194073	0.0153562	0.00376542	0.00686522	0.0132945	0.0206143	0.0214394	0.0325182	0.00286881	0.010313	0.0248956	0.00833067	0.0125871	0.0453572	0.0118333	0.0106025	0.0109941	-0.00201773		-0.0292385	-0.0301607	-0.012007	-0.00372356	-0.0182664	0.000105474	-0.0024218	0.0166843	0.0164934	0.00344043	0.00685706	0.0128706	0.024822	0.024546	0.0357495	0.00295316	0.00971471	0.0254488	0.00852758	0.0140147	0.0561322
	desmosomes		-0.00920521	-0.010166	-0.00397558	-0.00136262	-0.0056734	-0.0013855	-0.000677351	0.00764552	0.00660667	0.00149004	0.0023711	0.00552502	0.00723598	0.00770306	0.0114671	0.000983462	0.00407021	0.00833067	0.00325438	0.00601289	0.0159956	0.00410092	0.0036566	0.00340461	-0.000754788		-0.00963618	-0.0100693	-0.00404481	-0.00127796	-0.00631	-0.00285726	-0.00138652	0.00687266	0.00692074	0.00138869	0.00230724	0.00553513	0.00763961	0.00795583	0.0111695	0.000991602	0.00396361	0.00852758	0.00322197	0.00664859	0.0177932
	adherens junctions		-0.0504965	-0.0572388	-0.0213107	-0.0066619	-0.0258196	0.00255833	0.00512201	0.0414963	0.0414208	0.00717038	0.00874913	0.033053	0.0186665	0.0140591	0.0353329	0.00156881	0.0148619	0.0125871	0.00601289	0.0397086	0.0480466	0.0181144	0.016393	0.0132533	0.00229904		-0.0566205	-0.0596057	-0.0228294	-0.00673354	-0.0302859	0.000852423	0.00419066	0.0421366	0.0429	0.00746626	0.00946197	0.0332577	0.0214434	0.0158921	0.0408648	0.00167943	0.0144836	0.0140147	0.00664859	0.0439574	0.0592677
	plasma membrane		-0.208281	-0.238238	-0.0939832	-0.0322735	-0.126404	0.00498314	-0.00854518	0.0905325	0.0670272	0.0100344	0.0267538	0.0503439	0.0696779	0.0506173	0.182092	0.00640562	0.0246824	0.0453572	0.0159956	0.0480466	0.383917	0.0982462	0.102283	0.122364	0.02009		-0.206262	-0.219514	-0.0876236	-0.0275374	-0.126435	-0.0126195	-0.0159919	0.07466	0.0664458	0.0124584	0.0263332	0.0511792	0.0693189	0.0552473	0.176055	0.00591809	0.0277467	0.0561322	0.0177932	0.0592677	0.380818
	actin filaments		-0.0583777	-0.0689339	-0.027079	-0.00909354	-0.0333193	0.015202	0.00417363	0.0312632	0.024249	0.00361688	0.00759537	0.0186365	0.0156185	0.0108439	0.0509104	0.00141803	0.0081005	0.0118333	0.00410092	0.0181144	0.0982462	0.0274528	0.0321974	0.035997	0.00690578		-0.0608512	-0.0655503	-0.0259343	-0.00798046	-0.0350852	0.00856103	0.000536191	0.0242647	0.0205204	0.00412587	0.00743028	0.0165191	0.0141804	0.0105758	0.0483601	0.00117501	0.00803683	0.0117527	0.00393022	0.0186634	0.0990013
	actin bundles		-0.0661625	-0.0782779	-0.0301406	-0.00998703	-0.0363687	0.0270119	0.00764117	0.0289942	0.0218643	0.00337604	0.0083593	0.0173494	0.0129158	0.00827989	0.0481802	0.0011448	0.00713196	0.0106025	0.0036566	0.016393	0.102283	0.0321974	0.0375459	0.0466001	0.00967199		-0.0674131	-0.0727505	-0.02882	-0.0088498	-0.0381649	0.0163945	0.00254385	0.0254562	0.0206897	0.00440164	0.00830404	0.0171068	0.0141525	0.00996404	0.0528313	0.00116323	0.00814117	0.0120595	0.00401306	0.0180515	0.108264
	actomyosin bundles		-0.0764765	-0.0904657	-0.0347567	-0.0115393	-0.0411681	0.042455	0.010985	0.0287981	0.019354	0.00279227	0.00929642	0.0153796	0.0128917	0.00713877	0.0553548	0.00104358	0.00612219	0.0109941	0.00340461	0.0132533	0.122364	0.035997	0.0466001	0.0598072	0.0123362		-0.074434	-0.0805207	-0.0319154	-0.00976112	-0.0415633	0.0266679	0.0042921	0.0242456	0.0177086	0.0044112	0.00897441	0.015102	0.01375	0.00937769	0.0588365	0.00118811	0.00772831	0.0124503	0.00392295	0.0152271	0.124105
	matrix adhesion		-0.0133823	-0.0157737	-0.00623553	-0.00216948	-0.00832751	-0.00202401	-0.00118242	0.00205626	0.00144488	0.00016593	0.000472746	0.00190163	-0.00288146	-0.00327867	0.00315145	-0.000349674	-1.12425e-05	-0.00201773	-0.000754788	0.00229904	0.02009	0.00690578	0.00967199	0.0123362	0.00496333		-0.0131257	-0.0143222	-0.00571402	-0.00183264	-0.00805492	-0.00158042	-0.0012236	0.0019621	0.000675652	0.000128284	0.000458508	0.00142407	-0.00289895	-0.00331347	0.00512759	-0.000334902	0.000205977	-0.00225101	-0.000749706	0.00177131	0.0211692
			bin = -2σ																										bin = -1.5σ
concordance heatmap Shape Mode 2	nucleoli [DFC)		0.239736	0.25309	0.0354806	0.00786595	0.0775073	-0.132752	-0.0536034	-0.111925	-0.0930605	-0.0202969	-0.0207967	-0.0729574	-0.0672322	-0.0329419	-0.112844	-0.00341535	-0.0151819	-0.0216501	-0.00648258	-0.0649071	-0.149793	-0.0449892	-0.0455121	-0.0427193	-0.0120259		0.250374	0.263967	0.0664834	0.0137452	0.0770387	-0.130835	-0.0530614	-0.108754	-0.091867	-0.0207017	-0.0249084	-0.0737998	-0.0681644	-0.0364112	-0.114926	-0.00367329	-0.0179318	-0.0221456	-0.0067533	-0.0651954	-0.15306
	nucleoli [GC)		0.25309	0.269181	0.0437628	0.00880734	0.0845047	-0.144767	-0.0588147	-0.121885	-0.10164	-0.0221305	-0.0227374	-0.0792629	-0.0723761	-0.03555	-0.12394	-0.00367146	-0.0164984	-0.0235044	-0.00705008	-0.0710413	-0.164716	-0.0494907	-0.0500904	-0.0469097	-0.0133675		0.263967	0.283462	0.0772563	0.0155329	0.0852821	-0.143614	-0.0586246	-0.120768	-0.102153	-0.0229344	-0.0276772	-0.081742	-0.0744053	-0.0402152	-0.128482	-0.00405046	-0.0199243	-0.0244994	-0.00748879	-0.0726065	-0.171642
	nuclear speckles		0.0354806	0.0437628	0.0439047	0.0066179	0.0334777	-0.0251921	-0.0102243	-0.0381656	-0.0346242	-0.00709232	-0.00791379	-0.0270298	-0.0231651	-0.012994	-0.0452075	-0.00127042	-0.00612067	-0.00952789	-0.00286962	-0.0277726	-0.0655168	-0.0198674	-0.0196705	-0.018732	-0.00532763		0.0664834	0.0772563	0.0413345	0.00791743	0.0363462	-0.0430683	-0.0182788	-0.0472165	-0.0409518	-0.00892364	-0.0110733	-0.0326519	-0.0278966	-0.0165749	-0.0536892	-0.00166463	-0.00841406	-0.0106449	-0.00328044	-0.030839	-0.075277
	cohesins		0.00786595	0.00880734	0.0066179	0.00109668	0.0073802	-0.00259143	5.93478e-05	-0.00567815	-0.00547826	-0.00125332	-0.00148484	-0.00498191	-0.00432856	-0.00252453	-0.00830752	-0.000268021	-0.00116998	-0.00182087	-0.000543773	-0.00504486	-0.0122782	-0.00374666	-0.00367062	-0.00354433	-0.00100237		0.0137452	0.0155329	0.00791743	0.00191243	0.00966145	-0.00451829	-0.000621216	-0.00778529	-0.0075428	-0.00175699	-0.00235001	-0.00690729	-0.00594986	-0.0037745	-0.0116134	-0.000392018	-0.00188775	-0.00248879	-0.000766625	-0.00698625	-0.0171377
	histones		0.0775073	0.0845047	0.0334777	0.0073802	0.0641147	0.00996297	0.0235001	-0.0209114	-0.0261965	-0.00721924	-0.00940672	-0.0338979	-0.0312135	-0.0201443	-0.0594675	-0.00224779	-0.00939173	-0.0168137	-0.00496985	-0.0413184	-0.103803	-0.0321885	-0.0313313	-0.031147	-0.00805573		0.0770387	0.0852821	0.0363462	0.00966145	0.0613693	0.0140823	0.0232426	-0.0166857	-0.0252982	-0.00678982	-0.0114985	-0.0333254	-0.0305371	-0.0217239	-0.0585733	-0.00238701	-0.0110138	-0.0159862	-0.00491902	-0.0402196	-0.102131
	nuclear envelope		-0.132752	-0.144767	-0.0251921	-0.00259143	0.00996297	0.42831	0.160159	0.106593	0.0603008	0.0229511	0.0136527	0.0505989	0.0484596	0.0160967	0.067987	-0.000541116	-0.00152833	-0.0148526	-0.00415173	-0.0227379	-0.0381513	-0.0157015	-0.00701704	-0.0128517	0.00289481		-0.130835	-0.143614	-0.0430683	-0.00451829	0.0140823	0.452925	0.158801	0.101196	0.054041	0.0224269	0.0194914	0.0449776	0.0548169	0.0178079	0.0600306	0.000100894	-0.00222268	-0.0131566	-0.00444048	-0.0223938	-0.0547183
	nuclear pores		-0.0536034	-0.0588147	-0.0102243	5.93478e-05	0.0235001	0.160159	0.101964	0.0965396	0.0666205	0.0119589	0.00818198	0.0253416	0.0176304	0.000456451	0.027067	-0.000615757	-0.000546524	-0.00866415	-0.00241028	-0.00194714	-0.0236815	-0.0094673	-0.00692383	-0.0109677	-0.000836571		-0.0530614	-0.0586246	-0.0182788	-0.000621216	0.0232426	0.158801	0.096963	0.0957705	0.0619483	0.0123585	0.00762018	0.0242001	0.0176013	0.000921928	0.0237803	-0.000571667	-0.00141219	-0.00736796	-0.00228257	-0.00411855	-0.0277384
	ER [Sec61 beta)		-0.111925	-0.121885	-0.0381656	-0.00567815	-0.0209114	0.106593	0.0965396	0.178161	0.145532	0.0242503	0.0235002	0.0778999	0.060708	0.0245401	0.0911179	0.00174473	0.00900695	0.000979701	0.00116975	0.0534852	0.0454265	0.00807339	0.0113538	0.00344421	0.0013883		-0.108754	-0.120768	-0.0472165	-0.00778529	-0.0166857	0.101196	0.0957705	0.179944	0.139066	0.0254877	0.0227961	0.0766231	0.0551965	0.0251525	0.0848917	0.00150543	0.00814565	0.00223912	0.00116519	0.0405781	0.034221
	ER [SERCA2)		-0.0930605	-0.10164	-0.0346242	-0.00547826	-0.0261965	0.0603008	0.0666205	0.145532	0.13181	0.0199196	0.0212512	0.0674353	0.0545699	0.0237744	0.080678	0.00170085	0.00920569	0.00235026	0.00183628	0.0617267	0.0461396	0.00889382	0.01066	0.00270195	-0.000476667		-0.091867	-0.102153	-0.0409518	-0.0075428	-0.0252982	0.054041	0.0619483	0.139066	0.122335	0.0205728	0.0202903	0.0669319	0.0508642	0.0259078	0.0758367	0.00177869	0.00916659	0.00517656	0.00225043	0.0492774	0.0387499
	peroxisomes		-0.0202969	-0.0221305	-0.00709232	-0.00125332	-0.00721924	0.0229511	0.0119589	0.0242503	0.0199196	0.00429125	0.00379294	0.0141719	0.012	0.00590193	0.0169852	0.000469977	0.00165892	0.000776369	0.000414253	0.00808008	0.00898684	0.00171752	0.00258679	0.00139857	0.000392754		-0.0207017	-0.0229344	-0.00892364	-0.00175699	-0.00678982	0.0224269	0.0123585	0.0254877	0.0205728	0.00457795	0.00462453	0.0145336	0.0124389	0.00679399	0.0171152	0.000499094	0.00191763	0.00146423	0.000487336	0.00725662	0.00763763
	endosomes		-0.0207967	-0.0227374	-0.00791379	-0.00148484	-0.00940672	0.0136527	0.00818198	0.0235002	0.0212512	0.00379294	0.00391071	0.0141492	0.0119988	0.00576424	0.0189122	0.000422685	0.00194727	0.000781458	0.000348083	0.0115356	0.0146344	0.0035621	0.00390143	0.0026067	0.00130368		-0.0249084	-0.0276772	-0.0110733	-0.00235001	-0.0114985	0.0194914	0.00762018	0.0227961	0.0202903	0.00462453	0.00583088	0.0163499	0.016008	0.00996202	0.0221029	0.000824029	0.00289168	0.00284718	0.00102315	0.011031	0.0155951
	mitochondria		-0.0729574	-0.0792629	-0.0270298	-0.00498191	-0.0338979	0.0505989	0.0253416	0.0778999	0.0674353	0.0141719	0.0141492	0.0549204	0.0499151	0.0301894	0.063183	0.00251121	0.00738544	0.00777907	0.00286731	0.0319861	0.0402038	0.0090627	0.0121297	0.0094635	0.000906092		-0.0737998	-0.081742	-0.0326519	-0.00690729	-0.0333254	0.0449776	0.0242001	0.0766231	0.0669319	0.0145336	0.0163499	0.0543572	0.0473322	0.0304244	0.0623693	0.00246285	0.00817626	0.00863359	0.00290441	0.0287842	0.0391731
	lysosomes		-0.0672322	-0.0723761	-0.0231651	-0.00432856	-0.0312135	0.0484596	0.0176304	0.060708	0.0545699	0.012	0.0119988	0.0499151	0.0564643	0.0383783	0.0580091	0.00338216	0.00852596	0.0161305	0.00522588	0.0274338	0.0359769	0.00786497	0.0105289	0.0115048	-0.00242407		-0.0681644	-0.0744053	-0.0278966	-0.00594986	-0.0305371	0.0548169	0.0176013	0.0551965	0.0508642	0.0124389	0.016008	0.0473322	0.0593117	0.0434636	0.059218	0.00387839	0.0102518	0.0168716	0.00523167	0.0238692	0.0346337
	Golgi		-0.0329419	-0.03555	-0.012994	-0.00252453	-0.0201443	0.0160967	0.000456451	0.0245401	0.0237744	0.00590193	0.00576424	0.0301894	0.0383783	0.0304273	0.0331192	0.00294658	0.00582604	0.0136267	0.00427921	0.00969767	0.0173949	0.00339978	0.00560568	0.00833816	-0.00291866		-0.0364112	-0.0402152	-0.0165749	-0.0037745	-0.0217239	0.0178079	0.000921928	0.0251525	0.0259078	0.00679399	0.00996202	0.0304244	0.0434636	0.0371722	0.0381096	0.00355704	0.00793882	0.0154684	0.00468456	0.0124672	0.0217272
	microtubules		-0.112844	-0.12394	-0.0452075	-0.00830752	-0.0594675	0.067987	0.027067	0.0911179	0.080678	0.0169852	0.0189122	0.063183	0.0580091	0.0331192	0.100686	0.00300725	0.011863	0.0167196	0.0054352	0.0517496	0.114513	0.0303792	0.0326736	0.0305727	0.00874687		-0.114926	-0.128482	-0.0536892	-0.0116134	-0.0585733	0.0600306	0.0237803	0.0848917	0.0758367	0.0171152	0.0221029	0.0623693	0.059218	0.0381096	0.100923	0.00363541	0.0149261	0.0186101	0.00598546	0.0494781	0.11725
	centrioles		-0.00341535	-0.00367146	-0.00127042	-0.000268021	-0.00224779	-0.000541116	-0.000615757	0.00174473	0.00170085	0.000469977	0.000422685	0.00251121	0.00338216	0.00294658	0.00300725	0.000458548	0.000859352	0.00272396	0.000807668	0.00152778	0.00421675	0.00112922	0.00144791	0.00178745	-0.000319985		-0.00367329	-0.00405046	-0.00166463	-0.000392018	-0.00238701	0.000100894	-0.000571667	0.00150543	0.00177869	0.000499094	0.000824029	0.00246285	0.00387839	0.00355704	0.00363541	0.000502805	0.00116181	0.00290288	0.000878743	0.00160558	0.00490547
	gap junctions		-0.0151819	-0.0164984	-0.00612067	-0.00116998	-0.00939173	-0.00152833	-0.000546524	0.00900695	0.00920569	0.00165892	0.00194727	0.00738544	0.00852596	0.00582604	0.011863	0.000859352	0.00314521	0.00911969	0.00225113	0.0108747	0.023145	0.00655574	0.00648705	0.0071341	-0.000104383		-0.0179318	-0.0199243	-0.00841406	-0.00188775	-0.0110138	-0.00222268	-0.00141219	0.00814565	0.00916659	0.00191763	0.00289168	0.00817626	0.0102518	0.00793882	0.0149261	0.00116181	0.00491997	0.0104676	0.00313574	0.0121852	0.0295452
	tight junctions		-0.0216501	-0.0235044	-0.00952789	-0.00182087	-0.0168137	-0.0148526	-0.00866415	0.000979701	0.00235026	0.000776369	0.000781458	0.00777907	0.0161305	0.0136267	0.0167196	0.00272396	0.00911969	0.0356307	0.00841145	0.0092516	0.05804	0.0174964	0.0152787	0.0239116	-0.00196189		-0.0221456	-0.0244994	-0.0106449	-0.00248879	-0.0159862	-0.0131566	-0.00736796	0.00223912	0.00517656	0.00146423	0.00284718	0.00863359	0.0168716	0.0154684	0.0186101	0.00290288	0.0104676	0.0284381	0.00806862	0.0142823	0.0554461
	desmosomes		-0.00648258	-0.00705008	-0.00286962	-0.000543773	-0.00496985	-0.00415173	-0.00241028	0.00116975	0.00183628	0.000414253	0.000348083	0.00286731	0.00522588	0.00427921	0.0054352	0.000807668	0.00225113	0.00841145	0.00233215	0.00380102	0.0150768	0.00410728	0.00427751	0.00600019	-0.00059399		-0.0067533	-0.00748879	-0.00328044	-0.000766625	-0.00491902	-0.00444048	-0.00228257	0.00116519	0.00225043	0.000487336	0.00102315	0.00290441	0.00523167	0.00468456	0.00598546	0.000878743	0.00313574	0.00806862	0.00242062	0.0050886	0.0161525
	adherens junctions		-0.0649071	-0.0710413	-0.0277726	-0.00504486	-0.0413184	-0.0227379	-0.00194714	0.0534852	0.0617267	0.00808008	0.0115356	0.0319861	0.0274338	0.00969767	0.0517496	0.00152778	0.0108747	0.0092516	0.00380102	0.0841456	0.0839641	0.0218233	0.020215	0.0114787	0.00104204		-0.0651954	-0.0726065	-0.030839	-0.00698625	-0.0402196	-0.0223938	-0.00411855	0.0405781	0.0492774	0.00725662	0.011031	0.0287842	0.0238692	0.0124672	0.0494781	0.00160558	0.0121852	0.0142823	0.0050886	0.0736704	0.0888
	plasma membrane		-0.149793	-0.164716	-0.0655168	-0.0122782	-0.103803	-0.0381513	-0.0236815	0.0454265	0.0461396	0.00898684	0.0146344	0.0402038	0.0359769	0.0173949	0.114513	0.00421675	0.023145	0.05804	0.0150768	0.0839641	0.302077	0.0922186	0.0855338	0.0934693	0.0243259		-0.15306	-0.171642	-0.075277	-0.0171377	-0.102131	-0.0547183	-0.0277384	0.034221	0.0387499	0.00763763	0.0155951	0.0391731	0.0346337	0.0217272	0.11725	0.00490547	0.0295452	0.0554461	0.0161525	0.0888	0.318764
	actin filaments		-0.0449892	-0.0494907	-0.0198674	-0.00374666	-0.0321885	-0.0157015	-0.0094673	0.00807339	0.00889382	0.00171752	0.0035621	0.0090627	0.00786497	0.00339978	0.0303792	0.00112922	0.00655574	0.0174964	0.00410728	0.0218233	0.0922186	0.0300763	0.0267723	0.029931	0.00784163		-0.0499619	-0.056136	-0.0246613	-0.00561299	-0.0333689	-0.0168268	-0.00881163	0.00913169	0.0102921	0.00197419	0.00436535	0.0108145	0.00768791	0.00396542	0.0354198	0.0010962	0.00827977	0.0149512	0.0042383	0.0265461	0.101402
	actin bundles		-0.0455121	-0.0500904	-0.0196705	-0.00367062	-0.0313313	-0.00701704	-0.00692383	0.0113538	0.01066	0.00258679	0.00390143	0.0121297	0.0105289	0.00560568	0.0326736	0.00144791	0.00648705	0.0152787	0.00427751	0.020215	0.0855338	0.0267723	0.0258864	0.0276319	0.00775897		-0.0511185	-0.0574716	-0.0250863	-0.00566383	-0.0330408	-0.00773942	-0.00678814	0.0102381	0.0101251	0.0025289	0.00515281	0.0124942	0.0102834	0.0066013	0.0386498	0.00139572	0.00846009	0.0153057	0.00444393	0.0229079	0.0995858
	actomyosin bundles		-0.0427193	-0.0469097	-0.018732	-0.00354433	-0.031147	-0.0128517	-0.0109677	0.00344421	0.00270195	0.00139857	0.0026067	0.0094635	0.0115048	0.00833816	0.0305727	0.00178745	0.0071341	0.0239116	0.00600019	0.0114787	0.0934693	0.029931	0.0276319	0.0334413	0.00748137		-0.0461152	-0.0517766	-0.0227135	-0.00516271	-0.0309893	-0.0110031	-0.00906248	0.00366191	0.00359986	0.00153086	0.00374446	0.00974027	0.0106795	0.00826965	0.0348818	0.00176501	0.00894949	0.0194156	0.00540959	0.0158323	0.100926
	matrix adhesion		-0.0120259	-0.0133675	-0.00532763	-0.00100237	-0.00805573	0.00289481	-0.000836571	0.0013883	-0.000476667	0.000392754	0.00130368	0.000906092	-0.00242407	-0.00291866	0.00874687	-0.000319985	-0.000104383	-0.00196189	-0.00059399	0.00104204	0.0243259	0.00784163	0.00775897	0.00748137	0.0045682		-0.0108855	-0.0122879	-0.00540824	-0.00122143	-0.00691856	-0.00191164	-0.00116317	0.00227929	0.000181928	0.000212487	0.000515026	0.00149434	-0.00219992	-0.00270469	0.00686845	-0.000276987	4.00299e-05	-0.00171892	-0.000523439	0.00219394	0.0200795
			bin = -2σ																										bin = -1.5σ
concordance heatmap Shape Mode 3	nucleoli [DFC)		0.337669	0.348121	0.0460582	0.0151699	0.0870034	-0.146887	-0.062164	-0.10945	-0.0940595	-0.023911	-0.0228881	-0.0779589	-0.0657639	-0.0364893	-0.130624	-0.00232953	-0.0179184	-0.0239467	-0.00715343	-0.0689396	-0.172364	-0.0566917	-0.0542619	-0.050877	-0.00811853		0.328562	0.340156	0.0608375	0.0130517	0.0887914	-0.140701	-0.0607684	-0.112545	-0.0982027	-0.0249823	-0.0232074	-0.0784809	-0.0690887	-0.0397069	-0.132582	-0.00270146	-0.0195918	-0.0263527	-0.00753069	-0.0671963	-0.170837
	nucleoli [GC)		0.348121	0.360408	0.0562365	0.0164055	0.0922284	-0.156885	-0.0665327	-0.118298	-0.10168	-0.025755	-0.0247458	-0.0842876	-0.0706659	-0.0393436	-0.141451	-0.00252291	-0.0194085	-0.0259263	-0.0077433	-0.0746706	-0.18717	-0.0615722	-0.0589214	-0.0552146	-0.00882277		0.340156	0.355486	0.0712014	0.0144696	0.0949111	-0.151574	-0.0655372	-0.122435	-0.106942	-0.0269766	-0.0252522	-0.0853507	-0.0743542	-0.0429991	-0.144574	-0.00293986	-0.0213255	-0.0286473	-0.00819731	-0.0731873	-0.186629
	nuclear speckles		0.0460582	0.0562365	0.0436903	0.00637895	0.0251836	-0.0476527	-0.0195169	-0.0387451	-0.0334876	-0.00839727	-0.00827211	-0.0280789	-0.0226653	-0.0132381	-0.0476223	-0.000854947	-0.00655012	-0.00882778	-0.00263478	-0.0252101	-0.0637018	-0.0209807	-0.0200613	-0.0188112	-0.00300656		0.0608375	0.0712014	0.046418	0.00771679	0.0312729	-0.0503045	-0.0207941	-0.043992	-0.0386597	-0.00967027	-0.00926128	-0.0311196	-0.0260211	-0.0158308	-0.0532273	-0.00109084	-0.00780609	-0.0106413	-0.00304841	-0.0269493	-0.069336
	cohesins		0.0151699	0.0164055	0.00637895	0.00149106	0.00889324	-0.00479195	-0.000685367	-0.00755983	-0.00720283	-0.00189714	-0.00208033	-0.00690966	-0.00554358	-0.00357557	-0.0120515	-0.000241826	-0.0017602	-0.00249315	-0.000743709	-0.00674251	-0.0174102	-0.00573874	-0.00549539	-0.0052189	-0.000842424		0.0130517	0.0144696	0.00771679	0.00201739	0.00979435	-0.00351418	7.4374e-05	-0.00755536	-0.00746472	-0.00198517	-0.00213225	-0.00702629	-0.00583568	-0.00393794	-0.0124811	-0.000288027	-0.00194404	-0.00282135	-0.000809658	-0.00674729	-0.0179465
	histones		0.0870034	0.0922284	0.0251836	0.00889324	0.0560731	0.00611723	0.0210724	-0.0115237	-0.0194661	-0.0071241	-0.00911198	-0.0305663	-0.0265537	-0.0196578	-0.0548173	-0.00145513	-0.00944088	-0.0148622	-0.00436967	-0.0352105	-0.0929209	-0.0307818	-0.02948	-0.0289872	-0.0046208		0.0887914	0.0949111	0.0312729	0.00979435	0.0603413	0.0111688	0.0222219	-0.017126	-0.0248726	-0.00765295	-0.00981043	-0.0329871	-0.0295921	-0.0224817	-0.0600703	-0.00175819	-0.0109261	-0.0168837	-0.00481614	-0.0364779	-0.100186
	nuclear envelope		-0.146887	-0.156885	-0.0476527	-0.00479195	0.00611723	0.4699	0.168156	0.0979559	0.0616893	0.023938	0.0157589	0.0379695	0.0458152	0.0159946	0.076536	-0.00139801	-0.00160013	-0.0132196	-0.00301806	-0.00336001	-0.043501	-0.0135699	-0.0108495	-0.0155883	-0.00379396		-0.140701	-0.151574	-0.0503045	-0.00351418	0.0111688	0.480318	0.16749	0.0912686	0.0546064	0.026416	0.0156301	0.0349655	0.0487021	0.013641	0.0726822	-0.00135865	-0.0022165	-0.0109985	-0.00357929	-0.0102294	-0.0575941
	nuclear pores		-0.062164	-0.0665327	-0.0195169	-0.000685367	0.0210724	0.168156	0.0995648	0.0892554	0.0598994	0.0117896	0.00659493	0.0216088	0.0154128	-0.000666779	0.0268725	-0.000732964	-0.00147688	-0.00739856	-0.00191029	-0.00229151	-0.0233332	-0.00811884	-0.00766519	-0.0105381	-0.00185646		-0.0607684	-0.0655372	-0.0207941	7.4374e-05	0.0222219	0.16749	0.0995121	0.0877586	0.059162	0.0132499	0.00664828	0.0219023	0.0149634	-0.00122447	0.0253578	-0.000799331	-0.00192834	-0.00722253	-0.00202089	-0.00245138	-0.0286764
	ER [Sec61 beta)		-0.10945	-0.118298	-0.0387451	-0.00755983	-0.0115237	0.0979559	0.0892554	0.156391	0.120675	0.0228045	0.0176732	0.067256	0.0430731	0.0204977	0.0760397	0.000521421	0.00523827	-0.000291123	0.000690688	0.0297432	0.0350481	0.00860223	0.00766148	0.00198746	-0.000307629		-0.112545	-0.122435	-0.043992	-0.00755536	-0.017126	0.0912686	0.0877586	0.156937	0.126083	0.0250554	0.0188898	0.0725184	0.0455282	0.023188	0.0794077	0.000928822	0.00590396	0.00259625	0.00165901	0.0358558	0.0354369
	ER [SERCA2)		-0.0940595	-0.10168	-0.0334876	-0.00720283	-0.0194661	0.0616893	0.0598994	0.120675	0.101685	0.018476	0.0155308	0.0589007	0.0404041	0.0228065	0.0693381	0.000882855	0.00657983	0.00430001	0.00200121	0.0336618	0.0432705	0.01105	0.0104028	0.00583265	-0.000631256		-0.0982027	-0.106942	-0.0386597	-0.00746472	-0.0248726	0.0546064	0.059162	0.126083	0.109468	0.020813	0.0170591	0.0656528	0.0431808	0.02529	0.0725931	0.00131908	0.00712888	0.00621207	0.00270539	0.0400055	0.0403916
	peroxisomes		-0.023911	-0.025755	-0.00839727	-0.00189714	-0.0071241	0.023938	0.0117896	0.0228045	0.018476	0.00469961	0.0038539	0.0133091	0.0106574	0.00634146	0.0180131	0.000232647	0.001627	0.00140872	0.00061605	0.00721078	0.0105233	0.00269191	0.00285276	0.00182238	-0.000210083		-0.0249823	-0.0269766	-0.00967027	-0.00198517	-0.00765295	0.026416	0.0132499	0.0250554	0.020813	0.00570101	0.00438838	0.0149121	0.0121905	0.00700514	0.0187628	0.000279484	0.00198773	0.00243499	0.000781649	0.00777727	0.00820965
	endosomes		-0.0228881	-0.0247458	-0.00827211	-0.00208033	-0.00911198	0.0157589	0.00659493	0.0176732	0.0155308	0.0038539	0.00439851	0.0117195	0.00945914	0.00462143	0.0191915	5.37839e-05	0.00168982	0.000534295	0.000332299	0.00932957	0.0166607	0.00466617	0.00461672	0.00265419	0.000369276		-0.0232074	-0.0252522	-0.00926128	-0.00213225	-0.00981043	0.0156301	0.00664828	0.0188898	0.0170591	0.00438838	0.00429265	0.0129852	0.0108069	0.0064469	0.0202729	0.00022168	0.00187654	0.00182946	0.000669377	0.00938056	0.0145593
	mitochondria		-0.0779589	-0.0842876	-0.0280789	-0.00690966	-0.0305663	0.0379695	0.0216088	0.067256	0.0589007	0.0133091	0.0117195	0.0510504	0.0366529	0.0293428	0.058333	0.00162111	0.0064601	0.00666628	0.00249487	0.0245707	0.0464672	0.0140248	0.013746	0.0119871	0.000986454		-0.0784809	-0.0853507	-0.0311196	-0.00702629	-0.0329871	0.0349655	0.0219023	0.0725184	0.0656528	0.0149121	0.0129852	0.0555311	0.0398092	0.0309848	0.059739	0.00192513	0.00639407	0.00720895	0.00268291	0.0262812	0.0397445
	lysosomes		-0.0657639	-0.0706659	-0.0226653	-0.00554358	-0.0265537	0.0458152	0.0154128	0.0430731	0.0404041	0.0106574	0.00945914	0.0366529	0.0396059	0.036767	0.0525557	0.00268346	0.00822729	0.0144996	0.00482616	0.0239363	0.0389909	0.010977	0.0123719	0.0141959	-0.000918495		-0.0690887	-0.0743542	-0.0260211	-0.00583568	-0.0295921	0.0487021	0.0149634	0.0455282	0.0431808	0.0121905	0.0108069	0.0398092	0.0470284	0.0425546	0.0566824	0.00296383	0.00919332	0.0168291	0.00506238	0.022333	0.0366169
	Golgi		-0.0364893	-0.0393436	-0.0132381	-0.00357557	-0.0196578	0.0159946	-0.000666779	0.0204977	0.0228065	0.00634146	0.00462143	0.0293428	0.036767	0.0496145	0.0343574	0.00408851	0.00671141	0.0149345	0.00502682	0.0120767	0.013985	0.00418524	0.00613806	0.0115303	-0.00173272		-0.0397069	-0.0429991	-0.0158308	-0.00393794	-0.0224817	0.013641	-0.00122447	0.023188	0.02529	0.00700514	0.0064469	0.0309848	0.0425546	0.049118	0.0395472	0.00380233	0.0081957	0.0174764	0.00530018	0.0115175	0.020064
	microtubules		-0.130624	-0.141451	-0.0476223	-0.0120515	-0.0548173	0.076536	0.0268725	0.0760397	0.0693381	0.0180131	0.0191915	0.058333	0.0525557	0.0343574	0.111202	0.00216537	0.0143776	0.01996	0.0064104	0.0515947	0.126132	0.0391995	0.0392491	0.0378357	0.00368854		-0.132582	-0.144574	-0.0532273	-0.0124811	-0.0600703	0.0726822	0.0253578	0.0794077	0.0725931	0.0187628	0.0202729	0.059739	0.0566824	0.0395472	0.11481	0.00251987	0.0156172	0.0222976	0.00666575	0.0485295	0.126431
	centrioles		-0.00232953	-0.00252291	-0.000854947	-0.000241826	-0.00145513	-0.00139801	-0.000732964	0.000521421	0.000882855	0.000232647	5.37839e-05	0.00162111	0.00268346	0.00408851	0.00216537	0.00128175	0.00085572	0.00237112	0.000816107	0.000723019	0.00339551	0.000939236	0.000917069	0.0019405	-0.000112423		-0.00270146	-0.00293986	-0.00109084	-0.000288027	-0.00175819	-0.00135865	-0.000799331	0.000928822	0.00131908	0.000279484	0.00022168	0.00192513	0.00296383	0.00380233	0.00251987	0.000957967	0.000829436	0.00201484	0.000726135	0.000825441	0.00385706
	gap junctions		-0.0179184	-0.0194085	-0.00655012	-0.0017602	-0.00944088	-0.00160013	-0.00147688	0.00523827	0.00657983	0.001627	0.00168982	0.0064601	0.00822729	0.00671141	0.0143776	0.00085572	0.00538025	0.013164	0.0035023	0.0114062	0.0310607	0.00966208	0.0101793	0.0124723	-1.51673e-05		-0.0195918	-0.0213255	-0.00780609	-0.00194404	-0.0109261	-0.0022165	-0.00192834	0.00590396	0.00712888	0.00198773	0.00187654	0.00639407	0.00919332	0.0081957	0.0156172	0.000829436	0.00613988	0.0133658	0.00342521	0.0116242	0.0338783
	tight junctions		-0.0239467	-0.0259263	-0.00882778	-0.00249315	-0.0148622	-0.0132196	-0.00739856	-0.000291123	0.00430001	0.00140872	0.000534295	0.00666628	0.0144996	0.0149345	0.01996	0.00237112	0.013164	0.0373456	0.00889373	0.0185531	0.0605637	0.0197093	0.0208233	0.0306591	-0.00111838		-0.0263527	-0.0286473	-0.0106413	-0.00282135	-0.0168837	-0.0109985	-0.00722253	0.00259625	0.00621207	0.00243499	0.00182946	0.00720895	0.0168291	0.0174764	0.0222976	0.00201484	0.0133658	0.032585	0.00823925	0.0176372	0.0615895
	desmosomes		-0.00715343	-0.0077433	-0.00263478	-0.000743709	-0.00436967	-0.00301806	-0.00191029	0.000690688	0.00200121	0.00061605	0.000332299	0.00249487	0.00482616	0.00502682	0.0064104	0.000816107	0.0035023	0.00889373	0.00255111	0.0056223	0.015474	0.0046433	0.0051803	0.00744351	-0.000344652		-0.00753069	-0.00819731	-0.00304841	-0.000809658	-0.00481614	-0.00357929	-0.00202089	0.00165901	0.00270539	0.000781649	0.000669377	0.00268291	0.00506238	0.00530018	0.00666575	0.000726135	0.00342521	0.00823925	0.00231762	0.00546131	0.0159657
	adherens junctions		-0.0689396	-0.0746706	-0.0252101	-0.00674251	-0.0352105	-0.00336001	-0.00229151	0.0297432	0.0336618	0.00721078	0.00932957	0.0245707	0.0239363	0.0120767	0.0515947	0.000723019	0.0114062	0.0185531	0.0056223	0.0519086	0.0932266	0.0274407	0.0262011	0.0228474	0.00120161		-0.0671963	-0.0731873	-0.0269493	-0.00674729	-0.0364779	-0.0102294	-0.00245138	0.0358558	0.0400055	0.00777727	0.00938056	0.0262812	0.022333	0.0115175	0.0485295	0.000825441	0.0116242	0.0176372	0.00546131	0.0580055	0.0861917
	plasma membrane		-0.172364	-0.18717	-0.0637018	-0.0174102	-0.0929209	-0.043501	-0.0233332	0.0350481	0.0432705	0.0105233	0.0166607	0.0464672	0.0389909	0.013985	0.126132	0.00339551	0.0310607	0.0605637	0.015474	0.0932266	0.323454	0.10583	0.100459	0.104433	0.0143133		-0.170837	-0.186629	-0.069336	-0.0179465	-0.100186	-0.0575941	-0.0286764	0.0354369	0.0403916	0.00820965	0.0145593	0.0397445	0.0366169	0.020064	0.126431	0.00385706	0.0338783	0.0615895	0.0159657	0.0861917	0.339556
	actin filaments		-0.0566917	-0.0615722	-0.0209807	-0.00573874	-0.0307818	-0.0135699	-0.00811884	0.00860223	0.01105	0.00269191	0.00466617	0.0140248	0.010977	0.00418524	0.0391995	0.000939236	0.00966208	0.0197093	0.0046433	0.0274407	0.10583	0.0363955	0.0341342	0.0363878	0.00572637		-0.0574207	-0.0627621	-0.0233069	-0.0059921	-0.0333028	-0.0155222	-0.00873391	0.00979004	0.0109716	0.00211575	0.00446653	0.0119008	0.0101224	0.00471777	0.0404878	0.000853651	0.0103528	0.0180588	0.00432641	0.0256772	0.110976
	actin bundles		-0.0542619	-0.0589214	-0.0200613	-0.00549539	-0.02948	-0.0108495	-0.00766519	0.00766148	0.0104028	0.00285276	0.00461672	0.013746	0.0123719	0.00613806	0.0392491	0.000917069	0.0101793	0.0208233	0.0051803	0.0262011	0.100459	0.0341342	0.0330299	0.0359682	0.0050391		-0.0573658	-0.0627269	-0.0232389	-0.00593481	-0.0327392	-0.010834	-0.00774775	0.0103158	0.0109978	0.00260889	0.00499349	0.0129189	0.0118045	0.00689193	0.0430901	0.00085966	0.0105997	0.0190173	0.00477924	0.023858	0.10802
	actomyosin bundles		-0.050877	-0.0552146	-0.0188112	-0.0052189	-0.0289872	-0.0155883	-0.0105381	0.00198746	0.00583265	0.00182238	0.00265419	0.0119871	0.0141959	0.0115303	0.0378357	0.0019405	0.0124723	0.0306591	0.00744351	0.0228474	0.104433	0.0363878	0.0359682	0.0446726	0.00498158		-0.0560686	-0.0611938	-0.0226872	-0.00582969	-0.0327607	-0.0105794	-0.00935131	0.00621451	0.00763641	0.00226412	0.00408525	0.0117481	0.015354	0.0125462	0.043598	0.00150782	0.012764	0.0257835	0.00640596	0.0203538	0.111648
	matrix adhesion		-0.00811853	-0.00882277	-0.00300656	-0.000842424	-0.0046208	-0.00379396	-0.00185646	-0.000307629	-0.000631256	-0.000210083	0.000369276	0.000986454	-0.000918495	-0.00173272	0.00368854	-0.000112423	-1.51673e-05	-0.00111838	-0.000344652	0.00120161	0.0143133	0.00572637	0.0050391	0.00498158	0.00188043		-0.00773964	-0.00846358	-0.00314419	-0.000813435	-0.00457085	-0.0032288	-0.00155195	0.000666991	-6.55696e-05	-0.00014587	0.000370101	0.00103846	-0.000962779	-0.00180723	0.00424326	-0.000125655	7.0933e-06	-0.00120184	-0.000346165	0.00110604	0.0142139
			bin = -2σ																										bin = -1.5σ
concordance heatmap Shape Mode 4	nucleoli [DFC)		0.327736	0.338826	0.0609478	0.0166125	0.0883071	-0.149646	-0.060639	-0.111679	-0.0994579	-0.0240711	-0.024706	-0.077888	-0.0710994	-0.0415188	-0.132322	-0.00291767	-0.01955	-0.0257002	-0.00798159	-0.0643009	-0.174394	-0.0530303	-0.0568349	-0.0570205	-0.00837096		0.331977	0.337626	0.0590221	0.0173585	0.0904772	-0.148691	-0.0612959	-0.111186	-0.0988043	-0.0245152	-0.0263372	-0.0798205	-0.0728843	-0.0433522	-0.133404	-0.00323366	-0.0205046	-0.0253905	-0.00832038	-0.063345	-0.175285
	nucleoli [GC)		0.338826	0.355192	0.0722591	0.0185342	0.0948984	-0.161646	-0.0659083	-0.122323	-0.109053	-0.0262288	-0.0270594	-0.0852424	-0.0765842	-0.0451763	-0.14531	-0.00320498	-0.0214458	-0.028109	-0.00874161	-0.0705773	-0.192172	-0.0584788	-0.0626903	-0.0627714	-0.00923438		0.337626	0.347262	0.0694735	0.0186437	0.0963904	-0.156337	-0.0649038	-0.119391	-0.10622	-0.0261001	-0.0281635	-0.0856715	-0.0769466	-0.0459941	-0.143643	-0.0034796	-0.0220646	-0.0272987	-0.0089442	-0.0682386	-0.189911
	nuclear speckles		0.0609478	0.0722591	0.0506197	0.00942692	0.0328915	-0.0535264	-0.0210262	-0.0444244	-0.0397849	-0.0096384	-0.0099904	-0.031569	-0.0267356	-0.0168348	-0.0543876	-0.00121122	-0.00804957	-0.0106157	-0.00331992	-0.0264968	-0.0728555	-0.0221799	-0.0236488	-0.0237677	-0.00350651		0.0590221	0.0694735	0.0452484	0.00788717	0.0335724	-0.0490642	-0.0193948	-0.0424339	-0.0380206	-0.00928484	-0.0101403	-0.031124	-0.0267081	-0.0169454	-0.0531599	-0.00129921	-0.00818842	-0.0103144	-0.00337772	-0.0251469	-0.0714729
	cohesins		0.0166125	0.0185342	0.00942692	0.00286019	0.0115498	-0.00527494	-0.000227224	-0.00873781	-0.00881288	-0.00232404	-0.00262681	-0.00824369	-0.00700396	-0.00488804	-0.0145821	-0.000358134	-0.00231958	-0.00319695	-0.000999595	-0.00754074	-0.0216193	-0.00652802	-0.00688885	-0.00696051	-0.00105336		0.0173585	0.0186437	0.00788717	0.00207002	0.0103468	-0.00509867	-0.000766635	-0.00836743	-0.00817418	-0.002078	-0.00244323	-0.00753733	-0.00644391	-0.00439923	-0.0131191	-0.000354523	-0.00215163	-0.00287057	-0.000933935	-0.00661267	-0.0193954
	histones		0.0883071	0.0948984	0.0328915	0.0115498	0.0597233	0.0110261	0.0196273	-0.0194085	-0.0277734	-0.0077656	-0.0105104	-0.0338119	-0.03057	-0.0237906	-0.0599883	-0.00192142	-0.0108558	-0.0165757	-0.00512834	-0.0348601	-0.102574	-0.0310215	-0.0324165	-0.0332344	-0.00511418		0.0904772	0.0963904	0.0335724	0.0103468	0.0622064	0.0105057	0.0212789	-0.0191276	-0.0275058	-0.00770483	-0.0112869	-0.0344181	-0.0315784	-0.0242317	-0.0617001	-0.00209014	-0.0114622	-0.0169022	-0.00541877	-0.0345801	-0.1051
	nuclear envelope		-0.149646	-0.161646	-0.0535264	-0.00527494	0.0110261	0.49173	0.16892	0.097945	0.0627735	0.0246769	0.0207966	0.035162	0.0501174	0.0121235	0.080169	-0.00175152	-9.51991e-05	-0.00999948	-0.00313477	-0.000679022	-0.0446927	-0.0121781	-0.00556808	-0.00608674	-0.00370252		-0.148691	-0.156337	-0.0490642	-0.00509867	0.0105057	0.481902	0.167731	0.0905319	0.0551979	0.0243379	0.0201399	0.0368753	0.0533126	0.0163609	0.0754233	-0.00148681	-0.000547776	-0.0141427	-0.00377486	-0.00638874	-0.048867
	nuclear pores		-0.060639	-0.0659083	-0.0210262	-0.000227224	0.0196273	0.16892	0.093166	0.0808807	0.0534879	0.0116893	0.00707532	0.0193676	0.0142606	-0.00171017	0.0269991	-0.000838718	-0.000837516	-0.00635628	-0.00181923	-0.00043192	-0.0238868	-0.0068582	-0.00581237	-0.0073291	-0.00175116		-0.0612959	-0.0649038	-0.0193948	-0.000766635	0.0212789	0.167731	0.0972821	0.0832811	0.0550618	0.0125719	0.00706796	0.0213934	0.0149243	-0.000736705	0.0252606	-0.000841026	-0.00107686	-0.00776691	-0.00214713	-0.000919992	-0.0275978
	ER [Sec61 beta)		-0.111679	-0.122323	-0.0444244	-0.00873781	-0.0194085	0.097945	0.0808807	0.144542	0.114013	0.023393	0.0180315	0.0682933	0.0441162	0.0208803	0.0796771	0.00109487	0.00797793	0.0029552	0.00199698	0.0335971	0.0438435	0.011341	0.0115338	0.00824279	0.000430117		-0.111186	-0.119391	-0.0424339	-0.00836743	-0.0191276	0.0905319	0.0832811	0.149462	0.118824	0.0242234	0.0196031	0.0713157	0.0466871	0.0244824	0.0786849	0.00136365	0.00860175	0.00271505	0.00224361	0.0360314	0.0367258
	ER [SERCA2)		-0.0994579	-0.109053	-0.0397849	-0.00881288	-0.0277734	0.0627735	0.0534879	0.114013	0.0976909	0.0195643	0.0164719	0.0629888	0.0442926	0.0263684	0.0745256	0.00160249	0.00931181	0.00746738	0.00346457	0.0360203	0.0497246	0.0127326	0.012967	0.0106518	-7.85868e-05		-0.0988043	-0.10622	-0.0380206	-0.00817418	-0.0275058	0.0551979	0.0550618	0.118824	0.103388	0.02011	0.0179742	0.0651692	0.0453708	0.027916	0.0733139	0.00182572	0.0095321	0.00657395	0.00343414	0.0390644	0.0430911
	peroxisomes		-0.0240711	-0.0262288	-0.0096384	-0.00232404	-0.0077656	0.0246769	0.0116893	0.023393	0.0195643	0.00497834	0.00440108	0.0143555	0.0120465	0.00708643	0.0189273	0.000388692	0.00239425	0.0023321	0.00101277	0.00792593	0.0110266	0.00271368	0.00302162	0.00294587	-8.62465e-05		-0.0245152	-0.0261001	-0.00928484	-0.002078	-0.00770483	0.0243379	0.0125719	0.0242234	0.02011	0.00499171	0.00454219	0.0145951	0.0123296	0.00732805	0.0185418	0.000418973	0.0024356	0.00212273	0.000922804	0.00773357	0.0100851
	endosomes		-0.024706	-0.0270594	-0.0099904	-0.00262681	-0.0105104	0.0207966	0.00707532	0.0180315	0.0164719	0.00440108	0.00453939	0.0129204	0.0128578	0.00863629	0.0218561	0.00032337	0.00282982	0.00274417	0.00118629	0.00927038	0.0171787	0.00444162	0.00521358	0.00516144	0.000165991		-0.0263372	-0.0281635	-0.0101403	-0.00244323	-0.0112869	0.0201399	0.00706796	0.0196031	0.0179742	0.00454219	0.00563864	0.0145766	0.0149824	0.0104641	0.0230568	0.000463676	0.00325419	0.00315375	0.0013988	0.00979111	0.0161218
	mitochondria		-0.077888	-0.0852424	-0.031569	-0.00824369	-0.0338119	0.035162	0.0193676	0.0682933	0.0629888	0.0143555	0.0129204	0.0569633	0.0420572	0.0319049	0.0592311	0.0022224	0.00717848	0.00740861	0.00294565	0.0239651	0.041769	0.0119127	0.0127498	0.012687	0.00101385		-0.0798205	-0.0856715	-0.031124	-0.00753733	-0.0344181	0.0368753	0.0213934	0.0713157	0.0651692	0.0145951	0.0145766	0.0561748	0.0420504	0.0305231	0.0604098	0.00222466	0.00756442	0.00642588	0.00291548	0.0253098	0.0412638
	lysosomes		-0.0710994	-0.0765842	-0.0267356	-0.00700396	-0.03057	0.0501174	0.0142606	0.0441162	0.0442926	0.0120465	0.0128578	0.0420572	0.0526611	0.0450992	0.0582101	0.0030025	0.0106171	0.0195619	0.0061683	0.0234013	0.0396665	0.00932047	0.010803	0.0149558	-0.00157271		-0.0728843	-0.0769466	-0.0267081	-0.00644391	-0.0315784	0.0533126	0.0149243	0.0466871	0.0453708	0.0123296	0.0149824	0.0420504	0.0552748	0.046226	0.0612144	0.00327488	0.0106885	0.0181241	0.00636861	0.0218895	0.040146
	Golgi		-0.0415188	-0.0451763	-0.0168348	-0.00488804	-0.0237906	0.0121235	-0.00171017	0.0208803	0.0263684	0.00708643	0.00863629	0.0319049	0.0450992	0.0481893	0.0420851	0.00349157	0.00860045	0.0194765	0.00578131	0.012224	0.026009	0.00594324	0.0069755	0.0127861	-0.00206835		-0.0433522	-0.0459941	-0.0169454	-0.00439923	-0.0242317	0.0163609	-0.000736705	0.0244824	0.027916	0.00732805	0.0104641	0.0305231	0.046226	0.0447325	0.0436924	0.00352752	0.00899584	0.0183957	0.00624131	0.0124306	0.026811
	microtubules		-0.132322	-0.14531	-0.0543876	-0.0145821	-0.0599883	0.080169	0.0269991	0.0796771	0.0745256	0.0189273	0.0218561	0.0592311	0.0582101	0.0420851	0.115827	0.0026475	0.0172238	0.0240957	0.00790101	0.0490009	0.134594	0.0382201	0.0431616	0.0457514	0.00421741		-0.133404	-0.143643	-0.0531599	-0.0131191	-0.0617001	0.0754233	0.0252606	0.0786849	0.0733139	0.0185418	0.0230568	0.0604098	0.0612144	0.0436924	0.114659	0.00298814	0.0175393	0.0231302	0.00814581	0.0461036	0.132107
	centrioles		-0.00291767	-0.00320498	-0.00121122	-0.000358134	-0.00192142	-0.00175152	-0.000838718	0.00109487	0.00160249	0.000388692	0.00032337	0.0022224	0.0030025	0.00349157	0.0026475	0.000570995	0.000877808	0.00239603	0.000719465	0.00108848	0.00438143	0.000981023	0.000947493	0.0015668	-0.000147852		-0.00323366	-0.0034796	-0.00129921	-0.000354523	-0.00209014	-0.00148681	-0.000841026	0.00136365	0.00182572	0.000418973	0.000463676	0.00222466	0.00327488	0.00352752	0.00298814	0.000722374	0.000880387	0.00224904	0.000705392	0.00104328	0.00466778
	gap junctions		-0.01955	-0.0214458	-0.00804957	-0.00231958	-0.0108558	-9.51991e-05	-0.000837516	0.00797793	0.00931181	0.00239425	0.00282982	0.00717848	0.0106171	0.00860045	0.0172238	0.000877808	0.00570617	0.0114031	0.0035846	0.0122565	0.0312932	0.00814161	0.00873411	0.0104689	-0.000107001		-0.0205046	-0.0220646	-0.00818842	-0.00215163	-0.0114622	-0.000547776	-0.00107686	0.00860175	0.0095321	0.0024356	0.00325419	0.00756442	0.0106885	0.00899584	0.0175393	0.000880387	0.00558619	0.0114487	0.00359468	0.0123356	0.0318224
	tight junctions		-0.0257002	-0.028109	-0.0106157	-0.00319695	-0.0165757	-0.00999948	-0.00635628	0.0029552	0.00746738	0.0023321	0.00274417	0.00740861	0.0195619	0.0194765	0.0240957	0.00239603	0.0114031	0.0300413	0.00796412	0.0168819	0.0582448	0.0155569	0.015727	0.0216902	-0.00128705		-0.0253905	-0.0272987	-0.0103144	-0.00287057	-0.0169022	-0.0141427	-0.00776691	0.00271505	0.00657395	0.00212273	0.00315375	0.00642588	0.0181241	0.0183957	0.0231302	0.00224904	0.0114487	0.0312603	0.00851337	0.0161459	0.0617748
	desmosomes		-0.00798159	-0.00874161	-0.00331992	-0.000999595	-0.00512834	-0.00313477	-0.00181923	0.00199698	0.00346457	0.00101277	0.00118629	0.00294565	0.0061683	0.00578131	0.00790101	0.000719465	0.0035846	0.00796412	0.00244732	0.00619724	0.0163265	0.00397763	0.00442635	0.00590933	-0.000403399		-0.00832038	-0.0089442	-0.00337772	-0.000933935	-0.00541877	-0.00377486	-0.00214713	0.00224361	0.00343414	0.000922804	0.0013988	0.00291548	0.00636861	0.00624131	0.00814581	0.000705392	0.00359468	0.00851337	0.0026132	0.00604264	0.0169773
	adherens junctions		-0.0643009	-0.0705773	-0.0264968	-0.00754074	-0.0348601	-0.000679022	-0.00043192	0.0335971	0.0360203	0.00792593	0.00927038	0.0239651	0.0234013	0.012224	0.0490009	0.00108848	0.0122565	0.0168819	0.00619724	0.0459709	0.0870757	0.0228847	0.0229302	0.0208993	0.000960001		-0.063345	-0.0682386	-0.0251469	-0.00661267	-0.0345801	-0.00638874	-0.000919992	0.0360314	0.0390644	0.00773357	0.00979111	0.0253098	0.0218895	0.0124306	0.0461036	0.00104328	0.0123356	0.0161459	0.00604264	0.0530199	0.0790321
	plasma membrane		-0.174394	-0.192172	-0.0728555	-0.0216193	-0.102574	-0.0446927	-0.0238868	0.0438435	0.0497246	0.0110266	0.0171787	0.041769	0.0396665	0.026009	0.134594	0.00438143	0.0312932	0.0582448	0.0163265	0.0870757	0.343934	0.10017	0.105008	0.1104	0.0150938		-0.175285	-0.189911	-0.0714729	-0.0193954	-0.1051	-0.048867	-0.0275978	0.0367258	0.0430911	0.0100851	0.0161218	0.0412638	0.040146	0.026811	0.132107	0.00466778	0.0318224	0.0617748	0.0169773	0.0790321	0.345184
	actin filaments		-0.0530303	-0.0584788	-0.0221799	-0.00652802	-0.0310215	-0.0121781	-0.0068582	0.011341	0.0127326	0.00271368	0.00444162	0.0119127	0.00932047	0.00594324	0.0382201	0.000981023	0.00814161	0.0155569	0.00397763	0.0228847	0.10017	0.0313376	0.0327206	0.0345273	0.00595927		-0.0573513	-0.0622071	-0.0234256	-0.00634643	-0.0341709	-0.0143009	-0.00841528	0.0100765	0.0115468	0.00258674	0.00458159	0.0120491	0.00895472	0.00465328	0.0405529	0.000960014	0.00878704	0.0162849	0.0041971	0.0223341	0.110885
	actin bundles		-0.0568349	-0.0626903	-0.0236488	-0.00688885	-0.0324165	-0.00556808	-0.00581237	0.0115338	0.012967	0.00302162	0.00521358	0.0127498	0.010803	0.0069755	0.0431616	0.000947493	0.00873411	0.015727	0.00442635	0.0229302	0.105008	0.0327206	0.0355048	0.0377932	0.00630093		-0.0575537	-0.0624409	-0.0234464	-0.00624886	-0.0331539	-0.00528991	-0.00615927	0.0112961	0.0119437	0.0030806	0.00524323	0.013237	0.0106733	0.00648075	0.0429649	0.000982404	0.00909197	0.01577	0.00458374	0.0206669	0.104807
	actomyosin bundles		-0.0570205	-0.0627714	-0.0237677	-0.00696051	-0.0332344	-0.00608674	-0.0073291	0.00824279	0.0106518	0.00294587	0.00516144	0.012687	0.0149558	0.0127861	0.0457514	0.0015668	0.0104689	0.0216902	0.00590933	0.0208993	0.1104	0.0345273	0.0377932	0.0426321	0.00624139		-0.0583622	-0.0632193	-0.0237552	-0.00637519	-0.0340362	-0.00415522	-0.00739073	0.0075051	0.00868904	0.00285793	0.00509304	0.0123418	0.0138541	0.0106902	0.0457808	0.00138887	0.0100196	0.0206527	0.00563963	0.0165296	0.112345
	matrix adhesion		-0.00837096	-0.00923438	-0.00350651	-0.00105336	-0.00511418	-0.00370252	-0.00175116	0.000430117	-7.85868e-05	-8.62465e-05	0.000165991	0.00101385	-0.00157271	-0.00206835	0.00421741	-0.000147852	-0.000107001	-0.00128705	-0.000403399	0.000960001	0.0150938	0.00595927	0.00630093	0.00624139	0.00254617		-0.0099212	-0.0107934	-0.00406968	-0.00110903	-0.00594395	-0.00309393	-0.00166666	0.000692515	-1.63132e-05	-0.000102114	0.000119943	0.0013881	-0.0017917	-0.00246901	0.00532344	-0.000186113	2.68524e-05	-0.00147455	-0.000488067	0.000895488	0.0178372
			bin = -2σ																										bin = -1.5σ
concordance heatmap Shape Mode 5	nucleoli [DFC)		0.239819	0.255973	0.0457369	0.0136505	0.0790784	-0.119564	-0.0492643	-0.0947166	-0.0842924	-0.0210916	-0.0219973	-0.0721585	-0.0619663	-0.0369947	-0.115099	-0.0033789	-0.0161679	-0.0227499	-0.00650763	-0.0544971	-0.15443	-0.0478759	-0.0537822	-0.0492407	-0.00825437		0.266909	0.27697	0.0573342	0.0158575	0.0825213	-0.130023	-0.0521	-0.103203	-0.089349	-0.022664	-0.0221917	-0.0770658	-0.0689145	-0.0399873	-0.121088	-0.00369473	-0.0177101	-0.0230714	-0.00730812	-0.0568884	-0.158517
	nucleoli [GC)		0.255973	0.274446	0.0540386	0.0152426	0.0874817	-0.130846	-0.0539075	-0.10586	-0.0941593	-0.0234877	-0.0244528	-0.0805622	-0.0680697	-0.0410455	-0.129057	-0.00378315	-0.0180815	-0.0253248	-0.00727618	-0.0606657	-0.173848	-0.0539941	-0.0605899	-0.0554734	-0.00932884		0.27697	0.290462	0.0667059	0.0175312	0.0893144	-0.139345	-0.0560707	-0.111606	-0.0968362	-0.0243805	-0.0240299	-0.0833292	-0.0732531	-0.0429675	-0.13208	-0.00399195	-0.01921	-0.0249423	-0.00791361	-0.0617548	-0.173468
	nuclear speckles		0.0457369	0.0540386	0.0274227	0.00659148	0.0309885	-0.0312033	-0.0111682	-0.0317374	-0.0284215	-0.00725759	-0.00794335	-0.0250125	-0.0209953	-0.0133939	-0.0428259	-0.00125947	-0.00624015	-0.00914495	-0.00264714	-0.0202634	-0.0619818	-0.0193303	-0.0213438	-0.0198055	-0.0032877		0.0573342	0.0667059	0.0423952	0.00860328	0.0350213	-0.0387171	-0.0155012	-0.0403523	-0.0357006	-0.00875239	-0.00897487	-0.0308544	-0.0254857	-0.0164213	-0.0508433	-0.00157534	-0.00746602	-0.0099478	-0.00317384	-0.0237263	-0.0694913
	cohesins		0.0136505	0.0152426	0.00659148	0.00195464	0.0108347	-0.00339081	0.000554339	-0.00703016	-0.00710685	-0.00193295	-0.002266	-0.00720804	-0.00605759	-0.00407062	-0.0123892	-0.000411138	-0.00184396	-0.00275157	-0.000789239	-0.00612366	-0.0184534	-0.00574909	-0.00632758	-0.00589522	-0.000983055		0.0158575	0.0175312	0.00860328	0.00229453	0.0108762	-0.00433436	-0.000465322	-0.00854845	-0.00826149	-0.00213055	-0.00227998	-0.00792517	-0.00662294	-0.00441207	-0.0133571	-0.000437516	-0.00205089	-0.00279044	-0.000890082	-0.00653885	-0.0193477
	histones		0.0790784	0.0874817	0.0309885	0.0108347	0.0621268	0.0132242	0.0214541	-0.0222441	-0.0287633	-0.0081372	-0.0115355	-0.0359083	-0.0315959	-0.0234689	-0.0630124	-0.0023156	-0.0108131	-0.0168595	-0.00484009	-0.035023	-0.105844	-0.0327581	-0.0353597	-0.033236	-0.00546267		0.0825213	0.0893144	0.0350213	0.0108762	0.0605472	0.0120813	0.0202648	-0.02314	-0.0291028	-0.00809804	-0.010522	-0.0350003	-0.0324329	-0.0231741	-0.0616432	-0.0024493	-0.0108289	-0.0158413	-0.00505057	-0.034109	-0.101777
	nuclear envelope		-0.119564	-0.130846	-0.0312033	-0.00339081	0.0132242	0.46219	0.16061	0.0733626	0.0415438	0.0217971	0.0158175	0.0351304	0.0474728	0.0139112	0.05513	-0.000956155	-0.00573087	-0.0134155	-0.00489052	-0.0162377	-0.0659814	-0.0192148	-0.0110594	-0.01506	-0.00359258		-0.130023	-0.139345	-0.0387171	-0.00433436	0.0120813	0.474039	0.160821	0.0779577	0.0437378	0.0228298	0.0155955	0.0383628	0.0505483	0.0143344	0.0596722	-0.00158555	-0.00409942	-0.0135316	-0.00461179	-0.0146223	-0.0608233
	nuclear pores		-0.0492643	-0.0539075	-0.0111682	0.000554339	0.0214541	0.16061	0.0926655	0.0733982	0.047748	0.011457	0.00466635	0.0208476	0.0123499	-0.00033739	0.015935	-0.000676819	-0.00266092	-0.00766591	-0.0023033	-0.00689767	-0.0347114	-0.0104825	-0.00866541	-0.0099457	-0.001521		-0.0521	-0.0560707	-0.0155012	-0.000465322	0.0202648	0.160821	0.0933771	0.075842	0.0495539	0.01167	0.00527024	0.0232443	0.0123178	0.00032668	0.0189186	-0.000847372	-0.00217863	-0.00717333	-0.00227554	-0.00551405	-0.0315215
	ER [Sec61 beta)		-0.0947166	-0.10586	-0.0317374	-0.00703016	-0.0222441	0.0733626	0.0733982	0.13319	0.107763	0.0224012	0.0155057	0.0705612	0.0391239	0.0221452	0.0675258	0.00140565	0.00686111	0.00235408	0.00132659	0.0278757	0.0321053	0.00758555	0.0114894	0.00652753	0.00196346		-0.103203	-0.111606	-0.0403523	-0.00854845	-0.02314	0.0779577	0.075842	0.138981	0.112512	0.0233886	0.0173185	0.0750794	0.0434725	0.0262777	0.0727743	0.00171038	0.00763086	0.00341728	0.00187645	0.0293796	0.0283032
	ER [SERCA2)		-0.0842924	-0.0941593	-0.0284215	-0.00710685	-0.0287633	0.0415438	0.047748	0.107763	0.098221	0.0188842	0.0150794	0.0650829	0.0400237	0.025824	0.0641325	0.00184128	0.00824863	0.00575111	0.00240687	0.0350619	0.0348948	0.00846533	0.0108962	0.00555207	0.000339491		-0.089349	-0.0968362	-0.0357006	-0.00826149	-0.0291028	0.0437378	0.0495539	0.112512	0.101251	0.0196671	0.0161934	0.068531	0.0438241	0.0292623	0.0670226	0.00213722	0.00866142	0.00660294	0.00290328	0.0336636	0.0284104
	peroxisomes		-0.0210916	-0.0234877	-0.00725759	-0.00193295	-0.0081372	0.0217971	0.011457	0.0224012	0.0188842	0.00519797	0.00371391	0.0151482	0.0113324	0.00703606	0.0163324	0.000492745	0.00187173	0.00168525	0.000412732	0.00624333	0.0070403	0.00150078	0.00287645	0.00155951	0.000415859		-0.022664	-0.0243805	-0.00875239	-0.00213055	-0.00809804	0.0228298	0.01167	0.0233886	0.0196671	0.00504002	0.00421501	0.0159262	0.0124903	0.0077722	0.0173002	0.000499974	0.00205134	0.00188262	0.000750391	0.00633249	0.00649076
	endosomes		-0.0219973	-0.0244528	-0.00794335	-0.002266	-0.0115355	0.0158175	0.00466635	0.0155057	0.0150794	0.00371391	0.00487218	0.0144493	0.0155309	0.0108295	0.020506	0.000489021	0.00271594	0.00361866	0.00104749	0.00812309	0.0144276	0.00342576	0.005454	0.00390458	0.000353648		-0.0221917	-0.0240299	-0.00897487	-0.00227998	-0.010522	0.0155955	0.00527024	0.0173185	0.0161934	0.00421501	0.00431014	0.0147628	0.0135778	0.00983454	0.0188692	0.000673148	0.00236124	0.00243148	0.000928973	0.00734867	0.0109122
	mitochondria		-0.0721585	-0.0805622	-0.0250125	-0.00720804	-0.0359083	0.0351304	0.0208476	0.0705612	0.0650829	0.0151482	0.0144493	0.0570982	0.0416906	0.0294724	0.0598974	0.00199604	0.00725008	0.00698289	0.00230011	0.0252876	0.0369085	0.00891318	0.0127575	0.00868867	0.0012842		-0.0770658	-0.0833292	-0.0308544	-0.00792517	-0.0350003	0.0383628	0.0232443	0.0750794	0.068531	0.0159262	0.0147628	0.0589935	0.0421482	0.0297393	0.0605201	0.00213084	0.00734046	0.00619258	0.00259166	0.0245446	0.030907
	lysosomes		-0.0619663	-0.0680697	-0.0209953	-0.00605759	-0.0315959	0.0474728	0.0123499	0.0391239	0.0400237	0.0113324	0.0155309	0.0416906	0.0542983	0.0438593	0.0567426	0.00327655	0.00924509	0.0184702	0.00474485	0.0214756	0.0390357	0.00739935	0.0131065	0.0103588	-0.00170083		-0.0689145	-0.0732531	-0.0254857	-0.00662294	-0.0324329	0.0505483	0.0123178	0.0434725	0.0438241	0.0124903	0.0135778	0.0421482	0.0587813	0.0451855	0.0584558	0.00369559	0.010286	0.0185395	0.00603877	0.0185017	0.0350566
	Golgi		-0.0369947	-0.0410455	-0.0133939	-0.00407062	-0.0234689	0.0139112	-0.00033739	0.0221452	0.025824	0.00703606	0.0108295	0.0294724	0.0438593	0.0373171	0.0413856	0.00329747	0.00805797	0.0186506	0.00477029	0.0151085	0.0301	0.00476587	0.00971155	0.00812974	-0.0022349		-0.0399873	-0.0429675	-0.0164213	-0.00441207	-0.0231741	0.0143344	0.00032668	0.0262777	0.0292623	0.0077722	0.00983454	0.0297393	0.0451855	0.0395662	0.0404335	0.0036311	0.00859166	0.0168546	0.00571461	0.0125507	0.0227913
	microtubules		-0.115099	-0.129057	-0.0428259	-0.0123892	-0.0630124	0.05513	0.015935	0.0675258	0.0641325	0.0163324	0.020506	0.0598974	0.0567426	0.0413856	0.105548	0.00359149	0.0144552	0.0223874	0.00616406	0.0422234	0.128415	0.0359651	0.045719	0.0414354	0.00497623		-0.121088	-0.13208	-0.0508433	-0.0133571	-0.0616432	0.0596722	0.0189186	0.0727743	0.0670226	0.0173002	0.0188692	0.0605201	0.0584558	0.0404335	0.10577	0.00372617	0.0148151	0.0205818	0.00687962	0.0400614	0.123449
	centrioles		-0.0033789	-0.00378315	-0.00125947	-0.000411138	-0.0023156	-0.000956155	-0.000676819	0.00140565	0.00184128	0.000492745	0.000489021	0.00199604	0.00327655	0.00329747	0.00359149	0.000542612	0.000998822	0.00255495	0.00073386	0.00162151	0.00576962	0.00118493	0.00166088	0.00153158	-0.00012933		-0.00369473	-0.00399195	-0.00157534	-0.000437516	-0.0024493	-0.00158555	-0.000847372	0.00171038	0.00213722	0.000499974	0.000673148	0.00213084	0.00369559	0.0036311	0.00372617	0.00056916	0.00127203	0.00285913	0.000921846	0.00169995	0.00573831
	gap junctions		-0.0161679	-0.0180815	-0.00624015	-0.00184396	-0.0108131	-0.00573087	-0.00266092	0.00686111	0.00824863	0.00187173	0.00271594	0.00725008	0.00924509	0.00805797	0.0144552	0.000998822	0.00416766	0.00984967	0.00306386	0.0114699	0.0296184	0.00798275	0.00894756	0.00882477	7.64399e-05		-0.0177101	-0.01921	-0.00746602	-0.00205089	-0.0108289	-0.00409942	-0.00217863	0.00763086	0.00866142	0.00205134	0.00236124	0.00734046	0.010286	0.00859166	0.0148151	0.00127203	0.00514416	0.0102684	0.00328889	0.0112065	0.0286101
	tight junctions		-0.0227499	-0.0253248	-0.00914495	-0.00275157	-0.0168595	-0.0134155	-0.00766591	0.00235408	0.00575111	0.00168525	0.00361866	0.00698289	0.0184702	0.0186506	0.0223874	0.00255495	0.00984967	0.0285403	0.00751614	0.0170797	0.0608834	0.0164094	0.0195769	0.0192184	-0.00138946		-0.0230714	-0.0249423	-0.0099478	-0.00279044	-0.0158413	-0.0135316	-0.00717333	0.00341728	0.00660294	0.00188262	0.00243148	0.00619258	0.0185395	0.0168546	0.0205818	0.00285913	0.0102684	0.0257427	0.00773492	0.0133058	0.0562434
	desmosomes		-0.00650763	-0.00727618	-0.00264714	-0.000789239	-0.00484009	-0.00489052	-0.0023033	0.00132659	0.00240687	0.000412732	0.00104749	0.00230011	0.00474485	0.00477029	0.00616406	0.00073386	0.00306386	0.00751614	0.00216803	0.00574867	0.017056	0.00441122	0.00508063	0.00529331	-0.000383029		-0.00730812	-0.00791361	-0.00317384	-0.000890082	-0.00505057	-0.00461179	-0.00227554	0.00187645	0.00290328	0.000750391	0.000928973	0.00259166	0.00603877	0.00571461	0.00687962	0.000921846	0.00328889	0.00773492	0.00244255	0.00478688	0.0164558
	adherens junctions		-0.0544971	-0.0606657	-0.0202634	-0.00612366	-0.035023	-0.0162377	-0.00689767	0.0278757	0.0350619	0.00624333	0.00812309	0.0252876	0.0214756	0.0151085	0.0422234	0.00162151	0.0114699	0.0170797	0.00574867	0.0497891	0.0749296	0.0217662	0.0219476	0.0166352	0.00106399		-0.0568884	-0.0617548	-0.0237263	-0.00653885	-0.034109	-0.0146223	-0.00551405	0.0293796	0.0336636	0.00633249	0.00734867	0.0245446	0.0185017	0.0125507	0.0400614	0.00169995	0.0112065	0.0133058	0.00478688	0.0520783	0.0716579
	plasma membrane		-0.15443	-0.173848	-0.0619818	-0.0184534	-0.105844	-0.0659814	-0.0347114	0.0321053	0.0348948	0.0070403	0.0144276	0.0369085	0.0390357	0.0301	0.128415	0.00576962	0.0296184	0.0608834	0.017056	0.0749296	0.345863	0.105404	0.112804	0.115312	0.0158583		-0.158517	-0.173468	-0.0694913	-0.0193477	-0.101777	-0.0608233	-0.0315215	0.0283032	0.0284104	0.00649076	0.0109122	0.030907	0.0350566	0.0227913	0.123449	0.00573831	0.0286101	0.0562434	0.0164558	0.0716579	0.345997
	actin filaments		-0.0478759	-0.0539941	-0.0193303	-0.00574909	-0.0327581	-0.0192148	-0.0104825	0.00758555	0.00846533	0.00150078	0.00342576	0.00891318	0.00739935	0.00476587	0.0359651	0.00118493	0.00798275	0.0164094	0.00441122	0.0217662	0.105404	0.0337868	0.0348029	0.035582	0.0048543		-0.0512236	-0.0561194	-0.0225126	-0.00624923	-0.0327103	-0.0191866	-0.00948101	0.00895953	0.00867745	0.00183616	0.00313399	0.00929673	0.00840449	0.00470429	0.0370773	0.00140586	0.00813471	0.0154078	0.00431988	0.0224333	0.107143
	actin bundles		-0.0537822	-0.0605899	-0.0213438	-0.00632758	-0.0353597	-0.0110594	-0.00866541	0.0114894	0.0108962	0.00287645	0.005454	0.0127575	0.0131065	0.00971155	0.045719	0.00166088	0.00894756	0.0195769	0.00508063	0.0219476	0.112804	0.0348029	0.037859	0.0390403	0.00569641		-0.0535639	-0.0587552	-0.0233734	-0.00641993	-0.0328345	-0.00967779	-0.00699203	0.0113235	0.00978081	0.00254763	0.00400711	0.0114028	0.0106664	0.00661428	0.0418955	0.0015029	0.00807207	0.0146892	0.00436527	0.0201201	0.105409
	actomyosin bundles		-0.0492407	-0.0554734	-0.0198055	-0.00589522	-0.033236	-0.01506	-0.0099457	0.00652753	0.00555207	0.00155951	0.00390458	0.00868867	0.0103588	0.00812974	0.0414354	0.00153158	0.00882477	0.0192184	0.00529331	0.0166352	0.115312	0.035582	0.0390403	0.041071	0.00594491		-0.0557225	-0.0611555	-0.0243895	-0.00668372	-0.0340517	-0.00640551	-0.00715957	0.00939094	0.00739212	0.00251754	0.00418372	0.0107047	0.0134441	0.00899755	0.0464021	0.00189324	0.00883129	0.018032	0.00524161	0.0160653	0.116472
	matrix adhesion		-0.00825437	-0.00932884	-0.0032877	-0.000983055	-0.00546267	-0.00359258	-0.001521	0.00196346	0.000339491	0.000415859	0.000353648	0.0012842	-0.00170083	-0.0022349	0.00497623	-0.00012933	7.64399e-05	-0.00138946	-0.000383029	0.00106399	0.0158583	0.0048543	0.00569641	0.00594491	0.00261777		-0.00957303	-0.0104984	-0.00418957	-0.00116899	-0.00593583	-0.00323946	-0.00145216	0.00208486	0.000395582	0.000152456	0.000343733	0.00166113	-0.00178442	-0.00240965	0.00616818	-0.000224584	-5.28907e-06	-0.00143591	-0.000462857	0.00218419	0.01781
			bin = -2σ																										bin = -1.5σ
concordance heatmap Shape Mode 6	nucleoli [DFC)		0.334405	0.33929	0.0420573	0.0172302	0.0868594	-0.15214	-0.0677522	-0.119797	-0.102889	-0.0231496	-0.0245764	-0.0798002	-0.0744895	-0.0439981	-0.135338	-0.00428699	-0.0201992	-0.0256006	-0.00740726	-0.0656471	-0.174246	-0.0547581	-0.057134	-0.0595547	-0.0104132		0.330742	0.345374	0.0540298	0.0182677	0.0866321	-0.150869	-0.0644903	-0.114585	-0.100338	-0.0231337	-0.0250722	-0.0802106	-0.0760842	-0.0424911	-0.136406	-0.00372362	-0.0193059	-0.0240528	-0.00712012	-0.064038	-0.17592
	nucleoli [GC)		0.33929	0.349639	0.0554421	0.0191492	0.0925526	-0.162064	-0.0725	-0.129162	-0.111006	-0.024852	-0.026461	-0.0858672	-0.078859	-0.0470117	-0.146335	-0.00459416	-0.0218152	-0.0275551	-0.00798271	-0.0710088	-0.189266	-0.0595301	-0.0621675	-0.064693	-0.011359		0.345374	0.36342	0.0661162	0.0206221	0.0944861	-0.162617	-0.0698562	-0.125972	-0.110356	-0.0253238	-0.0275451	-0.0880756	-0.0824322	-0.0465205	-0.150239	-0.0040866	-0.0212872	-0.0265036	-0.0078524	-0.0706369	-0.194577
	nuclear speckles		0.0420573	0.0554421	0.051388	0.00823022	0.029218	-0.047431	-0.0203193	-0.0425591	-0.0368558	-0.00825097	-0.00896998	-0.028908	-0.0249686	-0.0162015	-0.050295	-0.00156197	-0.00747337	-0.00961703	-0.00279559	-0.0243359	-0.0662949	-0.0208628	-0.0216631	-0.0225825	-0.00398468		0.0540298	0.0661162	0.0479082	0.0101597	0.0321067	-0.047161	-0.0199026	-0.0431368	-0.0381982	-0.00853626	-0.00958702	-0.0307056	-0.0265617	-0.0164302	-0.0534334	-0.00145416	-0.00756727	-0.00959231	-0.00284747	-0.0252404	-0.0709154
	cohesins		0.0172302	0.0191492	0.00823022	0.00218069	0.011088	-0.0051412	-0.00065985	-0.00848394	-0.00842981	-0.00201713	-0.00238238	-0.00781012	-0.00675766	-0.00475363	-0.0142413	-0.000491456	-0.0022318	-0.00307469	-0.000901379	-0.00729319	-0.0211045	-0.00665664	-0.00678998	-0.00712366	-0.00129031		0.0182677	0.0206221	0.0101597	0.0031067	0.012285	-0.00523471	-0.00059495	-0.00942698	-0.00933243	-0.00221548	-0.00270846	-0.00862475	-0.00757078	-0.00507283	-0.0156803	-0.000472665	-0.00237042	-0.00318242	-0.000946076	-0.00784397	-0.022983
	histones		0.0868594	0.0925526	0.029218	0.011088	0.0593359	0.0071554	0.0198297	-0.0167297	-0.0255323	-0.00695657	-0.00985195	-0.0321184	-0.0311763	-0.0242459	-0.060269	-0.00260557	-0.0106119	-0.0167525	-0.00484023	-0.0337479	-0.100983	-0.0316236	-0.0312974	-0.0338269	-0.00582388		0.0866321	0.0944861	0.0321067	0.012285	0.0595819	0.0105119	0.0205464	-0.0177727	-0.0253694	-0.00692762	-0.0101294	-0.0318996	-0.0310292	-0.0229901	-0.0609385	-0.00228316	-0.0104918	-0.0156959	-0.00464594	-0.0334913	-0.103053
	nuclear envelope		-0.15214	-0.162064	-0.047431	-0.0051412	0.0071554	0.464629	0.167092	0.100593	0.0594468	0.0244922	0.0189599	0.0474971	0.0566865	0.021704	0.0810687	-0.000347366	3.95661e-06	-0.00874946	-0.00304954	-0.0103157	-0.0406395	-0.0110759	0.000829093	0.000275785	-0.00157648		-0.150869	-0.162617	-0.047161	-0.00523471	0.0105119	0.464885	0.167052	0.0907378	0.0533069	0.022039	0.0181716	0.0438139	0.0569542	0.0169429	0.0773769	-0.000590914	-0.00265291	-0.0110738	-0.00360717	-0.0115428	-0.0470336
	nuclear pores		-0.0677522	-0.0725	-0.0203193	-0.00065985	0.0198297	0.167092	0.101046	0.0957629	0.062827	0.0125028	0.0082667	0.0260623	0.0179218	0.00136004	0.0295307	-0.000709148	0.000211728	-0.00700639	-0.00197153	0.00322566	-0.021379	-0.0063027	-0.00314593	-0.00589736	-0.000930087		-0.0644903	-0.0698562	-0.0199026	-0.00059495	0.0205464	0.167052	0.0983396	0.0873337	0.0596886	0.0119527	0.00777882	0.0261618	0.0185686	0.00159043	0.0272553	-0.000649011	-0.000892679	-0.00690299	-0.00200187	0.00104807	-0.027562
	ER [Sec61 beta)		-0.119797	-0.129162	-0.0425591	-0.00848394	-0.0167297	0.100593	0.0957629	0.168761	0.132234	0.0229643	0.0203131	0.0732294	0.0508887	0.0269664	0.0831228	0.00173927	0.0102821	0.00278907	0.00190671	0.043586	0.0400503	0.0113691	0.0121988	0.00911914	0.00137735		-0.114585	-0.125972	-0.0431368	-0.00942698	-0.0177727	0.0907378	0.0873337	0.15736	0.128241	0.0231028	0.0204594	0.0745252	0.050727	0.0265605	0.0810765	0.00146958	0.00917377	0.00292922	0.00169923	0.0412633	0.0364981
	ER [SERCA2)		-0.102889	-0.111006	-0.0368558	-0.00842981	-0.0255323	0.0594468	0.062827	0.132234	0.114933	0.0187586	0.0178851	0.0648634	0.0480159	0.0293061	0.0753624	0.00208701	0.0109125	0.00561402	0.00281041	0.0483418	0.0425464	0.011507	0.0107478	0.00831457	0.000119465		-0.100338	-0.110356	-0.0381982	-0.00933243	-0.0253694	0.0533069	0.0596886	0.128241	0.115091	0.0193434	0.0187451	0.0673549	0.0488492	0.0291133	0.0748597	0.00186739	0.0101107	0.00603406	0.00264053	0.0462515	0.0396254
	peroxisomes		-0.0231496	-0.024852	-0.00825097	-0.00201713	-0.00695657	0.0244922	0.0125028	0.0229643	0.0187586	0.00417173	0.00403628	0.01365	0.0116156	0.00715172	0.0177343	0.00048729	0.00215237	0.00164263	0.000618957	0.00704376	0.00924359	0.0025228	0.00308782	0.00321925	0.000221017		-0.0231337	-0.0253238	-0.00853626	-0.00221548	-0.00692762	0.022039	0.0119527	0.0231028	0.0193434	0.00423666	0.00418761	0.0143043	0.0115035	0.00682513	0.017544	0.000462029	0.00206675	0.0017268	0.000645341	0.00713528	0.00884441
	endosomes		-0.0245764	-0.026461	-0.00896998	-0.00238238	-0.00985195	0.0189599	0.0082667	0.0203131	0.0178851	0.00403628	0.00425751	0.0139172	0.0124622	0.00804983	0.0203071	0.000596987	0.00259362	0.00217625	0.000847502	0.008775	0.0157979	0.00449647	0.00531545	0.00547991	0.000731312		-0.0250722	-0.0275451	-0.00958702	-0.00270846	-0.0101294	0.0181716	0.00777882	0.0204594	0.0187451	0.00418761	0.00484999	0.0147587	0.0133742	0.00849737	0.021204	0.000592021	0.00249226	0.00213775	0.000848514	0.00937372	0.0152828
	mitochondria		-0.0798002	-0.0858672	-0.028908	-0.00781012	-0.0321184	0.0474971	0.0260623	0.0732294	0.0648634	0.01365	0.0139172	0.0523684	0.043472	0.0314407	0.0624222	0.00249864	0.00840325	0.0082936	0.00302325	0.0270763	0.0395062	0.0113557	0.0124051	0.0130926	0.00119435		-0.0802106	-0.0880756	-0.0307056	-0.00862475	-0.0318996	0.0438139	0.0261618	0.0745252	0.0673549	0.0143043	0.0147587	0.0540983	0.0431812	0.0290997	0.0628102	0.00211376	0.00784261	0.00706807	0.00265188	0.027445	0.0397399
	lysosomes		-0.0744895	-0.078859	-0.0249686	-0.00675766	-0.0311763	0.0566865	0.0179218	0.0508887	0.0480159	0.0116156	0.0124622	0.043472	0.0560206	0.0467219	0.0635254	0.0040427	0.00972188	0.018813	0.00534935	0.0203207	0.038287	0.00854509	0.00897413	0.0148479	-0.00169879		-0.0760842	-0.0824322	-0.0265617	-0.00757078	-0.0310292	0.0569542	0.0185686	0.050727	0.0488492	0.0115035	0.0133742	0.0431812	0.0586014	0.0444463	0.0656189	0.00333207	0.00957689	0.0173161	0.00507726	0.0213196	0.0404998
	Golgi		-0.0439981	-0.0470117	-0.0162015	-0.00475363	-0.0242459	0.021704	0.00136004	0.0269664	0.0293061	0.00715172	0.00804983	0.0314407	0.0467219	0.0449441	0.0476337	0.00428879	0.00794912	0.0190012	0.00531624	0.0107872	0.0254959	0.00456587	0.00487687	0.0116483	-0.00262483		-0.0424911	-0.0465205	-0.0164302	-0.00507283	-0.0229901	0.0169429	0.00159043	0.0265605	0.0291133	0.00682513	0.00849737	0.0290997	0.0444463	0.0389258	0.0455035	0.00329185	0.00793729	0.0170766	0.0050911	0.0123832	0.0282927
	microtubules		-0.135338	-0.146335	-0.050295	-0.0142413	-0.060269	0.0810687	0.0295307	0.0831228	0.0753624	0.0177343	0.0203071	0.0624222	0.0635254	0.0476337	0.116113	0.00444631	0.0161907	0.0236252	0.00693217	0.0435778	0.131028	0.0381814	0.0420075	0.0475868	0.00598089		-0.136406	-0.150239	-0.0534334	-0.0156803	-0.0609385	0.0773769	0.0272553	0.0810765	0.0748597	0.017544	0.021204	0.0628102	0.0656189	0.0455035	0.117687	0.0038382	0.0157531	0.0226439	0.00674616	0.0443517	0.131953
	centrioles		-0.00428699	-0.00459416	-0.00156197	-0.000491456	-0.00260557	-0.000347366	-0.000709148	0.00173927	0.00208701	0.00048729	0.000596987	0.00249864	0.0040427	0.00428879	0.00444631	0.000577102	0.00116147	0.00300864	0.000913621	0.00136151	0.00546646	0.00116102	0.00112807	0.00203297	-0.000265109		-0.00372362	-0.0040866	-0.00145416	-0.000472665	-0.00228316	-0.000590914	-0.000649011	0.00146958	0.00186739	0.000462029	0.000592021	0.00211376	0.00333207	0.00329185	0.0038382	0.000428799	0.000995023	0.00257925	0.00077331	0.00132035	0.0050961
	gap junctions		-0.0201992	-0.0218152	-0.00747337	-0.0022318	-0.0106119	3.95661e-06	0.000211728	0.0102821	0.0109125	0.00215237	0.00259362	0.00840325	0.00972188	0.00794912	0.0161907	0.00116147	0.00458353	0.00919464	0.0027818	0.0117273	0.0272453	0.00721508	0.00690252	0.00844043	6.99164e-05		-0.0193059	-0.0212872	-0.00756727	-0.00237042	-0.0104918	-0.00265291	-0.000892679	0.00917377	0.0101107	0.00206675	0.00249226	0.00784261	0.00957689	0.00793729	0.0157531	0.000995023	0.00455472	0.00903461	0.00271035	0.0115117	0.0280782
	tight junctions		-0.0256006	-0.0275551	-0.00961703	-0.00307469	-0.0167525	-0.00874946	-0.00700639	0.00278907	0.00561402	0.00164263	0.00217625	0.0082936	0.018813	0.0190012	0.0236252	0.00300864	0.00919464	0.0268937	0.00702549	0.0107204	0.0539394	0.0130744	0.0113449	0.0183391	-0.00152426		-0.0240528	-0.0265036	-0.00959231	-0.00318242	-0.0156959	-0.0110738	-0.00690299	0.00292922	0.00603406	0.0017268	0.00213775	0.00706807	0.0173161	0.0170766	0.0226439	0.00257925	0.00903461	0.024605	0.00692573	0.0117875	0.053918
	desmosomes		-0.00740726	-0.00798271	-0.00279559	-0.000901379	-0.00484023	-0.00304954	-0.00197153	0.00190671	0.00281041	0.000618957	0.000847502	0.00302325	0.00534935	0.00531624	0.00693217	0.000913621	0.0027818	0.00702549	0.00213461	0.00450762	0.013811	0.00337765	0.00319575	0.00471686	-0.000448801		-0.00712012	-0.0078524	-0.00284747	-0.000946076	-0.00464594	-0.00360717	-0.00200187	0.00169923	0.00264053	0.000645341	0.000848514	0.00265188	0.00507726	0.0050911	0.00674616	0.00077331	0.00271035	0.00692573	0.00205634	0.00449496	0.0145442
	adherens junctions		-0.0656471	-0.0710088	-0.0243359	-0.00729319	-0.0337479	-0.0103157	0.00322566	0.043586	0.0483418	0.00704376	0.008775	0.0270763	0.0203207	0.0107872	0.0435778	0.00136151	0.0117273	0.0107204	0.00450762	0.0590848	0.0715116	0.0210545	0.0171266	0.0144374	0.00156986		-0.064038	-0.0706369	-0.0252404	-0.00784397	-0.0334913	-0.0115428	0.00104807	0.0412633	0.0462515	0.00713528	0.00937372	0.027445	0.0213196	0.0123832	0.0443517	0.00132035	0.0115117	0.0117875	0.00449496	0.0576989	0.0716489
	plasma membrane		-0.174246	-0.189266	-0.0662949	-0.0211045	-0.100983	-0.0406395	-0.021379	0.0400503	0.0425464	0.00924359	0.0157979	0.0395062	0.038287	0.0254959	0.131028	0.00546646	0.0272453	0.0539394	0.013811	0.0715116	0.334941	0.100756	0.100447	0.110978	0.0189983		-0.17592	-0.194577	-0.0709154	-0.022983	-0.103053	-0.0470336	-0.027562	0.0364981	0.0396254	0.00884441	0.0152828	0.0397399	0.0404998	0.0282927	0.131953	0.0050961	0.0280782	0.053918	0.0145442	0.0716489	0.337713
	actin filaments		-0.0547581	-0.0595301	-0.0208628	-0.00665664	-0.0316236	-0.0110759	-0.0063027	0.0113691	0.011507	0.0025228	0.00449647	0.0113557	0.00854509	0.00456587	0.0381814	0.00116102	0.00721508	0.0130744	0.00337765	0.0210545	0.100756	0.0317178	0.0318154	0.0337211	0.0068816		-0.0530714	-0.05875	-0.0213886	-0.0068923	-0.0306036	-0.0120479	-0.00716373	0.0096963	0.0101152	0.00231634	0.0040151	0.0103772	0.00800025	0.00445605	0.0361951	0.0010376	0.00716154	0.0126445	0.00330497	0.0200301	0.0974249
	actin bundles		-0.057134	-0.0621675	-0.0216631	-0.00678998	-0.0312974	0.000829093	-0.00314593	0.0121988	0.0107478	0.00308782	0.00531545	0.0124051	0.00897413	0.00487687	0.0420075	0.00112807	0.00690252	0.0113449	0.00319575	0.0171266	0.100447	0.0318154	0.0340769	0.0361876	0.00787947		-0.0598729	-0.0662568	-0.0240439	-0.00763615	-0.0332163	-0.00245448	-0.0054799	0.0119512	0.0109365	0.00314399	0.00527875	0.0131757	0.0102973	0.00613833	0.0439343	0.00115157	0.00731108	0.0123485	0.00349864	0.018887	0.104915
	actomyosin bundles		-0.0595547	-0.064693	-0.0225825	-0.00712366	-0.0338269	0.000275785	-0.00589736	0.00911914	0.00831457	0.00321925	0.00547991	0.0130926	0.0148479	0.0116483	0.0475868	0.00203297	0.00844043	0.0183391	0.00471686	0.0144374	0.110978	0.0337211	0.0361876	0.0408286	0.00728872		-0.0600737	-0.0664425	-0.0240821	-0.00765397	-0.033439	0.00148319	-0.00577975	0.00927978	0.00794596	0.00303883	0.00513558	0.0126763	0.0127376	0.0088539	0.046662	0.0015001	0.00785125	0.0155392	0.00426935	0.0149608	0.109765
	matrix adhesion		-0.0104132	-0.011359	-0.00398468	-0.00129031	-0.00582388	-0.00157648	-0.000930087	0.00137735	0.000119465	0.000221017	0.000731312	0.00119435	-0.00169879	-0.00262483	0.00598089	-0.000265109	6.99164e-05	-0.00152426	-0.000448801	0.00156986	0.0189983	0.0068816	0.00787947	0.00728872	0.00282186		-0.0104958	-0.0116353	-0.0042497	-0.00136356	-0.00590974	-0.00140586	-0.00128891	0.000982435	-0.000133086	0.000122353	0.000652299	0.00117079	-0.00186141	-0.00254891	0.00567472	-0.000233641	2.40262e-06	-0.00145488	-0.000441955	0.00143125	0.0184674
			bin = -2σ																										bin = -1.5σ
concordance heatmap Shape Mode 7	nucleoli [DFC)		0.338875	0.353382	0.0593703	0.0175007	0.0907609	-0.15623	-0.0703142	-0.119999	-0.100533	-0.0238847	-0.0239306	-0.0805517	-0.0756837	-0.0439893	-0.135632	-0.00375042	-0.0196398	-0.023054	-0.00744719	-0.06465	-0.173357	-0.0573185	-0.0580138	-0.062387	-0.010086		0.347561	0.348927	0.0496895	0.0161429	0.0892073	-0.153123	-0.0658879	-0.116287	-0.102149	-0.0241925	-0.0257654	-0.0816626	-0.076626	-0.0442149	-0.138076	-0.00357337	-0.0196793	-0.0259634	-0.0078224	-0.0644886	-0.180078
	nucleoli [GC)		0.353382	0.372563	0.0714072	0.0194567	0.0977543	-0.169118	-0.076633	-0.131545	-0.110365	-0.0260263	-0.0261769	-0.0880618	-0.0813193	-0.0477391	-0.149012	-0.00410085	-0.0215572	-0.0252062	-0.00815005	-0.0710688	-0.191389	-0.063335	-0.0641274	-0.0689762	-0.0111751		0.348927	0.356606	0.0622923	0.0179549	0.0951072	-0.160348	-0.0695735	-0.124536	-0.109387	-0.0255849	-0.0275258	-0.0872716	-0.0802224	-0.0468903	-0.148181	-0.0038177	-0.0210782	-0.0277617	-0.00837923	-0.069257	-0.194334
	nuclear speckles		0.0593703	0.0714072	0.0471624	0.00996203	0.0322604	-0.0517772	-0.0231167	-0.0465557	-0.0392175	-0.0091737	-0.00945473	-0.0315231	-0.0273549	-0.0174452	-0.0543027	-0.00151109	-0.00777722	-0.00930564	-0.00302855	-0.0259317	-0.0711073	-0.0234932	-0.0236697	-0.0254071	-0.00415148		0.0496895	0.0622923	0.0492729	0.00903963	0.0331432	-0.0470585	-0.0198075	-0.0427958	-0.0377142	-0.00872506	-0.00954942	-0.0304032	-0.0260773	-0.0164943	-0.0526394	-0.00135431	-0.00748133	-0.00998791	-0.00302668	-0.0245787	-0.0701698
	cohesins		0.0175007	0.0194567	0.00996203	0.00312913	0.011828	-0.00484913	-0.000728256	-0.00940328	-0.0086839	-0.00214676	-0.00252997	-0.00816407	-0.00716437	-0.00511427	-0.0151101	-0.000481979	-0.0023032	-0.00298928	-0.000970236	-0.00771091	-0.0226783	-0.00741233	-0.0073964	-0.00794002	-0.00133245		0.0161429	0.0179549	0.00903963	0.00254776	0.0112808	-0.00387735	-0.000422874	-0.00871793	-0.00846244	-0.00203471	-0.00244136	-0.00772008	-0.00670916	-0.00459454	-0.014054	-0.000404268	-0.00215872	-0.0030285	-0.000925656	-0.00703252	-0.0211018
	histones		0.0907609	0.0977543	0.0322604	0.011828	0.0601085	0.00617134	0.0175727	-0.0195355	-0.0248289	-0.00732879	-0.00991873	-0.0317896	-0.0315739	-0.0248219	-0.0605976	-0.00241559	-0.010409	-0.0152538	-0.00492534	-0.0337129	-0.102645	-0.0331005	-0.0326163	-0.0347112	-0.00568378		0.0892073	0.0951072	0.0331432	0.0112808	0.0596167	0.00823781	0.018094	-0.0213489	-0.0279775	-0.00733338	-0.0103574	-0.0327926	-0.0312235	-0.0235023	-0.0622596	-0.00217377	-0.0107707	-0.0166057	-0.00503485	-0.0344126	-0.105463
	nuclear envelope		-0.15623	-0.169118	-0.0517772	-0.00484913	0.00617134	0.466472	0.169973	0.0954315	0.0572326	0.0227455	0.0161514	0.0484631	0.0564257	0.0177983	0.0792444	-0.00112943	0.000425305	-0.00863435	-0.00290691	-0.0122385	-0.0488586	-0.00877711	-0.00124328	0.00399039	-0.00141399		-0.153123	-0.160348	-0.0470585	-0.00387735	0.00823781	0.471803	0.166432	0.0896501	0.0541709	0.0244209	0.0189676	0.0444495	0.0617484	0.0191299	0.0766986	-0.000892882	-0.0018926	-0.0100666	-0.003585	-0.0100924	-0.0517352
	nuclear pores		-0.0703142	-0.076633	-0.0231167	-0.000728256	0.0175727	0.169973	0.0985144	0.0887201	0.060149	0.0122819	0.00717605	0.0274044	0.0182195	0.000326574	0.0300267	-0.000824457	4.33573e-05	-0.00627981	-0.0019685	0.00197714	-0.0228615	-0.00549621	-0.00370954	-0.00336834	-0.000770734		-0.0658879	-0.0695735	-0.0198075	-0.000422874	0.018094	0.166432	0.0970944	0.0851628	0.0583769	0.0125169	0.00805992	0.0263826	0.0180681	0.00146049	0.0272243	-0.000656251	-0.00101916	-0.00688875	-0.00207563	-0.000365992	-0.0262612
	ER [Sec61 beta)		-0.119999	-0.131545	-0.0465557	-0.00940328	-0.0195355	0.0954315	0.0887201	0.159968	0.12589	0.023429	0.0190922	0.0731603	0.0504111	0.0262235	0.0820005	0.00160551	0.00944516	0.00353717	0.0021263	0.0430488	0.0401972	0.0120253	0.0123555	0.0115277	0.00159391		-0.116287	-0.124536	-0.0427958	-0.00871793	-0.0213489	0.0896501	0.0851628	0.152648	0.124728	0.0236744	0.0205681	0.0740668	0.0478491	0.0270133	0.0799605	0.00160209	0.0089761	0.00362939	0.00210699	0.037577	0.0390163
	ER [SERCA2)		-0.100533	-0.110365	-0.0392175	-0.0086839	-0.0248289	0.0572326	0.060149	0.12589	0.10919	0.0189611	0.0164798	0.0634268	0.0452486	0.0265909	0.0709467	0.00186868	0.00953234	0.00572844	0.00283352	0.0459655	0.0390139	0.0108717	0.0103851	0.00845466	0.000244573		-0.102149	-0.109387	-0.0377142	-0.00846244	-0.0279775	0.0541709	0.0583769	0.124728	0.111973	0.0198658	0.0185538	0.0671189	0.0468427	0.0293048	0.0734803	0.00190256	0.0100826	0.00688685	0.00310172	0.0425262	0.0406151
	peroxisomes		-0.0238847	-0.0260263	-0.0091737	-0.00214676	-0.00732879	0.0227455	0.0122819	0.023429	0.0189611	0.00459715	0.00396461	0.0140067	0.0120321	0.00733627	0.0177617	0.00056222	0.00232764	0.0022639	0.000884043	0.00752823	0.00983781	0.00305251	0.00318825	0.00356938	0.000234519		-0.0241925	-0.0255849	-0.00872506	-0.00203471	-0.00733338	0.0244209	0.0125169	0.0236744	0.0198658	0.00517663	0.0043508	0.0148348	0.0124633	0.00758982	0.017564	0.00046425	0.00214011	0.00188577	0.000757898	0.00700335	0.00764645
	endosomes		-0.0239306	-0.0261769	-0.00945473	-0.00252997	-0.00991873	0.0161514	0.00717605	0.0190922	0.0164798	0.00396461	0.00412709	0.0133952	0.0127527	0.00895004	0.0196167	0.000594575	0.00234785	0.00207552	0.000850868	0.00849697	0.0141477	0.00444873	0.00479457	0.00524033	0.000612133		-0.0257654	-0.0275258	-0.00954942	-0.00244136	-0.0103574	0.0189676	0.00805992	0.0205681	0.0185538	0.0043508	0.00482762	0.0147418	0.0131503	0.00883318	0.0205362	0.000569186	0.00263078	0.00230809	0.000925489	0.00907158	0.0145242
	mitochondria		-0.0805517	-0.0880618	-0.0315231	-0.00816407	-0.0317896	0.0484631	0.0274044	0.0731603	0.0634268	0.0140067	0.0133952	0.0514684	0.0423907	0.0294458	0.0607115	0.00214952	0.00781745	0.00729362	0.00302616	0.0268631	0.0372868	0.0115148	0.0124507	0.0128946	0.00125265		-0.0816626	-0.0872716	-0.0304032	-0.00772008	-0.0327926	0.0444495	0.0263826	0.0740668	0.0671189	0.0148348	0.0147418	0.0537564	0.0419694	0.0295796	0.0614857	0.00195911	0.00780727	0.00755878	0.00290546	0.0265326	0.0392279
	lysosomes		-0.0756837	-0.0813193	-0.0273549	-0.00716437	-0.0315739	0.0564257	0.0182195	0.0504111	0.0452486	0.0120321	0.0127527	0.0423907	0.0568337	0.0472405	0.0623299	0.00361717	0.00969779	0.0163962	0.00566486	0.0196087	0.0377602	0.00953619	0.0102041	0.0114825	-0.00170176		-0.076626	-0.0802224	-0.0260773	-0.00670916	-0.0312235	0.0617484	0.0180681	0.0478491	0.0468427	0.0124633	0.0131503	0.0419694	0.0594699	0.0465065	0.0635639	0.00318542	0.00961048	0.0189299	0.00574262	0.0197985	0.0377599
	Golgi		-0.0439893	-0.0477391	-0.0174452	-0.00511427	-0.0248219	0.0177983	0.000326574	0.0262235	0.0265909	0.00733627	0.00895004	0.0294458	0.0472405	0.0458576	0.0461994	0.00398598	0.0080606	0.0164725	0.00563026	0.0107706	0.0279992	0.00602079	0.00683955	0.00810397	-0.00252244		-0.0442149	-0.0468903	-0.0164943	-0.00459454	-0.0235023	0.0191299	0.00146049	0.0270133	0.0293048	0.00758982	0.00883318	0.0295796	0.0465065	0.0428247	0.0448023	0.00334023	0.0079943	0.0185644	0.00563863	0.0124965	0.0266979
	microtubules		-0.135632	-0.149012	-0.0543027	-0.0151101	-0.0605976	0.0792444	0.0300267	0.0820005	0.0709467	0.0177617	0.0196167	0.0607115	0.0623299	0.0461994	0.113333	0.00390053	0.0155335	0.0204621	0.0069332	0.041665	0.128177	0.0409271	0.0425455	0.0479206	0.0060437		-0.138076	-0.148181	-0.0526394	-0.014054	-0.0622596	0.0766986	0.0272243	0.0799605	0.0734803	0.017564	0.0205362	0.0614857	0.0635639	0.0448023	0.11647	0.00346269	0.0153918	0.0235367	0.00722853	0.0430528	0.134521
	centrioles		-0.00375042	-0.00410085	-0.00151109	-0.000481979	-0.00241559	-0.00112943	-0.000824457	0.00160551	0.00186868	0.00056222	0.000594575	0.00214952	0.00361717	0.00398598	0.00390053	0.000484334	0.00105343	0.00259536	0.000754644	0.00130597	0.00531771	0.00131263	0.00123728	0.00147514	-0.000220615		-0.00357337	-0.0038177	-0.00135431	-0.000404268	-0.00217377	-0.000892882	-0.000656251	0.00160209	0.00190256	0.00046425	0.000569186	0.00195911	0.00318542	0.00334023	0.00346269	0.000497719	0.000994564	0.00259411	0.000780724	0.00146553	0.00494663
	gap junctions		-0.0196398	-0.0215572	-0.00777722	-0.0023032	-0.010409	0.000425305	4.33573e-05	0.00944516	0.00953234	0.00232764	0.00234785	0.00781745	0.00969779	0.0080606	0.0155335	0.00105343	0.00424645	0.00877479	0.00266463	0.0103052	0.0271261	0.00757777	0.00700991	0.00773333	0.000184565		-0.0196793	-0.0210782	-0.00748133	-0.00215872	-0.0107707	-0.0018926	-0.00101916	0.0089761	0.0100826	0.00214011	0.00263078	0.00780727	0.00961048	0.0079943	0.0153918	0.000994564	0.00450758	0.00914122	0.00282671	0.0115617	0.0276802
	tight junctions		-0.023054	-0.0252062	-0.00930564	-0.00298928	-0.0152538	-0.00863435	-0.00627981	0.00353717	0.00572844	0.0022639	0.00207552	0.00729362	0.0163962	0.0164725	0.0204621	0.00259536	0.00877479	0.0231877	0.00660962	0.0109817	0.0494572	0.0127147	0.0112987	0.0131363	-0.00130106		-0.0259634	-0.0277617	-0.00998791	-0.0030285	-0.0166057	-0.0100666	-0.00688875	0.00362939	0.00688685	0.00188577	0.00230809	0.00755878	0.0189299	0.0185644	0.0235367	0.00259411	0.00914122	0.0266605	0.00732744	0.0119321	0.0556903
	desmosomes		-0.00744719	-0.00815005	-0.00302855	-0.000970236	-0.00492534	-0.00290691	-0.0019685	0.0021263	0.00283352	0.000884043	0.000850868	0.00302616	0.00566486	0.00563026	0.0069332	0.000754644	0.00266463	0.00660962	0.00206063	0.00423136	0.0138784	0.00348469	0.00327119	0.0038463	-0.000425825		-0.0078224	-0.00837923	-0.00302668	-0.000925656	-0.00503485	-0.003585	-0.00207563	0.00210699	0.00310172	0.000757898	0.000925489	0.00290546	0.00574262	0.00563863	0.00722853	0.000780724	0.00282671	0.00732744	0.00218036	0.00464719	0.0151679
	adherens junctions		-0.06465	-0.0710688	-0.0259317	-0.00771091	-0.0337129	-0.0122385	0.00197714	0.0430488	0.0459655	0.00752823	0.00849697	0.0268631	0.0196087	0.0107706	0.041665	0.00130597	0.0103052	0.0109817	0.00423136	0.0580845	0.0706018	0.0201693	0.0169584	0.0146084	0.00154363		-0.0644886	-0.069257	-0.0245787	-0.00703252	-0.0344126	-0.0100924	-0.000365992	0.037577	0.0425262	0.00700335	0.00907158	0.0265326	0.0197985	0.0124965	0.0430528	0.00146553	0.0115617	0.0119321	0.00464719	0.0543202	0.0715042
	plasma membrane		-0.173357	-0.191389	-0.0711073	-0.0226783	-0.102645	-0.0488586	-0.0228615	0.0401972	0.0390139	0.00983781	0.0141477	0.0372868	0.0377602	0.0279992	0.128177	0.00531771	0.0271261	0.0494572	0.0138784	0.0706018	0.335948	0.10538	0.100149	0.113093	0.0182229		-0.180078	-0.194334	-0.0701698	-0.0211018	-0.105463	-0.0517352	-0.0262612	0.0390163	0.0406151	0.00764645	0.0145242	0.0392279	0.0377599	0.0266979	0.134521	0.00494663	0.0276802	0.0556903	0.0151679	0.0715042	0.344455
	actin filaments		-0.0573185	-0.063335	-0.0234932	-0.00741233	-0.0331005	-0.00877711	-0.00549621	0.0120253	0.0108717	0.00305251	0.00444873	0.0115148	0.00953619	0.00602079	0.0409271	0.00131263	0.00757777	0.0127147	0.00348469	0.0201693	0.10538	0.0342247	0.033464	0.0374627	0.00701327		-0.0552675	-0.0596757	-0.0215179	-0.0064321	-0.0318678	-0.0122471	-0.00684957	0.0109696	0.0110716	0.00204895	0.00408859	0.0111864	0.00873068	0.00526009	0.0383316	0.00113938	0.00761507	0.0143962	0.0038664	0.0208912	0.100168
	actin bundles		-0.0580138	-0.0641274	-0.0236697	-0.0073964	-0.0326163	-0.00124328	-0.00370954	0.0123555	0.0103851	0.00318825	0.00479457	0.0124507	0.0102041	0.00683955	0.0425455	0.00123728	0.00700991	0.0112987	0.00327119	0.0169584	0.100149	0.033464	0.0333218	0.0380809	0.00731968		-0.0579565	-0.0626375	-0.0225272	-0.00664915	-0.0323443	-0.00498184	-0.00502315	0.0118501	0.0101859	0.00236982	0.00459154	0.0119796	0.00847459	0.0048873	0.0421983	0.0010213	0.00678844	0.011714	0.00337322	0.0178743	0.102296
	actomyosin bundles		-0.062387	-0.0689762	-0.0254071	-0.00794002	-0.0347112	0.00399039	-0.00336834	0.0115277	0.00845466	0.00356938	0.00524033	0.0128946	0.0114825	0.00810397	0.0479206	0.00147514	0.00773333	0.0131363	0.0038463	0.0146084	0.113093	0.0374627	0.0380809	0.0444935	0.00826586		-0.0629544	-0.0679353	-0.0243262	-0.00713318	-0.0346811	0.00280008	-0.00470392	0.0105107	0.00872085	0.00270584	0.00517016	0.0128064	0.0128773	0.00885103	0.0491987	0.00143159	0.00782993	0.015897	0.00444731	0.0153614	0.113394
	matrix adhesion		-0.010086	-0.0111751	-0.00415148	-0.00133245	-0.00568378	-0.00141399	-0.000770734	0.00159391	0.000244573	0.000234519	0.000612133	0.00125265	-0.00170176	-0.00252244	0.0060437	-0.000220615	0.000184565	-0.00130106	-0.000425825	0.00154363	0.0182229	0.00701327	0.00731968	0.00826586	0.00295461		-0.0119832	-0.0129759	-0.00468077	-0.00141809	-0.00688987	-0.00358684	-0.00157219	0.00171391	0.000273846	3.08473e-05	0.000551665	0.00154712	-0.00218946	-0.00285398	0.00661022	-0.000245101	6.21465e-05	-0.00173055	-0.000518664	0.00194869	0.0214426
			bin = -2σ																										bin = -1.5σ
concordance heatmap Shape Mode 8	nucleoli [DFC)		0.36941	0.348771	0.0473857	0.0150688	0.093453	-0.156874	-0.0665619	-0.115862	-0.0994885	-0.0249341	-0.0249082	-0.0824367	-0.0756421	-0.045353	-0.135238	-0.00426378	-0.0196553	-0.0247907	-0.00769523	-0.0666049	-0.180392	-0.0546188	-0.0519065	-0.0521995	-0.00786115		0.317987	0.333804	0.0633811	0.0160532	0.0934816	-0.142975	-0.0625767	-0.110369	-0.09772	-0.0229286	-0.0236647	-0.0800357	-0.074	-0.0452006	-0.130176	-0.00443641	-0.0187527	-0.0245871	-0.00763716	-0.0631414	-0.166195
	nucleoli [GC)		0.348771	0.336738	0.0574259	0.0158705	0.0931333	-0.157103	-0.0668893	-0.117774	-0.101354	-0.0251849	-0.0252833	-0.0836927	-0.0758309	-0.0458348	-0.137879	-0.00433362	-0.0200317	-0.0252191	-0.00783851	-0.0680118	-0.184726	-0.0559918	-0.0531605	-0.0533879	-0.00806005		0.333804	0.355461	0.0721583	0.0178622	0.100706	-0.15534	-0.068253	-0.120923	-0.107209	-0.0249072	-0.0258746	-0.0874592	-0.0797353	-0.0490791	-0.142946	-0.00484786	-0.020582	-0.0268759	-0.00835997	-0.0693317	-0.183029
	nuclear speckles		0.0473857	0.0574259	0.0448635	0.00716804	0.0287206	-0.0470689	-0.0190554	-0.0395638	-0.0344107	-0.00845683	-0.00858053	-0.0287546	-0.0246322	-0.015999	-0.0482444	-0.00152498	-0.00694438	-0.00895069	-0.00279991	-0.023539	-0.065774	-0.0198817	-0.0188577	-0.0189969	-0.00287558		0.0633811	0.0721583	0.0476332	0.00945873	0.0351573	-0.0485177	-0.0207109	-0.0444515	-0.0397838	-0.00920434	-0.00970011	-0.0326748	-0.0280469	-0.0184695	-0.0543582	-0.00186644	-0.00787256	-0.0104107	-0.0032438	-0.0265778	-0.0713998
	cohesins		0.0150688	0.0158705	0.00716804	0.00181151	0.00965513	-0.00454293	-0.000199723	-0.00695116	-0.00683329	-0.00184625	-0.00206807	-0.00689359	-0.00606227	-0.00426475	-0.0120845	-0.000431106	-0.00186954	-0.00260568	-0.000814818	-0.00624891	-0.0181969	-0.00555722	-0.00518762	-0.00527389	-0.000795686		0.0160532	0.0178622	0.00945873	0.00251517	0.01151	-0.00431928	-0.000336965	-0.0087809	-0.00887436	-0.00217826	-0.00247955	-0.00830581	-0.00715968	-0.00516575	-0.0141492	-0.000545085	-0.00216233	-0.00306016	-0.000948587	-0.00732772	-0.0202606
	histones		0.093453	0.0931333	0.0287206	0.00965513	0.0589902	0.00276374	0.0183538	-0.016229	-0.0231221	-0.00764968	-0.00961982	-0.0330402	-0.0316802	-0.0240041	-0.0589136	-0.00256081	-0.0100786	-0.0155893	-0.00486809	-0.0328267	-0.0981547	-0.0304693	-0.0280757	-0.0289922	-0.00436997		0.0934816	0.100706	0.0351573	0.01151	0.0636514	0.00629111	0.0197331	-0.0199078	-0.0296688	-0.00775743	-0.0105768	-0.0357981	-0.0338454	-0.0264122	-0.0632715	-0.00293832	-0.0108823	-0.0168433	-0.00519551	-0.0357445	-0.10209
	nuclear envelope		-0.156874	-0.157103	-0.0470689	-0.00454293	0.00276374	0.435877	0.154697	0.0873691	0.0533272	0.0225235	0.0165258	0.0456073	0.0508103	0.020187	0.071385	-0.000878403	-0.000565514	-0.0100087	-0.00352047	-0.00659014	-0.0262354	-0.00923013	-0.00230583	-0.00275498	-0.0013458		-0.142975	-0.15534	-0.0485177	-0.00431928	0.00629111	0.453244	0.167769	0.087921	0.0528336	0.021292	0.015545	0.0444486	0.055478	0.0214475	0.0684336	-0.00112072	-0.00188328	-0.0111907	-0.00372233	-0.0123499	-0.0507057
	nuclear pores		-0.0665619	-0.0668893	-0.0190554	-0.000199723	0.0183538	0.154697	0.0908107	0.0830061	0.0560076	0.0113518	0.00720529	0.0225745	0.0139234	0.000636749	0.0239891	-0.000794683	-0.000659337	-0.00683921	-0.00217049	0.00124955	-0.016663	-0.0062195	-0.00426347	-0.00602318	-0.000821856		-0.0625767	-0.068253	-0.0207109	-0.000336965	0.0197331	0.167769	0.100745	0.0865302	0.0541394	0.0121223	0.00678068	0.0238849	0.0158466	0.00037079	0.0236734	-0.000988843	-0.00126216	-0.00746592	-0.00220148	-0.00207154	-0.0264339
	ER [Sec61 beta)		-0.115862	-0.117774	-0.0395638	-0.00695116	-0.016229	0.0873691	0.0830061	0.153237	0.120725	0.0226187	0.0190398	0.0677805	0.0417573	0.0212238	0.0718545	0.00133156	0.00757986	0.00192808	0.0013829	0.0377997	0.0421302	0.010803	0.0104417	0.00704193	0.00130154		-0.110369	-0.120923	-0.0444515	-0.0087809	-0.0199078	0.087921	0.0865302	0.157629	0.120065	0.0242442	0.019375	0.0724334	0.0446353	0.0223982	0.0750591	0.00123744	0.00757893	0.00145569	0.00173703	0.0367663	0.0328491
	ER [SERCA2)		-0.0994885	-0.101354	-0.0344107	-0.00683329	-0.0231221	0.0533272	0.0560076	0.120725	0.103192	0.0184475	0.0165192	0.0605718	0.0392868	0.0228885	0.0654617	0.00155485	0.00794958	0.00437227	0.00218683	0.0384138	0.0433128	0.0119877	0.0108691	0.00814403	0.000593637		-0.09772	-0.107209	-0.0397838	-0.00887436	-0.0296688	0.0528336	0.0541394	0.120065	0.101806	0.0195666	0.0173987	0.0647166	0.0442307	0.0269146	0.0710483	0.00191501	0.00858923	0.00578543	0.00297971	0.0394278	0.0404136
	peroxisomes		-0.0249341	-0.0251849	-0.00845683	-0.00184625	-0.00764968	0.0225235	0.0113518	0.0226187	0.0184475	0.00464209	0.00395559	0.0143333	0.0116909	0.00748556	0.0170461	0.000482808	0.00205531	0.00189979	0.000713177	0.00689076	0.0105136	0.00285475	0.00293464	0.00288263	0.0002415		-0.0229286	-0.0249072	-0.00920434	-0.00217826	-0.00775743	0.021292	0.0121223	0.0242442	0.0195666	0.0046952	0.00410604	0.0148889	0.0119733	0.00727635	0.0168577	0.000530975	0.00196118	0.0019239	0.00075982	0.0070912	0.00792626
	endosomes		-0.0249082	-0.0252833	-0.00858053	-0.00206807	-0.00961982	0.0165258	0.00720529	0.0190398	0.0165192	0.00395559	0.0041071	0.0138401	0.0111755	0.00718718	0.0179794	0.000544769	0.0020548	0.00160369	0.000747283	0.00834041	0.0144615	0.00437251	0.00421419	0.00388298	0.000537837		-0.0236647	-0.0258746	-0.00970011	-0.00247955	-0.0105768	0.015545	0.00678068	0.019375	0.0173987	0.00410604	0.00451975	0.0149375	0.0129721	0.00934813	0.0191758	0.000628951	0.0022223	0.00203401	0.000839616	0.00834705	0.0122109
	mitochondria		-0.0824367	-0.0836927	-0.0287546	-0.00689359	-0.0330402	0.0456073	0.0225745	0.0677805	0.0605718	0.0143333	0.0138401	0.053719	0.0440179	0.0323812	0.0606117	0.00250936	0.00757451	0.00870723	0.00330515	0.0235237	0.0391632	0.0118259	0.0115515	0.0122289	0.000842638		-0.0800357	-0.0874592	-0.0326748	-0.00830581	-0.0357981	0.0444486	0.0238849	0.0724334	0.0647166	0.0148889	0.0149375	0.0558443	0.0453653	0.0329158	0.0626587	0.00241756	0.00762625	0.00795349	0.0033166	0.025819	0.0347279
	lysosomes		-0.0756421	-0.0758309	-0.0246322	-0.00606227	-0.0316802	0.0508103	0.0139234	0.0417573	0.0392868	0.0116909	0.0111755	0.0440179	0.0560021	0.0470396	0.0615894	0.00405532	0.00922666	0.0188542	0.00586889	0.0145189	0.0412023	0.0108086	0.0093976	0.0159695	-0.00136483		-0.074	-0.0797353	-0.0280469	-0.00715968	-0.0338454	0.055478	0.0158466	0.0446353	0.0442307	0.0119733	0.0129721	0.0453653	0.0602322	0.0520719	0.0633553	0.00465288	0.00924377	0.0198944	0.00602427	0.0176606	0.0332087
	Golgi		-0.045353	-0.0458348	-0.015999	-0.00426475	-0.0240041	0.020187	0.000636749	0.0212238	0.0228885	0.00748556	0.00718718	0.0323812	0.0470396	0.0431428	0.046797	0.00402942	0.00775253	0.0184787	0.00573352	0.00625257	0.028414	0.00699422	0.00593357	0.0135682	-0.00189973		-0.0452006	-0.0490791	-0.0184695	-0.00516575	-0.0264122	0.0214475	0.00037079	0.0223982	0.0269146	0.00727635	0.00934813	0.0329158	0.0520719	0.0504405	0.049551	0.00495484	0.00798666	0.020696	0.00607876	0.00909611	0.0231477
	microtubules		-0.135238	-0.137879	-0.0482444	-0.0120845	-0.0589136	0.071385	0.0239891	0.0718545	0.0654617	0.0170461	0.0179794	0.0606117	0.0615894	0.046797	0.10733	0.00440983	0.0149046	0.0225497	0.00705149	0.0388611	0.1269	0.0358118	0.0346728	0.0392353	0.0033213		-0.130176	-0.142946	-0.0543582	-0.0141492	-0.0632715	0.0684336	0.0236734	0.0750591	0.0710483	0.0168577	0.0191758	0.0626587	0.0633553	0.049551	0.111114	0.00492507	0.0149452	0.0233835	0.00715808	0.0409329	0.122994
	centrioles		-0.00426378	-0.00433362	-0.00152498	-0.000431106	-0.00256081	-0.000878403	-0.000794683	0.00133156	0.00155485	0.000482808	0.000544769	0.00250936	0.00405532	0.00402942	0.00440983	0.000475297	0.00115349	0.00294615	0.000898453	0.000941853	0.00608509	0.0015183	0.00130494	0.00233443	-0.000183235		-0.00443641	-0.00484786	-0.00186644	-0.000545085	-0.00293832	-0.00112072	-0.000988843	0.00123744	0.00191501	0.000530975	0.000628951	0.00241756	0.00465288	0.00495484	0.00492507	0.000754728	0.00132978	0.00368479	0.0010163	0.00141386	0.00657934
	gap junctions		-0.0196553	-0.0200317	-0.00694438	-0.00186954	-0.0100786	-0.000565514	-0.000659337	0.00757986	0.00794958	0.00205531	0.0020548	0.00757451	0.00922666	0.00775253	0.0149046	0.00115349	0.00438134	0.00921231	0.00299391	0.00957845	0.0278152	0.00772734	0.00719618	0.00904816	0.000128961		-0.0187527	-0.020582	-0.00787256	-0.00216233	-0.0108823	-0.00188328	-0.00126216	0.00757893	0.00858923	0.00196118	0.0022223	0.00762625	0.00924377	0.00798666	0.0149452	0.00132978	0.0047702	0.0100288	0.00317633	0.0109988	0.0281932
	tight junctions		-0.0247907	-0.0252191	-0.00895069	-0.00260568	-0.0155893	-0.0100087	-0.00683921	0.00192808	0.00437227	0.00189979	0.00160369	0.00870723	0.0188542	0.0184787	0.0225497	0.00294615	0.00921231	0.0249214	0.00732485	0.00990029	0.0524951	0.0143373	0.0123361	0.0194307	-0.00105269		-0.0245871	-0.0268759	-0.0104107	-0.00306016	-0.0168433	-0.0111907	-0.00746592	0.00145569	0.00578543	0.0019239	0.00203401	0.00795349	0.0198944	0.020696	0.0233835	0.00368479	0.0100288	0.0280837	0.00765518	0.0120586	0.0550437
	desmosomes		-0.00769523	-0.00783851	-0.00279991	-0.000814818	-0.00486809	-0.00352047	-0.00217049	0.0013829	0.00218683	0.000713177	0.000747283	0.00330515	0.00586889	0.00573352	0.00705149	0.000898453	0.00299391	0.00732485	0.00239233	0.00398843	0.0147997	0.00405954	0.00374242	0.0057088	-0.000334876		-0.00763716	-0.00835997	-0.0032438	-0.000948587	-0.00519551	-0.00372233	-0.00220148	0.00173703	0.00297971	0.00075982	0.000839616	0.0033166	0.00602427	0.00607876	0.00715808	0.0010163	0.00317633	0.00765518	0.00237103	0.00513369	0.0145218
	adherens junctions		-0.0666049	-0.0680118	-0.023539	-0.00624891	-0.0328267	-0.00659014	0.00124955	0.0377997	0.0384138	0.00689076	0.00834041	0.0235237	0.0145189	0.00625257	0.0388611	0.000941853	0.00957845	0.00990029	0.00398843	0.051203	0.0737395	0.0218997	0.0196641	0.0156656	0.00226468		-0.0631414	-0.0693317	-0.0265778	-0.00732772	-0.0357445	-0.0123499	-0.00207154	0.0367663	0.0394278	0.0070912	0.00834705	0.025819	0.0176606	0.00909611	0.0409329	0.00141386	0.0109988	0.0120586	0.00513369	0.0555095	0.0733198
	plasma membrane		-0.180392	-0.184726	-0.065774	-0.0181969	-0.0981547	-0.0262354	-0.016663	0.0421302	0.0433128	0.0105136	0.0144615	0.0391632	0.0412023	0.028414	0.1269	0.00608509	0.0278152	0.0524951	0.0147997	0.0737395	0.315219	0.0915597	0.0837043	0.0914877	0.0111032		-0.166195	-0.183029	-0.0713998	-0.0202606	-0.10209	-0.0507057	-0.0264339	0.0328491	0.0404136	0.00792626	0.0122109	0.0347279	0.0332087	0.0231477	0.122994	0.00657934	0.0281932	0.0550437	0.0145218	0.0733198	0.329194
	actin filaments		-0.0546188	-0.0559918	-0.0198817	-0.00555722	-0.0304693	-0.00923013	-0.0062195	0.010803	0.0119877	0.00285475	0.00437251	0.0118259	0.0108086	0.00699422	0.0358118	0.0015183	0.00772734	0.0143373	0.00405954	0.0218997	0.0915597	0.0278884	0.0258096	0.0270501	0.00386414		-0.0535311	-0.0590049	-0.0230072	-0.00650158	-0.0326093	-0.0134542	-0.00769757	0.00928524	0.0114943	0.00211308	0.00367579	0.0101076	0.00645288	0.00301625	0.0360742	0.00129869	0.00743155	0.012747	0.00335692	0.0216035	0.100581
	actin bundles		-0.0519065	-0.0531605	-0.0188577	-0.00518762	-0.0280757	-0.00230583	-0.00426347	0.0104417	0.0108691	0.00293464	0.00421419	0.0115515	0.0093976	0.00593357	0.0346728	0.00130494	0.00719618	0.0123361	0.00374242	0.0196641	0.0837043	0.0258096	0.0249912	0.025864	0.00408167		-0.0560654	-0.0618362	-0.0240085	-0.0066877	-0.0328762	-0.00408878	-0.00528763	0.0111449	0.012487	0.00276946	0.00449052	0.0125183	0.00912265	0.00569953	0.0411745	0.00154263	0.00795965	0.0130589	0.00375127	0.0199986	0.0999037
	actomyosin bundles		-0.0521995	-0.0533879	-0.0189969	-0.00527389	-0.0289922	-0.00275498	-0.00602318	0.00704193	0.00814403	0.00288263	0.00388298	0.0122289	0.0159695	0.0135682	0.0392353	0.00233443	0.00904816	0.0194307	0.0057088	0.0156656	0.0914877	0.0270501	0.025864	0.0297609	0.00323913		-0.0547669	-0.0603096	-0.0233316	-0.0065006	-0.0324834	-0.000315834	-0.00578836	0.00794911	0.0103037	0.00281391	0.00443702	0.0129283	0.0147503	0.0122594	0.0429979	0.00242458	0.00922017	0.0188146	0.00523678	0.016479	0.0993505
	matrix adhesion		-0.00786115	-0.00806005	-0.00287558	-0.000795686	-0.00436997	-0.0013458	-0.000821856	0.00130154	0.000593637	0.0002415	0.000537837	0.000842638	-0.00136483	-0.00189973	0.0033213	-0.000183235	0.000128961	-0.00105269	-0.000334876	0.00226468	0.0111032	0.00386414	0.00408167	0.00323913	0.0015671		-0.00969806	-0.0106964	-0.00417915	-0.00118264	-0.00581508	-0.00250668	-0.00122187	0.00156559	0.000750533	0.000129268	0.000470899	0.00117494	-0.00185758	-0.0026218	0.00506911	-0.000265073	0.000179676	-0.00145166	-0.000447928	0.00213867	0.0166303
			0.1
			0
			-0.1
concordance heatmap difference Shape Mode 1 (σ=-2 relative to σ=0)	nucleoli [DFC)		0.0530393	0.020905	-0.0237655	-0.00980056	-0.000339992	0.0120291	0.00018001	0.00358774	-0.00796035	-0.00670335	0.00439985	-0.0085391	0.00114069	-0.00244197	0.0124964	1.56821e-05	0.000690186	-0.000706175	0.000932074	-0.0113536	0.0340823	-0.00302104	0.00705969	0.0180632	0.00381044			concordance heatmap difference Shape Mode 1 (σ=2 relative to σ=0)	nucleoli [DFC)		-0.0829155	-0.0953799	0.0201111	-0.00317681	-0.00190964	-0.0156561	-0.00290359	0.0174287	0.00433891	0.00267626	-0.00282886	0.00591646	-0.00398545	-0.00317256	-0.00538951	-0.000483635	-0.00691194
	nucleoli [GC)		0.020905	-0.0130771	-0.0264585	-0.0120169	-0.00860795	0.0312436	0.0100059	0.0118995	-0.00194799	-0.00651617	0.00603604	-0.00483539	0.00292385	-0.00176393	0.0216386	0.000153298	0.00176597	-0.000188539	0.00131792	-0.00910504	0.0507046	0.00271374	0.0145242	0.0274845	0.00544117				nucleoli [GC)		-0.0953799	-0.105322	0.0202927	-0.0026472	-0.00204302	-0.0133723	-0.00173841	0.0204329	0.00613871	0.00331749	-0.00268121	0.00771831	-0.00210782	-0.00261719	-0.00435276	-0.000460451	-0.00721845
	nuclear speckles		-0.0237655	-0.0264585	-0.00416565	-0.00541169	-0.0125237	4.34555e-05	0.000304487	0.0062119	0.00129503	-0.00216297	0.00247029	-0.000805572	0.000491288	0.000247516	0.00970058	0.000174268	0.00108733	0.000556746	0.000765684	-0.00252988	0.0257993	0.00306345	0.006998	0.0118519	0.0024665				nuclear speckles		0.0201111	0.0202927	-0.00909961	0.00134505	0.0121024	-0.00750195	-0.0017356	0.000664514	-0.00308106	-3.61186e-05	-0.00205143	-0.00153022	-0.00303463	-0.00305023	-0.00886273	-0.000357866	-0.00334741
	cohesins		-0.00980056	-0.0120169	-0.00541169	-0.00207058	-0.00522961	0.00340624	0.00145226	0.00394488	0.00205446	-0.000305122	0.00105312	0.000985895	0.0013117	0.000706217	0.00572777	0.000135965	0.000644224	0.00064787	0.000441357	0.000116297	0.0130771	0.00248955	0.00360666	0.00518754	0.00110071				cohesins		-0.00317681	-0.0026472	0.00134505	-0.00109142	-0.00288417	-0.00342054	-0.00235203	-0.000347178	-6.90473e-05	0.000319425	-0.000331084	0.00080836	0.000387713	5.93481e-05	-0.000549282	-2.44351e-05	-0.00066304
	histones		-0.000339992	-0.00860795	-0.0125237	-0.00522961	0.00175643	0.00355	0.0116152	0.0126573	0.00347852	-0.00260069	0.000175418	-0.00646135	-0.00740894	-0.00609834	-0.00105793	-0.000340515	-0.00147249	-0.00336955	2.15834e-05	-0.0103836	0.0186447	-0.00266566	0.00154461	0.00607402	0.00236969				histones		-0.00190964	-0.00204302	0.0121024	-0.00288417	-0.0123456	-0.0268156	-0.0261694	-0.0214169	-0.0157796	-0.000646798	-0.00269247	-0.00101057	-0.00311013	-0.00188501	-0.0111835	-0.000380898	-0.00464434
	nuclear envelope		0.0120291	0.0312436	4.34555e-05	0.00340624	0.00355	-0.0237749	-0.0150084	-0.0151946	-0.00287811	0.00715744	-0.0131798	0.00690968	-0.0271028	-0.00787772	-0.0665265	-0.00106958	-0.00589532	-0.0161906	-0.00299205	-0.0174968	-0.0533951	-0.018129	-0.0293068	-0.0438857	-0.000796616				nuclear envelope		-0.0156561	-0.0133723	-0.00750195	-0.00342054	-0.0268156	0.0453109	-0.00133725	-0.044969	-0.0217414	-0.00139944	0.0104766	0.000322204	0.0171661	0.00570757	0.0282021	0.000869796	0.000499357
	nuclear pores		0.00018001	0.0100059	0.000304487	0.00145226	0.0116152	-0.0150084	0.0157611	0.0249631	0.0213614	0.0046985	-0.00426673	0.00228812	-0.0128626	-0.0082872	-0.0225299	-0.000923847	-0.00433464	-0.0077756	-0.00176726	-0.00876675	-0.0201604	-0.00934428	-0.0131605	-0.0180462	-0.000573736				nuclear pores		-0.00290359	-0.00173841	-0.0017356	-0.00235203	-0.0261694	-0.00133725	-0.0313804	-0.042376	-0.0275129	-0.00138676	0.000791577	0.0038468	0.00801042	0.00774682	0.00375353	0.000342101	-5.78503e-06
	ER [Sec61 beta)		0.00358774	0.0118995	0.0062119	0.00394488	0.0126573	-0.0151946	0.0249631	0.0365125	0.0339869	0.00670871	-0.00314314	0.00443936	-0.0102148	-0.00989723	-0.0189057	-0.00193798	-0.0083151	-0.0136525	-0.00476866	-0.00367219	-0.0552888	-0.0165906	-0.0170036	-0.0215752	-0.00231779				ER [Sec61 beta)		0.0174287	0.0204329	0.000664514	-0.000347178	-0.0214169	-0.044969	-0.042376	-0.0483067	-0.0334242	-0.00451634	-0.00148132	0.000197887	0.0061603	0.0142851	-0.00519138	0.00182389	0.00694607
	ER [SERCA2)		-0.00796035	-0.00194799	0.00129503	0.00205446	0.00347852	-0.00287811	0.0213614	0.0339869	0.0310148	0.00628164	-0.000313763	0.00485585	-0.000168823	-0.00262457	-0.0016254	-0.00111982	-0.00656328	-0.00779399	-0.00314453	-0.00105933	-0.0325248	-0.0106853	-0.0112126	-0.0135504	-0.00226301				ER [SERCA2)		0.00433891	0.00613871	-0.00308106	-6.90473e-05	-0.0157796	-0.0217414	-0.0275129	-0.0334242	-0.0300188	-0.00239241	-0.00175928	0.00287063	0.00716678	0.0143193	0.000648759	0.00189152	0.00746751
	peroxisomes		-0.00670335	-0.00651617	-0.00216297	-0.000305122	-0.00260069	0.00715744	0.0046985	0.00670871	0.00628164	0.00174281	0.000265917	0.00314623	0.00134989	0.000326519	0.00304203	-4.97142e-05	-0.00105429	-0.00154378	-0.000619173	-4.69619e-05	-0.000768114	0.000233408	1.62744e-05	-3.55765e-06	-0.000224005				peroxisomes		0.00267626	0.00331749	-3.61186e-05	0.000319425	-0.000646798	-0.00139944	-0.00138676	-0.00451634	-0.00239241	-0.00108398	0.000763259	-0.000423115	0.000638448	0.0012298	-0.000467815	0.000307881	0.00114593
	endosomes		0.00439985	0.00603604	0.00247029	0.00105312	0.000175418	-0.0131798	-0.00426673	-0.00314314	-0.000313763	0.000265917	-0.00203867	-3.68981e-05	-0.00430927	-0.0026022	-0.00822601	-0.0005587	-0.00187905	-0.00416433	-0.00138111	-0.000475754	-0.0126691	-0.00219142	-0.00329955	-0.0045522	-0.000106868				endosomes		-0.00282886	-0.00268121	-0.00205143	-0.000331084	-0.00269247	0.0104766	0.000791577	-0.00148132	-0.00175928	0.000763259	0.00116715	0.00234394	0.00623007	0.00614966	0.0052996	0.000567076	0.00200327
	mitochondria		-0.0085391	-0.00483539	-0.000805572	0.000985895	-0.00646135	0.00690968	0.00228812	0.00443936	0.00485585	0.00314623	-3.68981e-05	0.000686336	0.00649007	0.00447128	0.00707287	-0.000293278	-0.00477989	-0.00401412	-0.0019005	-0.00667146	-0.0123559	-0.00412219	-0.00425393	-0.00419813	-0.00141437				mitochondria		0.00591646	0.00771831	-0.00153022	0.00080836	-0.00101057	0.000322204	0.0038468	0.000197887	0.00287063	-0.000423115	0.00234394	-0.000642478	-0.00103659	-0.00172557	0.000283159	0.00058663	0.00505816
	lysosomes		0.00114069	0.00292385	0.000491288	0.0013117	-0.00740894	-0.0271028	-0.0128626	-0.0102148	-0.000168823	0.00134989	-0.00430927	0.00649007	-0.00171992	0.00770034	-0.0203072	0.000250885	-0.000177719	0.000902196	-0.000480457	0.00201411	-0.0279899	-0.00372094	-0.00133427	0.000964477	0.00108992				lysosomes		-0.00398545	-0.00210782	-0.00303463	0.000387713	-0.00311013	0.0171661	0.00801042	0.0061603	0.00716678	0.000638448	0.00623007	-0.00103659	0.00159202	-0.00442275	0.0131148	6.90417e-05	0.00559947
	Golgi		-0.00244197	-0.00176393	0.000247516	0.000706217	-0.00609834	-0.00787772	-0.0082872	-0.00989723	-0.00262457	0.000326519	-0.0026022	0.00447128	0.00770034	0.0116015	-0.00464194	0.00036783	0.000289482	0.00085886	-0.000809262	-0.00132503	-0.0196668	-0.00359371	-0.000654973	0.00356446	0.000730355				Golgi		-0.00317256	-0.00261719	-0.00305023	5.93481e-05	-0.00188501	0.00570757	0.00774682	0.0142851	0.0143193	0.0012298	0.00614966	-0.00172557	-0.00442275	-0.0121342	0.0118621	-5.51171e-05	0.00594983
	microtubules		0.0124964	0.0216386	0.00970058	0.00572777	-0.00105793	-0.0665265	-0.0225299	-0.0189057	-0.0016254	0.00304203	-0.00822601	0.00707287	-0.0203072	-0.00464194	-0.0379489	-0.000735132	-0.000868909	-0.00465053	-0.00259955	0.010063	-0.0406425	-0.00211774	-0.000244271	-0.00519725	0.00203975				microtubules		-0.00538951	-0.00435276	-0.00886273	-0.000549282	-0.0111835	0.0282021	0.00375353	-0.00519138	0.000648759	-0.000467815	0.0052996	0.000283159	0.0131148	0.0118621	0.0245076	0.00138749	0.00941568
	centrioles		1.56821e-05	0.000153298	0.000174268	0.000135965	-0.000340515	-0.00106958	-0.000923847	-0.00193798	-0.00111982	-4.97142e-05	-0.0005587	-0.000293278	0.000250885	0.00036783	-0.000735132	0.000158843	0.000213369	0.000547862	6.93481e-05	9.87938e-05	-0.000415243	8.48729e-05	0.000356704	0.000924604	0.000101622				centrioles		-0.000483635	-0.000460451	-0.000357866	-2.44351e-05	-0.000380898	0.000869796	0.000342101	0.00182389	0.00189152	0.000307881	0.000567076	0.00058663	6.90417e-05	-5.51171e-05	0.00138749	-0.000149549	0.000320344
	gap junctions		0.000690186	0.00176597	0.00108733	0.000644224	-0.00147249	-0.00589532	-0.00433464	-0.0083151	-0.00656328	-0.00105429	-0.00187905	-0.00477989	-0.000177719	0.000289482	-0.000868909	0.000213369	-0.000994458	0.00138702	-0.000198951	-0.00110005	0.00720982	0.00158109	0.00190234	0.00336466	-6.8774e-05				gap junctions		-0.00691194	-0.00721845	-0.00334741	-0.00066304	-0.00464434	0.000499357	-5.78503e-06	0.00694607	0.00746751	0.00114593	0.00200327	0.00505816	0.00559947	0.00594983	0.00941568	0.000320344	0.00260265
	tight junctions		-0.000706175	-0.000188539	0.000556746	0.00064787	-0.00336955	-0.0161906	-0.0077756	-0.0136525	-0.00779399	-0.00154378	-0.00416433	-0.00401412	0.000902196	0.00085886	-0.00465053	0.000547862	0.00138702	0.00500557	0.000527617	0.0025651	0.0162009	0.00415029	0.00472758	0.00806802	0.000482137				tight junctions		-0.00830679	-0.00865368	-0.00418451	-0.000840996	-0.006483	-0.00244157	-0.00187363	0.0102201	0.0113417	0.00150454	0.0033348	0.00656823	0.00816772	0.0107407	0.0152353	4.00727e-05	0.00255251
	desmosomes		0.000932074	0.00131792	0.000765684	0.000441357	2.15834e-05	-0.00299205	-0.00176726	-0.00476866	-0.00314453	-0.000619173	-0.00138111	-0.0019005	-0.000480457	-0.000809262	-0.00259955	6.93481e-05	-0.000198951	0.000527617	-0.000424879	-0.00025839	0.00157995	0.000621148	0.000918983	0.00205062	0.000264985				desmosomes		-0.0028345	-0.00296631	-0.00139103	-0.000293909	-0.0021994	-0.0013268	-0.000676389	0.00357769	0.00387834	0.000572768	0.00106143	0.0022293	0.00289231	0.00318424	0.00490837	9.36904e-05	0.0013402
	adherens junctions		-0.0113536	-0.00910504	-0.00252988	0.000116297	-0.0103836	-0.0174968	-0.00876675	-0.00367219	-0.00105933	-4.69619e-05	-0.000475754	-0.00667146	0.00201411	-0.00132503	0.010063	9.87938e-05	-0.00110005	0.0025651	-0.00025839	0.0204815	0.0308782	0.00831527	0.00556065	0.00364161	-0.00106641				adherens junctions		0.0114003	0.0131765	0.000645615	0.00140774	0.00503859	0.0142884	0.00486837	0.00291076	-0.00151487	0.00096922	-0.00214328	0.00632749	0.0086929	0.0154236	0.00162279	0.00147456	0.00438869
	plasma membrane		0.0340823	0.0507046	0.0257993	0.0130771	0.0186447	-0.0533951	-0.0201604	-0.0552888	-0.0325248	-0.000768114	-0.0126691	-0.0123559	-0.0279899	-0.0196668	-0.0406425	-0.000415243	0.00720982	0.0162009	0.00157995	0.0308782	-0.007173	0.0195847	0.0134849	0.002585	0.000321344				plasma membrane		-0.0285067	-0.0295029	-0.0194553	-0.00314384	-0.0242538	0.00562778	5.58347e-05	0.0259695	0.0295514	0.00390966	0.00435831	0.0184296	0.0251478	0.0316458	0.0513496	0.00152118	0.0101781
	actin filaments		-0.00302104	0.00271374	0.00306345	0.00248955	-0.00266566	-0.018129	-0.00934428	-0.0165906	-0.0106853	0.000233408	-0.00219142	-0.00412219	-0.00372094	-0.00359371	-0.00211774	8.48729e-05	0.00158109	0.00415029	0.000621148	0.00831527	0.0195847	0.012213	0.00685672	0.00475453	0.000571584				actin filaments		-0.0104345	-0.0109484	-0.00698028	-0.00102774	-0.00729235	0.0122078	0.00371278	0.0100368	0.0110282	0.00171869	0.00182514	0.00634467	0.00579564	0.00670786	0.0169444	9.38128e-05	0.00315753
	actin bundles		0.00705969	0.0145242	0.006998	0.00360666	0.00154461	-0.0293068	-0.0131605	-0.0170036	-0.0112126	1.62744e-05	-0.00329955	-0.00425393	-0.00133427	-0.000654973	-0.000244271	0.000356704	0.00190234	0.00472758	0.000918983	0.00556065	0.0134849	0.00685672	0.00162499	-0.00487597	-0.00161815				actin bundles		-0.0160211	-0.0170145	-0.00873635	-0.00164825	-0.0103375	0.0102871	0.00271471	0.0107981	0.0124366	0.0020453	0.00227913	0.00745151	0.00874273	0.00838109	0.0210226	0.00067026	0.0043723
	actomyosin bundles		0.0180632	0.0274845	0.0118519	0.00518754	0.00607402	-0.0438857	-0.0180462	-0.0215752	-0.0135504	-3.55765e-06	-0.0045522	-0.00419813	0.000964477	0.00356446	-0.00519725	0.000924604	0.00336466	0.00806802	0.00205062	0.00364161	0.002585	0.00475453	-0.00487597	-0.0135722	-0.00400036				actomyosin bundles		-0.01832	-0.0195097	-0.00950886	-0.00192771	-0.011686	0.0110324	0.00241744	0.0122135	0.0139529	0.00221057	0.0031828	0.00772087	0.00866416	0.00816419	0.0243403	0.000193686	0.00361967
	matrix adhesion		0.00381044	0.00544117	0.0024665	0.00110071	0.00236969	-0.000796616	-0.000573736	-0.00231779	-0.00226301	-0.000224005	-0.000106868	-0.00141437	0.00108992	0.000730355	0.00203975	0.000101622	-6.8774e-05	0.000482137	0.000264985	-0.00106641	0.000321344	0.000571584	-0.00161815	-0.00400036	-0.00182401				matrix adhesion		-0.00417737	-0.00447286	-0.00196349	-0.00045598	-0.00271775	-8.59743e-05	-0.000252396	0.000747362	0.000852413	8.73246e-05	-0.000101106	0.000548314	-0.000797872	-0.00130775	0.00251253	-0.000136395	-0.000114778
concordance heatmap difference Shape Mode 2 (σ=-2 relative to σ=0)	nucleoli [DFC)		0.109361	0.0820489	0.0267685	0.00990527	0.011501	-0.0217765	-0.010122	-0.00297966	-0.00692733	-0.0037599	-0.00503846	-0.00960595	-0.0100195	-0.0114584	-0.0242075	-0.000495334	-0.00605805	-0.00519392	-0.00146469	-0.000979081	-0.0322659	-0.0141566	-0.0156922	-0.0211358	0.000538413			concordance heatmap difference Shape Mode 2 (σ=2 relative to σ=0)	nucleoli [DFC)		-0.0402498	-0.0353191	0.0198172	-0.00537858	-0.0314236	0.00100937	0.00573998	-0.00256673	-0.000333108	-0.00183047	-0.0029582	0.00471261	0.00557467	0.00730623	0.012565	0.000540282	-0.00267144
	nucleoli [GC)		0.0820489	0.0595451	0.029289	0.0106252	0.00785983	-0.0102505	-0.00581868	0.00263109	-0.00213568	-0.00262676	-0.00395048	-0.00619689	-0.00572416	-0.0100326	-0.0187549	-0.000380389	-0.00561397	-0.00441847	-0.00122859	0.00237212	-0.0263851	-0.0126688	-0.0142093	-0.0200687	0.00126588				nucleoli [GC)		-0.0353191	-0.032766	0.0161712	-0.00518944	-0.0287975	0.000125065	0.00501633	-0.00244835	-0.000327095	-0.00172061	-0.00298726	0.00501958	0.00494625	0.0074877	0.013352	0.000580451	-0.00263109
	nuclear speckles		0.0267685	0.029289	0.00229234	0.00295522	0.00104519	-0.0224503	-0.00962887	-0.0056859	-0.00382784	-0.00200432	-0.00200768	-0.00479241	-0.00383464	-0.00411422	-0.00912092	-0.000272946	-0.0023141	-0.00128106	-0.00034242	0.00161439	-0.00885091	-0.00433239	-0.00526637	-0.00719302	0.000605552				nuclear speckles		0.0198172	0.0161712	-0.00199379	0.000558405	0.00329794	-0.00360841	-0.00133132	-0.00754477	-0.00610281	-0.00187995	-0.00233253	-0.00327445	-0.00239162	-5.32307e-05	-0.00444745	-6.44962e-05	-0.00223051
	cohesins		0.00990527	0.0106252	0.00295522	0.00175826	0.00469481	-0.00192054	-0.000360024	-0.00331684	-0.00342142	-0.00094693	-0.00113913	-0.00341008	-0.00287056	-0.00237514	-0.00677032	-0.000203193	-0.00130069	-0.00153828	-0.000458819	-0.00261202	-0.0104694	-0.00359585	-0.00381141	-0.00425338	-0.000441753				cohesins		-0.00537858	-0.00518944	0.000558405	-0.000675269	-0.00232329	0.000284772	0.00027265	0.00118536	0.00122874	0.000158029	-7.48651e-05	0.00125573	0.00120182	0.00138349	0.00241526	0.000104019	-0.000151744
	histones		0.011501	0.00785983	0.00104519	0.00469481	-0.00387033	0.00104807	-0.00376253	0.000606041	-0.0022567	-0.000150425	-0.00116888	0.000649359	-0.000187688	-0.00293691	-0.00226249	-9.91118e-05	-0.00221846	-0.000308573	-0.000133185	0.00567648	-0.00146385	-0.00129998	-0.00219919	-0.00384658	0.0017425				histones		-0.0314236	-0.0287975	0.00329794	-0.00232329	-0.00792936	0.0126406	0.00952631	0.0128702	0.0095208	0.00178219	-0.000149344	0.00666368	0.00662257	0.00644854	0.0100361	0.000475197	-0.00120694
	nuclear envelope		-0.0217765	-0.0102505	-0.0224503	-0.00192054	0.00104807	0.0508689	0.00543277	-0.0232649	-0.0110093	0.000992533	0.00576455	-0.00922219	0.0110395	0.00612486	0.00549301	-0.000162231	-0.00112373	0.0036222	0.000302104	0.00938716	-0.0105985	0.00421299	0.00370407	0.0133333	-0.00496882				nuclear envelope		0.00100937	0.000125065	-0.00360841	0.000284772	0.0126406	-0.00449812	-0.0220604	0.00899841	0.00167745	0.00954454	0.0036803	-0.00328266	-0.0046328	0.0034238	-0.00907376	0.000443995	-4.73466e-05
	nuclear pores		-0.010122	-0.00581868	-0.00962887	-0.000360024	-0.00376253	0.00543277	-0.00580619	-0.0129333	-0.0127636	0.000457674	-0.000796973	0.000326905	0.000108926	0.00270237	-0.00262594	1.61526e-05	-0.000641724	0.00176833	0.000307597	-0.000395875	-0.00437161	0.00210224	0.00133046	0.0047867	-0.000427391				nuclear pores		0.00573998	0.00501633	-0.00133132	0.00027265	0.00952631	-0.0220604	-0.00708905	0.0143405	0.00848688	0.00480504	0.0011241	0.000957271	-0.00278984	-2.02565e-05	-0.00384174	0.000119247	-0.000517218
	ER [Sec61 beta)		-0.00297966	0.00263109	-0.0056859	-0.00331684	0.000606041	-0.0232649	-0.0129333	-0.0233682	-0.0243512	-0.000347383	-0.00357699	-0.00153711	-0.013371	0.00245555	-0.0135208	-6.30815e-05	0.000990056	0.00345862	0.000843728	-0.0157399	-0.00972678	0.00338306	0.000827763	0.00637904	0.000540353				ER [Sec61 beta)		-0.00256673	-0.00244835	-0.00754477	0.00118536	0.0128702	0.00899841	0.0143405	0.0227194	0.015089	0.00530691	0.00413614	0.00394245	0.00460277	-0.000661889	0.00373696	-0.000386945	-8.51769e-05
	ER [SERCA2)		-0.00692733	-0.00213568	-0.00382784	-0.00342142	-0.0022567	-0.0110093	-0.0127636	-0.0243512	-0.0248316	-6.72229e-05	-0.00299351	0.000573024	-0.00762241	0.00596007	-0.00865208	0.000357158	0.00183687	0.00562453	0.00125849	-0.0191729	-0.00814577	0.00223173	0.00046051	0.00598265	0.000786915				ER [SERCA2)		-0.000333108	-0.000327095	-0.00610281	0.00122874	0.0095208	0.00167745	0.00848688	0.015089	0.0114544	0.00391926	0.00388615	0.00149326	-0.0032346	-0.00866342	-0.000838913	-0.00108371	0.00059781
	peroxisomes		-0.0037599	-0.00262676	-0.00200432	-0.00094693	-0.000150425	0.000992533	0.000457674	-0.000347383	-6.72229e-05	0.00057546	0.00069269	0.00102704	0.00041987	0.0016688	0.00068431	3.45798e-05	0.000665816	0.00130247	0.000301982	-0.000755904	-0.000808503	0.000700824	0.00022553	0.00148503	-0.000237232				peroxisomes		-0.00183047	-0.00172061	-0.00187995	0.000158029	0.00178219	0.00954454	0.00480504	0.00530691	0.00391926	0.00181038	0.00118886	0.00172815	0.00383919	0.00188541	0.00162891	-1.43016e-05	5.69504e-07
	endosomes		-0.00503846	-0.00395048	-0.00200768	-0.00113913	-0.00116888	0.00576455	-0.000796973	-0.00357699	-0.00299351	0.00069269	0.00117983	0.00118008	0.00294773	0.00468752	0.00244878	0.000271441	0.00105487	0.00234065	0.000708507	-0.00262373	-0.000765602	0.000640306	0.000929233	0.00258206	-0.000869887				endosomes		-0.0029582	-0.00298726	-0.00233253	-7.48651e-05	-0.000149344	0.0036803	0.0011241	0.00413614	0.00388615	0.00118886	0.00158656	0.00228218	0.00424979	0.00291747	0.00282157	0.000107753	0.00106536
	mitochondria		-0.00960595	-0.00619689	-0.00479241	-0.00341008	0.000649359	-0.00922219	0.000326905	-0.00153711	0.000573024	0.00102704	0.00118008	0.00109252	-0.00805856	-0.00107669	-0.00167498	-0.000439709	0.00132693	6.92839e-05	-0.00010033	-0.00400563	-0.00191184	0.00280705	0.000807932	0.00326519	0.000904345				mitochondria		0.00471261	0.00501958	-0.00327445	0.00125573	0.00666368	-0.00328266	0.000957271	0.00394245	0.00149326	0.00172815	0.00228218	-0.00306887	-0.0016334	-0.00358341	-0.00267417	-0.000592095	0.000801652
	lysosomes		-0.0100195	-0.00572416	-0.00383464	-0.00287056	-0.000187688	0.0110395	0.000108926	-0.013371	-0.00762241	0.00041987	0.00294773	-0.00805856	0.00252131	0.00696862	0.00534609	0.000163414	0.00294498	0.00478799	0.000911678	-0.00565893	0.00447969	0.00165735	0.000561483	0.003361	0.000379321				lysosomes		0.00557467	0.00494625	-0.00239162	0.00120182	0.00662257	-0.0046328	-0.00278984	0.00460277	-0.0032346	0.00383919	0.00424979	-0.0016334	-0.00729392	-0.00960945	-0.00789665	-0.000866313	0.00473462
	Golgi		-0.0114584	-0.0100326	-0.00411422	-0.00237514	-0.00293691	0.00612486	0.00270237	0.00245555	0.00596007	0.0016688	0.00468752	-0.00107669	0.00696862	0.00921108	0.0114816	0.000472279	0.00358776	0.0058261	0.00152701	0.00398529	0.00975781	0.00194523	0.00129061	0.00213929	0.000185267				Golgi		0.00730623	0.0074877	-5.32307e-05	0.00138349	0.00644854	0.0034238	-2.02565e-05	-0.000661889	-0.00866342	0.00188541	0.00291747	-0.00358341	-0.00960945	-0.0119309	-0.0121137	-0.00111608	0.00330082
	microtubules		-0.0242075	-0.0187549	-0.00912092	-0.00677032	-0.00226249	0.00549301	-0.00262594	-0.0135208	-0.00865208	0.00068431	0.00244878	-0.00167498	0.00534609	0.0114816	0.0139619	0.000797559	0.00531449	0.00785787	0.00198192	-0.00714971	0.0212881	0.0109487	0.0123062	0.0191664	-0.00209101				microtubules		0.012565	0.013352	-0.00444745	0.00241526	0.0100361	-0.00907376	-0.00384174	0.00373696	-0.000838913	0.00162891	0.00282157	-0.00267417	-0.00789665	-0.0121137	-0.0149795	-0.00101718	0.00377137
	centrioles		-0.000495334	-0.000380389	-0.000272946	-0.000203193	-9.91118e-05	-0.000162231	1.61526e-05	-6.30815e-05	0.000357158	3.45798e-05	0.000271441	-0.000439709	0.000163414	0.000472279	0.000797559	1.18156e-05	0.000366896	0.000147439	4.44105e-05	0.000173223	0.00131021	0.000168023	-0.000101162	-8.94337e-06	6.64761e-05				centrioles		0.000540282	0.000580451	-6.44962e-05	0.000104019	0.000475197	0.000443995	0.000119247	-0.000386945	-0.00108371	-1.43016e-05	0.000107753	-0.000592095	-0.000866313	-0.00111608	-0.00101718	-0.000105353	0.000452724
	gap junctions		-0.00605805	-0.00561397	-0.0023141	-0.00130069	-0.00221846	-0.00112373	-0.000641724	0.000990056	0.00183687	0.000665816	0.00105487	0.00132693	0.00294498	0.00358776	0.00531449	0.000366896	0.00242038	0.00142749	0.00101102	0.00233167	0.00703626	0.00158954	0.00161011	0.00182101	9.58492e-05				gap junctions		-0.00267144	-0.00263109	-0.00223051	-0.000151744	-0.00120694	-4.73466e-05	-0.000517218	-8.51769e-05	0.00059781	5.69504e-07	0.00106536	0.000801652	0.00473462	0.00330082	0.00377137	0.000452724	0.00138958
	tight junctions		-0.00519392	-0.00441847	-0.00128106	-0.00153828	-0.000308573	0.0036222	0.00176833	0.00345862	0.00562453	0.00130247	0.00234065	6.92839e-05	0.00478799	0.0058261	0.00785787	0.000147439	0.00142749	-0.00833572	-0.000707882	0.00478828	4.55938e-05	-0.00289278	-0.00129753	-0.00596276	0.000253622				tight junctions		-0.004785	-0.00486806	-0.00339703	-0.00039498	-0.00256403	-0.000701313	-0.00107367	-7.77557e-05	-0.00128417	0.000122815	0.00171977	0.00142622	0.00561381	0.00283674	0.00434738	0.000599514	0.00354041
	desmosomes		-0.00146469	-0.00122859	-0.00034242	-0.000458819	-0.000133185	0.000302104	0.000307597	0.000843728	0.00125849	0.000301982	0.000708507	-0.00010033	0.000911678	0.00152701	0.00198192	4.44105e-05	0.00101102	-0.000707882	-5.04537e-05	0.00131027	0.0011209	-0.000138402	-0.000237518	-0.000979475	8.14472e-05				desmosomes		-0.000485031	-0.000463981	-0.000692633	6.75512e-06	-0.000170362	-0.000226521	-0.000203982	-0.000478255	-0.000874858	-2.09529e-05	0.000452331	-9.8296e-05	0.00109003	0.000290199	0.000577404	0.000135407	0.000666849
	adherens junctions		-0.000979081	0.00237212	0.00161439	-0.00261202	0.00567648	0.00938716	-0.000395875	-0.0157399	-0.0191729	-0.000755904	-0.00262373	-0.00400563	-0.00565893	0.00398529	-0.00714971	0.000173223	0.00233167	0.00478828	0.00131027	-0.0253931	-0.00954034	0.000304751	-0.000534926	0.00453269	0.000801758				adherens junctions		-0.00666327	-0.00653898	-0.00648337	-0.00029431	-0.00307517	-0.00420359	-0.00118702	0.00286257	0.00867371	-0.000267256	0.00231228	0.00405955	0.0112735	0.00731735	0.0104989	0.000801334	0.00195788
	plasma membrane		-0.0322659	-0.0263851	-0.00885091	-0.0104694	-0.00146385	-0.0105985	-0.00437161	-0.00972678	-0.00814577	-0.000808503	-0.000765602	-0.00191184	0.00447969	0.00975781	0.0212881	0.00131021	0.00703626	4.55938e-05	0.0011209	-0.00954034	0.0528851	0.0168628	0.023066	0.0254634	-0.00445651				plasma membrane		0.00510541	0.00638227	-0.0107978	0.00240444	0.00491251	0.00623267	0.00238355	0.00587465	0.00798757	-0.00152449	0.0012686	0.00876682	0.00807081	0.000570135	-0.00145674	0.000998292	0.00868008
	actin filaments		-0.0141566	-0.0126688	-0.00433239	-0.00359585	-0.00129998	0.00421299	0.00210224	0.00338306	0.00223173	0.000700824	0.000640306	0.00280705	0.00165735	0.00194523	0.0109487	0.000168023	0.00158954	-0.00289278	-0.000138402	0.000304751	0.0168628	0.00470897	0.00785471	0.00718457	-0.000489306				actin filaments		0.00288795	0.00335358	-0.00315104	0.000848869	0.00142203	-0.00436336	-0.00104108	0.0012931	0.00373595	-0.00110015	-0.000389626	0.0019024	0.00374169	0.00255961	-0.00164225	0.000572323	0.00232746
	actin bundles		-0.0156922	-0.0142093	-0.00526637	-0.00381141	-0.00219919	0.00370407	0.00133046	0.000827763	0.00046051	0.00022553	0.000929233	0.000807932	0.000561483	0.00129061	0.0123062	-0.000101162	0.00161011	-0.00129753	-0.000237518	-0.000534926	0.023066	0.00785471	0.00999712	0.0113875	5.6162e-05				actin bundles		0.00220168	0.00268723	-0.0034724	0.000747559	0.000774685	-0.00348041	-0.00193826	-0.000441938	0.00317782	-0.00130682	-0.000372303	0.00120073	0.00665073	0.00602656	0.000464529	0.000884044	0.00247055
	actomyosin bundles		-0.0211358	-0.0200687	-0.00719302	-0.00425338	-0.00384658	0.0133333	0.0047867	0.00637904	0.00598265	0.00148503	0.00258206	0.00326519	0.003361	0.00213929	0.0191664	-8.94337e-06	0.00182101	-0.00596276	-0.000979475	0.00453269	0.0254634	0.00718457	0.0113875	0.010638	0.000486874				actomyosin bundles		0.00699572	0.00791902	-0.0019528	0.00125584	0.00228781	-0.00832988	-0.00422366	-0.00203788	0.00143673	-0.00153989	-0.000771269	0.000308082	0.00736834	0.00680083	-0.00411259	0.000976409	0.00299917
	matrix adhesion		0.000538413	0.00126588	0.000605552	-0.000441753	0.0017425	-0.00496882	-0.000427391	0.000540353	0.000786915	-0.000237232	-0.000869887	0.000904345	0.000379321	0.000185267	-0.00209101	6.64761e-05	9.58492e-05	0.000253622	8.14472e-05	0.000801758	-0.00445651	-0.000489306	5.6162e-05	0.000486874	-0.00132799				matrix adhesion		-0.000933082	-0.000946989	-0.00113473	-3.22046e-05	-0.00023974	0.00110832	0.000396167	0.000631984	0.000864427	-0.000230509	-0.000208028	0.000532197	-5.92733e-05	2.43045e-05	0.00131826	-1.64361e-05	-0.000249382
concordance heatmap difference Shape Mode 3 (σ=-2 relative to σ=0)	nucleoli [DFC)		-0.0396334	-0.0330965	0.0121266	0.00215441	0.000446811	0.00168081	0.00256096	-0.00146164	-0.00302408	0.00345191	-0.0017699	-0.00209126	-0.0125494	-0.00971917	-0.00161548	-0.00256039	-0.00129196	0.00232341	-0.000368162	0.0132022	-0.00156099	0.00166386	-0.00185284	-0.0127957	-0.00420938			concordance heatmap difference Shape Mode 3 (σ=2 relative to σ=0)	nucleoli [DFC)		-0.0578493	-0.0156035	0.00964083	0.00767809	-0.00368782	0.00375475	0.00246304	0.000634886	0.00398055	0.00500454	0.00184858	-0.000654772	-0.00877134	-0.00894537	0.004291	-0.00260735	-0.000964079
	nucleoli [GC)		-0.0330965	-0.0213985	0.0145497	0.00334128	0.00450891	-0.00220284	0.000602618	-0.00503606	-0.00629862	0.00302027	-0.00254366	-0.00423481	-0.0136807	-0.0112702	-0.00622104	-0.00287097	-0.00199305	0.00193093	-0.000619612	0.012295	-0.00843701	-0.000545286	-0.004546	-0.0168517	-0.00512728				nucleoli [GC)		-0.0156035	0.0227886	0.0111334	0.00872788	0.00741807	-0.0112364	-0.00398603	-0.010758	-0.00588205	0.0027764	-0.000623463	-0.00838709	-0.015179	-0.0132187	-0.00975135	-0.0030886	-0.00298226
	nuclear speckles		0.0121266	0.0145497	0.00278551	0.00380583	0.011534	0.00519589	0.00194437	-0.00477759	-0.00512799	0.000303851	-0.0013888	-0.00346944	-0.00459169	-0.0052034	-0.00684983	-0.0011418	-0.001402	-0.00031022	-0.000572318	0.00195331	-0.011332	-0.00275821	-0.0040876	-0.00844492	-0.00234964				nuclear speckles		0.00964083	0.0111334	0.000974923	0.00305084	0.0104332	0.00705615	0.00236904	-0.00325938	-0.00183767	0.00100105	7.91764e-05	-0.00241226	-0.00356687	-0.00473605	-0.00387297	-0.00115205	-0.00120068
	cohesins		0.00215441	0.00334128	0.00380583	0.00158277	0.00373162	0.000189214	0.000550493	-0.00157932	-0.00178876	-0.0001042	-0.000504906	-0.00148418	-0.00189491	-0.00177444	-0.00317276	-0.000359584	-0.000542999	-0.000328173	-0.000250379	3.94881e-06	-0.00545922	-0.00142346	-0.00170739	-0.00285787	-0.000778778				cohesins		0.00767809	0.00872788	0.00305084	0.0012985	0.00456052	-0.00200543	-0.00061058	-0.00278157	-0.00251432	-0.000186024	-0.000527806	-0.00231755	-0.00243433	-0.00210963	-0.00463434	-0.000391191	-0.000729291
	histones		0.000446811	0.00450891	0.011534	0.00373162	0.00606156	0.00358448	-0.00206959	-0.0131681	-0.0111505	0.00012492	-0.00152715	-0.0038009	-0.00674296	-0.00606099	-0.00940991	-0.00157648	-0.00146875	0.000149261	-0.000795061	0.00363496	-0.0155356	-0.00244933	-0.00298221	-0.00678943	-0.00265527				histones		-0.00368782	0.00741807	0.0104332	0.00456052	0.00299115	0.00205205	-0.00273455	-0.0113327	-0.0091032	0.000666745	-0.000160975	-0.00238069	-0.0050288	-0.00558875	-0.00707049	-0.00164014	-0.00137992
	nuclear envelope		0.00168081	-0.00220284	0.00519589	0.000189214	0.00358448	0.0123967	-0.000405893	-0.0164974	-0.0129087	-0.00545515	0.00358663	0.00650544	0.0190824	0.00301525	-7.60704e-06	0.00083982	-0.00114339	0.00188565	-0.00147693	-0.0129089	-0.00284738	0.00477491	0.0123361	0.0287837	0.00195055				nuclear envelope		0.00375475	-0.0112364	0.00705615	-0.00200543	0.00205205	0.00444159	0.00318354	-0.0100085	-0.0111369	-0.00765014	-0.00236258	0.010135	0.0160553	0.00561479	-0.00638398	0.000352647	-0.001051
	nuclear pores		0.00256096	0.000602618	0.00194437	0.000550493	-0.00206959	-0.000405893	-0.00337321	-0.0104176	-0.00721867	-0.00110004	0.000755377	0.00356936	0.00205292	0.00132731	-0.00222022	-1.51405e-05	0.00094106	0.000976883	-0.000370991	0.00173853	-0.00280466	0.00264726	0.00518761	0.00982218	0.000989554				nuclear pores		0.00246304	-0.00398603	0.00236904	-0.00061058	-0.00273455	0.00318354	-0.0013082	-0.00715428	-0.00858652	-0.0017271	-0.000832249	0.00488573	0.0024405	0.00154727	-0.00289688	-0.000139891	0.000908267
	ER [Sec61 beta)		-0.00146164	-0.00503606	-0.00477759	-0.00157932	-0.0131681	-0.0164974	-0.0104176	-0.00495395	0.00355586	-0.000484619	0.00314966	0.0122417	0.00981319	0.0114271	0.00486235	0.00220467	0.00734502	0.00691407	0.00254453	0.0116141	0.0013459	0.00381	0.0061378	0.0117351	0.00274079				ER [Sec61 beta)		0.000634886	-0.010758	-0.00325938	-0.00278157	-0.0113327	-0.0100085	-0.00715428	0.00135	0.00113943	-0.000922963	0.00074156	0.0139938	0.0112247	0.0128455	0.00452902	0.00218188	0.00703105
	ER [SERCA2)		-0.00302408	-0.00629862	-0.00512799	-0.00178876	-0.0111505	-0.0129087	-0.00721867	0.00355586	0.0106275	0.000506746	0.0034013	0.0137587	0.0121866	0.0117484	0.00540058	0.00218201	0.00632105	0.00430847	0.00197223	0.0108582	-0.00722044	-0.000203518	-0.000160017	0.00309315	0.00101327				ER [SERCA2)		0.00398055	-0.00588205	-0.00183767	-0.00251432	-0.0091032	-0.0111369	-0.00858652	0.00113943	0.00380964	-0.00100797	0.000276189	0.0120091	0.010793	0.011994	0.00227764	0.00200625	0.00568197
	peroxisomes		0.00345191	0.00302027	0.000303851	-0.0001042	0.00012492	-0.00545515	-0.00110004	-0.000484619	0.000506746	-0.000755349	0.000199926	0.00110657	8.75229e-05	0.000337861	-0.001918	0.000360141	0.000747954	0.000358471	0.000146118	-0.000131208	-0.00224734	7.75964e-05	0.0003811	0.00186859	0.000623593				peroxisomes		0.00500454	0.0027764	0.00100105	-0.000186024	0.000666745	-0.00765014	-0.0017271	-0.000922963	-0.00100797	-0.000870629	-0.000739911	0.000521981	-0.00135876	-0.00059378	-0.00314642	0.000342799	0.000478151
	endosomes		-0.0017699	-0.00254366	-0.0013888	-0.000504906	-0.00152715	0.00358663	0.000755377	0.00314966	0.0034013	0.000199926	0.000661498	0.00447344	0.0062195	0.006367	0.00182563	0.000946698	0.00139019	0.00241575	0.000839203	-0.00111419	-0.00333064	-0.000738031	-0.000118428	0.00280062	0.000132631				endosomes		0.00184858	-0.000623463	7.91764e-05	-0.000527806	-0.000160975	-0.00236258	-0.000832249	0.00074156	0.000276189	-0.000739911	-0.000902893	0.00270232	0.0035704	0.00437302	-0.00197806	0.000933435	0.00130049
	mitochondria		-0.00209126	-0.00423481	-0.00346944	-0.00148418	-0.0038009	0.00650544	0.00356936	0.0122417	0.0137587	0.00110657	0.00447344	0.00940911	0.0121897	0.0047397	0.00571821	0.00142512	0.00321085	0.0012078	0.000866374	0.00289052	-0.0140649	-0.00409664	-0.00284898	-4.8005e-05	0.000653988				mitochondria		-0.000654772	-0.00838709	-0.00241226	-0.00231755	-0.00238069	0.010135	0.00488573	0.0139938	0.0120091	0.000521981	0.00270232	0.00938511	0.0116641	0.00518945	0.0052253	0.00118988	0.00319604
	lysosomes		-0.0125494	-0.0136807	-0.00459169	-0.00189491	-0.00674296	0.0190824	0.00205292	0.00981319	0.0121866	8.75229e-05	0.0062195	0.0121897	0.0319693	0.017067	0.0176427	0.00255531	0.00113331	0.00192441	0.000874653	-0.010901	-0.00156631	-0.0056385	-0.00816409	-0.00645126	-0.00202003				lysosomes		-0.00877134	-0.015179	-0.00356687	-0.00243433	-0.0050288	0.0160553	0.0024405	0.0112247	0.010793	-0.00135876	0.0035704	0.0116641	0.0276717	0.0147156	0.0157822	0.00244533	0.000427015
	Golgi		-0.00971917	-0.0112702	-0.0052034	-0.00177444	-0.00606099	0.00301525	0.00132731	0.0114271	0.0117484	0.000337861	0.006367	0.0047397	0.017067	-0.00358167	0.0164993	0.000864381	0.00130715	0.00197566	0.000862444	-0.00449403	0.0163475	-0.000661697	-0.00381661	-0.00633944	-0.00158662				Golgi		-0.00894537	-0.0132187	-0.00473605	-0.00210963	-0.00558875	0.00561479	0.00154727	0.0128455	0.011994	-0.00059378	0.00437302	0.00518945	0.0147156	-0.00438644	0.0165292	0.000808501	0.000984953
	microtubules		-0.00161548	-0.00622104	-0.00684983	-0.00317276	-0.00940991	-7.60704e-06	-0.00222022	0.00486235	0.00540058	-0.001918	0.00182563	0.00571821	0.0176427	0.0164993	0.00694679	0.00316367	0.000733209	0.000158049	0.000722432	-0.0165934	0.00940646	-0.000885144	0.00137838	0.0121561	0.00349462				microtubules		0.004291	-0.00975135	-0.00387297	-0.00463434	-0.00707049	-0.00638398	-0.00289688	0.00452902	0.00227764	-0.00314642	-0.00197806	0.0052253	0.0157822	0.0165292	0.00457103	0.00344146	0.00100828
	centrioles		-0.00256039	-0.00287097	-0.0011418	-0.000359584	-0.00157648	0.00083982	-1.51405e-05	0.00220467	0.00218201	0.000360141	0.000946698	0.00142512	0.00255531	0.000864381	0.00316367	-0.000602823	0.00025954	0.000404925	0.000114933	0.000244438	0.00288507	0.000172317	-0.000141429	-0.00076563	-0.000247673				centrioles		-0.00260735	-0.0030886	-0.00115205	-0.000391191	-0.00164014	0.000352647	-0.000139891	0.00218188	0.00200625	0.000342799	0.000933435	0.00118988	0.00244533	0.000808501	0.00344146	-0.00062583	0.000563772
	gap junctions		-0.00129196	-0.00199305	-0.001402	-0.000542999	-0.00146875	-0.00114339	0.00094106	0.00734502	0.00632105	0.000747954	0.00139019	0.00321085	0.00113331	0.00130715	0.000733209	0.00025954	-0.000255147	-0.00483198	-0.000404687	0.00218595	-0.00684615	-0.0028762	-0.00399364	-0.00612038	0.00021952				gap junctions		-0.000964079	-0.00298226	-0.00120068	-0.000729291	-0.00137992	-0.001051	0.000908267	0.00703105	0.00568197	0.000478151	0.00130049	0.00319604	0.000427015	0.000984953	0.00100828	0.000563772	-0.00024303
	tight junctions		0.00232341	0.00193093	-0.00031022	-0.000328173	0.000149261	0.00188565	0.000976883	0.00691407	0.00430847	0.000358471	0.00241575	0.0012078	0.00192441	0.00197566	0.000158049	0.000404925	-0.00483198	-0.0151105	-0.00172558	-0.00830366	-0.0143206	-0.0090526	-0.0120066	-0.0199843	-0.000501247				tight junctions		0.00352382	0.00136917	0.000254688	-0.000438407	0.000832604	0.00118868	0.000850378	0.00557887	0.00239628	-0.000458644	0.00175985	3.01022e-05	-0.000933042	-0.000368545	0.000516411	0.00103659	-0.00419883
	desmosomes		-0.000368162	-0.000619612	-0.000572318	-0.000250379	-0.000795061	-0.00147693	-0.000370991	0.00254453	0.00197223	0.000146118	0.000839203	0.000866374	0.000874653	0.000862444	0.000722432	0.000114933	-0.000404687	-0.00172558	-3.36096e-05	-0.000817087	-0.000989222	-0.0012773	-0.00226623	-0.00404224	-0.000218519				desmosomes		-0.000392386	-0.00116956	-0.000546021	-0.000326109	-0.000790689	-0.00131651	-0.000347585	0.0024363	0.001771	6.82264e-05	0.000700193	0.000749611	0.000451516	0.000473371	0.00120214	0.000263477	-0.000167119
	adherens junctions		0.0132022	0.012295	0.00195331	3.94881e-06	0.00363496	-0.0129089	0.00173853	0.0116141	0.0108582	-0.000131208	-0.00111419	0.00289052	-0.010901	-0.00449403	-0.0165934	0.000244438	0.00218595	-0.00830366	-0.000817087	0.010518	-0.0367954	-0.00778073	-0.00962619	-0.0108636	0.00113941				adherens junctions		0.0151766	0.00915612	0.00279235	-0.000578023	0.00485591	-0.0109768	0.00231859	0.010348	0.00775153	-0.000311953	-0.00194994	0.00205557	-0.0117963	-0.00511316	-0.0160015	0.000381367	0.0022632
	plasma membrane		-0.00156099	-0.00843701	-0.011332	-0.00545922	-0.0155356	-0.00284738	-0.00280466	0.0013459	-0.00722044	-0.00224734	-0.00333064	-0.0140649	-0.00156631	0.0163475	0.00940646	0.00288507	-0.00684615	-0.0143206	-0.000989222	-0.0367954	0.0371833	-0.00160397	0.00090912	0.0131283	0.00799186				plasma membrane		0.00444518	-0.0147024	-0.00819006	-0.00697822	-0.0120003	-0.00323072	-0.00178583	-0.00324051	-0.0113258	-0.00189521	-0.00291194	-0.0148848	-0.00308162	0.0129595	0.00820221	0.00374474	-0.00628676
	actin filaments		0.00166386	-0.000545286	-0.00275821	-0.00142346	-0.00244933	0.00477491	0.00264726	0.00381	-0.000203518	7.75964e-05	-0.000738031	-0.00409664	-0.0056385	-0.000661697	-0.000885144	0.000172317	-0.0028762	-0.0090526	-0.0012773	-0.00778073	-0.00160397	-0.00365885	-0.00127929	0.000634626	0.00261579				actin filaments		0.00301534	-0.00321225	-0.00195634	-0.00204098	-0.00170388	0.0054696	0.00275194	0.00214968	-0.00160243	0.000116372	-0.000575845	-0.00399122	-0.00621334	-0.00184587	-0.000741981	0.00048718	-0.00281757
	actin bundles		-0.00185284	-0.004546	-0.0040876	-0.00170739	-0.00298221	0.0123361	0.00518761	0.0061378	-0.000160017	0.0003811	-0.000118428	-0.00284898	-0.00816409	-0.00381661	0.00137838	-0.000141429	-0.00399364	-0.0120066	-0.00226623	-0.00962619	0.00090912	-0.00127929	0.00255904	0.00525535	0.00465114				actin bundles		0.00241257	-0.00408223	-0.00220576	-0.00211038	-0.00106514	0.0117556	0.00533864	0.00455073	-0.00106085	0.000400898	3.79141e-05	-0.00314535	-0.00808142	-0.0041726	-0.000723511	0.000262826	-0.00379623
	actomyosin bundles		-0.0127957	-0.0168517	-0.00844492	-0.00285787	-0.00678943	0.0287837	0.00982218	0.0117351	0.00309315	0.00186859	0.00280062	-4.8005e-05	-0.00645126	-0.00633944	0.0121561	-0.00076563	-0.00612038	-0.0199843	-0.00404224	-0.0108636	0.0131283	0.000634626	0.00525535	0.00498584	0.00595549				actomyosin bundles		-0.0119317	-0.019608	-0.00786521	-0.00339021	-0.00645928	0.0293285	0.00972141	0.0100961	0.00254402	0.00170078	0.00262183	0.000211678	-0.00580721	-0.00555085	0.0135098	-0.000115481	-0.00486545
	matrix adhesion		-0.00420938	-0.00512728	-0.00234964	-0.000778778	-0.00265527	0.00195055	0.000989554	0.00274079	0.00101327	0.000623593	0.000132631	0.000653988	-0.00202003	-0.00158662	0.00349462	-0.000247673	0.00021952	-0.000501247	-0.000218519	0.00113941	0.00799186	0.00261579	0.00465114	0.00595549	0.00224669				matrix adhesion		-0.00386473	-0.00533247	-0.0021748	-0.000856834	-0.00264742	0.000545182	0.000634799	0.0022376	0.000824872	0.000530723	0.000131221	0.000643757	-0.00183315	-0.00157288	0.00256305	-0.00024987	0.000253784
concordance heatmap difference Shape Mode 4 (σ=-2 relative to σ=0)	nucleoli [DFC)		-0.029281	-0.0268452	-0.00329996	0.000135062	0.00304413	0.00539516	0.000845309	0.0020525	0.0050495	0.00261446	-0.000331309	-0.00119407	-0.00331219	-0.00154261	0.00201117	-0.00115139	0.00111321	0.00289869	0.000839741	0.00542237	0.00373006	-0.00273573	0.000244208	-0.0049748	-0.00267503			concordance heatmap difference Shape Mode 4 (σ=2 relative to σ=0)	nucleoli [DFC)		-0.0474049	-0.0323381	0.0146826	0.000233578	0.000870958	0.00847718	0.00512746	0.000964485	0.00659822	0.00373629	0.000876559	0.00108036	-0.00104563	-0.000127643	0.00746371	-0.000842194	0.00196339
	nucleoli [GC)		-0.0268452	-0.0240606	-0.00279009	0.000550181	0.00495367	0.00587641	0.000604466	0.00121199	0.00475855	0.00270765	-0.000424767	-0.00168097	-0.0032499	-0.00170809	0.000995249	-0.00125506	0.00104052	0.0029525	0.000843654	0.00531606	0.00194556	-0.00378289	-0.000603601	-0.00659343	-0.0031485				nucleoli [GC)		-0.0323381	-0.0175199	0.0122538	0.00108552	0.00463098	0.00400129	0.00288636	-0.00282896	0.00382432	0.00322652	0.000215665	-0.00118826	-0.00227933	-0.0011035	0.00340687	-0.000996742	0.00146061
	nuclear speckles		-0.00329996	-0.00279009	-0.00610826	0.000101752	0.00244664	0.0110284	0.00294768	0.00162986	0.0023444	0.00139918	0.000156999	0.000536704	0.000554694	-0.000167888	0.00111539	-0.000434633	0.000474952	0.00107218	0.000302584	0.0022252	0.000108756	-0.00161957	-0.000392318	-0.00249235	-0.00122774				nuclear speckles		0.0146826	0.0122538	-0.000482284	0.00183752	0.00655799	0.00275824	0.000932079	-0.00338331	-0.00125144	0.00052856	-0.000440217	-0.0021556	-0.00163805	-0.00142793	-0.00261665	-0.000442032	-0.000114389
	cohesins		0.000135062	0.000550181	0.000101752	-2.78456e-05	0.000546148	0.000872057	2.46269e-05	1.1594e-05	0.000321548	0.000301798	6.18584e-06	8.97562e-05	-5.68125e-05	1.65217e-05	-8.60132e-05	-0.000136329	0.000146778	0.000293938	7.71069e-05	0.000557497	-0.000239892	-0.000558308	-0.000168365	-0.000715497	-0.000351791				cohesins		0.000233578	0.00108552	0.00183752	0.000164923	0.000855495	-0.000546662	4.55142e-05	-0.00040609	3.23933e-05	0.00014883	-0.000141075	-0.000199749	-0.000373093	-0.00015092	-0.000390572	-0.000108713	6.4529e-05
	histones		0.00304413	0.00495367	0.00244664	0.000546148	0.00407386	-0.00370156	-0.000641206	-0.00277515	-0.00101345	0.0003245	-0.000828358	-0.000990506	-0.00243365	-0.00068084	-0.00481869	-0.000693979	0.000116373	0.000855578	0.000142361	0.000665933	-0.0061195	-0.00374512	-0.00113846	-0.00294906	-0.00143822				histones		0.000870958	0.00463098	0.00655799	0.000855495	0.00621457	0.0017086	0.00299321	-0.000699978	0.000204045	0.000639427	-0.00119497	-0.000625521	-0.00250598	-0.000933221	-0.00341598	-0.000599561	0.000325496
	nuclear envelope		0.00539516	0.00587641	0.0110284	0.000872057	-0.00370156	-0.0104885	0.000221267	-0.0139366	-0.0162676	-0.00435011	-0.00146288	0.00752852	0.00976937	0.00586453	-0.00686459	0.000905328	-0.0030225	-0.00201689	-0.00130022	-0.0154467	-0.00722587	-0.000187573	0.00551605	0.0135136	0.00219111				nuclear envelope		0.00847718	0.00400129	0.00275824	-0.000546662	0.0017086	0.0111095	-0.00110209	-0.0072592	-0.0153677	-0.00490159	-0.00370106	0.00550598	0.0032957	-0.000670867	-0.00543875	0.000259606	-0.00232019
	nuclear pores		0.000845309	0.000604466	0.00294768	2.46269e-05	-0.000641206	0.000221267	0.00601243	0.00462723	0.00308046	-0.000242557	0.000357325	0.00640265	0.00346223	0.00334454	-0.00236784	0.000113874	7.56787e-05	-0.000321939	-0.000364835	-0.00120907	-0.00584675	-0.00085248	0.00177481	0.00388818	0.000860329				nuclear pores		0.00512746	0.00288636	0.000932079	4.55142e-05	0.00299321	-0.00110209	0.00359951	0.00576697	0.00142952	-0.000696612	-0.00155236	0.00556289	0.0008431	0.00184528	-0.00368249	2.21786e-05	0.000356905
	ER [Sec61 beta)		0.0020525	0.00121199	0.00162986	1.1594e-05	-0.00277515	-0.0139366	0.00462723	0.014774	0.0141644	-0.000170223	0.00257762	0.0092151	0.00469753	0.0066906	-0.000572644	0.000767497	0.00248144	0.00150901	0.000188178	0.00513308	-0.01153	-6.9269e-05	0.00166335	0.00348204	0.00234604				ER [Sec61 beta)		0.000964485	-0.00282896	-0.00338331	-0.00040609	-0.000699978	-0.0072592	0.00576697	0.0185514	0.0135558	0.000910133	0.00196164	0.0105119	0.0036328	0.00387364	0.00235689	0.000532867	0.00290782
	ER [SERCA2)		0.0050495	0.00475855	0.0023444	0.000321548	-0.00101345	-0.0162676	0.00308046	0.0141644	0.0185738	7.09537e-05	0.00268176	0.00757656	0.00466129	0.0043665	-0.00211293	0.000722198	0.00205132	-2.66535e-05	-0.000290561	0.00812079	-0.0190054	-0.00260323	-0.00320959	-0.00375195	0.000556685				ER [SERCA2)		0.00659822	0.00382432	-0.00125144	3.23933e-05	0.000204045	-0.0153677	0.00142952	0.0135558	0.0165926	0.000577509	0.00221986	0.00909191	0.00476711	0.00406362	-0.00147872	0.00071128	0.00228771
	peroxisomes		0.00261446	0.00270765	0.00139918	0.000301798	0.0003245	-0.00435011	-0.000242557	-0.000170223	7.09537e-05	-0.000637798	-8.75858e-05	0.000164497	-0.000545504	-0.000115812	-0.00217649	0.000133016	-0.000237334	-0.000605871	-0.000367174	-0.000859958	-0.00355996	-0.00027331	-0.000136293	-8.89925e-06	0.000438541				peroxisomes		0.00373629	0.00322652	0.00052856	0.00014883	0.000639427	-0.00490159	-0.000696612	0.000910133	0.000577509	-0.000450775	-0.000176198	0.000236486	-0.00091866	-0.000719906	-0.0018075	8.45089e-05	-7.55186e-05
	endosomes		-0.000331309	-0.000424767	0.000156999	6.18584e-06	-0.000828358	-0.00146288	0.000357325	0.00257762	0.00268176	-8.75858e-05	0.000753189	0.00301635	0.00286763	0.00211988	0.000107715	0.000497596	3.03078e-05	0.000136166	-0.000131925	-0.00038221	-0.00382135	-0.000294706	-0.000532327	-1.68555e-05	0.000281154				endosomes		0.000876559	0.000215665	-0.000440217	-0.000141075	-0.00119497	-0.00370106	-0.00155236	0.00196164	0.00221986	-0.000176198	-4.79585e-06	0.00283417	0.0035275	0.00334843	-8.84943e-06	0.000435135	0.00047835
	mitochondria		-0.00119407	-0.00168097	0.000536704	8.97562e-05	-0.000990506	0.00752852	0.00640265	0.0092151	0.00757656	0.000164497	0.00301635	0.000716642	0.0032278	-0.000405077	0.00379292	0.000336284	0.00113574	6.65886e-05	-0.000159445	0.00242893	-0.00747909	-0.00099842	-0.000696852	-0.000520054	0.000892094				mitochondria		0.00108036	-0.00118826	-0.0021556	-0.000199749	-0.000625521	0.00550598	0.00556289	0.0105119	0.00909191	0.000236486	0.00283417	0.0025767	0.00373062	-0.00044781	0.00355238	0.000281756	0.000934819
	lysosomes		-0.00331219	-0.0032499	0.000554694	-5.68125e-05	-0.00243365	0.00976937	0.00346223	0.00469753	0.00466129	-0.000545504	0.00286763	0.0032278	0.0108736	0.00259306	0.00715157	0.00106387	-0.0018089	-0.00283475	-0.00105699	-0.00686854	-0.00548158	-0.0012778	-0.00362993	-0.00598111	-0.000599095				lysosomes		-0.00104563	-0.00227933	-0.00163805	-0.000373093	-0.00250598	0.0032957	0.0008431	0.0036328	0.00476711	-0.00091866	0.0035275	0.00373062	0.0112755	0.00188494	0.00582777	0.000644081	-0.00133385
	Golgi		-0.00154261	-0.00170809	-0.000167888	1.65217e-05	-0.00068084	0.00586453	0.00334454	0.0066906	0.0043665	-0.000115812	0.00211988	-0.000405077	0.00259306	-0.00684671	0.0038511	0.000574942	-0.00127437	-0.00265712	-0.0005206	-0.00273174	-0.000511093	-0.000719373	-0.00266983	-0.00682505	-0.000793624				Golgi		-0.000127643	-0.0011035	-0.00142793	-0.00015092	-0.000933221	-0.000670867	0.00184528	0.00387364	0.00406362	-0.000719906	0.00334843	-0.00044781	0.00188494	-0.0064384	0.0027925	0.000141921	-0.00139061
	microtubules		0.00201117	0.000995249	0.00111539	-8.60132e-05	-0.00481869	-0.00686459	-0.00236784	-0.000572644	-0.00211293	-0.00217649	0.000107715	0.00379292	0.00715157	0.0038511	-0.000121318	0.00162086	-0.00240318	-0.00297474	-0.00116105	-0.00912559	-0.00285551	0.0019554	-0.000689164	0.00344308	0.0024358				microtubules		0.00746371	0.00340687	-0.00261665	-0.000390572	-0.00341598	-0.00543875	-0.00368249	0.00235689	-0.00147872	-0.0018075	-8.84943e-06	0.00355238	0.00582777	0.0027925	-0.00228775	0.00113283	-0.00222307
	centrioles		-0.00115139	-0.00125506	-0.000434633	-0.000136329	-0.000693979	0.000905328	0.000113874	0.000767497	0.000722198	0.000133016	0.000497596	0.000336284	0.00106387	0.000574942	0.00162086	8.353e-05	9.03502e-05	0.000220866	8.14196e-05	8.84919e-06	0.000969744	0.000210633	4.34523e-05	-0.000293051	-0.000130982				centrioles		-0.000842194	-0.000996742	-0.000442032	-0.000108713	-0.000599561	0.000259606	2.21786e-05	0.000532867	0.00071128	8.45089e-05	0.000435135	0.000281756	0.000644081	0.000141921	0.00113283	2.96641e-05	0.000135892
	gap junctions		0.00111321	0.00104052	0.000474952	0.000146778	0.000116373	-0.0030225	7.56787e-05	0.00248144	0.00205132	-0.000237334	3.03078e-05	0.00113574	-0.0018089	-0.00127437	-0.00240318	9.03502e-05	-0.00106152	-0.0032356	-0.000771048	0.00101328	-0.0059364	-0.000896397	-0.00218301	-0.00388493	0.000258714				gap junctions		0.00196339	0.00146061	-0.000114389	6.4529e-05	0.000325496	-0.00232019	0.000356905	0.00290782	0.00228771	-7.55186e-05	0.00047835	0.000934819	-0.00133385	-0.00139061	-0.00222307	0.000135892	-0.000964733
	tight junctions		0.00289869	0.0029525	0.00107218	0.000293938	0.000855578	-0.00201689	-0.000321939	0.00150901	-2.66535e-05	-0.000605871	0.000136166	6.65886e-05	-0.00283475	-0.00265712	-0.00297474	0.000220866	-0.0032356	-0.007649	-0.00109886	-0.00551369	-0.00715506	-0.00263926	-0.00524481	-0.00929106	-0.000255949				tight junctions		0.00437766	0.00392385	0.000532822	0.000265372	0.00117261	-0.00592678	-0.000428774	0.00105686	-0.000451614	-0.0008955	0.000518491	-0.000448406	-0.00257891	-0.00236366	-0.00347344	0.000508329	-0.00366978
	desmosomes		0.000839741	0.000843654	0.000302584	7.71069e-05	0.000142361	-0.00130022	-0.000364835	0.000188178	-0.000290561	-0.000367174	-0.000131925	-0.000159445	-0.00105699	-0.0005206	-0.00116105	8.14196e-05	-0.000771048	-0.00109886	-0.000145087	-0.00135753	-0.00136708	-0.000199022	-0.00108071	-0.002133	-8.50108e-05				desmosomes		0.00177568	0.00165783	0.000311611	0.00013222	0.000598928	-0.00199334	-0.000113137	0.000155905	-0.000313337	-0.000326195	8.49413e-05	-0.000515336	-0.00160757	-0.00149686	-0.00184654	9.94589e-05	-0.000901289
	adherens junctions		0.00542237	0.00531606	0.0022252	0.000557497	0.000665933	-0.0154467	-0.00120907	0.00513308	0.00812079	-0.000859958	-0.00038221	0.00242893	-0.00686854	-0.00273174	-0.00912559	8.84919e-06	0.00101328	-0.00551369	-0.00135753	0.0183134	-0.0221443	-0.00163403	-0.00487102	-0.00762066	0.00123755				adherens junctions		0.00749525	0.00587338	-4.97028e-05	0.000345475	0.000659	-0.0169216	-0.00217447	0.00543456	0.00747852	-0.000441748	8.53268e-05	0.00217501	-0.00720641	-0.0049055	-0.0102112	8.36257e-05	0.000857045
	plasma membrane		0.00373006	0.00194556	0.000108756	-0.000239892	-0.0061195	-0.00722587	-0.00584675	-0.01153	-0.0190054	-0.00355996	-0.00382135	-0.00747909	-0.00548158	-0.000511093	-0.00285551	0.000969744	-0.0059364	-0.00715506	-0.00136708	-0.0221443	0.0179937	0.0092235	-0.000632696	0.00979394	0.00465609				plasma membrane		0.0104736	0.00468989	-0.00474562	-0.000712564	-0.00619552	-0.00431173	-0.00769766	-0.0100594	-0.0215937	-0.00360657	-0.00380421	-0.0102822	-0.00874405	-0.00198915	-0.0066489	0.00109596	-0.00698542
	actin filaments		-0.00273573	-0.00378289	-0.00161957	-0.000558308	-0.00374512	-0.000187573	-0.00085248	-6.9269e-05	-0.00260323	-0.00027331	-0.000294706	-0.00099842	-0.0012778	-0.000719373	0.0019554	0.000210633	-0.000896397	-0.00263926	-0.000199022	-0.00163403	0.0092235	0.00306568	0.000376604	0.00271748	0.000993081				actin filaments		0.00247275	0.000424962	-0.00195004	-0.000325661	-0.00241799	-0.00140202	-0.00175797	-5.45252e-05	-0.00373413	-0.000505909	-0.000757605	-0.00222915	-0.00214333	-0.000276155	-0.00144389	0.000302508	-0.00149484
	actin bundles		0.000244208	-0.000603601	-0.000392318	-0.000168365	-0.00113846	0.00551605	0.00177481	0.00166335	-0.00320959	-0.000136293	-0.000532327	-0.000696852	-0.00362993	-0.00266983	-0.000689164	4.34523e-05	-0.00218301	-0.00524481	-0.00108071	-0.00487102	-0.000632696	0.000376604	-0.000994526	0.00193835	0.00171153				actin bundles		0.00254221	0.000360213	-0.00186287	-0.000264021	-0.000935595	0.00684771	0.0018808	0.00280672	-0.00355112	-0.000234539	-0.000793888	-0.00198103	-0.00517376	-0.00389268	-0.00278706	4.37e-06	-0.00310318
	actomyosin bundles		-0.0049748	-0.00659343	-0.00249235	-0.000715497	-0.00294906	0.0135136	0.00388818	0.00348204	-0.00375195	-8.89925e-06	-1.68555e-05	-0.000520054	-0.00598111	-0.00682505	0.00344308	-0.000293051	-0.00388493	-0.00929106	-0.002133	-0.00762066	0.00979394	0.00271748	0.00193835	0.00487298	0.00266518				actomyosin bundles		-0.00303757	-0.00600871	-0.00427816	-0.000883998	-0.00285523	0.0136304	0.00451325	0.0056087	-0.00320063	6.02261e-05	0.00028678	-0.00154845	-0.0075869	-0.00791496	0.00262498	-0.000442472	-0.00445671
	matrix adhesion		-0.00267503	-0.0031485	-0.00122774	-0.000351791	-0.00143822	0.00219111	0.000860329	0.00234604	0.000556685	0.000438541	0.000281154	0.000892094	-0.000599095	-0.000793624	0.0024358	-0.000130982	0.000258714	-0.000255949	-8.50108e-05	0.00123755	0.00465609	0.000993081	0.00171153	0.00266518	0.000819809				matrix adhesion		-0.00203397	-0.00266309	-0.00134074	-0.000351592	-0.00136781	0.00175864	0.00078306	0.00278668	0.000647821	0.000437152	0.000249956	0.000780368	-0.000607066	-0.00065887	0.00172143	-0.000112009	0.000181933
concordance heatmap difference Shape Mode 5 (σ=-2 relative to σ=0)	nucleoli [DFC)		0.0815496	0.0746548	0.0167963	0.00477096	0.0134263	-0.0271799	-0.0120242	-0.0170656	-0.0135884	-0.00173021	-0.00345812	-0.00903688	-0.0130759	-0.00711628	-0.0197244	-0.000375381	-0.00367847	-0.00211885	-0.0012109	-0.00706575	-0.0205314	-0.010404	-0.00503955	-0.0132002	-0.00277191			concordance heatmap difference Shape Mode 5 (σ=2 relative to σ=0)	nucleoli [DFC)		-0.0305592	-0.0314705	0.0142712	0.00102231	0.00310896	0.0141226	0.012048	0.0087602	0.0107927	-0.00112183	-0.00109904	-0.00069122	0.00331274	-8.57562e-05	0.0028839	6.13884e-05	0.00193223
	nucleoli [GC)		0.0746548	0.0709901	0.0208042	0.00549273	0.0125509	-0.0256981	-0.0121378	-0.0163526	-0.0128439	-0.00125143	-0.00321542	-0.00790188	-0.0120117	-0.00663029	-0.0187197	-0.000301557	-0.00362922	-0.00183681	-0.00116703	-0.00680451	-0.0190038	-0.0103211	-0.00435735	-0.0134996	-0.00287773				nucleoli [GC)		-0.0314705	-0.0300072	0.0149873	0.001878	0.0051787	0.0140501	0.0123308	0.00808419	0.0104589	-0.0013966	-0.00143635	-0.00171014	0.00314643	-0.000510383	0.00114079	2.264e-05	0.00188769
	nuclear speckles		0.0167963	0.0208042	0.0199324	0.00310312	0.00481782	-0.0158214	-0.00871041	-0.0126459	-0.0108368	-0.0016677	-0.00216185	-0.00750902	-0.00653805	-0.00432282	-0.0127402	-0.000282422	-0.00193026	-0.00125955	-0.000600973	-0.00519507	-0.0123474	-0.00543022	-0.00354913	-0.00662618	-0.00141592				nuclear speckles		0.0142712	0.0149873	-0.00273233	0.00221964	0.00735706	0.00460657	0.00319885	-0.000433557	0.000584919	-0.00091191	-0.00107853	-0.00277988	-0.000885703	-0.00136993	-0.00357441	-0.000108703	1.49151e-05
	cohesins		0.00477096	0.00549273	0.00310312	0.000950082	0.00143033	-0.00128033	-0.00118453	-0.00240638	-0.00215767	-0.000268573	-0.000424568	-0.00142845	-0.00124981	-0.000990236	-0.00297269	-5.37731e-05	-0.000533526	-0.000429597	-0.000210877	-0.00131317	-0.00409232	-0.00171265	-0.00108958	-0.00195271	-0.000438275				cohesins		0.00102231	0.001878	0.00221964	0.00051892	0.00154828	0.000158773	-0.000448963	-0.00248322	-0.00183571	-0.000505734	-0.000571765	-0.00147919	-0.000812027	-0.00045926	-0.00198262	-4.11798e-05	-0.000144674
	histones		0.0134263	0.0125509	0.00481782	0.00143033	0.000411425	-0.00409347	-0.00271326	0.000138747	-0.000790384	0.000536341	0.000584762	0.00104573	-0.000807937	-0.00101025	-0.00127853	-5.02137e-05	-0.000560086	0.000184	-0.000380022	-2.2646e-05	-0.00186852	-0.00242267	0.00112703	-0.0027771	-0.00105143				histones		0.00310896	0.0051787	0.00735706	0.00154828	0.00160854	0.00147109	-0.00244654	-0.0116675	-0.00842237	-0.00140444	-0.0020757	-0.00437122	-0.00302001	-0.000966128	-0.00575143	-7.62283e-05	-0.000552322
	nuclear envelope		-0.0271799	-0.0256981	-0.0158214	-0.00128033	-0.00409347	0.0168084	0.00704911	0.012325	0.00664941	-0.00010287	0.00370397	0.0063181	0.0093298	0.00370897	0.0190256	8.33066e-05	0.0031072	0.00125931	0.000549131	0.0024217	0.0114738	0.0054845	0.00696859	0.0163107	0.00100278				nuclear envelope		0.0141226	0.0140501	0.00460657	0.000158773	0.00147109	0.0232688	0.00117104	-0.020368	-0.0214422	0.000947302	0.000461159	-0.0125803	-0.00966644	-0.00589352	-0.0131729	-0.00122202	-0.00367606
	nuclear pores		-0.0120242	-0.0121378	-0.00871041	-0.00118453	-0.00271326	0.00704911	0.00437517	0.0105748	0.00724383	0.000306398	0.00291547	0.00433084	0.00490178	0.00182495	0.0100307	1.55704e-05	0.00151304	0.0006687	7.3636e-05	0.00443662	0.00632773	0.0028156	0.00362876	0.00507155	0.00025354				nuclear pores		0.012048	0.0123308	0.00319885	-0.000448963	-0.00244654	0.00117104	-0.00655521	-0.0212275	-0.0192785	7.61542e-05	-0.00166465	-0.00355943	-0.00683279	-0.0011854	-0.00810437	-0.00022682	-0.00272435
	ER [Sec61 beta)		-0.0170656	-0.0163526	-0.0126459	-0.00240638	0.000138747	0.012325	0.0105748	0.0216046	0.0162955	0.00112586	0.00469097	0.00611787	0.00922444	0.00489406	0.0123047	0.000277199	0.00254275	0.00180962	0.000728941	0.00851905	0.00178808	0.00351841	0.00143533	0.0038229	9.0481e-05				ER [Sec61 beta)		0.0087602	0.00808419	-0.000433557	-0.00248322	-0.0116675	-0.020368	-0.0212275	-0.0302271	-0.0255773	0.00107826	-7.91866e-05	0.00465938	-0.0060235	0.00254886	-0.00359995	0.000152414	-0.00317287
	ER [SERCA2)		-0.0135884	-0.0128439	-0.0108368	-0.00215767	-0.000790384	0.00664941	0.00724383	0.0162955	0.0125894	0.00075037	0.00351043	0.00443418	0.00738597	0.0039876	0.00950444	0.000180508	0.00231592	0.00174682	0.000790863	0.00673108	0.00227505	0.00286599	0.000862131	0.00281361	0.000172832				ER [SERCA2)		0.0107927	0.0104589	0.000584919	-0.00183571	-0.00842237	-0.0214422	-0.0192785	-0.0255773	-0.0196905	0.000529621	8.19061e-05	0.00455407	-0.00411309	0.0030754	-0.00509246	0.000181347	-0.00313682
	peroxisomes		-0.00173021	-0.00125143	-0.0016677	-0.000268573	0.000536341	-0.00010287	0.000306398	0.00112586	0.00075037	-0.000588173	0.000676606	-0.00011361	0.000475772	0.000181621	0.00120127	1.196e-05	0.000314413	0.000307764	0.000324339	0.000731722	0.0011349	0.00100322	0.000217408	0.0013865	-0.000203281				peroxisomes		-0.00112183	-0.0013966	-0.00091191	-0.000505734	-0.00140444	0.000947302	7.61542e-05	0.00107826	0.000529621	0.000908371	0.00083897	0.00197325	0.000401749	0.000356402	0.00135944	1.80407e-05	-0.000145287
	endosomes		-0.00345812	-0.00321542	-0.00216185	-0.000424568	0.000584762	0.00370397	0.00291547	0.00469097	0.00351043	0.000676606	0.000354635	0.00117095	-0.000550994	-0.000304707	0.00135463	0.000212152	6.61495e-05	-0.000715637	-1.70211e-06	0.00053948	-0.00109847	0.000679758	-0.000523986	0.00117278	3.46978e-05				endosomes		-0.00109904	-0.00143635	-0.00107853	-0.000571765	-0.0020757	0.000461159	-0.00166465	-7.91866e-05	8.19061e-05	0.00083897	0.00125805	0.00253512	0.00249519	0.00273739	0.00213392	0.000155417	0.000195534
	mitochondria		-0.00903688	-0.00790188	-0.00750902	-0.00142845	0.00104573	0.0063181	0.00433084	0.00611787	0.00443418	-0.00011361	0.00117095	0.000322618	0.00171442	0.000930823	0.00353342	0.000180118	0.00120272	0.00100856	0.000680437	0.00209117	1.26883e-05	0.00265488	0.000461431	0.0035864	0.000475677				mitochondria		-0.00069122	-0.00171014	-0.00277988	-0.00147919	-0.00437122	-0.0125803	-0.00355943	0.00465938	0.00455407	0.00197325	0.00253512	0.00561493	-0.00134987	-0.000917835	0.0011497	-0.00030375	-0.000693265
	lysosomes		-0.0130759	-0.0120117	-0.00653805	-0.00124981	-0.000807937	0.0093298	0.00490178	0.00922444	0.00738597	0.000475772	-0.000550994	0.00171442	0.00405333	0.00220359	0.00771894	0.00015811	0.0012484	0.000698661	0.00117168	-0.00121573	-0.00139957	0.00184815	-0.00222437	0.00187739	-0.000254039				lysosomes		0.00331274	0.00314643	-0.000885703	-0.000812027	-0.00302001	-0.00966644	-0.00683279	-0.0060235	-0.00411309	0.000401749	0.00249519	-0.00134987	0.00124677	0.00161222	-0.00147416	-0.000200398	-0.000150734
	Golgi		-0.00711628	-0.00663029	-0.00432282	-0.000990236	-0.00101025	0.00370897	0.00182495	0.00489406	0.0039876	0.000181621	-0.000304707	0.000930823	0.00220359	0.00421793	0.00487743	0.000157986	0.000953346	0.000763083	0.00124672	-0.00222793	-0.00265756	0.000926436	-0.00255247	0.000348276	-0.000546827				Golgi		-8.57562e-05	-0.000510383	-0.00136993	-0.00045926	-0.000966128	-0.00589352	-0.0011854	0.00254886	0.0030754	0.000356402	0.00273739	-0.000917835	0.00161222	6.38589e-05	-0.00142816	-0.000114639	0.000705416
	microtubules		-0.0197244	-0.0187197	-0.0127402	-0.00297269	-0.00127853	0.0190256	0.0100307	0.0123047	0.00950444	0.00120127	0.00135463	0.00353342	0.00771894	0.00487743	0.0118324	0.000162722	0.0018514	0.000853987	0.00117796	6.77258e-05	0.00466743	0.00549487	-0.00119765	0.00823161	0.0013075				microtubules		0.0028839	0.00114079	-0.00357441	-0.00198262	-0.00575143	-0.0131729	-0.00810437	-0.00359995	-0.00509246	0.00135944	0.00213392	0.0011497	-0.00147416	-0.00142816	-0.00103902	-0.000246761	-0.00140608
	centrioles		-0.000375381	-0.000301557	-0.000282422	-5.37731e-05	-5.02137e-05	8.33066e-05	1.55704e-05	0.000277199	0.000180508	1.196e-05	0.000212152	0.000180118	0.00015811	0.000157986	0.000162722	-7.56898e-05	0.000126189	0.000188795	0.000103859	-2.50227e-05	-0.000539222	2.34119e-05	-0.000374805	-4.30295e-05	-0.000111142				centrioles		6.13884e-05	2.264e-05	-0.000108703	-4.11798e-05	-7.62283e-05	-0.00122202	-0.00022682	0.000152414	0.000181347	1.80407e-05	0.000155417	-0.00030375	-0.000200398	-0.000114639	-0.000246761	4.439e-05	0.000176642
	gap junctions		-0.00367847	-0.00362922	-0.00193026	-0.000533526	-0.000560086	0.0031072	0.00151304	0.00254275	0.00231592	0.000314413	6.61495e-05	0.00120272	0.0012484	0.000953346	0.0018514	0.000126189	0.000733011	-0.000171144	-8.26037e-06	0.000464909	-0.000858089	-5.76265e-05	-0.00127522	-0.000866004	-1.88147e-05				gap junctions		0.00193223	0.00188769	1.49151e-05	-0.000144674	-0.000552322	-0.00367606	-0.00272435	-0.00317287	-0.00313682	-0.000145287	0.000195534	-0.000693265	-0.000150734	0.000705416	-0.00140608	0.000176642	-9.98103e-05
	tight junctions		-0.00211885	-0.00183681	-0.00125955	-0.000429597	0.000184	0.00125931	0.0006687	0.00180962	0.00174682	0.000307764	-0.000715637	0.00100856	0.000698661	0.000763083	0.000853987	0.000188795	-0.000171144	-0.00327256	-0.00014782	-0.00440486	-0.00640447	-0.00260373	-0.00673401	-0.00427602	-0.000224648				tight junctions		-0.00156731	-0.00199046	-0.00154805	-0.000422494	-0.00121599	-0.00294323	-0.000433022	0.00181702	0.00202564	9.1499e-05	0.0011043	-7.24867e-05	0.00272582	0.0023354	0.00128253	0.000393895	0.00132498
	desmosomes		-0.0012109	-0.00116703	-0.000600973	-0.000210877	-0.000380022	0.000549131	7.3636e-05	0.000728941	0.000790863	0.000324339	-1.70211e-06	0.000680437	0.00117168	0.00124672	0.00117796	0.000103859	-8.26037e-06	-0.00014782	9.64964e-05	-0.000817972	-0.00128816	-0.000524836	-0.001222	-0.00100084	-0.00012098				desmosomes		-0.000104887	-0.000213038	-0.000337177	-9.26767e-05	-0.000236327	-0.00152465	-0.000344731	0.000112995	0.000185336	-5.17822e-05	0.00031977	-0.000297639	0.000290701	0.000335516	-2.07671e-05	0.000111064	0.000294594
	adherens junctions		-0.00706575	-0.00680451	-0.00519507	-0.00131317	-2.2646e-05	0.0024217	0.00443662	0.00851905	0.00673108	0.000731722	0.00053948	0.00209117	-0.00121573	-0.00222793	6.77258e-05	-2.50227e-05	0.000464909	-0.00440486	-0.000817972	0.00666682	-0.00392788	-0.000396958	-0.00292202	-0.00195106	0.000861435				adherens junctions		0.0108203	0.0109382	0.0017709	-0.000173214	-0.000815671	-0.00936632	-0.0127398	-0.0191769	-0.0191588	-0.00128379	-0.000983795	-0.00061243	-0.00258029	0.00332024	-0.00578605	0.000643004	-0.00198438
	plasma membrane		-0.0205314	-0.0190038	-0.0123474	-0.00409232	-0.00186852	0.0114738	0.00632773	0.00178808	0.00227505	0.0011349	-0.00109847	1.26883e-05	-0.00139957	-0.00265756	0.00466743	-0.000539222	-0.000858089	-0.00640447	-0.00128816	-0.00392788	0.00863981	0.00577009	-0.00677202	0.00376039	0.00349852				plasma membrane		0.00500709	0.00275315	-0.00515077	-0.00221052	-0.00606001	-0.0239828	-0.013542	-0.0103257	-0.0139322	-0.00160879	-0.00285164	-0.00461417	-0.00341352	-0.00162542	-0.00235535	0.000886306	0.000350209
	actin filaments		-0.010404	-0.0103211	-0.00543022	-0.00171265	-0.00242267	0.0054845	0.0028156	0.00351841	0.00286599	0.00100322	0.000679758	0.00265488	0.00184815	0.000926436	0.00549487	2.34119e-05	-5.76265e-05	-0.00260373	-0.000524836	-0.000396958	0.00577009	0.00237476	-0.000460692	0.00270194	0.00233983				actin filaments		0.00284952	0.0021782	-0.00124791	-0.000597492	-0.00136132	-0.011089	-0.0041903	-0.00126313	-0.00224505	-0.000391906	-0.00116268	-0.00150491	-0.00103682	-0.000265223	-0.00249736	0.000186888	0.000335361
	actin bundles		-0.00503955	-0.00435735	-0.00354913	-0.00108958	0.00112703	0.00696859	0.00362876	0.00143533	0.000862131	0.000217408	-0.000523986	0.000461431	-0.00222437	-0.00255247	-0.00119765	-0.000374805	-0.00127522	-0.00673401	-0.001222	-0.00292202	-0.00677202	-0.000460692	-0.00332638	1.59219e-05	0.00185601				actin bundles		0.000577074	-0.000343949	-0.00214072	-0.000810724	-0.00197598	-0.00523155	-0.00249342	0.000980686	-0.000602288	0.000331426	-0.00024244	0.000235823	0.00183167	0.00205195	0.00210832	0.000444755	0.00063164
	actomyosin bundles		-0.0132002	-0.0134996	-0.00662618	-0.00195271	-0.0027771	0.0163107	0.00507155	0.0038229	0.00281361	0.0013865	0.00117278	0.0035864	0.00187739	0.000348276	0.00823161	-4.30295e-05	-0.000866004	-0.00427602	-0.00100084	-0.00195106	0.00376039	0.00270194	1.59219e-05	0.00460335	0.00232158				actomyosin bundles		-0.00210284	-0.00345962	-0.00339457	-0.00108753	-0.00238097	-0.004037	-0.000297563	0.0034701	0.000393289	0.000271777	-2.8892e-05	-0.00137858	-0.00152881	-0.00244642	0.00302707	-2.30544e-05	-1.85873e-05
	matrix adhesion		-0.00277191	-0.00287773	-0.00141592	-0.000438275	-0.00105143	0.00100278	0.00025354	9.0481e-05	0.000172832	-0.000203281	3.46978e-05	0.000475677	-0.000254039	-0.000546827	0.0013075	-0.000111142	-1.88147e-05	-0.000224648	-0.00012098	0.000861435	0.00349852	0.00233983	0.00185601	0.00232158	0.000693119				matrix adhesion		-0.00043173	-0.000658996	-0.000610506	-0.000202429	-0.000438435	-0.000557786	-6.04759e-05	0.00135346	0.000455281	0.000162702	-0.000289301	0.00063563	-0.000175758	-0.000167869	0.000812414	-7.00768e-06	1.59702e-05
concordance heatmap difference Shape Mode 6 (σ=-2 relative to σ=0)	nucleoli [DFC)		-0.0445424	-0.0392442	0.0164831	0.000317581	-0.00124927	0.0129199	0.0105586	0.0127731	0.00903444	0.000621729	0.000576492	0.00169895	0.00240506	0.00137347	0.0069447	0.000413388	0.000902612	0.00122405	-3.68557e-05	0.00693443	0.00520568	-0.000230152	0.00119208	-0.000491731	-0.000469862			concordance heatmap difference Shape Mode 6 (σ=2 relative to σ=0)	nucleoli [DFC)		-0.0458086	-0.0522344	0.0026428	-9.00943e-05	-0.00188315	0.0148863	0.011641	0.010054	0.00908069	0.000979912	0.00177226	0.00144203	0.0028873	0.00184295	0.00648506	-0.000372335	0.00117672
	nucleoli [GC)		-0.0392442	-0.0339442	0.0151775	0.000494927	0.000951201	0.0122233	0.0106507	0.0123121	0.0085428	0.000427924	0.000313459	0.000802517	0.00189314	0.00091742	0.00554882	0.00037813	0.000716744	0.00096233	-0.000144024	0.00676651	0.00324035	-0.00108531	0.000437997	-0.00154772	-0.000656371				nucleoli [GC)		-0.0522344	-0.0565628	0.00399601	7.2103e-06	-0.00146888	0.0171314	0.0131798	0.0117078	0.0106526	0.00115049	0.00210694	0.00211011	0.00405516	0.00231735	0.00762442	-0.000379185	0.00141259
	nuclear speckles		0.0164831	0.0151775	-0.00638786	0.000719481	0.00679488	0.00313443	0.00238566	0.000246946	-0.000517614	-0.000548306	-0.000659003	-0.00229054	-0.00121147	-0.000980183	-0.00296449	-4.16847e-05	-0.000543272	-0.000705782	-0.000362572	1.02073e-06	-0.00619398	-0.00277247	-0.00228855	-0.00306393	-0.00070292				nuclear speckles		0.0026428	0.00399601	0.00187996	-0.000414762	0.00605741	0.00486299	0.00372002	0.000177663	0.000383496	-0.000344337	-2.88533e-05	-0.0018804	-0.000398273	-0.000743335	-0.00255577	-0.000288656	-0.000390048
	cohesins		0.000317581	0.000494927	0.000719481	0.000342978	0.000594404	-1.56122e-05	-5.08467e-05	-0.000370168	-0.000219613	-0.000126854	-0.000142271	-0.000321097	-9.29753e-05	-1.03004e-06	-0.000107341	2.55754e-05	-4.16548e-05	3.5757e-05	-3.02475e-05	0.000385345	-9.05618e-05	-0.000227386	-0.000102497	-0.00023022	-8.24273e-05				cohesins		-9.00943e-05	7.2103e-06	-0.000414762	-0.000534671	-0.000343519	-0.000215971	-0.000207792	0.000259539	0.000373728	9.37264e-05	0.000255505	0.000206555	0.000619042	0.000634173	0.000890803	-1.36088e-05	0.000156861
	histones		-0.00124927	0.000951201	0.00679488	0.000594404	0.00424954	0.00523765	0.0003295	-0.00548341	-0.00407584	-0.000915539	-0.00112676	-0.00292435	-0.000605443	-0.00013441	-0.00368098	7.25677e-05	-0.00100786	-0.000259144	-0.000356195	-0.00117889	-0.00729711	-0.00311952	-0.00247986	-0.00211313	-0.000917754				histones		-0.00188315	-0.00146888	0.00605741	-0.000343519	0.00533781	0.00703094	0.00262013	-0.00370878	-0.00463307	-0.000662814	-0.000678229	-0.00406387	-0.00206438	-0.000711471	-0.00472379	-0.000417787	-0.00102607
	nuclear envelope		0.0129199	0.0122233	0.00313443	-1.56122e-05	0.00523765	0.0127982	-0.00341806	-0.0180634	-0.0120128	-0.00191527	-0.0010368	-0.00626703	0.00209284	-0.00251611	-0.010227	-0.000613692	-0.00314617	-0.00420206	-0.00117945	-0.00405653	-0.0155139	-0.00442163	-0.00558998	0.000792758	-0.00178878				nuclear envelope		0.0148863	0.0171314	0.00486299	-0.000215971	0.00703094	0.024355	-0.00208081	-0.0133123	-0.0135259	0.00183349	-0.00107878	-0.00657341	-0.000132911	-0.00155936	-0.00900897	-0.000346569	-0.00314432
	nuclear pores		0.0105586	0.0106507	0.00238566	-5.08467e-05	0.0003295	-0.00341806	-0.00713544	-0.0148835	-0.00957141	-0.000955236	-0.00159501	-0.00176118	-0.000777805	0.00036277	-0.00635217	2.53267e-06	-0.00176644	-0.000281256	-0.000216814	-0.00631603	-0.0084716	-0.00212653	-0.00221473	0.000427485	-0.000599051				nuclear pores		0.011641	0.0131798	0.00372002	-0.000207792	0.00262013	-0.00208081	-0.00349795	-0.00799597	-0.00976755	-0.000338367	-0.00210988	-0.0034199	-0.00335661	-0.000867508	-0.00806745	-0.000184854	-0.00165243
	ER [Sec61 beta)		0.0127731	0.0123121	0.000246946	-0.000370168	-0.00548341	-0.0180634	-0.0148835	-0.0163839	-0.0103923	0.000179421	-0.000854412	0.00297217	-0.00338716	0.000289656	-0.00562625	5.56093e-05	-0.000988198	0.000718983	0.000153977	-0.00790245	-0.00781535	-0.001062	0.000538395	0.00120503	0.000807681				ER [Sec61 beta)		0.010054	0.0117078	0.000177663	0.000259539	-0.00370878	-0.0133123	-0.00799597	-0.00445113	-0.00918555	-0.000112096	-0.00172329	0.0034574	-0.00396994	-0.00136106	-0.00484553	-9.97974e-05	-0.000599955
	ER [SERCA2)		0.00903444	0.0085428	-0.000517614	-0.000219613	-0.00407584	-0.0120128	-0.00957141	-0.0103923	-0.00621952	0.000768237	-2.57827e-05	0.00424837	-0.000680577	0.00135052	-0.0035124	0.000159924	-0.000485282	0.00163165	0.000389953	-0.00794237	-0.0079448	-0.00114869	0.000162594	0.000251253	0.000279713				ER [SERCA2)		0.00908069	0.0106526	0.000383496	0.000373728	-0.00463307	-0.0135259	-0.00976755	-0.00918555	-0.00855613	-6.35367e-05	-0.00171163	0.00350184	-0.00164609	0.000875765	-0.00409232	0.000188469	0.00018651
	peroxisomes		0.000621729	0.000427924	-0.000548306	-0.000126854	-0.000915539	-0.00191527	-0.000955236	0.000179421	0.000768237	0.000496786	0.00020693	0.00129364	0.000612283	0.000482698	3.06405e-06	4.14588e-05	0.000106399	0.000420177	0.000147097	-0.000146545	-0.00082628	-3.63975e-05	3.3367e-05	5.87478e-05	-2.05614e-05				peroxisomes		0.000979912	0.00115049	-0.000344337	9.37264e-05	-0.000662814	0.00183349	-0.000338367	-0.000112096	-6.35367e-05	0.000282167	0.00014563	0.00106579	0.000940627	0.000707577	0.000969455	5.18709e-05	4.66877e-05
	endosomes		0.000576492	0.000313459	-0.000659003	-0.000142271	-0.00112676	-0.0010368	-0.00159501	-0.000854412	-2.57827e-05	0.00020693	0.000625986	0.00143541	0.00169032	0.00211894	0.000684779	0.000144348	0.000167762	0.000441054	0.000159144	-0.000396405	-0.00199916	-0.000354734	-0.000346937	-2.61297e-05	-0.000194999				endosomes		0.00177226	0.00210694	-2.88533e-05	0.000255505	-0.000678229	-0.00107878	-0.00210988	-0.00172329	-0.00171163	0.00014563	-5.75455e-05	0.000365124	-0.000276787	3.23243e-05	-0.000849014	6.99192e-05	2.06877e-05
	mitochondria		0.00169895	0.000802517	-0.00229054	-0.000321097	-0.00292435	-0.00626703	-0.00176118	0.00297217	0.00424837	0.00129364	0.00143541	0.00548015	-0.000392035	-0.000977395	-0.000121374	-0.00020284	-6.10491e-05	-0.00120646	-0.000156711	-0.000704167	-0.00405724	-0.000487665	0.000322038	-0.0004887	0.000580291				mitochondria		0.00144203	0.00211011	-0.0018804	0.000206555	-0.00406387	-0.00657341	-0.0034199	0.0034574	0.00350184	0.00106579	0.000365124	0.00540478	0.000169754	-0.000978889	0.000555694	4.32541e-05	0.00027897
	lysosomes		0.00240506	0.00189314	-0.00121147	-9.29753e-05	-0.000605443	0.00209284	-0.000777805	-0.00338716	-0.000680577	0.000612283	0.00169032	-0.000392035	0.0018991	-0.000516798	-0.000990458	-0.000314135	0.000621805	-1.96807e-05	0.00033526	-0.00142584	-0.00199093	-0.000234666	0.000270291	-0.0015211	-0.000333958				lysosomes		0.0028873	0.00405516	-0.000398273	0.000619042	-0.00206438	-0.000132911	-0.00335661	-0.00396994	-0.00164609	0.000940627	-0.000276787	0.000169754	0.0016277	-0.000145093	-0.000204131	0.000466172	0.000448878
	Golgi		0.00137347	0.00091742	-0.000980183	-1.03004e-06	-0.00013441	-0.00251611	0.00036277	0.000289656	0.00135052	0.000482698	0.00211894	-0.000977395	-0.000516798	-0.00288719	-0.00181011	-0.000508934	0.00107076	-0.000118142	0.000431639	0.0011412	0.000944681	0.000522201	0.000913603	-0.0017531	-0.000201154				Golgi		0.00184295	0.00231735	-0.000743335	0.000634173	-0.000711471	-0.00155936	-0.000867508	-0.00136106	0.000875765	0.000707577	3.23243e-05	-0.000978889	-0.000145093	-0.00215835	-0.000480022	0.000269586	0.000533531
	microtubules		0.0069447	0.00554882	-0.00296449	-0.000107341	-0.00368098	-0.010227	-0.00635217	-0.00562625	-0.0035124	3.06405e-06	0.000684779	-0.000121374	-0.000990458	-0.00181011	-0.00222327	-0.00036544	0.000118636	-0.000431538	0.000226812	-0.00214186	0.000463322	0.0014737	0.00102224	0.00167068	0.000455335				microtubules		0.00648506	0.00762442	-0.00255577	0.000890803	-0.00472379	-0.00900897	-0.00806745	-0.00484553	-0.00409232	0.000969455	-0.000849014	0.000555694	-0.000204131	-0.000480022	1.42828e-05	0.000560305	0.000132147
	centrioles		0.000413388	0.00037813	-4.16847e-05	2.55754e-05	7.25677e-05	-0.000613692	2.53267e-06	5.56093e-05	0.000159924	4.14588e-05	0.000144348	-0.00020284	-0.000314135	-0.000508934	-0.00036544	-5.7909e-05	6.93545e-05	-0.000109462	-3.32695e-05	0.000172695	8.03387e-05	0.000135087	0.000113027	-0.000240323	2.81085e-06				centrioles		-0.000372335	-0.000379185	-0.000288656	-1.36088e-05	-0.000417787	-0.000346569	-0.000184854	-9.97974e-05	0.000188469	5.18709e-05	6.99192e-05	4.32541e-05	0.000466172	0.000269586	0.000560305	7.49631e-05	0.000268195
	gap junctions		0.000902612	0.000716744	-0.000543272	-4.16548e-05	-0.00100786	-0.00314617	-0.00176644	-0.000988198	-0.000485282	0.000106399	0.000167762	-6.10491e-05	0.000621805	0.00107076	0.000118636	6.93545e-05	0.000639932	0.000804577	0.000412685	0.000380351	0.00211018	0.000883324	0.000677065	0.000213565	-7.95315e-06				gap junctions		0.00117672	0.00141259	-0.000390048	0.000156861	-0.00102607	-0.00314432	-0.00165243	-0.000599955	0.00018651	4.66877e-05	2.06877e-05	0.00027897	0.000448878	0.000533531	0.000132147	0.000268195	0.000579284
	tight junctions		0.00122405	0.00096233	-0.000705782	3.5757e-05	-0.000259144	-0.00420206	-0.000281256	0.000718983	0.00163165	0.000420177	0.000441054	-0.00120646	-1.96807e-05	-0.000118142	-0.000431538	-0.000109462	0.000804577	-0.000296382	0.000336949	0.000823851	0.00393125	0.00178692	0.00104524	-0.00129201	-0.000134243				tight junctions		6.03367e-05	0.000210095	-0.00102932	0.000256269	-0.00116969	-0.00263457	-0.000333478	-2.93066e-05	0.00168894	0.000257221	0.000308727	-0.000389388	0.00179094	0.000910524	0.00151273	0.000643777	0.00067412
	desmosomes		-3.68557e-05	-0.000144024	-0.000362572	-3.02475e-05	-0.000356195	-0.00117945	-0.000216814	0.000153977	0.000389953	0.000147097	0.000159144	-0.000156711	0.00033526	0.000431639	0.000226812	-3.32695e-05	0.000412685	0.000336949	0.000163483	0.000189473	0.00206014	0.000603055	0.000403176	1.66418e-05	-6.46608e-05				desmosomes		-0.000153612	-0.000117175	-0.000371595	5.87747e-05	-0.000456532	-0.00075836	-0.000155411	-6.86136e-05	0.000412721	-2.31449e-05	0.000148047	-1.28595e-05	0.000568193	0.000285436	0.00054206	0.00013071	0.000412654
	adherens junctions		0.00693443	0.00676651	1.02073e-06	0.000385345	-0.00117889	-0.00405653	-0.00631603	-0.00790245	-0.00794237	-0.000146545	-0.000396405	-0.000704167	-0.00142584	0.0011412	-0.00214186	0.000172695	0.000380351	0.000823851	0.000189473	-0.00160885	-0.00239112	0.000452021	0.00151674	0.000184037	0.000535495				adherens junctions		0.00758162	0.00880844	0.000748295	0.00104237	-0.00111093	-0.00443337	-0.00590499	-0.00990456	-0.00951765	-0.000971681	-0.00141246	-0.00112295	-0.00179013	0.000745069	-0.00384204	0.000171417	0.000951798
	plasma membrane		0.00520568	0.00324035	-0.00619398	-9.05618e-05	-0.00729711	-0.0155139	-0.0084716	-0.00781535	-0.0079448	-0.00082628	-0.00199916	-0.00405724	-0.00199093	0.000944681	0.000463322	8.03387e-05	0.00211018	0.00393125	0.00206014	-0.00239112	0.022896	0.00924042	0.00428116	0.00704914	0.00108442				plasma membrane		0.00502463	0.00655593	-0.00552474	0.00143542	-0.00803719	-0.0120795	-0.00881879	-0.00695991	-0.00693217	-0.00155904	-0.00118933	-0.00238468	0.00120639	0.00220925	0.00256695	0.00136286	0.00100298
	actin filaments		-0.000230152	-0.00108531	-0.00277247	-0.000227386	-0.00311952	-0.00442163	-0.00212653	-0.001062	-0.00114869	-3.63975e-05	-0.000354734	-0.000487665	-0.000234666	0.000522201	0.0014737	0.000135087	0.000883324	0.00178692	0.000603055	0.000452021	0.00924042	0.00333494	0.00145021	0.00278795	0.00027322				actin filaments		0.000623487	0.000903141	-0.00228086	0.000253872	-0.00324762	-0.007786	-0.00322813	-0.000879435	-0.0010626	-0.00040696	-0.000291748	-0.000568083	-0.00095012	-0.000546444	0.00131133	0.000406104	0.000505287
	actin bundles		0.00119208	0.000437997	-0.00228855	-0.000102497	-0.00247986	-0.00558998	-0.00221473	0.000538395	0.000162594	3.3367e-05	-0.000346937	0.000322038	0.000270291	0.000913603	0.00102224	0.000113027	0.000677065	0.00104524	0.000403176	0.00151674	0.00428116	0.00145021	-0.000118863	0.00150802	7.41594e-05				actin bundles		-0.000406802	-0.000248704	-0.00265417	0.000148641	-0.00292985	-0.00181762	-0.00145967	0.00174011	0.000520433	5.08449e-05	0.000336619	0.000854071	0.00057799	0.000415309	0.00337693	0.00027701	0.000360151
	actomyosin bundles		-0.000491731	-0.00154772	-0.00306393	-0.00023022	-0.00211313	0.000792758	0.000427485	0.00120503	0.000251253	5.87478e-05	-2.61297e-05	-0.0004887	-0.0015211	-0.0017531	0.00167068	-0.000240323	0.000213565	-0.00129201	1.66418e-05	0.000184037	0.00704914	0.00278795	0.00150802	0.00295506	0.000656866				actomyosin bundles		-0.0025252	-0.00253629	-0.00363712	-5.76531e-05	-0.00400851	-0.001023	-0.00137879	0.0024042	0.00180054	0.000370576	0.000811344	0.00112324	0.0035734	0.00273736	0.00570133	0.000556838	0.000865872
	matrix adhesion		-0.000469862	-0.000656371	-0.00070292	-8.24273e-05	-0.000917754	-0.00178878	-0.000599051	0.000807681	0.000279713	-2.05614e-05	-0.000194999	0.000580291	-0.000333958	-0.000201154	0.000455335	2.81085e-06	-7.95315e-06	-0.000134243	-6.46608e-05	0.000535495	0.00108442	0.00027322	7.41594e-05	0.000656866	0.000603356				matrix adhesion		-0.000981269	-0.00102732	-0.000865504	-0.000106211	-0.00123819	-0.0022297	-0.00077757	0.00106442	0.000102388	2.37873e-05	0.000100941	0.000551798	-0.000400436	-0.000355525	0.000884268	-6.07432e-05	9.19295e-06
concordance heatmap difference Shape Mode 7 (σ=-2 relative to σ=0)	nucleoli [DFC)		-0.0382027	-0.0481893	0.00228342	-4.03263e-05	-0.000926562	0.0146728	0.0128289	0.0100346	0.00492617	0.00189605	-0.000579717	0.00254858	0.00207868	0.00101925	0.00534973	-0.000176694	0.000160431	-0.00214531	-0.000194139	0.004404	0.00212236	0.00170506	0.00104551	0.00138984	-0.000598275			concordance heatmap difference Shape Mode 7 (σ=2 relative to σ=0)	nucleoli [DFC)		-0.0693377	-0.0564283	0.00463365	-0.000333179	-0.00843212	0.0196784	0.0111653	0.0112455	0.00633447	0.0012805	0.00208741	0.00590107	0.00324431	0.0026883	0.0089809	7.19745e-05	0.00082648
	nucleoli [GC)		-0.0481893	-0.0578371	0.00103731	-0.000198353	-0.00201982	0.0202475	0.0157836	0.01369	0.00778529	0.00253753	-7.10171e-05	0.0045272	0.00408965	0.00199606	0.00863704	-0.000101014	0.000620345	-0.00184551	-6.6597e-05	0.00622211	0.00608209	0.00305819	0.00231517	0.00281324	-0.000425342				nucleoli [GC)		-0.0564283	-0.0459858	0.00404355	3.80315e-05	-0.00506356	0.0179825	0.0105939	0.00904325	0.00431722	0.000791699	0.00157116	0.00411558	0.00180781	0.00158903	0.00598972	-3.05451e-05	0.000378244
	nuclear speckles		0.00228342	0.00103731	-0.00138739	-0.000590882	0.00368765	0.00744309	0.00493678	0.00250629	0.000337008	0.000384129	-0.0004949	-0.000259567	0.000176011	-0.000180539	-0.000401158	-0.000133915	-0.000413478	-0.00151433	-0.00026404	0.000550581	-0.0032958	-0.000691926	-0.00102347	-0.000965528	-0.000517168				nuclear speckles		0.00463365	0.00404355	-0.000995178	0.000615192	0.00407728	0.00561844	0.00291212	0.000681058	-0.00107321	-0.000335628	-4.69275e-05	-0.000480652	-0.000630658	-0.0004749	-0.00162249	-0.000123851	-0.000484577
	cohesins		-4.03263e-05	-0.000198353	-0.000590882	-0.000430311	0.000122963	0.00046184	0.000429856	0.000439789	-0.000117437	5.4287e-05	-4.41899e-05	-3.40119e-06	0.000134339	0.000260844	0.000399491	2.23581e-06	3.45986e-07	-0.000218901	-8.0156e-06	0.000549674	0.000849806	0.000367666	0.000278757	0.000370586	-2.72281e-05				cohesins		-0.000333179	3.80315e-05	0.000615192	0.000126654	0.000393539	2.73637e-05	-0.000143812	-0.000628699	-0.000679579	-0.000152169	-5.58302e-05	-0.000250184	-0.0001924	1.87485e-05	-0.000471148	-1.52619e-05	-7.23661e-05
	histones		-0.000926562	-0.00201982	0.00368765	0.000122963	0.0024311	0.00363039	0.00130301	-0.00406945	-0.00537688	-0.000224087	-0.00109174	-0.00290214	-0.000963774	0.000744386	-0.00359772	-8.87613e-05	-0.000888045	-0.00191841	-0.000298057	-0.000978976	-0.00508094	-0.00109736	-0.00108989	-0.00101371	-0.000715926				histones		-0.00843212	-0.00506356	0.00407728	0.000393539	0.00178283	0.00551958	0.0015279	-0.00497621	-0.00481957	-0.000609288	-0.000438912	-0.0021724	-0.00110925	0.000186795	-0.00275443	-8.91802e-05	-0.000556545
	nuclear envelope		0.0146728	0.0202475	0.00744309	0.00046184	0.00363039	0.0103	-0.0073809	-0.0124419	-0.0108057	-0.00215813	0.00226306	-0.0102658	-0.000242136	0.000669029	-0.0102248	0.000290125	-0.00286733	-0.00494061	-0.00161342	-0.00102396	-0.00979507	-0.00542123	-0.00359827	-0.00231788	-0.00118872				nuclear envelope		0.0196784	0.0179825	0.00561844	2.73637e-05	0.00551958	0.0206093	0.00252391	-0.0116188	-0.00660573	0.00139826	0.000556512	-0.00916966	0.003876	-0.00126749	-0.00981504	-0.000300253	-0.0019826
	nuclear pores		0.0128289	0.0157836	0.00493678	0.000429856	0.00130301	-0.0073809	-0.00457639	-0.00704092	-0.00581563	-0.000674704	-0.000245851	-0.00333137	-0.00134541	0.00181145	-0.00730046	0.000112111	-0.00111773	-0.00122	-0.000295142	-0.003989	-0.00845545	-0.00266532	-0.0019515	-0.00222655	-0.000560385				nuclear pores		0.0111653	0.0105939	0.00291212	-0.000143812	0.0015279	0.00252391	-0.00108276	-0.00876052	-0.00465907	8.61073e-05	-0.00102244	-0.0028418	0.00027447	0.000832715	-0.00491357	-6.18389e-05	-0.000720619
	ER [Sec61 beta)		0.0100346	0.01369	0.00250629	0.000439789	-0.00406945	-0.0124419	-0.00704092	-0.00661494	-0.001138	2.38959e-05	0.000743696	0.00335915	-0.000954181	0.00195924	-0.00293371	0.000132978	0.000462035	0.000611907	7.49985e-05	-0.00578954	-0.00675874	-0.00101675	0.000546708	-0.000674517	0.000617051				ER [Sec61 beta)		0.0112455	0.00904325	0.000681058	-0.000628699	-0.00497621	-0.0116188	-0.00876052	-0.00933185	-0.000775918	-4.6622e-05	-0.000842556	0.00268824	0.00119321	0.002437	-0.000156417	3.59704e-05	0.000817377
	ER [SERCA2)		0.00492617	0.00778529	0.000337008	-0.000117437	-0.00537688	-0.0108057	-0.00581563	-0.001138	0.00409386	0.00102466	0.00201951	0.00704285	0.00446043	0.0050458	0.00205724	0.000320026	0.00149493	0.00224623	0.000534356	-0.00352534	-0.00541778	-0.000819173	-0.000151886	-0.000716576	-2.05305e-05				ER [SERCA2)		0.00633447	0.00431722	-0.00107321	-0.000679579	-0.00481957	-0.00660573	-0.00465907	-0.000775918	0.00635938	0.00130072	0.000577906	0.00707838	0.00548821	0.00507507	0.00321268	0.000128675	0.00155794
	peroxisomes		0.00189605	0.00253753	0.000384129	5.4287e-05	-0.000224087	-0.00215813	-0.000674704	2.38959e-05	0.00102466	-0.000172921	0.00019649	0.000591396	-0.000658756	-0.000463405	-0.000677496	-9.13699e-05	-0.00012336	-0.000460977	-0.00019313	-0.000389251	-0.00167156	-0.000456326	-0.000153849	-0.000453291	1.3608e-05				peroxisomes		0.0012805	0.000791699	-0.000335628	-0.000152169	-0.000609288	0.00139826	8.61073e-05	-4.6622e-05	0.00130072	0.00031288	3.85479e-05	0.000831256	0.00111631	0.000900649	0.00100951	6.76755e-05	0.00022767
	endosomes		-0.000579717	-7.10171e-05	-0.0004949	-4.41899e-05	-0.00109174	0.00226306	-0.000245851	0.000743696	0.00201951	0.00019649	0.000930707	0.00181144	0.00226749	0.00166029	0.00190819	0.000167272	0.000551276	0.000949258	0.000238327	8.44495e-05	-0.000786178	-0.000431548	-6.57528e-05	6.96904e-05	-0.000209664				endosomes		0.00208741	0.00157116	-4.69275e-05	-5.58302e-05	-0.000438912	0.000556512	-0.00102244	-0.000842556	0.000577906	3.85479e-05	0.000226503	0.000182435	0.00135738	0.00093123	0.000935627	8.96439e-05	0.000380682
	mitochondria		0.00254858	0.0045272	-0.000259567	-3.40119e-06	-0.00290214	-0.0102658	-0.00333137	0.00335915	0.00704285	0.000591396	0.00181144	0.00573311	0.000721201	0.000501147	0.000930697	7.20287e-05	0.000611893	-5.38761e-05	-0.000168887	0.00026032	-0.00280889	-0.000880633	-0.000338679	-0.000945913	0.000473169				mitochondria		0.00590107	0.00411558	-0.000480652	-0.000250184	-0.0021724	-0.00916966	-0.0028418	0.00268824	0.00707838	0.000831256	0.000182435	0.00407152	0.000568178	-0.000514673	0.000103641	-0.000212516	0.000670609
	lysosomes		0.00207868	0.00408965	0.000176011	0.000134339	-0.000963774	-0.000242136	-0.00134541	-0.000954181	0.00446043	-0.000658756	0.00226749	0.000721201	0.00359242	-0.000504699	0.00142667	0.000207522	0.00114233	0.00370667	0.000272408	0.000629393	-0.000323858	-0.00107009	-0.00120855	0.00145393	-0.000372694				lysosomes		0.00324431	0.00180781	-0.000630658	-0.0001924	-0.00110925	0.003876	0.00027447	0.00119321	0.00548821	0.00111631	0.00135738	0.000568178	0.00674896	0.00134872	0.00262329	7.20308e-05	0.00136486
	Golgi		0.00101925	0.00199606	-0.000180539	0.000260844	0.000744386	0.000669029	0.00181145	0.00195924	0.0050458	-0.000463405	0.00166029	0.000501147	-0.000504699	-0.00508311	-0.000606999	-0.000237086	0.000947691	0.00289906	0.000157779	0.00173244	-0.000830498	-0.000806652	-0.00121946	0.00134041	-0.000213658				Golgi		0.0026883	0.00158903	-0.0004749	1.87485e-05	0.000186795	-0.00126749	0.000832715	0.002437	0.00507507	0.000900649	0.00093123	-0.000514673	0.00134872	-0.00360083	-6.48126e-05	-0.000230459	0.000962017
	microtubules		0.00534973	0.00863704	-0.000401158	0.000399491	-0.00359772	-0.0102248	-0.00730046	-0.00293371	0.00205724	-0.000677496	0.00190819	0.000930697	0.00142667	-0.000606999	0.0015867	0.000205691	0.00091316	0.00383041	0.000404665	0.000958402	0.00376239	-0.000927422	0.00072442	0.00168905	0.000309824				microtubules		0.0089809	0.00598972	-0.00162249	-0.000471148	-0.00275443	-0.00981504	-0.00491357	-0.000156417	0.00321268	0.00100951	0.000935627	0.000103641	0.00262329	-6.48126e-05	0.00133263	0.000157373	0.0010868
	centrioles		-0.000176694	-0.000101014	-0.000133915	2.23581e-06	-8.87613e-05	0.000290125	0.000112111	0.000132978	0.000320026	-9.13699e-05	0.000167272	7.20287e-05	0.000207522	-0.000237086	0.000205691	4.88413e-05	0.000157882	0.00038563	0.000160998	0.000184388	0.000311706	-1.3795e-05	2.91147e-05	0.000264911	-3.06312e-05				centrioles		7.19745e-05	-3.05451e-05	-0.000123851	-1.52619e-05	-8.91802e-05	-0.000300253	-6.18389e-05	3.59704e-05	0.000128675	6.76755e-05	8.96439e-05	-0.000212516	7.20308e-05	-0.000230459	0.000157373	3.13694e-05	0.000196791
	gap junctions		0.000160431	0.000620345	-0.000413478	3.45986e-07	-0.000888045	-0.00286733	-0.00111773	0.000462035	0.00149493	-0.00012336	0.000551276	0.000611893	0.00114233	0.000947691	0.00091316	0.000157882	0.000782831	0.00115432	0.000517395	0.00167085	0.00128659	0.00021821	0.000366796	0.000406666	-0.000164674				gap junctions		0.00082648	0.000378244	-0.000484577	-7.23661e-05	-0.000556545	-0.0019826	-0.000720619	0.000817377	0.00155794	0.00022767	0.000380682	0.000670609	0.00136486	0.000962017	0.0010868	0.000196791	0.000579468
	tight junctions		-0.00214531	-0.00184551	-0.00151433	-0.000218901	-0.00191841	-0.00494061	-0.00122	0.000611907	0.00224623	-0.000460977	0.000949258	-5.38761e-05	0.00370667	0.00289906	0.00383041	0.00038563	0.00115432	0.00421559	0.00107972	0.0013129	0.00931585	0.00214728	0.00157644	0.00368416	-0.000352615				tight junctions		-0.00101618	-0.00172306	-0.00149524	-0.000278726	-0.00162202	-0.00346443	-0.00118083	0.000762921	0.00207994	0.000383586	0.000880089	0.000220994	0.00372338	0.00219696	0.00402353	0.000617422	0.00145793
	desmosomes		-0.000194139	-6.6597e-05	-0.00026404	-8.0156e-06	-0.000298057	-0.00161342	-0.000295142	7.49985e-05	0.000534356	-0.00019313	0.000238327	-0.000168887	0.000272408	0.000157779	0.000404665	0.000160998	0.000517395	0.00107972	0.000388912	0.00067368	0.00235146	0.000567949	0.000493889	0.000840605	-8.03244e-05				desmosomes		-0.000574827	-0.000795125	-0.000552015	-0.000113944	-0.000692989	-0.00123551	-0.000506531	0.000134956	0.000601574	6.95153e-05	0.000265418	9.45686e-05	0.00130691	0.00101272	0.00151345	0.000212171	0.000493987
	adherens junctions		0.004404	0.00622211	0.000550581	0.000549674	-0.000978976	-0.00102396	-0.003989	-0.00578954	-0.00352534	-0.000389251	8.44495e-05	0.00026032	0.000629393	0.00173244	0.000958402	0.000184388	0.00167085	0.0013129	0.00067368	-0.00159581	-0.000843145	0.0010589	0.00173665	-2.61366e-05	0.000386658				adherens junctions		0.00698388	0.00580123	0.0002468	0.00023284	0.000166245	-0.00191913	-0.00386488	-0.00542024	-0.0037384	-0.000818877	-0.000438606	-0.000326918	-0.00042191	0.00120401	0.000759792	0.00018234	0.000674552
	plasma membrane		0.00212236	0.00608209	-0.0032958	0.000849806	-0.00508094	-0.00979507	-0.00845545	-0.00675874	-0.00541778	-0.00167156	-0.000786178	-0.00280889	-0.000323858	-0.000830498	0.00376239	0.000311706	0.00128659	0.00931585	0.00235146	-0.000843145	0.0244937	0.0044192	0.00609872	0.00535587	0.00119177				plasma membrane		0.00907406	0.00500813	-0.00404257	-0.000473557	-0.00364731	-0.0214637	-0.0089225	-0.00318946	-0.00624789	-0.000663019	-0.00182756	-0.0037496	-0.00135945	0.00125882	0.00229257	0.0011497	0.00145883
	actin filaments		0.00170506	0.00305819	-0.000691926	0.000367666	-0.00109736	-0.00542123	-0.00266532	-0.00101675	-0.000819173	-0.000456326	-0.000431548	-0.000880633	-0.00107009	-0.000806652	-0.000927422	-1.3795e-05	0.00021821	0.00214728	0.000567949	0.0010589	0.0044192	0.000510085	0.000255931	-0.000708666	-6.02305e-05				actin filaments		0.0038805	0.00260573	-0.000993667	-3.84864e-05	-0.000555299	-0.00661108	-0.00227649	0.000469513	-0.000596907	0.000167416	-0.000562076	-0.000578465	0.000518704	0.00192769	0.000502221	0.000416347	0.000622663
	actin bundles		0.00104551	0.00231517	-0.00102347	0.000278757	-0.00108989	-0.00359827	-0.0019515	0.000546708	-0.000151886	-0.000153849	-6.57528e-05	-0.000338679	-0.00120855	-0.00121946	0.00072442	2.91147e-05	0.000366796	0.00157644	0.000493889	0.00173665	0.00609872	0.000255931	0.0014637	0.000394825	0.000451067				actin bundles		0.00236506	0.000919174	-0.00162594	-0.000246615	-0.000958323	-0.00527153	-0.00127805	0.00232159	0.00026728	0.000311789	-0.000331817	-4.25857e-05	-0.00124881	-0.000616143	0.000737377	0.000187923	0.000208947
	actomyosin bundles		0.00138984	0.00281324	-0.000965528	0.000370586	-0.00101371	-0.00231788	-0.00222655	-0.000674517	-0.000716576	-0.000453291	6.96904e-05	-0.000945913	0.00145393	0.00134041	0.00168905	0.000264911	0.000406666	0.00368416	0.000840605	-2.61366e-05	0.00535587	-0.000708666	0.000394825	-6.32443e-05	-0.00032558				actomyosin bundles		0.00106306	-0.000518933	-0.0023374	-0.00044693	-0.00198618	-0.0053557	-0.00182719	0.00141563	-0.000626537	0.000388387	-6.3316e-06	-0.000717766	0.000890653	0.00120188	0.00318271	0.000409714	0.000454066
	matrix adhesion		-0.000598275	-0.000425342	-0.000517168	-2.72281e-05	-0.000715926	-0.00118872	-0.000560385	0.000617051	-2.05305e-05	1.3608e-05	-0.000209664	0.000473169	-0.000372694	-0.000213658	0.000309824	-3.06312e-05	-0.000164674	-0.000352615	-8.03244e-05	0.000386658	0.00119177	-6.02305e-05	0.000451067	-0.00032558	0.000358453				matrix adhesion		0.000424831	0.000157487	-0.000318982	-4.38011e-05	-0.0002318	-0.00154586	-0.000327109	0.000807417	-0.000115849	1.99373e-05	-0.00026424	0.000260082	-0.000508195	-4.9415e-05	0.000130053	-7.77315e-06	-8.10581e-05
concordance heatmap difference Shape Mode 8 (σ=-2 relative to σ=0)	nucleoli [DFC)		-0.0736124	-0.0453884	0.00781745	0.000487341	-0.0047014	0.0140977	0.00842064	0.0076912	0.00479402	0.0029989	0.000146935	0.00416133	0.00223559	0.00225012	0.00551668	0.0003467	4.62718e-05	-0.000300748	0.000157503	0.00694479	0.00975983	-0.000662919	-0.00655486	-0.00852132	-0.00287211			concordance heatmap difference Shape Mode 8 (σ=2 relative to σ=0)	nucleoli [DFC)		-0.0227008	-0.0280513	0.00434583	0.00147386	0.00365308	0.0054588	0.0038578	0.00610996	0.00268278	0.00145365	0.000570579	-0.00111953	-0.00506177	-0.00632666	-2.95788e-05	-0.00167466	-0.00285739
	nucleoli [GC)		-0.0453884	-0.0207009	0.00924619	0.00170828	0.00263334	0.00583254	0.00457518	0.000312775	-0.00152854	0.00156637	-0.00148307	-0.0010314	-0.00178938	-0.000405453	-0.00352323	9.7374e-05	-0.00130057	-0.00201694	-0.000359084	0.00299539	-0.00239447	-0.0047453	-0.0111174	-0.0133929	-0.00376647				nucleoli [GC)		-0.0280513	-0.032044	0.00534891	0.00179171	0.00384734	0.00836493	0.00473715	0.00775006	0.00384969	0.00184379	0.00102549	-0.000269949	-0.00403908	-0.00641191	0.00112505	-0.00177449	-0.00290665
	nuclear speckles		0.00781745	0.00924619	-0.00122777	0.00190273	0.00582416	0.00406867	0.00137966	-0.00176019	-0.00206312	0.00022738	-0.000967844	-0.00143035	-0.0010493	-0.000791512	-0.00393286	-4.09845e-05	-0.000958829	-0.00139495	-0.000325308	-0.000443906	-0.00564063	-0.00326913	-0.00550888	-0.00635694	-0.00164543				nuclear speckles		0.00434583	0.00534891	0.0015189	0.00105	0.00579233	0.00341078	0.00120154	0.00031691	-0.00067047	0.000229907	-1.824e-05	-0.00170649	-0.00234828	-0.00313343	-0.00286047	-0.000697705	-0.00143637
[truncated: 22 more rows]
[truncated: 179 more columns]

## Sheet: avg. loc. sim., edges
		average location similarity heatmap non-edge cells																												average location similarity heatmap edge cells
[truncated: 57 more rows]
[truncated: 5 more columns]

## Sheet: concordance, edges
		concordance heatmap non-edge cells																												concordance heatmap edge cells
[truncated: 57 more rows]
[truncated: 5 more columns]

## Sheet: edge cell struct. vol. analysis
Cell and nuclear volume, height and area AND organelle volumes
	All cells				Non-edge cells				Edge cells				All vs Non-edge TEST		Non-edge vs Edge TEST			P-values are computed with the ranksum test
[truncated: 46 more rows]

## Sheet: avg. loc. sim., i1&m1
		average location similarity heatmap interphase 1 (i1)																												average location similarity heatmap prophase (m1)
[truncated: 57 more rows]
[truncated: 5 more columns]

[truncated: 5 more sheets: avg. loc. sim., i2&m2, concordance, i1&m1, concordance, i2&m2, concordance, i1&i2, concordance, m1&m2]
