# Supplementary material for: Integrated intracellular organization and its variations in human iPS cells
Source: Nature. 2023 Jan 4;613(7943):345–54. doi: 10.1038/s41586-022-05563-7 (PMC9834050; doi:10.1038/s41586-022-05563-7)
Supplement: Supplementary file 4 — This DataFile contains a table of key resources, including materials, cell lines, and links for data and code availability. [file 41586_2022_5563_MOESM4_ESM.xlsx]

## Sheet: Resources Table
Resources Tables
REAGENT or RESOURCE	SOURCE	IDENTIFIER
Experimental Models: Cell Lines
AICS-0014 cl. 6, nucleoli (DFC)	https://catalog.coriell.org/0/Sections/Search/Sample_Detail.aspx?Ref=AICS-0014&Product=iPSC	CVCL_JM17
AICS-0057 cl. 50, nucleoli (GC)	https://www.coriell.org/0/Sections/Search/Sample_Detail.aspx?Ref=AICS-0057-050&PgId=166	CVCL_VK85
AICS-0094 cl. 24, nuclear speckles	https://www.coriell.org/0/Sections/Search/Sample_Detail.aspx?Ref=AICS-0094-024&PgId=166	CVCL_YU30
AICS-0068 cl. 9, cohesins	https://www.coriell.org/0/Sections/Search/Sample_Detail.aspx?Ref=AICS-0068-009&PgId=166	CVCL_UK04
AICS-0061 cl. 36, histones	https://www.coriell.org/0/Sections/Search/Sample_Detail.aspx?Ref=AICS-0061-036&PgId=166	CVCL_UD17
AICS-0013 cl. 210, nuclear envelope	https://catalog.coriell.org/0/Sections/Search/Sample_Detail.aspx?Ref=AICS-0013&Product=iPSC	CVCL_IR32
AICS-0069 cl. 88, nuclear pores	https://www.coriell.org/0/Sections/Search/Sample_Detail.aspx?Ref=AICS-0069-088&PgId=166	CVCL_UD18
AICS-0010 cl. 55, ER (Sec61 beta)	https://catalog.coriell.org/0/Sections/Search/Sample_Detail.aspx?Ref=AICS-0010&Product=iPSC	CVCL_JM14
AICS-0046 cl. 51, ER (SERCA2)	https://www.coriell.org/0/Sections/Search/Sample_Detail.aspx?Ref=AICS-0046-051&PgId=166	CVCL_UD14
AICS-0011 cl. 27, mitochondria	https://catalog.coriell.org/0/Sections/Search/Sample_Detail.aspx?Ref=AICS-0011&Product=iPSC	CVCL_IR33
AICS-0033 cl. 115, peroxisomes	https://www.coriell.org/0/Sections/Search/Sample_Detail.aspx?Ref=AICS-0033-115&PgId=166	CVCL_VK79
AICS-0040 cl. 35, endosomes	https://www.coriell.org/0/Sections/Search/Sample_Detail.aspx?Ref=AICS-0040-035&PgId=166	CVCL_VK82
AICS-0022 cl. 37, lysosomes	https://catalog.coriell.org/0/Sections/Search/Sample_Detail.aspx?Ref=AICS-0022-037&Product=iPSC	CVCL_LK42
AICS-0025 cl. 44, Golgi	https://catalog.coriell.org/0/Sections/Search/Sample_Detail.aspx?Ref=AICS-0025-044&Product=iPSC	CVCL_LK43
AICS-0032 cl. 19, centrioles	https://catalog.coriell.org/0/Sections/Search/Sample_Detail.aspx?Ref=AICS-0032-019&Product=iPSC	CVCL_LK45
AICS-0012 cl. 105, microtubules	https://catalog.coriell.org/0/Sections/Search/Sample_Detail.aspx?Ref=AICS-0012&Product=iPSC	CVCL_IR34
AICS-0054 cl. 91, plasma membrane	https://www.coriell.org/0/Sections/Search/Sample_Detail.aspx?Ref=AICS-0054-091&PgId=166	CVCL_VK84
AICS-0016 cl. 184, actin filaments	https://catalog.coriell.org/0/Sections/Search/Sample_Detail.aspx?Ref=AICS-0016&Product=iPSC	CVCL_JM16
AICS-0007 cl. 79, actin bundles	Not released yet	N/A
AICS-0024 cl. 80, actomyosin bundles	https://catalog.coriell.org/0/Sections/Search/Sample_Detail.aspx?Ref=AICS-0024&Product=iPSC	CVCL_JM15
AICS-0058 cl. 67, adherens junctions	https://www.coriell.org/0/Sections/Search/Sample_Detail.aspx?Ref=AICS-0058-067&PgId=166	CVCL_VK86
AICS-0053 cl. 16, gap junctions	https://www.coriell.org/0/Sections/Search/Sample_Detail.aspx?Ref=AICS-0053-016&PgId=166	CVCL_VK83
AICS-0023 cl. 20, tight junctions	https://catalog.coriell.org/0/Sections/Search/Sample_Detail.aspx?Ref=AICS-0023&Product=iPSC	CVCL_JM18
AICS-0017 cl. 65, desmosomes	https://catalog.coriell.org/0/Sections/Search/Sample_Detail.aspx?Ref=AICS-0017&Product=iPSC	CVCL_IR31
AICS-0005 cl. 50, matrix adhesions	https://catalog.coriell.org/0/Sections/Search/Sample_Detail.aspx?Ref=AICS-0005&Product=iPSC	CVCL_IR30
Antibodies
Alexa Fluor® 647 Mouse anti-Human Nanog, Clone N31-355	BD Biosciences	AB_10611718; Cat#561300
Alexa Fluor® 647 Mouse anti-SSEA-4, Clone MC813-70 (RUO)	BD Biosciences	AB_2033991; Cat#560796
Alexa Fluor® 647 Mouse anti-Oct3/4, Clone 40/Oct-3, (RUO)	BD Biosciences	AB_1645318; Cat#560329
Alexa Fluor® 647 Mouse IgG1 κ Isotype Control Clone, MOPC-21, (RUO)	BD Biosciences	AB_2687590; Cat#565571
Alexa Fluor® 647 Mouse IgG3, κ Isotype Control Clone, J606, (RUO)	BD Biosciences	AB_2034029; Cat#560803
Chemicals, Peptides, and Recombinant Proteins
mTeSR™1 Medium	STEMCELL Technologies	Cat#85850
mTeSR™1 Medium Without Phenol Red	STEMCELL Technologies	Cat#05876
L-Ascorbic acid	Sigma-Aldrich	SKU A4403
OxyFluor™	Oxyrase	Cat#OF-0005
DL-Sodium lactate 60% (w/w) in aqueous solution	VWR	Cat# AA41529-AK
Penicillin-Streptomycin	Thermo Fisher Scientific	Cat#15140122
Y-27632 (Dihydrochloride)	STEMCELL Technologies	Cat#72308
Matrigel Growth Factor Reduced (GFR) Basement Membrane Matrix, Phenol Red-free, LDEV-free	Corning	Cat#356231; Lot#5292003; Lot#9021357
DMEM/F12 (1:1) 1X	Thermo Fischer Scientific	Cat#11039021
DPBS (1X)	Thermo Fischer Scientific	Cat#14190144
StemPro™ Accutase™ Cell Dissociation Reagent	Thermo Fischer Scientific	Cat#A1110501
CellMaskTM Deep Red Plasma Membrane Stain	Thermo Fischer Scientific	Lot#1813792 (5X final concentration); Lot#1853335 and #1900978 (3X final concentration)
NucBlueTM Live ReadyProbesTM Reagent	Thermo Fisher Scientific	Cat#R37605
Tetraspeck microsphere
BD Cytofix™ Fixation Buffer	BD Biosciences	Cat#554655
KnockOut™ Serum Replacement	Thermo Fischer Scientific	Cat#10828010
Spinning-disk Confocal Microscope
Observer.Z1 microscope stand	Zeiss
10X/4.5 NA Plan-Apochromat objective	Zeiss	Cat#420640-9900-000
100X/1.25 W C-Apochromat Korr UV Vis IR objective	Zeiss	Cat#421797-9970-000
Spinning-disk scan head CSU-X with Primary dichroic RQFT 405/488/568/647 BP filter	Yokogawa	M1N-E/FBO/C101; 24V DC; P8X006; 95P900140
NucBlue Live dye: BP filter 450/50	Chroma	Cat#ET450/50m
mEGFP tag structure or bright field: BP filter 526/50	SEMROCK	Cat#FF03-525/50
CMDR dye: BP filter 690/50	Chroma	Cat#690/50m
mTagRFP-T tag structure: BP filter 600/50	Chroma	Cat#ET600/50m
Bright field: BP filter 706/95	Chroma	Cat#ET706/95m
Laser: LASOS 405 50 mw	Zeiss	Part#400600-9011-000
Laser: LASOS 488 100 mw	Zeiss	Part#400600-9061-000
Laser: LASOS 561 75 mw	Zeiss	Part#400600-9111-000
Laser: LASOS 638 75 mw	Zeiss	Part#400600-9121-000
Transmitted light red; LAMBDA TLED+ with 740 nm wavelength LED	Sutter Instruments
Transmitted light white; Attachment lamp VIS-LED (400-700 nm) with collector for laser system	Zeiss	Part#423053-9060
Orca Flash 4.0 V2+ cameras	Hamamatsu	Part#C1144-22CU
Piezo drive: Prior NanoScan Z 100 mm piezo z stage: NZ100ZM/a	Zeiss	Part#2802000 224
PECON Incubator XLmulti S1; (37°C with 5% CO2)	Zeiss	Part#2802000 224
Stage insert: H201 k frame slim profile model	Okolab	Part#H201 k
Other
96-well glass bottom plate with high performance #1.5 cover glass	Cellvis	Cat#P96-1.5H-N
CELLSTAR™ Cell Culture Multi-well Plates for Suspension Cultures, (6-well plate)	Greiner Bio-One	Cat#657185
25 cm² Rectangular Canted Neck Cell Culture Flask with Vented Cap	Corning	Cat#9381M10
96-well, Non-Treated, U-Shaped-Bottom Microplate	Thermo Fischer Scientific	Cat#08-772-54
CytoFLEX S V4-B2-Y4-R3 Flow Cytometer (13 Detectors, 4 Lasers)	Beckman Coulter	Cat#CO9766
Argolight HM Slide	Argolight
Dimethyl sulfoxide (DMSO)	Sigma-Aldrich	Cat#41640
Deposited Data
WTC-11 hiPSC Single-Cell Image Dataset v1; “hipsc_single_cell_image_dataset” - contents: 215,081 cells (includes 18,100 FOVs, 25 structures)	https://open.quiltdata.com/b/allencell/packages/aics/hipsc_single_cell_image_dataset
Non-edge cells shape-matched to edge cells - contains: 4,447 ells and 25 structures.	https://open.quiltdata.com/b/allencell/packages/aics/hipsc_single_nonedge_cell_image_dataset
Edge cells dataset - contains: 5,169 ells and 25 structures.	https://open.quiltdata.com/b/allencell/packages/aics/hipsc_single_edge_cell_image_dataset
Interphase cells (i1) shape-matched to prophase cells - contains: 1,969 ells and 25 structures.	https://open.quiltdata.com/b/allencell/packages/aics/hipsc_single_i1_cell_image_dataset
Prophase dataset (m1) - contains: 2,201 cells and 25 structures.	https://open.quiltdata.com/b/allencell/packages/aics/hipsc_single_m1_cell_image_dataset
Interphase cells (i2) shape-matched to early-prometaphase cells - contains: 877 cells and 25 structures.	https://open.quiltdata.com/b/allencell/packages/aics/hipsc_single_i2_cell_image_dataset
Early-prometaphase dataset (m2) - contains: 981 cells and 25 structures.	https://open.quiltdata.com/b/allencell/packages/aics/hipsc_single_m2_cell_image_dataset
Supplementary MYH10 repeat dataset.	https://open.quiltdata.com/b/allencell/packages/aics/hipsc_single_cell_image_dataset_supp_myh10
Supplementary training set of 5,664 cells used to train the single cell classifier.	https://open.quiltdata.com/b/allencell/packages/aics/mitotic_annotation
12X colony dataset	https://open.quiltdata.com/b/allencell/packages/aics/hipsc_12x_overview_image_dataset
Software and Algorithms
FlowJo version 10.2	Treestar
Zen 2.3 (blue edition); version 23.69.1003; service pack 2.3.69.01000; hotfix 2.3.69.01003	Zeiss
Main codebase used in this paper. It provides functions for computing features, shape space, shape modes, stereotypy, concordance and morphed cells. The repository also contains the notebooks used to generate the figures shown in the paper.	https://github.com/AllenCell/cvapipe_analysis
Code used for shape parameterization via spherical harmonics	https://github.com/AllenCell/aics-shparam
Cellular parameterization	https://github.com/AllenCell/aics-cytoparam
Code used to perform organelle size-scaling analysis	https://github.com/AllenCell/stemcellorganellesizescaling
Mitotic classifier annotation: the final automated 3D image classifier code (for both training and testing) and all trained models	https://github.com/AllenCell/image_classifier_3d
Tutorials and demo for how to access the data for different purposes	https://github.com/AllenCell/quilt-data-access-tutorials
Segmentation code used to reproduce the deep learning cell and nuclear segmentations, trained models and demo Jupyter notebooks	https://github.com/AllenCell/segmenter_model_zoo
Code used to generate the contact sheet quality control single-cell visualizations of all segmented cells	https://github.com/AllenCellModeling/actk
Customized label free code used as part of the cell and nuclear segmentation model	https://github.com/AllenCellModeling/pytorch_fnet/tree/50c433c2e72d2d42886b48c5faf5449725d195a5
Cell Feature Explorer – 215,081 cells (from 18,100 FOVs); 25 structures; 10 features +/- apical and radial proximity	https://cfe.allencell.org
Code to create 12X colony dataset	https://github.com/AllenCell/colony-processing
Allencell.org - Allen Institute for Cell Science website	https://allencell.org
ChimeraX, developed by the Resource for Biocomputing, Visualization, and Informatics at the University of California, San Francisco, with support from National Institutes of Health R01-GM129325 and the Office of Cyber Infrastructure and Computational Biology, National Institute of Allergy and Infectious Diseases	https://www.cgl.ucsf.edu/chimerax/docs/credits.html
