# Supplementary material for: Integrated intracellular organization and its variations in human iPS cells
Source: Nature. 2023 Jan 4;613(7943):345–54. doi: 10.1038/s41586-022-05563-7 (PMC9834050; doi:10.1038/s41586-022-05563-7)
Supplement: Supplementary file 10 — Source Data Fig. 2 [file 41586_2022_5563_MOESM10_ESM.xlsx]

## Sheet: Fig2b-left
std	PC1	PC2	PC3	PC4	PC5	PC6	PC7	PC8
-2	3.92587	2.52018	4.64013	4.2102	1.55699	4.49739	4.42774	4.42831
-1.5	7.91054	7.62107	7.02157	6.76921	8.0961	5.4663	6.0441	5.51026
-1	12.7608	14.5427	10.9971	11.7633	15.3792	10.8458	11.2112	11.0371
-0.5	16.4851	18.8945	16.4194	17.5556	19.0515	17.9193	17.9793	17.9696
0	17.7954	18.1192	21.1926	20.2842	18.5851	22.5275	20.9157	21.59
0.5	16.4286	14.8379	17.1394	16.8545	14.8128	18.0409	17.607	18.2145
1	12.7791	10.9657	11.141	11.3305	10.5164	10.7316	11.2883	11.35
1.5	8.09667	7.13804	6.96562	6.61619	6.3193	5.46915	6.10348	5.72037
2	3.81796	5.36067	4.48312	4.61615	5.68269	4.50196	4.42317	4.17994

## Sheet: Fig2b-right
PC	Explained variance (%)
1	21.6
2	12.8
3	11.2
4	6.9
5	6.5
6	4.3
7	4.1
8	1.9
