# Supplementary material for: Integrated intracellular organization and its variations in human iPS cells
Source: Nature. 2023 Jan 4;613(7943):345–54. doi: 10.1038/s41586-022-05563-7 (PMC9834050; doi:10.1038/s41586-022-05563-7)
Supplement: Supplementary file 11 — Source Data Fig. 3 [file 41586_2022_5563_MOESM11_ESM.xlsx]

## Sheet: Fig3d
average location similarity heatmap 8D Sphere	nucleoli [DFC)		1	0.989	0.506	0.559	0.65	-0.353	-0.335	-0.506	-0.518	-0.457	-0.515	-0.585	-0.516	-0.369	-0.682	-0.232	-0.461	-0.289	-0.254	-0.415	-0.513	-0.536	-0.542	-0.498	-0.296			1
	nucleoli [GC)		0.989	1	0.591	0.589	0.682	-0.366	-0.35	-0.535	-0.548	-0.48	-0.54	-0.616	-0.528	-0.385	-0.724	-0.243	-0.487	-0.305	-0.268	-0.44	-0.547	-0.574	-0.581	-0.535	-0.319			0
	nuclear speckles		0.506	0.591	1	0.614	0.646	-0.309	-0.285	-0.519	-0.533	-0.467	-0.528	-0.599	-0.478	-0.379	-0.721	-0.24	-0.482	-0.306	-0.271	-0.438	-0.553	-0.58	-0.585	-0.539	-0.323			-1
	cohesins		0.559	0.589	0.614	1	0.747	-0.112	-0.042	-0.393	-0.436	-0.392	-0.482	-0.54	-0.439	-0.366	-0.675	-0.241	-0.471	-0.314	-0.28	-0.436	-0.564	-0.581	-0.583	-0.535	-0.328
	histones		0.65	0.682	0.646	0.747	1	0.063	0.235	-0.271	-0.376	-0.346	-0.525	-0.574	-0.506	-0.46	-0.747	-0.317	-0.592	-0.429	-0.384	-0.549	-0.706	-0.7	-0.699	-0.632	-0.383
	nuclear envelope		-0.353	-0.366	-0.309	-0.112	0.063	1	0.792	0.269	0.189	0.37	0.296	0.234	0.321	0.127	0.302	0.0005	-0.033	-0.098	-0.116	-0.097	-0.101	-0.019	0.008	0.069	0.003
	nuclear pores		-0.335	-0.35	-0.285	-0.042	0.235	0.792	1	0.623	0.5	0.443	0.249	0.324	0.21	0.024	0.217	-0.058	-0.05	-0.14	-0.137	-0.067	-0.157	-0.085	-0.074	-0.046	-0.049
	ER [Sec61 beta)		-0.506	-0.535	-0.519	-0.393	-0.271	0.269	0.623	1	0.958	0.682	0.603	0.823	0.483	0.332	0.589	0.133	0.371	0.122	0.144	0.367	0.149	0.198	0.192	0.135	0.032
	ER [SERCA2)		-0.518	-0.548	-0.533	-0.436	-0.376	0.189	0.5	0.958	1	0.674	0.654	0.876	0.559	0.42	0.633	0.192	0.445	0.184	0.2	0.461	0.164	0.195	0.178	0.108	-0.025
	peroxisomes		-0.457	-0.48	-0.467	-0.392	-0.346	0.37	0.443	0.682	0.674	1	0.573	0.697	0.496	0.346	0.575	0.151	0.326	0.141	0.141	0.279	0.158	0.209	0.208	0.184	0.041
	endosomes		-0.515	-0.54	-0.528	-0.482	-0.525	0.296	0.249	0.603	0.654	0.573	1	0.761	0.74	0.633	0.744	0.323	0.489	0.307	0.283	0.375	0.267	0.279	0.288	0.274	0.046
	mitochondria		-0.585	-0.616	-0.599	-0.54	-0.574	0.234	0.324	0.823	0.876	0.697	0.761	1	0.712	0.579	0.744	0.267	0.473	0.237	0.233	0.396	0.213	0.249	0.254	0.204	0.043
	lysosomes		-0.516	-0.528	-0.478	-0.439	-0.506	0.321	0.21	0.483	0.559	0.496	0.74	0.712	1	0.934	0.754	0.565	0.551	0.549	0.446	0.252	0.244	0.161	0.171	0.188	-0.144
	Golgi		-0.369	-0.385	-0.379	-0.366	-0.46	0.127	0.024	0.332	0.42	0.346	0.633	0.579	0.934	1	0.679	0.631	0.555	0.646	0.53	0.176	0.241	0.127	0.145	0.172	-0.201
	microtubules		-0.682	-0.724	-0.721	-0.675	-0.747	0.302	0.217	0.589	0.633	0.575	0.744	0.744	0.754	0.679	1	0.443	0.649	0.496	0.432	0.463	0.658	0.657	0.678	0.67	0.301
	centrioles		-0.232	-0.243	-0.24	-0.241	-0.317	0.0005	-0.058	0.133	0.192	0.151	0.323	0.267	0.565	0.631	0.443	1	0.412	0.569	0.45	0.115	0.302	0.179	0.178	0.197	-0.123
	gap junctions		-0.461	-0.487	-0.482	-0.471	-0.592	-0.033	-0.05	0.371	0.445	0.326	0.489	0.473	0.551	0.555	0.649	0.412	1	0.759	0.751	0.679	0.584	0.522	0.502	0.421	-0.02
	tight junctions		-0.289	-0.305	-0.306	-0.314	-0.429	-0.098	-0.14	0.122	0.184	0.141	0.307	0.237	0.549	0.646	0.496	0.569	0.759	1	0.843	0.303	0.558	0.402	0.384	0.372	-0.163
	desmosomes		-0.254	-0.268	-0.271	-0.28	-0.384	-0.116	-0.137	0.144	0.2	0.141	0.283	0.233	0.446	0.53	0.432	0.45	0.751	0.843	1	0.366	0.481	0.366	0.359	0.327	-0.143
	adherens junctions		-0.415	-0.44	-0.438	-0.436	-0.549	-0.097	-0.067	0.367	0.461	0.279	0.375	0.396	0.252	0.176	0.463	0.115	0.679	0.303	0.366	1	0.448	0.473	0.403	0.241	0.063
	plasma membrane		-0.513	-0.547	-0.553	-0.564	-0.706	-0.101	-0.157	0.149	0.164	0.158	0.267	0.213	0.244	0.241	0.658	0.302	0.584	0.558	0.481	0.448	1	0.932	0.93	0.907	0.575
	actin filaments		-0.536	-0.574	-0.58	-0.581	-0.7	-0.019	-0.085	0.198	0.195	0.209	0.279	0.249	0.161	0.127	0.657	0.179	0.522	0.402	0.366	0.473	0.932	1	0.951	0.911	0.642
	actin bundles		-0.542	-0.581	-0.585	-0.583	-0.699	0.008	-0.074	0.192	0.178	0.208	0.288	0.254	0.171	0.145	0.678	0.178	0.502	0.384	0.359	0.403	0.93	0.951	1	0.959	0.697
	actomyosin bundles		-0.498	-0.535	-0.539	-0.535	-0.632	0.069	-0.046	0.135	0.108	0.184	0.274	0.204	0.188	0.172	0.67	0.197	0.421	0.372	0.327	0.241	0.907	0.911	0.959	1	0.712
	matrix adhesion		-0.296	-0.319	-0.323	-0.328	-0.383	0.003	-0.049	0.032	-0.025	0.041	0.046	0.043	-0.144	-0.201	0.301	-0.123	-0.02	-0.163	-0.143	0.063	0.575	0.642	0.697	0.712	1

## Sheet: Fig3e
			bin = -2σ																										bin = 2σ
average location similarity heatmap Shape Mode 1	nucleoli [DFC)		1	0.975663	0.701773	0.573598	0.710317	-0.407511	-0.403008	-0.626516	-0.59546	-0.168798	-0.476562	-0.596202	-0.574149	-0.418775	-0.689529	-0.158761	-0.397122	-0.32978	-0.218612	-0.531379	-0.646416	-0.311303	-0.621674	-0.585479	-0.333058		1	0.993104	0.103288	0.0672614	0.529887	-0.284362	-0.247108	-0.448442	-0.361911	-0.205734	-0.142374	-0.554486	-0.44463	-0.254794	-0.637617	-0.103194	-0.28529	-0.165289	-0.149618	-0.32127	-0.421664
	nucleoli [GC)		0.975663	1	0.758302	0.588451	0.733615	-0.425295	-0.436962	-0.642384	-0.611849	-0.165106	-0.475523	-0.6035	-0.547602	-0.40738	-0.697623	-0.151633	-0.396341	-0.31963	-0.217636	-0.540704	-0.664579	-0.332946	-0.663659	-0.623166	-0.355617		0.993104	1	0.149262	0.069839	0.542014	-0.298692	-0.259415	-0.472717	-0.381789	-0.216613	-0.150324	-0.584343	-0.466885	-0.267421	-0.672387	-0.108333	-0.300757	-0.173857	-0.157426	-0.33955	-0.445336
	nuclear speckles		0.701773	0.758302	1	0.632565	0.792375	-0.331861	-0.335089	-0.640962	-0.616638	-0.162035	-0.477316	-0.596604	-0.497452	-0.419242	-0.70508	-0.147563	-0.40353	-0.331541	-0.228396	-0.542668	-0.706062	-0.351779	-0.686369	-0.645589	-0.378063		0.103288	0.149262	1	0.0366628	0.15276	-0.137906	-0.113008	-0.214645	-0.175091	-0.100978	-0.069847	-0.269723	-0.214875	-0.125019	-0.310803	-0.0505317	-0.139317	-0.0810235	-0.0733227	-0.157364	-0.206663
	cohesins		0.573598	0.588451	0.632565	1	0.69582	-0.13649	-0.0940085	-0.421962	-0.412553	-0.106554	-0.345099	-0.429532	-0.369926	-0.319363	-0.533447	-0.124028	-0.311784	-0.270563	-0.192703	-0.42094	-0.593842	-0.288789	-0.553588	-0.523216	-0.322829		0.0672614	0.069839	0.0366628	1	0.114051	-0.00195151	0.0148137	-0.0430443	-0.0434557	-0.0289478	-0.0198161	-0.083337	-0.068562	-0.0452212	-0.0978783	-0.0188628	-0.0485206	-0.0301752	-0.0273352	-0.0546007	-0.0730607
	histones		0.710317	0.733615	0.792375	0.69582	1	0.0182878	0.0914069	-0.437153	-0.444498	-0.115189	-0.390348	-0.505439	-0.419274	-0.410824	-0.633046	-0.168932	-0.408619	-0.375828	-0.275287	-0.557861	-0.815037	-0.366127	-0.703261	-0.648404	-0.427884		0.529887	0.542014	0.15276	0.114051	1	0.175055	0.417419	-0.0435984	-0.109959	-0.134804	-0.128203	-0.503365	-0.441244	-0.332055	-0.611259	-0.146733	-0.348959	-0.236629	-0.213496	-0.407095	-0.543561
	nuclear envelope		-0.407511	-0.425295	-0.331861	-0.13649	0.0182878	1	0.887562	0.370137	0.274674	0.115867	0.397071	0.234213	0.468703	0.24103	0.494607	0.0689603	0.103741	0.0881589	0.00916175	0.0705173	0.0192665	0.081351	0.21224	0.259449	-0.0100251		-0.284362	-0.298692	-0.137906	-0.00195151	0.175055	1	0.707672	0.403363	0.243964	0.176887	0.0382491	0.253555	0.238471	0.083432	0.245779	-0.033779	-0.041339	-0.0768694	-0.0705868	-0.119636	-0.143538
	nuclear pores		-0.403008	-0.436962	-0.335089	-0.0940085	0.0914069	0.887562	1	0.532184	0.463858	0.138223	0.353986	0.351144	0.416772	0.205226	0.411323	0.0356876	0.113478	0.0382492	-0.00584548	0.119391	-0.0405594	0.0559257	0.152275	0.170443	-0.0397149		-0.247108	-0.259415	-0.113008	0.0148137	0.417419	0.707672	1	0.743383	0.542713	0.190177	0.0734456	0.245098	0.0968061	-0.0706532	0.191516	-0.0577706	-0.053565	-0.0957418	-0.0858636	-0.0643607	-0.144878
	ER [Sec61 beta)		-0.626516	-0.642384	-0.640962	-0.421962	-0.437153	0.370137	0.532184	1	0.938285	0.251001	0.558606	0.859045	0.664863	0.542897	0.690067	0.16463	0.47204	0.343384	0.251587	0.619351	0.43673	0.253157	0.412135	0.340337	0.0639327		-0.448442	-0.472717	-0.214645	-0.0430443	-0.0435984	0.403363	0.743383	1	0.831632	0.321974	0.20482	0.702616	0.391427	0.127063	0.596934	-0.000360498	0.108949	-0.0483358	-0.0182758	0.226809	0.0467413
	ER [SERCA2)		-0.59546	-0.611849	-0.616638	-0.412553	-0.444498	0.274674	0.463858	0.938285	1	0.257112	0.537094	0.91525	0.630968	0.518388	0.640122	0.147311	0.486591	0.307642	0.241597	0.68145	0.391364	0.229683	0.368005	0.280696	0.0458055		-0.361911	-0.381789	-0.175091	-0.0434557	-0.109959	0.243964	0.542713	0.831632	1	0.27064	0.197629	0.635911	0.369316	0.140784	0.515608	0.0088156	0.107595	-0.0389367	-0.00705968	0.265872	0.0239571
	peroxisomes		-0.168798	-0.165106	-0.162035	-0.106554	-0.115189	0.115867	0.138223	0.251001	0.257112	1	0.178665	0.259623	0.222934	0.181715	0.197573	0.03781	0.15124	0.119708	0.0883521	0.186026	0.0883564	0.0443693	0.0782834	0.0537277	-0.00946344		-0.205734	-0.216613	-0.100978	-0.0289478	-0.134804	0.176887	0.190177	0.321974	0.27064	1	0.0791737	0.325704	0.229918	0.12269	0.300558	0.0180255	0.0849398	0.024049	0.0333304	0.0893191	0.0545433
	endosomes		-0.476562	-0.475523	-0.477316	-0.345099	-0.390348	0.397071	0.353986	0.558606	0.537094	0.178665	1	0.530425	0.64683	0.566097	0.65257	0.195139	0.382166	0.384201	0.260982	0.398443	0.397504	0.183354	0.352857	0.324935	0.034624		-0.142374	-0.150324	-0.069847	-0.0198161	-0.128203	0.0382491	0.0734456	0.20482	0.197629	0.0791737	1	0.220571	0.131829	0.0621632	0.221147	0.0136851	0.051181	-0.0125116	-0.00144353	0.126137	0.0834714
	mitochondria		-0.596202	-0.6035	-0.596604	-0.429532	-0.505439	0.234213	0.351144	0.859045	0.91525	0.259623	0.530425	1	0.622522	0.515681	0.61496	0.138627	0.475831	0.304266	0.231903	0.673295	0.36924	0.210664	0.355568	0.271007	0.0683913		-0.554486	-0.584343	-0.269723	-0.083337	-0.503365	0.253555	0.245098	0.702616	0.635911	0.325704	0.220571	1	0.75326	0.542597	0.826918	0.141362	0.243455	0.0878064	0.124319	0.230503	0.153843
	lysosomes		-0.574149	-0.547602	-0.497452	-0.369926	-0.419274	0.468703	0.416772	0.664863	0.630968	0.222934	0.64683	0.622522	1	0.865596	0.846055	0.329753	0.497999	0.581277	0.388974	0.410888	0.454566	0.179961	0.245333	0.199393	-0.161225		-0.44463	-0.466885	-0.214875	-0.068562	-0.441244	0.238471	0.0968061	0.391427	0.369316	0.229918	0.131829	0.75326	1	0.86993	0.691109	0.337168	0.368473	0.365312	0.329984	0.129751	0.124491
	Golgi		-0.418775	-0.40738	-0.419242	-0.319363	-0.410824	0.24103	0.205226	0.542897	0.518388	0.181715	0.566097	0.515681	0.865596	1	0.748461	0.351763	0.485881	0.666371	0.463393	0.342968	0.464035	0.171909	0.196721	0.13559	-0.235175		-0.254794	-0.267421	-0.125019	-0.0452212	-0.332055	0.083432	-0.0706532	0.127063	0.140784	0.12269	0.0621632	0.542597	0.86993	1	0.487547	0.354799	0.276207	0.327202	0.31907	-0.0373667	-0.00629488
	microtubules		-0.689529	-0.697623	-0.70508	-0.533447	-0.633046	0.494607	0.411323	0.690067	0.640122	0.197573	0.65257	0.61496	0.846055	0.748461	1	0.299621	0.506909	0.56013	0.380397	0.497842	0.709819	0.352288	0.57641	0.539307	0.105024		-0.637617	-0.672387	-0.310803	-0.0978783	-0.611259	0.245779	0.191516	0.596934	0.515608	0.300558	0.221147	0.826918	0.691109	0.487547	1	0.205059	0.407222	0.249473	0.241034	0.378673	0.521849
	centrioles		-0.158761	-0.151633	-0.147563	-0.124028	-0.168932	0.0689603	0.0356876	0.16463	0.147311	0.03781	0.195139	0.138627	0.329753	0.351763	0.299621	1	0.164179	0.26538	0.176296	0.0905478	0.22129	0.0913739	0.061917	0.0428329	-0.0980037		-0.103194	-0.108333	-0.0505317	-0.0188628	-0.146733	-0.033779	-0.0577706	-0.000360498	0.0088156	0.0180255	0.0136851	0.141362	0.337168	0.354799	0.205059	1	0.270063	0.384085	0.2954	-0.0086471	0.142094
	gap junctions		-0.397122	-0.396341	-0.40353	-0.311784	-0.408619	0.103741	0.113478	0.47204	0.486591	0.15124	0.382166	0.475831	0.497999	0.485881	0.506909	0.164179	1	0.482629	0.359085	0.563313	0.409074	0.193652	0.281681	0.207799	-0.0554161		-0.28529	-0.300757	-0.139317	-0.0485206	-0.348959	-0.041339	-0.053565	0.108949	0.107595	0.0849398	0.051181	0.243455	0.368473	0.276207	0.407222	0.270063	1	0.633416	0.504499	0.306346	0.49334
	tight junctions		-0.32978	-0.31963	-0.331541	-0.270563	-0.375828	0.0881589	0.0382492	0.343384	0.307642	0.119708	0.384201	0.304266	0.581277	0.666371	0.56013	0.26538	0.482629	1	0.45358	0.319633	0.488997	0.206541	0.24789	0.201073	-0.181114		-0.165289	-0.173857	-0.0810235	-0.0301752	-0.236629	-0.0768694	-0.0957418	-0.0483358	-0.0389367	0.024049	-0.0125116	0.0878064	0.365312	0.327202	0.249473	0.384085	0.633416	1	0.620759	0.0603545	0.474442
	desmosomes		-0.218612	-0.217636	-0.228396	-0.192703	-0.275287	0.00916175	-0.00584548	0.251587	0.241597	0.0883521	0.260982	0.231903	0.388974	0.463393	0.380397	0.176296	0.359085	0.45358	1	0.276286	0.338085	0.12296	0.172465	0.125111	-0.124998		-0.149618	-0.157426	-0.0733227	-0.0273352	-0.213496	-0.0705868	-0.0858636	-0.0182758	-0.00705968	0.0333304	-0.00144353	0.124319	0.329984	0.31907	0.241034	0.2954	0.504499	0.620759	1	0.10693	0.329831
	adherens junctions		-0.531379	-0.540704	-0.542668	-0.42094	-0.557861	0.0705173	0.119391	0.619351	0.68145	0.186026	0.398443	0.673295	0.410888	0.342968	0.497842	0.0905478	0.563313	0.319633	0.276286	1	0.443857	0.242317	0.399555	0.284657	0.0960072		-0.32127	-0.33955	-0.157364	-0.0546007	-0.407095	-0.119636	-0.0643607	0.226809	0.265872	0.0893191	0.126137	0.230503	0.129751	-0.0373667	0.378673	-0.0086471	0.306346	0.0603545	0.10693	1	0.436996
	plasma membrane		-0.646416	-0.664579	-0.706062	-0.593842	-0.815037	0.0192665	-0.0405594	0.43673	0.391364	0.0883564	0.397504	0.36924	0.454566	0.464035	0.709819	0.22129	0.409074	0.488997	0.338085	0.443857	1	0.436216	0.791884	0.769341	0.438857		-0.421664	-0.445336	-0.206663	-0.0730607	-0.543561	-0.143538	-0.144878	0.0467413	0.0239571	0.0545433	0.0834714	0.153843	0.124491	-0.00629488	0.521849	0.142094	0.49334	0.474442	0.329831	0.436996	1
	actin filaments		-0.311303	-0.332946	-0.351779	-0.288789	-0.366127	0.081351	0.0559257	0.253157	0.229683	0.0443693	0.183354	0.210664	0.179961	0.171909	0.352288	0.0913739	0.193652	0.206541	0.12296	0.242317	0.436216	1	0.425132	0.393873	0.206765		-0.439249	-0.463831	-0.215174	-0.0754095	-0.552701	-0.11021	-0.126749	0.0707721	0.037057	0.0669539	0.0931642	0.19391	0.136497	0.0124289	0.556544	0.133287	0.433382	0.402918	0.270711	0.367815	0.956495
	actin bundles		-0.621674	-0.663659	-0.686369	-0.553588	-0.703261	0.21224	0.152275	0.412135	0.368005	0.0782834	0.352857	0.355568	0.245333	0.196721	0.57641	0.061917	0.281681	0.24789	0.172465	0.399555	0.791884	0.425132	1	0.890903	0.608207		-0.380533	-0.401936	-0.186478	-0.0657327	-0.484734	-0.0937002	-0.124458	0.0213737	-0.0227995	0.0454842	0.0764829	0.136924	0.0689948	-0.012748	0.486502	0.0766374	0.315123	0.249755	0.192374	0.23129	0.879216
	actomyosin bundles		-0.585479	-0.623166	-0.645589	-0.523216	-0.648404	0.259449	0.170443	0.340337	0.280696	0.0537277	0.324935	0.271007	0.199393	0.13559	0.539307	0.0428329	0.207799	0.201073	0.125111	0.284657	0.769341	0.393873	0.890903	1	0.668282		-0.318543	-0.336319	-0.155898	-0.0550668	-0.411796	-0.0701941	-0.122848	-0.0436016	-0.0878724	0.0252942	0.0459899	0.086058	0.105826	0.051603	0.432596	0.156334	0.347765	0.398787	0.269589	0.0564783	0.83812
	matrix adhesion		-0.333058	-0.355617	-0.378063	-0.322829	-0.427884	-0.0100251	-0.0397149	0.0639327	0.0458055	-0.00946344	0.034624	0.0683913	-0.161225	-0.235175	0.105024	-0.0980037	-0.0554161	-0.181114	-0.124998	0.0960072	0.438857	0.206765	0.608207	0.668282	1		-0.0501558	-0.0530446	-0.0246012	-0.00897564	-0.0676895	-0.0225031	-0.0244348	-0.0132166	-0.0229261	-0.00130111	0.00833065	0.000737696	-0.0222801	-0.0289066	0.057143	-0.0117694	0.00136704	-0.0178761	-0.0161678	6.54662e-05	0.154666
			bin = -2σ																										bin = 2σ
average location similarity heatmap Shape Mode 2	nucleoli [DFC)		1	0.984922	0.275207	0.107393	0.621527	-0.40752	-0.337637	-0.516519	-0.515232	-0.326462	-0.26341	-0.604018	-0.528885	-0.316855	-0.686365	-0.0933871	-0.292653	-0.22187	-0.165093	-0.380277	-0.536436	-0.481741	-0.499707	-0.420458	-0.142441		1	0.984419	0.320078	0.351837	0.723867	-0.355669	-0.347155	-0.494014	-0.501278	-0.149195	-0.306067	-0.57174	-0.492463	-0.342151	-0.649151	-0.14763	-0.364477	-0.245519	-0.201619	-0.433128	-0.477692
	nucleoli [GC)		0.984922	1	0.333576	0.117895	0.642769	-0.423074	-0.35319	-0.535642	-0.535911	-0.33851	-0.274157	-0.625031	-0.542068	-0.325328	-0.717281	-0.0950624	-0.301569	-0.229184	-0.170706	-0.396289	-0.561097	-0.504546	-0.522836	-0.439178	-0.15111		0.984419	1	0.428914	0.379531	0.758305	-0.369493	-0.362485	-0.536259	-0.542928	-0.161243	-0.330276	-0.618264	-0.512244	-0.365018	-0.706752	-0.158606	-0.399031	-0.267006	-0.220042	-0.474375	-0.526525
	nuclear speckles		0.275207	0.333576	1	0.18361	0.519652	-0.167969	-0.150238	-0.37777	-0.405293	-0.239184	-0.204472	-0.468636	-0.378569	-0.257254	-0.570828	-0.0636898	-0.235028	-0.199332	-0.149924	-0.338283	-0.482907	-0.436335	-0.441015	-0.376451	-0.127006		0.320078	0.428914	1	0.30839	0.521067	-0.282842	-0.261178	-0.445993	-0.453806	-0.135115	-0.282633	-0.5208	-0.406321	-0.313958	-0.603835	-0.134197	-0.339394	-0.229463	-0.18971	-0.40145	-0.4528
	cohesins		0.107393	0.117895	0.18361	1	0.213976	-0.0307466	-0.00156649	-0.100181	-0.116989	-0.0760401	-0.0712466	-0.157557	-0.129174	-0.0924629	-0.194113	-0.0278938	-0.0846568	-0.0714909	-0.0530439	-0.114585	-0.168926	-0.153489	-0.153247	-0.133521	-0.0458293		0.351837	0.379531	0.30839	1	0.474255	-0.06972	-0.0309675	-0.255799	-0.286868	-0.0876412	-0.189972	-0.352028	-0.278925	-0.230977	-0.422344	-0.103176	-0.251735	-0.181091	-0.150472	-0.299104	-0.355598
	histones		0.621527	0.642769	0.519652	0.213976	1	0.0405725	0.249592	-0.218102	-0.319491	-0.237174	-0.238398	-0.570563	-0.496711	-0.38568	-0.731045	-0.114425	-0.348501	-0.340818	-0.25237	-0.492911	-0.744196	-0.684048	-0.678719	-0.603932	-0.184755		0.723867	0.758305	0.521067	0.474255	1	-0.0146926	0.0939354	-0.363892	-0.468711	-0.146606	-0.331302	-0.624901	-0.53698	-0.465614	-0.745125	-0.220068	-0.485675	-0.382876	-0.316845	-0.569997	-0.673722
	nuclear envelope		-0.40752	-0.423074	-0.167969	-0.0307466	0.0405725	1	0.772384	0.382943	0.261637	0.290649	0.147593	0.337017	0.3134	0.149351	0.331739	0.00662277	0.0263225	-0.0959857	-0.0710139	-0.104841	-0.0945772	-0.102352	-0.0214718	-0.0595266	0.059075		-0.355669	-0.369493	-0.282842	-0.06972	-0.0146926	1	0.853062	0.304236	0.23079	0.0940624	0.206733	0.287488	0.364789	0.135636	0.337058	-0.00894387	-0.0232545	-0.0803997	-0.0724235	-0.0464108	-0.121675
	nuclear pores		-0.337637	-0.35319	-0.150238	-0.00156649	0.249592	0.772384	1	0.695327	0.561073	0.309187	0.17197	0.33574	0.224549	0.014417	0.268162	-0.0186159	0.00487098	-0.13257	-0.095226	-0.023868	-0.131461	-0.145181	-0.10074	-0.151482	0.000620648		-0.347155	-0.362485	-0.261178	-0.0309675	0.0939354	0.853062	1	0.567359	0.427845	0.101953	0.178435	0.332337	0.266487	0.0648832	0.257387	-0.0324219	-0.0146599	-0.10794	-0.088363	-0.0138831	-0.15521
	ER [Sec61 beta)		-0.516519	-0.535642	-0.37777	-0.100181	-0.218102	0.382943	0.695327	1	0.92527	0.459036	0.346767	0.752789	0.552308	0.26277	0.653288	0.0530183	0.20738	0.0281337	0.0450858	0.368384	0.199097	0.113214	0.162449	0.0611222	0.0199523		-0.494014	-0.536259	-0.445993	-0.255799	-0.363892	0.304236	0.567359	1	0.894524	0.212975	0.365239	0.813163	0.443314	0.305303	0.572916	0.0914923	0.334689	0.0949303	0.118419	0.432388	0.147269
	ER [SERCA2)		-0.515232	-0.535911	-0.405293	-0.116989	-0.319491	0.261637	0.561073	0.92527	1	0.446432	0.373676	0.775777	0.597985	0.312831	0.693409	0.0644767	0.250792	0.0611418	0.0837929	0.502525	0.24733	0.151016	0.187886	0.0688487	-0.00439665		-0.501278	-0.542928	-0.453806	-0.286868	-0.468711	0.23079	0.427845	0.894524	1	0.206701	0.381483	0.84787	0.606221	0.509042	0.64911	0.199212	0.402889	0.231511	0.228389	0.473656	0.173691
	peroxisomes		-0.326462	-0.33851	-0.239184	-0.0760401	-0.237174	0.290649	0.309187	0.459036	0.446432	1	0.198453	0.478645	0.388866	0.22582	0.426574	0.0571807	0.142234	0.0485443	0.0486952	0.19334	0.140616	0.087853	0.133843	0.0772325	0.0251447		-0.149195	-0.161243	-0.135115	-0.0876412	-0.146606	0.0940624	0.101953	0.212975	0.206701	1	0.117251	0.229543	0.136924	0.0933184	0.190404	0.0301535	0.11333	0.0542298	0.0465165	0.140719	0.0710956
	endosomes		-0.26341	-0.274157	-0.204472	-0.0712466	-0.238398	0.147593	0.17197	0.346767	0.373676	0.198453	1	0.375033	0.30692	0.181034	0.375073	0.0350012	0.134392	0.0442264	0.0415945	0.214188	0.172623	0.132059	0.147803	0.0954782	0.0622373		-0.306067	-0.330276	-0.282633	-0.189972	-0.331302	0.206733	0.178435	0.365239	0.381483	0.117251	1	0.451654	0.350809	0.270225	0.438805	0.106723	0.199258	0.101163	0.0923524	0.248799	0.178201
	mitochondria		-0.604018	-0.625031	-0.468636	-0.157557	-0.570563	0.337017	0.33574	0.752789	0.775777	0.478645	0.375033	1	0.836257	0.616358	0.82194	0.147314	0.325093	0.215214	0.185859	0.394352	0.3225	0.221194	0.313159	0.240191	0.0227397		-0.57174	-0.618264	-0.5208	-0.352028	-0.624901	0.287488	0.332337	0.813163	0.84787	0.229543	0.451654	1	0.680493	0.549643	0.742247	0.194879	0.394191	0.200783	0.207122	0.439466	0.211146
	lysosomes		-0.528885	-0.542068	-0.378569	-0.129174	-0.496711	0.3134	0.224549	0.552308	0.597985	0.388866	0.30692	0.836257	1	0.778886	0.72011	0.197613	0.370065	0.381915	0.308628	0.322685	0.269405	0.17323	0.261438	0.265703	-0.0573713		-0.492463	-0.512244	-0.406321	-0.278925	-0.53698	0.364789	0.266487	0.443314	0.606221	0.136924	0.350809	0.680493	1	0.912094	0.743288	0.405467	0.341777	0.467898	0.374795	0.179598	0.203439
	Golgi		-0.316855	-0.325328	-0.257254	-0.0924629	-0.38568	0.149351	0.014417	0.26277	0.312831	0.22582	0.181034	0.616358	0.778886	1	0.514459	0.212962	0.318538	0.427931	0.32582	0.128961	0.165969	0.0933249	0.17353	0.253522	-0.0885585		-0.342151	-0.365018	-0.313958	-0.230977	-0.465614	0.135636	0.0648832	0.305303	0.509042	0.0933184	0.270225	0.549643	0.912094	1	0.673286	0.460397	0.333647	0.539685	0.437838	0.106587	0.197574
	microtubules		-0.686365	-0.717281	-0.570828	-0.194113	-0.731045	0.331739	0.268162	0.653288	0.693409	0.426574	0.375073	0.82194	0.72011	0.514459	1	0.132343	0.370974	0.294723	0.238258	0.474741	0.650088	0.526405	0.583787	0.501013	0.1775		-0.649151	-0.706752	-0.603835	-0.422344	-0.745125	0.337058	0.257387	0.572916	0.64911	0.190404	0.438805	0.742247	0.743288	0.673286	1	0.311442	0.483243	0.422272	0.349571	0.447585	0.621481
	centrioles		-0.0933871	-0.0950624	-0.0636898	-0.0278938	-0.114425	0.00662277	-0.0186159	0.0530183	0.0644767	0.0571807	0.0350012	0.147314	0.197613	0.212962	0.132343	1	0.108071	0.195412	0.151887	0.0529826	0.0971379	0.0690938	0.10116	0.111249	-0.0272647		-0.14763	-0.158606	-0.134197	-0.103176	-0.220068	-0.00894387	-0.0324219	0.0914923	0.199212	0.0301535	0.106723	0.194879	0.405467	0.460397	0.311442	1	0.171023	0.305688	0.230419	0.035782	0.159629
	gap junctions		-0.292653	-0.301569	-0.235028	-0.0846568	-0.348501	0.0263225	0.00487098	0.20738	0.250792	0.142234	0.134392	0.325093	0.370065	0.318538	0.370974	0.108071	1	0.405198	0.259683	0.28517	0.371161	0.296541	0.314467	0.323589	-0.0073903		-0.364477	-0.399031	-0.339394	-0.251735	-0.485675	-0.0232545	-0.0146599	0.334689	0.402889	0.11333	0.199258	0.394191	0.341777	0.333647	0.483243	0.171023	1	0.500453	0.446798	0.569569	0.438949
	tight junctions		-0.22187	-0.229184	-0.199332	-0.0714909	-0.340818	-0.0959857	-0.13257	0.0281337	0.0611418	0.0485443	0.0442264	0.215214	0.381915	0.427931	0.294723	0.195412	0.405198	1	0.509976	0.143414	0.498377	0.420953	0.384855	0.560507	-0.0627506		-0.245519	-0.267006	-0.229463	-0.181091	-0.382876	-0.0803997	-0.10794	0.0949303	0.231511	0.0542298	0.101163	0.200783	0.467898	0.539685	0.422272	0.305688	0.500453	1	0.624886	0.230788	0.477269
	desmosomes		-0.165093	-0.170706	-0.149924	-0.0530439	-0.25237	-0.0710139	-0.095226	0.0450858	0.0837929	0.0486952	0.0415945	0.185859	0.308628	0.32582	0.238258	0.151887	0.259683	0.509976	1	0.143001	0.32763	0.249018	0.27065	0.35592	-0.0467658		-0.201619	-0.220042	-0.18971	-0.150472	-0.316845	-0.0724235	-0.088363	0.118419	0.228389	0.0465165	0.0923524	0.207122	0.374795	0.437838	0.349571	0.230419	0.446798	0.624886	1	0.25524	0.333999
	adherens junctions		-0.380277	-0.396289	-0.338283	-0.114585	-0.492911	-0.104841	-0.023868	0.368384	0.502525	0.19334	0.214188	0.394352	0.322685	0.128961	0.474741	0.0529826	0.28517	0.143414	0.143001	1	0.455215	0.342795	0.326021	0.179349	0.00438728		-0.433128	-0.474375	-0.40145	-0.299104	-0.569997	-0.0464108	-0.0138831	0.432388	0.473656	0.140719	0.248799	0.439466	0.179598	0.106587	0.447585	0.035782	0.569569	0.230788	0.25524	1	0.428239
	plasma membrane		-0.536436	-0.561097	-0.482907	-0.168926	-0.744196	-0.0945772	-0.131461	0.199097	0.24733	0.140616	0.172623	0.3225	0.269405	0.165969	0.650088	0.0971379	0.371161	0.498377	0.32763	0.455215	1	0.892972	0.837319	0.818828	0.272975		-0.477692	-0.526525	-0.4528	-0.355598	-0.673722	-0.121675	-0.15521	0.147269	0.173691	0.0710956	0.178201	0.211146	0.203439	0.197574	0.621481	0.159629	0.438949	0.477269	0.333999	0.428239	1
	actin filaments		-0.481741	-0.504546	-0.436335	-0.153489	-0.684048	-0.102352	-0.145181	0.113214	0.151016	0.087853	0.132059	0.221194	0.17323	0.0933249	0.526405	0.0690938	0.296541	0.420953	0.249018	0.342795	0.892972	1	0.766175	0.760805	0.272038		-0.451814	-0.498644	-0.427911	-0.329833	-0.601192	-0.0234755	-0.078211	0.145373	0.122582	0.0745442	0.189044	0.205042	0.096929	0.0523756	0.563633	0.0559132	0.319891	0.255847	0.17802	0.378109	0.866004
	actin bundles		-0.499707	-0.522836	-0.441015	-0.153247	-0.678719	-0.0214718	-0.10074	0.162449	0.187886	0.133843	0.147803	0.313159	0.261438	0.17353	0.583787	0.10116	0.314467	0.384855	0.27065	0.326021	0.837319	0.766175	1	0.719823	0.26079		-0.484763	-0.535077	-0.457903	-0.347817	-0.622956	0.0208672	-0.0460352	0.17886	0.135444	0.0877757	0.218276	0.246304	0.0826436	0.0254199	0.610088	0.0376372	0.321195	0.196044	0.141654	0.379045	0.867752
	actomyosin bundles		-0.420458	-0.439178	-0.376451	-0.133521	-0.603932	-0.0595266	-0.151482	0.0611222	0.0688487	0.0772325	0.0954782	0.240191	0.265703	0.253522	0.501013	0.111249	0.323589	0.560507	0.35592	0.179349	0.818828	0.760805	0.719823	1	0.225023		-0.466947	-0.515887	-0.440789	-0.328514	-0.578138	0.0816701	-0.00588115	0.152976	0.114414	0.0841622	0.220751	0.23054	0.11484	0.0641265	0.634059	0.0608731	0.298268	0.214916	0.155818	0.291465	0.855785
	matrix adhesion		-0.142441	-0.15111	-0.127006	-0.0458293	-0.184755	0.059075	0.000620648	0.0199523	-0.00439665	0.0251447	0.0622373	0.0227397	-0.0573713	-0.0885585	0.1775	-0.0272647	-0.0073903	-0.0627506	-0.0467658	0.00438728	0.272975	0.272038	0.26079	0.225023	1		-0.237327	-0.262442	-0.225414	-0.17726	-0.319862	-0.0459108	-0.0660872	0.0461839	-0.0291931	0.0228201	0.085119	0.0706152	-0.110543	-0.167461	0.234672	-0.0730546	0.0317622	-0.11902	-0.0998735	0.134509	0.479756
			bin = -2σ																										bin = 2σ
average location similarity heatmap Shape Mode 3	nucleoli [DFC)		1	0.993483	0.376819	0.227884	0.632626	-0.364347	-0.343514	-0.471222	-0.502604	-0.317483	-0.331929	-0.586801	-0.538753	-0.281322	-0.651201	-0.07179	-0.323361	-0.211833	-0.207763	-0.484757	-0.509704	-0.478214	-0.485083	-0.399017	-0.146238		1	0.983958	0.36364	0.105766	0.634606	-0.356347	-0.337808	-0.480868	-0.49962	-0.322578	-0.320941	-0.580755	-0.530718	-0.282545	-0.655589	-0.0722634	-0.321447	-0.222352	-0.211437	-0.495647	-0.512596
	nucleoli [GC)		0.993483	1	0.443131	0.235249	0.653081	-0.379854	-0.358868	-0.498029	-0.531026	-0.334224	-0.350735	-0.620247	-0.565422	-0.296297	-0.689481	-0.0759428	-0.342402	-0.224121	-0.219808	-0.513411	-0.541146	-0.507821	-0.515031	-0.423402	-0.155635		0.983958	1	0.454999	0.128449	0.660084	-0.377759	-0.360034	-0.518483	-0.539124	-0.345162	-0.344402	-0.626087	-0.562516	-0.302135	-0.707408	-0.0772151	-0.346132	-0.239062	-0.227071	-0.533692	-0.555186
	nuclear speckles		0.376819	0.443131	1	0.190674	0.474764	-0.310945	-0.28553	-0.436286	-0.466508	-0.292057	-0.312204	-0.55173	-0.48437	-0.265616	-0.619914	-0.0684455	-0.307933	-0.203105	-0.199195	-0.462821	-0.491306	-0.461583	-0.46768	-0.384547	-0.14168		0.36364	0.454999	1	0.183412	0.467189	-0.306972	-0.28175	-0.44852	-0.469847	-0.297693	-0.303905	-0.55059	-0.463103	-0.268022	-0.627898	-0.0677855	-0.30663	-0.214471	-0.203765	-0.46937	-0.496423
	cohesins		0.227884	0.235249	0.190674	1	0.272809	-0.0668249	-0.0400578	-0.153826	-0.176342	-0.114247	-0.131895	-0.231045	-0.203327	-0.120691	-0.265021	-0.0321816	-0.138264	-0.0956267	-0.0937053	-0.207536	-0.224153	-0.21044	-0.213084	-0.177361	-0.0650408		0.105766	0.128449	0.183412	1	0.209619	-0.0225086	0.00477141	-0.114031	-0.130666	-0.0913184	-0.0981781	-0.176794	-0.150591	-0.0983685	-0.201635	-0.025314	-0.109939	-0.0856526	-0.0804823	-0.173431	-0.183265
	histones		0.632626	0.653081	0.474764	0.272809	1	0.0238473	0.231156	-0.158113	-0.292583	-0.242592	-0.331509	-0.583739	-0.545959	-0.374424	-0.69088	-0.109939	-0.42322	-0.32676	-0.315464	-0.624089	-0.69056	-0.649366	-0.655595	-0.564357	-0.199571		0.634606	0.660084	0.467189	0.209619	1	0.031043	0.232159	-0.186118	-0.301323	-0.254005	-0.32104	-0.596247	-0.542615	-0.380147	-0.695542	-0.102945	-0.423005	-0.344253	-0.321273	-0.642842	-0.699034
	nuclear envelope		-0.364347	-0.379854	-0.310945	-0.0668249	0.0238473	1	0.803111	0.368611	0.296421	0.285993	0.224389	0.265623	0.346824	0.158528	0.341316	-0.0198618	0.000890177	-0.0757274	-0.047483	-0.0114834	-0.102048	-0.0803098	-0.0575777	-0.0801433	-0.0356701		-0.356347	-0.377759	-0.306972	-0.0225086	0.031043	1	0.78931	0.350528	0.268513	0.296508	0.250994	0.236244	0.350622	0.132023	0.360247	0.0180412	-0.00553604	-0.0747855	-0.0362798	-0.0218511	-0.0996775
	nuclear pores		-0.343514	-0.358868	-0.28553	-0.0400578	0.231156	0.803111	1	0.688544	0.56491	0.300605	0.196255	0.313732	0.260152	0.0233662	0.269193	-0.033125	-0.0326663	-0.110981	-0.0898184	-0.0217288	-0.125325	-0.119018	-0.111011	-0.140475	-0.0486022		-0.337808	-0.360034	-0.28175	0.00477141	0.232159	0.78931	1	0.679936	0.555676	0.30685	0.211057	0.295098	0.246426	0.0178989	0.2756	-0.0150703	-0.0431408	-0.113339	-0.0867844	-0.0320875	-0.134905
	ER [Sec61 beta)		-0.471222	-0.498029	-0.436286	-0.153826	-0.158113	0.368611	0.688544	1	0.921756	0.452752	0.378056	0.746616	0.530521	0.221062	0.580263	0.0258229	0.155479	0.0147224	0.046616	0.324634	0.170146	0.123118	0.124323	0.0401726	-0.00920453		-0.480868	-0.518483	-0.44852	-0.114031	-0.186118	0.350528	0.679936	1	0.922845	0.457693	0.383826	0.747431	0.499397	0.219151	0.590828	0.027451	0.158022	0.0326161	0.0544196	0.351569	0.194677
	ER [SERCA2)		-0.502604	-0.531026	-0.466508	-0.176342	-0.292583	0.296421	0.56491	0.921756	1	0.449683	0.411374	0.801461	0.61224	0.309946	0.655651	0.0501603	0.23993	0.0946744	0.129285	0.450192	0.258136	0.194889	0.203632	0.108678	-0.0133356		-0.49962	-0.539124	-0.469847	-0.130666	-0.301323	0.268513	0.555676	0.922845	1	0.451585	0.408612	0.790573	0.574603	0.299962	0.641625	0.0549412	0.238957	0.121842	0.137511	0.472694	0.264451
	peroxisomes		-0.317483	-0.334224	-0.292057	-0.114247	-0.242592	0.285993	0.300605	0.452752	0.449683	1	0.26598	0.461371	0.413668	0.231821	0.424835	0.0359423	0.149627	0.0756799	0.0969818	0.242637	0.151231	0.116813	0.133682	0.0792767	-0.00737658		-0.322578	-0.345162	-0.297693	-0.0913184	-0.254005	0.296508	0.30685	0.457693	0.451585	1	0.279219	0.469105	0.443137	0.279788	0.437017	0.0515965	0.176138	0.123201	0.130482	0.250139	0.148815
	endosomes		-0.331929	-0.350735	-0.312204	-0.131895	-0.331509	0.224389	0.196255	0.378056	0.411374	0.26598	1	0.44515	0.41337	0.214893	0.493112	0.0302556	0.171579	0.0536732	0.0804689	0.334278	0.24984	0.202942	0.222785	0.126193	0.0403273		-0.320941	-0.344402	-0.303905	-0.0981781	-0.32104	0.250994	0.211057	0.383826	0.408612	0.279219	1	0.440208	0.437292	0.272919	0.501375	0.0412702	0.155492	0.0799315	0.111374	0.321171	0.20834
	mitochondria		-0.586801	-0.620247	-0.55173	-0.231045	-0.583739	0.265623	0.313732	0.746616	0.801461	0.461371	0.44515	1	0.780057	0.526806	0.78047	0.110401	0.319114	0.178621	0.207446	0.464163	0.382657	0.336041	0.354127	0.273268	0.0572332		-0.580755	-0.626087	-0.55059	-0.176794	-0.596247	0.236244	0.295098	0.747431	0.790573	0.469105	0.440208	1	0.745918	0.519987	0.773253	0.121923	0.319059	0.207181	0.222511	0.48679	0.386614
	lysosomes		-0.538753	-0.565422	-0.48437	-0.203327	-0.545959	0.346824	0.260152	0.530521	0.61224	0.413668	0.41337	0.780057	1	0.791889	0.76342	0.211879	0.449881	0.396906	0.427345	0.491449	0.342464	0.282061	0.337246	0.326503	-0.0427895		-0.530718	-0.562516	-0.463103	-0.150591	-0.542615	0.350622	0.246426	0.499397	0.574603	0.443137	0.437292	0.745918	1	0.809168	0.741932	0.224126	0.479814	0.4688	0.481367	0.496445	0.341636
	Golgi		-0.281322	-0.296297	-0.265616	-0.120691	-0.374424	0.158528	0.0233662	0.221062	0.309946	0.231821	0.214893	0.526806	0.791889	1	0.498005	0.256897	0.367509	0.39878	0.421754	0.255414	0.133642	0.124261	0.179225	0.261282	-0.0861045		-0.282545	-0.302135	-0.268022	-0.0983685	-0.380147	0.132023	0.0178989	0.219151	0.299962	0.279788	0.272919	0.519987	0.809168	1	0.488516	0.271751	0.410784	0.474675	0.489962	0.282088	0.169134
	microtubules		-0.651201	-0.689481	-0.619914	-0.265021	-0.69088	0.341316	0.269193	0.580263	0.655651	0.424835	0.493112	0.78047	0.76342	0.498005	1	0.129816	0.476569	0.330376	0.354833	0.645882	0.667704	0.602299	0.639691	0.539668	0.142112		-0.655589	-0.707408	-0.627898	-0.201635	-0.695542	0.360247	0.2756	0.590828	0.641625	0.437017	0.501375	0.773253	0.741932	0.488516	1	0.115805	0.463841	0.327423	0.343208	0.639851	0.663208
	centrioles		-0.07179	-0.0759428	-0.0684455	-0.0321816	-0.109939	-0.0198618	-0.033125	0.0258229	0.0501603	0.0359423	0.0302556	0.110401	0.211879	0.256897	0.129816	1	0.143331	0.178329	0.161335	0.069911	0.111901	0.0890227	0.0931121	0.143607	-0.0223171		-0.0722634	-0.0772151	-0.0677855	-0.025314	-0.102945	0.0180412	-0.0150703	0.027451	0.0549412	0.0515965	0.0412702	0.121923	0.224126	0.271751	0.115805	1	0.0939132	0.130385	0.139128	0.0549657	0.070919
	gap junctions		-0.323361	-0.342402	-0.307933	-0.138264	-0.42322	0.000890177	-0.0326663	0.155479	0.23993	0.149627	0.171579	0.319114	0.449881	0.367509	0.476569	0.143331	1	0.695985	0.607079	0.508075	0.566479	0.495802	0.561974	0.583526	-0.00164433		-0.321447	-0.346132	-0.30663	-0.109939	-0.423005	-0.00553604	-0.0431408	0.158022	0.238957	0.176138	0.155492	0.319059	0.479814	0.410784	0.463841	0.0939132	1	0.718997	0.608214	0.513107	0.566344
	tight junctions		-0.211833	-0.224121	-0.203105	-0.0956267	-0.32676	-0.0757274	-0.110981	0.0147224	0.0946744	0.0756799	0.0536732	0.178621	0.396906	0.39878	0.330376	0.178329	0.695985	1	0.761735	0.41151	0.524395	0.475334	0.546278	0.672623	-0.0639491		-0.222352	-0.239062	-0.214471	-0.0856526	-0.344253	-0.0747855	-0.113339	0.0326161	0.121842	0.123201	0.0799315	0.207181	0.4688	0.474675	0.327423	0.130385	0.718997	1	0.745877	0.442589	0.512594
	desmosomes		-0.207763	-0.219808	-0.199195	-0.0937053	-0.315464	-0.047483	-0.0898184	0.046616	0.129285	0.0969818	0.0804689	0.207446	0.427345	0.421754	0.354833	0.161335	0.607079	0.761735	1	0.404114	0.443342	0.377489	0.464432	0.548968	-0.0645211		-0.211437	-0.227071	-0.203765	-0.0804823	-0.321273	-0.0362798	-0.0867844	0.0544196	0.137511	0.130482	0.111374	0.222511	0.481367	0.489962	0.343208	0.139128	0.608214	0.745877	1	0.402031	0.421139
	adherens junctions		-0.484757	-0.513411	-0.462821	-0.207536	-0.624089	-0.0114834	-0.0217288	0.324634	0.450192	0.242637	0.334278	0.464163	0.491449	0.255414	0.645882	0.069911	0.508075	0.41151	0.404114	1	0.684961	0.567101	0.582242	0.438521	0.0498173		-0.495647	-0.533692	-0.46937	-0.173431	-0.642842	-0.0218511	-0.0320875	0.351569	0.472694	0.250139	0.321171	0.48679	0.496445	0.282088	0.639851	0.0549657	0.513107	0.442589	0.402031	1	0.692331
	plasma membrane		-0.509704	-0.541146	-0.491306	-0.224153	-0.69056	-0.102048	-0.125325	0.170146	0.258136	0.151231	0.24984	0.382657	0.342464	0.133642	0.667704	0.111901	0.566479	0.524395	0.443342	0.684961	1	0.921597	0.923425	0.841701	0.283		-0.512596	-0.555186	-0.496423	-0.183265	-0.699034	-0.0996775	-0.134905	0.194677	0.264451	0.148815	0.20834	0.386614	0.341636	0.169134	0.663208	0.070919	0.566344	0.512594	0.421139	0.692331	1
	actin filaments		-0.478214	-0.507821	-0.461583	-0.21044	-0.649366	-0.0803098	-0.119018	0.123118	0.194889	0.116813	0.202942	0.336041	0.282061	0.124261	0.602299	0.0890227	0.495802	0.475334	0.377489	0.567101	0.921597	1	0.891562	0.840211	0.327367		-0.478843	-0.519006	-0.464526	-0.167603	-0.650063	-0.0817662	-0.122813	0.150728	0.204009	0.115127	0.169118	0.332598	0.280468	0.147539	0.595009	0.0493553	0.510609	0.484205	0.372239	0.581748	0.916155
	actin bundles		-0.485083	-0.515031	-0.46768	-0.213084	-0.655595	-0.0575777	-0.111011	0.124323	0.203632	0.133682	0.222785	0.354127	0.337246	0.179225	0.639691	0.0931121	0.561974	0.546278	0.464432	0.582242	0.923425	0.891562	1	0.864201	0.297094		-0.479964	-0.51994	-0.465055	-0.164597	-0.643894	-0.0482685	-0.113716	0.133177	0.184858	0.125282	0.16923	0.334253	0.308969	0.192144	0.626473	0.0500581	0.546364	0.513347	0.409607	0.548608	0.918556
	actomyosin bundles		-0.399017	-0.423402	-0.384547	-0.177361	-0.564357	-0.0801433	-0.140475	0.0401726	0.108678	0.0792767	0.126193	0.273268	0.326503	0.261282	0.539668	0.143607	0.583526	0.672623	0.548968	0.438521	0.841701	0.840211	0.864201	1	0.265421		-0.408188	-0.4418	-0.395265	-0.147438	-0.577483	-0.0874422	-0.148649	0.0665172	0.11622	0.0956737	0.120367	0.278222	0.324633	0.26659	0.538014	0.0970986	0.564098	0.617533	0.497981	0.452209	0.851433
	matrix adhesion		-0.146238	-0.155635	-0.14168	-0.0650408	-0.199571	-0.0356701	-0.0486022	-0.00920453	-0.0133356	-0.00737658	0.0403273	0.0572332	-0.0427895	-0.0861045	0.142112	-0.0223171	-0.00164433	-0.0639491	-0.0645211	0.0498173	0.283	0.327367	0.297094	0.265421	1		-0.164307	-0.178751	-0.159905	-0.0566644	-0.219436	-0.0237297	-0.0489112	0.00746812	-0.0129762	-0.0130976	0.0243649	0.0590274	-0.0595494	-0.0954573	0.18464	-0.0256262	-0.00843912	-0.0778765	-0.0741789	0.0529409	0.337085
			bin = -2σ																										bin = 2σ
average location similarity heatmap Shape Mode 4	nucleoli [DFC)		1	0.989112	0.441034	0.21602	0.625413	-0.369399	-0.349694	-0.505556	-0.545313	-0.291696	-0.348034	-0.561901	-0.518988	-0.307696	-0.652039	-0.0827193	-0.340944	-0.251092	-0.223081	-0.490143	-0.506742	-0.470273	-0.502729	-0.464706	-0.161889		1	0.987887	0.299533	0.228101	0.636788	-0.375423	-0.359314	-0.494822	-0.537201	-0.338886	-0.335982	-0.575391	-0.523277	-0.312919	-0.657525	-0.0975069	-0.358636	-0.270595	-0.237104	-0.500133	-0.519867
	nucleoli [GC)		0.989112	1	0.500377	0.233593	0.652373	-0.386003	-0.36798	-0.537726	-0.580601	-0.308695	-0.3697	-0.597101	-0.541263	-0.324509	-0.695351	-0.0882179	-0.362902	-0.265987	-0.23674	-0.522632	-0.54259	-0.503984	-0.538651	-0.496902	-0.173749		0.987887	1	0.398188	0.244867	0.671041	-0.393509	-0.378276	-0.532193	-0.578105	-0.36105	-0.360494	-0.618491	-0.555357	-0.334865	-0.708693	-0.105155	-0.385832	-0.290442	-0.255007	-0.538803	-0.56264
	nuclear speckles		0.441034	0.500377	1	0.257027	0.533097	-0.30409	-0.283092	-0.464261	-0.503316	-0.269267	-0.323837	-0.525828	-0.447783	-0.287587	-0.618908	-0.0792093	-0.323908	-0.238148	-0.21419	-0.467177	-0.489529	-0.454766	-0.482136	-0.447198	-0.156969		0.299533	0.398188	1	0.214165	0.484092	-0.273848	-0.259389	-0.43578	-0.475463	-0.286933	-0.298296	-0.510835	-0.428849	-0.2772	-0.59565	-0.0890921	-0.320065	-0.243945	-0.215729	-0.450311	-0.480403
	cohesins		0.21602	0.233593	0.257027	1	0.343227	-0.056849	-0.0129774	-0.175522	-0.212057	-0.12253	-0.160525	-0.258504	-0.221515	-0.158127	-0.311791	-0.0442676	-0.176117	-0.134776	-0.121461	-0.250312	-0.273089	-0.25079	-0.261185	-0.243871	-0.0887805		0.228101	0.244867	0.214165	1	0.342267	-0.0534894	-0.0217428	-0.176298	-0.211229	-0.135235	-0.146277	-0.261588	-0.218552	-0.155807	-0.310013	-0.0522167	-0.17535	-0.13999	-0.12516	-0.249898	-0.274002
	histones		0.625413	0.652373	0.533097	0.343227	1	0.0529151	0.220486	-0.238949	-0.386723	-0.229368	-0.353597	-0.588539	-0.52952	-0.418672	-0.712587	-0.130004	-0.453182	-0.379098	-0.337861	-0.640691	-0.716074	-0.655274	-0.676008	-0.637404	-0.236401		0.636788	0.671041	0.484092	0.342267	1	0.0228159	0.176867	-0.267115	-0.406461	-0.277037	-0.324697	-0.616991	-0.540442	-0.425929	-0.735426	-0.150655	-0.477553	-0.408799	-0.36502	-0.65712	-0.736769
	nuclear envelope		-0.369399	-0.386003	-0.30409	-0.056849	0.0529151	1	0.812794	0.373777	0.297957	0.258326	0.259508	0.229631	0.325246	0.102262	0.339348	-0.0358265	0.0197904	-0.0415232	-0.0342976	0.00308283	-0.0993684	-0.0673087	-0.00515095	0.00251217	-0.050718		-0.375423	-0.393509	-0.273848	-0.0534894	0.0228159	1	0.825357	0.363518	0.298076	0.308551	0.28386	0.25477	0.375857	0.154579	0.340743	-0.0110387	0.0288135	0.00611313	-0.011882	0.0208609	-0.111313
	nuclear pores		-0.349694	-0.36798	-0.283092	-0.0129774	0.220486	0.812794	1	0.669255	0.538816	0.275782	0.207446	0.276193	0.222935	-0.00383825	0.272051	-0.0441113	-0.015578	-0.0932549	-0.0751589	0.00169262	-0.129363	-0.102996	-0.0712913	-0.0826642	-0.062227		-0.359314	-0.378276	-0.259389	-0.0217428	0.176867	0.825357	1	0.660884	0.543065	0.316903	0.243983	0.29013	0.257891	0.0166327	0.278202	-0.0366266	-0.0151287	-0.0876411	-0.0854237	0.0170974	-0.120105
	ER [Sec61 beta)		-0.505556	-0.537726	-0.464261	-0.175522	-0.238949	0.373777	0.669255	1	0.931596	0.432424	0.386268	0.747914	0.493371	0.22565	0.613137	0.040888	0.218346	0.0642988	0.0920118	0.401446	0.210988	0.171842	0.178941	0.129442	0.00868138		-0.494822	-0.532193	-0.43578	-0.176298	-0.267115	0.363518	0.660884	1	0.943046	0.46628	0.377372	0.754919	0.517308	0.259153	0.599023	0.0549257	0.21561	0.0767126	0.0952359	0.407149	0.209382
	ER [SERCA2)		-0.545313	-0.580601	-0.503316	-0.212057	-0.386723	0.297957	0.538816	0.931596	1	0.436967	0.429531	0.829768	0.597441	0.352325	0.695764	0.0757019	0.311811	0.161321	0.190717	0.516234	0.287763	0.230503	0.240738	0.195054	-0.00306721		-0.537201	-0.578105	-0.475463	-0.211229	-0.406461	0.298076	0.543065	0.943046	1	0.470749	0.406765	0.817473	0.596388	0.351722	0.684343	0.082294	0.307786	0.172787	0.18791	0.527067	0.306329
	peroxisomes		-0.291696	-0.308695	-0.269267	-0.12253	-0.229368	0.258326	0.275782	0.432424	0.436967	1	0.258607	0.423689	0.365811	0.216507	0.391313	0.0391507	0.181146	0.110775	0.1235	0.250633	0.138883	0.109023	0.123259	0.11506	-0.00792156		-0.338886	-0.36105	-0.286933	-0.135235	-0.277037	0.308551	0.316903	0.46628	0.470749	1	0.282283	0.485894	0.437326	0.272576	0.431762	0.0668551	0.1967	0.147414	0.136147	0.272714	0.161676
	endosomes		-0.348034	-0.3697	-0.323837	-0.160525	-0.353597	0.259508	0.207446	0.386268	0.429531	0.258607	1	0.447251	0.468852	0.334788	0.527245	0.0492376	0.266316	0.177118	0.199912	0.342609	0.250713	0.204968	0.24019	0.236346	0.0136445		-0.335982	-0.360494	-0.298296	-0.146277	-0.324697	0.28386	0.243983	0.377372	0.406765	0.282283	1	0.428314	0.410721	0.247555	0.49571	0.0491782	0.212475	0.140068	0.137284	0.306088	0.239993
	mitochondria		-0.561901	-0.597101	-0.525828	-0.258504	-0.588539	0.229631	0.276193	0.747914	0.829768	0.423689	0.447251	1	0.739747	0.540955	0.73144	0.133576	0.316958	0.204655	0.214018	0.456818	0.316641	0.278516	0.30141	0.286764	0.0471789		-0.575391	-0.618491	-0.510835	-0.261588	-0.616991	0.25477	0.29013	0.754919	0.817473	0.485894	0.428314	1	0.755302	0.563849	0.747957	0.151261	0.340748	0.239607	0.245861	0.475749	0.350069
	lysosomes		-0.518988	-0.541263	-0.447783	-0.221515	-0.52952	0.325246	0.222935	0.493371	0.597441	0.365811	0.468852	0.739747	1	0.827612	0.718674	0.210253	0.493811	0.509639	0.472668	0.450954	0.296086	0.21643	0.248873	0.328389	-0.0741487		-0.523277	-0.555357	-0.428849	-0.218552	-0.540442	0.375857	0.257891	0.517308	0.596388	0.437326	0.410721	0.755302	1	0.860841	0.737507	0.270297	0.484533	0.547142	0.506746	0.473648	0.327205
	Golgi		-0.307696	-0.324509	-0.287587	-0.158127	-0.418672	0.102262	-0.00383825	0.22565	0.352325	0.216507	0.334788	0.540955	0.827612	1	0.547933	0.228238	0.436096	0.547982	0.505342	0.245898	0.210001	0.157271	0.17825	0.310094	-0.103448		-0.312919	-0.334865	-0.2772	-0.155807	-0.425929	0.154579	0.0166327	0.259153	0.351722	0.272576	0.247555	0.563849	0.860841	1	0.563129	0.305061	0.455605	0.605677	0.573122	0.315922	0.230973
	microtubules		-0.652039	-0.695351	-0.618908	-0.311791	-0.712587	0.339348	0.272051	0.613137	0.695764	0.391313	0.527245	0.73144	0.718674	0.547933	1	0.134812	0.530148	0.419825	0.405758	0.638696	0.674129	0.59618	0.665843	0.657581	0.151442		-0.657525	-0.708693	-0.59565	-0.310013	-0.735426	0.340743	0.278202	0.599023	0.684343	0.431762	0.49571	0.747957	0.737507	0.563129	1	0.179023	0.534613	0.447887	0.424348	0.659529	0.695528
	centrioles		-0.0827193	-0.0882179	-0.0792093	-0.0442676	-0.130004	-0.0358265	-0.0441113	0.040888	0.0757019	0.0391507	0.0492376	0.133576	0.210253	0.228238	0.134812	1	0.147031	0.222616	0.158152	0.0786658	0.136913	0.0953798	0.0913985	0.133647	-0.0281944		-0.0975069	-0.105155	-0.0890921	-0.0522167	-0.150655	-0.0110387	-0.0366266	0.0549257	0.082294	0.0668551	0.0491782	0.151261	0.270297	0.305061	0.179023	1	0.151452	0.226174	0.188591	0.0854793	0.142916
	gap junctions		-0.340944	-0.362902	-0.323908	-0.176117	-0.453182	0.0197904	-0.015578	0.218346	0.311811	0.181146	0.266316	0.316958	0.493811	0.436096	0.530148	0.147031	1	0.651993	0.561774	0.550353	0.531291	0.417005	0.447151	0.495428	-0.0190708		-0.358636	-0.385832	-0.320065	-0.17535	-0.477553	0.0288135	-0.0151287	0.21561	0.307786	0.1967	0.212475	0.340748	0.484533	0.455605	0.534613	0.151452	1	0.694504	0.605492	0.57639	0.572949
	tight junctions		-0.251092	-0.265987	-0.238148	-0.134776	-0.379098	-0.0415232	-0.0932549	0.0642988	0.161321	0.110775	0.177118	0.204655	0.509639	0.547982	0.419825	0.222616	0.651993	1	0.686545	0.423486	0.510811	0.412609	0.41773	0.531308	-0.0847493		-0.270595	-0.290442	-0.243945	-0.13999	-0.408799	0.00611313	-0.0876411	0.0767126	0.172787	0.147414	0.140068	0.239607	0.547142	0.605677	0.447887	0.226174	0.694504	1	0.769267	0.488797	0.530742
	desmosomes		-0.223081	-0.23674	-0.21419	-0.121461	-0.337861	-0.0342976	-0.0751589	0.0920118	0.190717	0.1235	0.199912	0.214018	0.472668	0.505342	0.405758	0.158152	0.561774	0.686545	1	0.411709	0.408947	0.306543	0.340041	0.425767	-0.0759182		-0.237104	-0.255007	-0.215729	-0.12516	-0.36502	-0.011882	-0.0854237	0.0952359	0.18791	0.136147	0.137284	0.245861	0.506746	0.573122	0.424348	0.188591	0.605492	0.769267	1	0.452638	0.44401
	adherens junctions		-0.490143	-0.522632	-0.467177	-0.250312	-0.640691	0.00308283	0.00169262	0.401446	0.516234	0.250633	0.342609	0.456818	0.450954	0.245898	0.638696	0.0786658	0.550353	0.423486	0.411709	1	0.662874	0.522599	0.525527	0.439352	0.0468479		-0.500133	-0.538803	-0.450311	-0.249898	-0.65712	0.0208609	0.0170974	0.407149	0.527067	0.272714	0.306088	0.475749	0.473648	0.315922	0.659529	0.0854793	0.57639	0.488797	0.452638	1	0.671084
	plasma membrane		-0.506742	-0.54259	-0.489529	-0.273089	-0.716074	-0.0993684	-0.129363	0.210988	0.287763	0.138883	0.250713	0.316641	0.296086	0.210001	0.674129	0.136913	0.531291	0.510811	0.408947	0.662874	1	0.877905	0.906228	0.86572	0.308637		-0.519867	-0.56264	-0.480403	-0.274002	-0.736769	-0.111313	-0.120105	0.209382	0.306329	0.161676	0.239993	0.350069	0.327205	0.230973	0.695528	0.142916	0.572949	0.530742	0.44401	0.671084	1
	actin filaments		-0.470273	-0.503984	-0.454766	-0.25079	-0.655274	-0.0673087	-0.102996	0.171842	0.230503	0.109023	0.204968	0.278516	0.21643	0.157271	0.59618	0.0953798	0.417005	0.412609	0.306543	0.522599	0.877905	1	0.861191	0.825669	0.350766		-0.491357	-0.531794	-0.453052	-0.256356	-0.673384	-0.0528684	-0.0778609	0.168259	0.243302	0.12944	0.211763	0.305545	0.223593	0.139407	0.625967	0.0826724	0.447059	0.386434	0.319431	0.531742	0.890005
	actin bundles		-0.502729	-0.538651	-0.482136	-0.261185	-0.676008	-0.00515095	-0.0712913	0.178941	0.240738	0.123259	0.24019	0.30141	0.248873	0.17825	0.665843	0.0913985	0.447151	0.41773	0.340041	0.525527	0.906228	0.861191	1	0.897044	0.381092		-0.500562	-0.541636	-0.460788	-0.258395	-0.684937	-0.0251777	-0.0813703	0.157711	0.240335	0.14037	0.238275	0.333475	0.288596	0.220334	0.680286	0.0985144	0.511639	0.470116	0.396091	0.524154	0.904453
	actomyosin bundles		-0.464706	-0.496902	-0.447198	-0.243871	-0.637404	0.00251217	-0.0826642	0.129442	0.195054	0.11506	0.236346	0.286764	0.328389	0.310094	0.657581	0.133647	0.495428	0.531308	0.425767	0.439352	0.86572	0.825669	0.897044	1	0.338985		-0.465125	-0.502083	-0.423842	-0.239797	-0.645037	0.000859036	-0.0922285	0.103984	0.187482	0.133598	0.211054	0.317472	0.364375	0.335151	0.658633	0.152175	0.537926	0.567774	0.476224	0.441387	0.857704
	matrix adhesion		-0.161889	-0.173749	-0.156969	-0.0887805	-0.236401	-0.050718	-0.062227	0.00868138	-0.00306721	-0.00792156	0.0136445	0.0471789	-0.0741487	-0.103448	0.151442	-0.0281944	-0.0190708	-0.0847493	-0.0759182	0.0468479	0.308637	0.350766	0.381092	0.338985	1		-0.144985	-0.157282	-0.134119	-0.075133	-0.201889	-0.0287281	-0.0416544	-0.000833787	0.00234669	-0.00666673	0.0294373	0.048773	-0.061297	-0.09346	0.150977	-0.0297438	-0.0101563	-0.0813368	-0.0732022	0.0186034	0.272237
			bin = -2σ																										bin = 2σ
average location similarity heatmap Shape Mode 5	nucleoli [DFC)		1	0.984168	0.396301	0.205597	0.622355	-0.356026	-0.327228	-0.506789	-0.536233	-0.228253	-0.274666	-0.588656	-0.4727	-0.317777	-0.677697	-0.0690697	-0.250387	-0.232098	-0.155439	-0.41744	-0.517431	-0.446347	-0.501863	-0.426751	-0.114446		1	0.992468	0.366586	0.361623	0.608814	-0.39773	-0.385297	-0.466709	-0.499896	-0.286433	-0.35691	-0.584127	-0.528222	-0.332324	-0.65139	-0.144673	-0.421146	-0.261101	-0.229118	-0.439396	-0.515816
	nucleoli [GC)		0.984168	1	0.447682	0.215455	0.648639	-0.36523	-0.335755	-0.533752	-0.563776	-0.239288	-0.285589	-0.618044	-0.487142	-0.330229	-0.714747	-0.0725054	-0.263539	-0.242423	-0.163043	-0.43681	-0.548229	-0.473987	-0.532164	-0.452866	-0.12207		0.992468	1	0.44338	0.370189	0.631758	-0.411718	-0.402015	-0.494501	-0.529517	-0.301843	-0.376119	-0.616582	-0.548001	-0.347967	-0.690462	-0.151481	-0.447374	-0.275875	-0.242214	-0.466712	-0.549874
	nuclear speckles		0.396301	0.447682	1	0.15534	0.530739	-0.205174	-0.169647	-0.401511	-0.426108	-0.183929	-0.224217	-0.477757	-0.375584	-0.26187	-0.569528	-0.0571656	-0.216502	-0.204317	-0.138463	-0.352089	-0.457663	-0.395972	-0.438476	-0.376709	-0.101877		0.366586	0.44338	1	0.256507	0.498426	-0.335328	-0.317823	-0.44314	-0.477247	-0.275184	-0.343626	-0.561179	-0.462793	-0.319425	-0.640641	-0.140534	-0.411706	-0.256887	-0.227776	-0.430519	-0.516275
	cohesins		0.205597	0.215455	0.15534	1	0.265752	-0.0473955	-0.00979973	-0.137863	-0.161169	-0.0704897	-0.0952617	-0.201137	-0.160287	-0.118363	-0.247033	-0.0278933	-0.0952867	-0.0933113	-0.0627716	-0.157682	-0.207391	-0.179564	-0.19799	-0.170462	-0.0448128		0.361623	0.370189	0.256507	1	0.408685	-0.0998861	-0.0491043	-0.180483	-0.218252	-0.137481	-0.188274	-0.31214	-0.267158	-0.203757	-0.374364	-0.0919153	-0.251785	-0.176026	-0.156659	-0.261149	-0.337218
	histones		0.622355	0.648639	0.530739	0.265752	1	0.0635262	0.240945	-0.267918	-0.391458	-0.180144	-0.281252	-0.590901	-0.488424	-0.400752	-0.739667	-0.0931795	-0.331955	-0.340738	-0.231797	-0.535853	-0.70825	-0.607333	-0.65304	-0.567097	-0.14598		0.608814	0.631758	0.498426	0.408685	1	0.0328982	0.226206	-0.128595	-0.262737	-0.204363	-0.3258	-0.550434	-0.48516	-0.433917	-0.685138	-0.204107	-0.50823	-0.414518	-0.360684	-0.518981	-0.718111
	nuclear envelope		-0.356026	-0.36523	-0.205174	-0.0473955	0.0635262	1	0.790746	0.289747	0.208491	0.180123	0.181357	0.232795	0.300318	0.126338	0.259102	-0.00439262	-0.04323	-0.0729453	-0.0779801	-0.078105	-0.155908	-0.117233	-0.0550646	-0.0705495	-0.0242884		-0.39773	-0.411718	-0.335328	-0.0998861	0.0328982	1	0.784261	0.372481	0.296109	0.256445	0.276774	0.370218	0.421064	0.192269	0.383189	0.0720735	0.0507577	-0.0435996	-0.0307127	-0.0180306	-0.0691053
	nuclear pores		-0.327228	-0.335755	-0.169647	-0.00979973	0.240945	0.790746	1	0.601392	0.456673	0.205417	0.114003	0.275105	0.168406	0.0047535	0.170025	-0.0202337	-0.0608412	-0.117815	-0.092098	-0.0878199	-0.192125	-0.156029	-0.119462	-0.125396	-0.0239099		-0.385297	-0.402015	-0.317823	-0.0491043	0.226206	0.784261	1	0.740534	0.623652	0.29545	0.256325	0.39982	0.320319	0.0509645	0.316037	-0.00791145	0.0765221	-0.113634	-0.0859841	0.113895	-0.0780631
	ER [Sec61 beta)		-0.506789	-0.533752	-0.401511	-0.137863	-0.267918	0.289747	0.601392	1	0.883882	0.330433	0.253615	0.761893	0.403612	0.229846	0.552506	0.0342658	0.147562	0.055053	0.0493783	0.288543	0.165537	0.111567	0.168425	0.0956194	0.0439728		-0.466709	-0.494501	-0.44314	-0.180483	-0.128595	0.372481	0.740534	1	0.947135	0.413464	0.394232	0.726948	0.510382	0.238312	0.563762	0.0586698	0.34522	0.0457009	0.0803059	0.47255	0.190275
	ER [SERCA2)		-0.536233	-0.563776	-0.426108	-0.161169	-0.391458	0.208491	0.456673	0.883882	1	0.32573	0.292127	0.8241	0.495027	0.332975	0.62251	0.0567944	0.210306	0.126145	0.100517	0.419792	0.213899	0.149414	0.195566	0.101447	0.0149185		-0.499896	-0.529517	-0.477247	-0.218252	-0.262737	0.296109	0.623652	0.947135	1	0.416971	0.432242	0.779562	0.578712	0.32188	0.633091	0.0972548	0.446134	0.114559	0.152989	0.613127	0.257802
	peroxisomes		-0.228253	-0.239288	-0.183929	-0.0704897	-0.180144	0.180123	0.205417	0.330433	0.32573	1	0.134202	0.341178	0.248521	0.164335	0.268799	0.0270414	0.0787256	0.060118	0.0190112	0.134521	0.0691433	0.0418839	0.0771558	0.0399492	0.0216384		-0.286433	-0.301843	-0.275184	-0.137481	-0.204363	0.256445	0.29545	0.413464	0.416971	1	0.252029	0.45342	0.375505	0.247121	0.376342	0.0765496	0.21631	0.115356	0.121673	0.237127	0.142676
	endosomes		-0.274666	-0.285589	-0.224217	-0.0952617	-0.281252	0.181357	0.114003	0.253615	0.292127	0.134202	1	0.371613	0.419768	0.334981	0.386519	0.0362213	0.150125	0.154969	0.124351	0.198932	0.150831	0.100052	0.166947	0.10527	0.00579431		-0.35691	-0.376119	-0.343626	-0.188274	-0.3258	0.276774	0.256325	0.394232	0.432242	0.252029	1	0.498959	0.469074	0.34304	0.518634	0.137898	0.278243	0.152476	0.14915	0.299871	0.26736
	mitochondria		-0.588656	-0.618044	-0.477757	-0.201137	-0.590901	0.232795	0.275105	0.761893	0.8241	0.341178	0.371613	1	0.677218	0.504504	0.744399	0.0806839	0.244936	0.189609	0.130258	0.397557	0.278029	0.192885	0.274079	0.173681	0.0406516		-0.584127	-0.616582	-0.561179	-0.31214	-0.550434	0.370218	0.39982	0.726948	0.779562	0.45342	0.498959	1	0.808192	0.615959	0.797199	0.227839	0.474828	0.273329	0.282396	0.448084	0.330056
	lysosomes		-0.4727	-0.487142	-0.375584	-0.160287	-0.488424	0.300318	0.168406	0.403612	0.495027	0.248521	0.419768	0.677218	1	0.819024	0.669535	0.146184	0.334371	0.451176	0.292168	0.341998	0.269138	0.151086	0.255329	0.16801	-0.0516462		-0.528222	-0.548001	-0.462793	-0.267158	-0.48516	0.421064	0.320319	0.510382	0.578712	0.375505	0.469074	0.808192	1	0.867773	0.776122	0.376956	0.518685	0.514822	0.473277	0.34252	0.297333
	Golgi		-0.317777	-0.330229	-0.26187	-0.118363	-0.400752	0.126338	0.0047535	0.229846	0.332975	0.164335	0.334981	0.504504	0.819024	1	0.550791	0.1652	0.331336	0.508048	0.324214	0.268135	0.244538	0.120365	0.228303	0.157331	-0.071076		-0.332324	-0.347967	-0.319425	-0.203757	-0.433917	0.192269	0.0509645	0.238312	0.32188	0.247121	0.34304	0.615959	0.867773	1	0.652664	0.431687	0.451191	0.607897	0.549639	0.154676	0.250152
	microtubules		-0.677697	-0.714747	-0.569528	-0.247033	-0.739667	0.259102	0.170025	0.552506	0.62251	0.268799	0.386519	0.744399	0.669535	0.550791	1	0.114365	0.354238	0.369414	0.246706	0.490807	0.653337	0.519188	0.65329	0.552083	0.11099		-0.65139	-0.690462	-0.640641	-0.374364	-0.685138	0.383189	0.316037	0.563762	0.633091	0.376342	0.518634	0.797199	0.776122	0.652664	1	0.291111	0.612774	0.459898	0.419257	0.515218	0.687064
	centrioles		-0.0690697	-0.0725054	-0.0571656	-0.0278933	-0.0931795	-0.00439262	-0.0202337	0.0342658	0.0567944	0.0270414	0.0362213	0.0806839	0.146184	0.1652	0.114365	1	0.0832872	0.146352	0.0831118	0.0638694	0.0997324	0.0598059	0.080584	0.0643873	-0.010775		-0.144673	-0.151481	-0.140534	-0.0919153	-0.204107	0.0720735	-0.00791145	0.0586698	0.0972548	0.0765496	0.137898	0.227839	0.376956	0.431687	0.291111	1	0.209014	0.33906	0.282517	0.056012	0.158458
	gap junctions		-0.250387	-0.263539	-0.216502	-0.0952867	-0.331955	-0.04323	-0.0608412	0.147562	0.210306	0.0787256	0.150125	0.244936	0.334371	0.331336	0.354238	0.0832872	1	0.391966	0.322178	0.334518	0.38149	0.285422	0.314854	0.27923	-0.00601043		-0.421146	-0.447374	-0.411706	-0.251785	-0.50823	0.0507577	0.0765221	0.34522	0.446134	0.21631	0.278243	0.474828	0.518685	0.451191	0.612774	0.209014	1	0.564534	0.494932	0.57882	0.567869
	tight junctions		-0.232098	-0.242423	-0.204317	-0.0933113	-0.340738	-0.0729453	-0.117815	0.055053	0.126145	0.060118	0.154969	0.189609	0.451176	0.508048	0.369414	0.146352	0.391966	1	0.435214	0.340593	0.481688	0.357231	0.420484	0.358666	-0.0511688		-0.261101	-0.275875	-0.256887	-0.176026	-0.414518	-0.0435996	-0.113634	0.0457009	0.114559	0.115356	0.152476	0.273329	0.514822	0.607897	0.459898	0.33906	0.564534	1	0.659167	0.198266	0.537334
	desmosomes		-0.155439	-0.163043	-0.138463	-0.0627716	-0.231797	-0.0779801	-0.092098	0.0493783	0.100517	0.0190112	0.124351	0.130258	0.292168	0.324214	0.246706	0.0831118	0.322178	0.435214	1	0.245204	0.335188	0.233752	0.280081	0.257008	-0.0329078		-0.229118	-0.242214	-0.227776	-0.156659	-0.360684	-0.0307127	-0.0859841	0.0803059	0.152989	0.121673	0.14915	0.282396	0.473277	0.549639	0.419257	0.282517	0.494932	0.659167	1	0.224543	0.413874
	adherens junctions		-0.41744	-0.43681	-0.352089	-0.157682	-0.535853	-0.078105	-0.0878199	0.288543	0.419792	0.134521	0.198932	0.397557	0.341998	0.268135	0.490807	0.0638694	0.334518	0.340593	0.245204	1	0.492485	0.386752	0.393778	0.270601	0.0129233		-0.439396	-0.466712	-0.430519	-0.261149	-0.518981	-0.0180306	0.113895	0.47255	0.613127	0.237127	0.299871	0.448084	0.34252	0.154676	0.515218	0.056012	0.57882	0.198266	0.224543	1	0.499955
	plasma membrane		-0.517431	-0.548229	-0.457663	-0.207391	-0.70825	-0.155908	-0.192125	0.165537	0.213899	0.0691433	0.150831	0.278029	0.269138	0.244538	0.653337	0.0997324	0.38149	0.481688	0.335188	0.492485	1	0.829068	0.88073	0.837356	0.183783		-0.515816	-0.549874	-0.516275	-0.337218	-0.718111	-0.0691053	-0.0780631	0.190275	0.257802	0.142676	0.26736	0.330056	0.297333	0.250152	0.687064	0.158458	0.567869	0.537334	0.413874	0.499955	1
	actin filaments		-0.446347	-0.473987	-0.395972	-0.179564	-0.607333	-0.117233	-0.156029	0.111567	0.149414	0.0418839	0.100052	0.192885	0.151086	0.120365	0.519188	0.0598059	0.285422	0.357231	0.233752	0.386752	0.829068	1	0.754535	0.724047	0.155098		-0.48645	-0.518938	-0.487223	-0.314911	-0.657202	0.00620073	-0.0396193	0.148734	0.190988	0.118033	0.247496	0.290283	0.208956	0.149252	0.629758	0.105198	0.419056	0.341865	0.257954	0.367685	0.896097
	actin bundles		-0.501863	-0.532164	-0.438476	-0.19799	-0.65304	-0.0550646	-0.119462	0.168425	0.195566	0.0771558	0.166947	0.274079	0.255329	0.228303	0.65329	0.080584	0.314854	0.420484	0.280081	0.393778	0.88073	0.754535	1	0.791972	0.186012		-0.513935	-0.548028	-0.511685	-0.328966	-0.678075	0.0383216	-0.0238253	0.159783	0.19329	0.124099	0.261039	0.315129	0.203006	0.141584	0.65876	0.08632	0.423595	0.307854	0.245789	0.351122	0.898365
	actomyosin bundles		-0.426751	-0.452866	-0.376709	-0.170462	-0.567097	-0.0705495	-0.125396	0.0956194	0.101447	0.0399492	0.10527	0.173681	0.16801	0.157331	0.552083	0.0643873	0.27923	0.358666	0.257008	0.270601	0.837356	0.724047	0.791972	1	0.191179		-0.490093	-0.521608	-0.487012	-0.31511	-0.659336	0.0789174	-0.0435746	0.0946976	0.12581	0.117439	0.257253	0.316167	0.286354	0.266616	0.68138	0.155933	0.439328	0.427762	0.341712	0.241402	0.883994
	matrix adhesion		-0.114446	-0.12207	-0.101877	-0.0448128	-0.14598	-0.0242884	-0.0239099	0.0439728	0.0149185	0.0216384	0.00579431	0.0406516	-0.0516462	-0.071076	0.11099	-0.010775	-0.00601043	-0.0511688	-0.0329078	0.0129233	0.183783	0.155098	0.186012	0.191179	1		-0.218123	-0.23329	-0.219727	-0.14375	-0.301917	-0.0140024	-0.0383475	0.0156797	-0.00101804	0.00242445	0.0877396	0.0557207	-0.0927389	-0.15284	0.221031	-0.0679604	0.0108218	-0.121055	-0.104453	0.0690051	0.424054
			bin = -2σ																										bin = 2σ
average location similarity heatmap Shape Mode 6	nucleoli [DFC)		1	0.987711	0.294232	0.310933	0.611876	-0.382331	-0.370764	-0.495167	-0.519888	-0.323332	-0.340173	-0.590149	-0.516164	-0.327092	-0.659559	-0.138141	-0.37874	-0.261381	-0.213831	-0.449584	-0.507213	-0.471187	-0.506317	-0.481479	-0.198194		1	0.991839	0.464917	0.323092	0.626436	-0.391667	-0.382102	-0.503072	-0.515012	-0.301824	-0.365514	-0.588274	-0.51891	-0.336386	-0.66572	-0.114103	-0.38759	-0.259887	-0.204622	-0.43843	-0.503183
	nucleoli [GC)		0.987711	1	0.388903	0.326171	0.643627	-0.401272	-0.391127	-0.528167	-0.554803	-0.34325	-0.361626	-0.627845	-0.538926	-0.344928	-0.705448	-0.145739	-0.404523	-0.277625	-0.227493	-0.48129	-0.545418	-0.507324	-0.545176	-0.517426	-0.214298		0.991839	1	0.527618	0.338292	0.650851	-0.405989	-0.398709	-0.530379	-0.54327	-0.314892	-0.384552	-0.618749	-0.536964	-0.350791	-0.70319	-0.119773	-0.408344	-0.273319	-0.215755	-0.463969	-0.534636
	nuclear speckles		0.294232	0.388903	1	0.246415	0.497879	-0.29241	-0.273889	-0.436354	-0.461549	-0.285767	-0.305969	-0.529402	-0.422564	-0.296955	-0.606073	-0.121079	-0.345947	-0.240805	-0.198903	-0.413069	-0.477185	-0.443944	-0.47354	-0.450337	-0.187558		0.464917	0.527618	1	0.357852	0.562677	-0.339737	-0.328307	-0.491382	-0.507632	-0.291402	-0.365117	-0.582008	-0.477884	-0.332924	-0.671657	-0.113939	-0.385318	-0.26403	-0.209009	-0.445065	-0.518586
	cohesins		0.310933	0.326171	0.246415	1	0.385021	-0.0857409	-0.0471679	-0.193618	-0.228597	-0.151005	-0.169348	-0.299952	-0.243549	-0.179211	-0.357411	-0.0780517	-0.212815	-0.155938	-0.129919	-0.256701	-0.312412	-0.290494	-0.304913	-0.291493	-0.124627		0.323092	0.338292	0.357852	1	0.444828	-0.0835541	-0.042927	-0.228711	-0.257944	-0.159615	-0.215255	-0.340056	-0.283512	-0.221138	-0.412819	-0.0784272	-0.250367	-0.188641	-0.150576	-0.2906	-0.358246
	histones		0.611876	0.643627	0.497879	0.385021	1	0.0312049	0.213287	-0.198933	-0.339316	-0.242873	-0.33414	-0.584405	-0.522986	-0.43687	-0.718897	-0.200126	-0.481473	-0.407062	-0.335851	-0.570181	-0.716465	-0.656379	-0.667049	-0.656487	-0.260491		0.626436	0.650851	0.562677	0.444828	1	0.01988	0.189559	-0.226426	-0.332407	-0.232447	-0.362786	-0.570147	-0.504369	-0.437433	-0.723122	-0.165624	-0.489181	-0.406913	-0.323213	-0.554531	-0.714183
	nuclear envelope		-0.382331	-0.401272	-0.29241	-0.0857409	0.0312049	1	0.791569	0.364795	0.272139	0.308566	0.245712	0.325607	0.360149	0.172561	0.355701	0.0103239	0.0266284	-0.0324673	-0.0420306	-0.0542659	-0.0933266	-0.0575719	0.036176	0.0344764	0.00470176		-0.391667	-0.405989	-0.339737	-0.0835541	0.01988	1	0.810642	0.367179	0.278062	0.241859	0.251223	0.329873	0.381514	0.17104	0.358937	0.00778149	0.0389148	-0.057271	-0.0603841	-0.0491579	-0.104301
	nuclear pores		-0.370764	-0.391127	-0.273889	-0.0471679	0.213287	0.791569	1	0.70833	0.567043	0.32893	0.219674	0.366137	0.2459	0.0325593	0.281587	-0.0371881	0.020725	-0.109601	-0.0904257	0.0376529	-0.112113	-0.0857898	-0.0313144	-0.0649424	-0.015516		-0.382102	-0.398709	-0.328307	-0.042927	0.189559	0.810642	1	0.693838	0.57222	0.29004	0.241899	0.396667	0.286922	0.0526063	0.306361	-0.0237701	0.0180655	-0.121225	-0.0962591	0.0339747	-0.114254
	ER [Sec61 beta)		-0.495167	-0.528167	-0.436354	-0.193618	-0.198933	0.364795	0.70833	1	0.930202	0.456102	0.397072	0.766572	0.50108	0.270225	0.589337	0.0634828	0.280934	0.0561193	0.0853544	0.42652	0.181282	0.151363	0.173347	0.126534	0.0394521		-0.503072	-0.530379	-0.491382	-0.228711	-0.226426	0.367179	0.693838	1	0.945787	0.438286	0.431094	0.791472	0.523685	0.300336	0.61398	0.0741581	0.276482	0.0683965	0.096633	0.448187	0.182492
	ER [SERCA2)		-0.519888	-0.554803	-0.461549	-0.228597	-0.339316	0.272139	0.567043	0.930202	1	0.453264	0.427351	0.826682	0.581207	0.368779	0.655119	0.101797	0.363037	0.122391	0.152986	0.570719	0.233938	0.182483	0.189261	0.144333	0.00794943		-0.515012	-0.54327	-0.507632	-0.257944	-0.332407	0.278062	0.57222	0.945787	1	0.427789	0.463553	0.828625	0.583095	0.374955	0.660064	0.0980792	0.33592	0.121948	0.148495	0.564295	0.223457
	peroxisomes		-0.323332	-0.34325	-0.285767	-0.151005	-0.242873	0.308566	0.32893	0.456102	0.453264	1	0.281425	0.487758	0.399258	0.264736	0.432751	0.0768972	0.203301	0.101449	0.0999329	0.230546	0.143778	0.119527	0.154619	0.149381	0.0302689		-0.301824	-0.314892	-0.291402	-0.159615	-0.232447	0.241859	0.29004	0.438286	0.427789	1	0.256364	0.451502	0.35377	0.228669	0.374676	0.0613074	0.186499	0.0935412	0.102215	0.228876	0.137554
	endosomes		-0.340173	-0.361626	-0.305969	-0.169348	-0.33414	0.245712	0.219674	0.397072	0.427351	0.281425	1	0.499665	0.444746	0.319481	0.4916	0.107589	0.252294	0.148361	0.145831	0.284133	0.227921	0.187844	0.234082	0.232417	0.0654929		-0.365514	-0.384552	-0.365117	-0.215255	-0.362786	0.251223	0.241899	0.431094	0.463553	0.256364	1	0.535691	0.497058	0.391204	0.542853	0.118204	0.278188	0.164401	0.130948	0.308536	0.236048
	mitochondria		-0.590149	-0.627845	-0.529402	-0.299952	-0.584405	0.325607	0.366137	0.766572	0.826682	0.487758	0.499665	1	0.782078	0.593322	0.799551	0.187032	0.41124	0.252907	0.247789	0.474663	0.312793	0.26062	0.305561	0.300837	0.0569459		-0.588274	-0.618749	-0.582008	-0.340056	-0.570147	0.329873	0.396667	0.791472	0.828625	0.451502	0.535691	1	0.767507	0.591647	0.798229	0.167167	0.404631	0.23308	0.22627	0.466401	0.295612
	lysosomes		-0.516164	-0.538926	-0.422564	-0.243549	-0.522986	0.360149	0.2459	0.50108	0.581207	0.399258	0.444746	0.782078	1	0.876844	0.757961	0.344099	0.455785	0.524487	0.426254	0.338738	0.277804	0.17019	0.208546	0.312525	-0.0812433		-0.51891	-0.536964	-0.477884	-0.283512	-0.504369	0.381514	0.286922	0.523685	0.583095	0.35377	0.497058	0.767507	1	0.882641	0.755295	0.280933	0.499664	0.497686	0.394957	0.331459	0.2488
	Golgi		-0.327092	-0.344928	-0.296955	-0.179211	-0.43687	0.172561	0.0325593	0.270225	0.368779	0.264736	0.319481	0.593322	0.876844	1	0.628445	0.395191	0.395369	0.584882	0.45443	0.182694	0.20829	0.0973124	0.134275	0.280546	-0.132946		-0.336386	-0.350791	-0.332924	-0.221138	-0.437433	0.17104	0.0526063	0.300336	0.374955	0.228669	0.391204	0.591647	0.882641	1	0.627266	0.324637	0.484503	0.588184	0.448652	0.188209	0.20096
	microtubules		-0.659559	-0.705448	-0.606073	-0.357411	-0.718897	0.355701	0.281587	0.589337	0.655119	0.432751	0.4916	0.799551	0.757961	0.628445	1	0.261798	0.532914	0.44116	0.37175	0.517825	0.663946	0.577401	0.658466	0.679976	0.216214		-0.66572	-0.70319	-0.671657	-0.412819	-0.723122	0.358937	0.306361	0.61398	0.660064	0.374676	0.542853	0.798229	0.755295	0.627266	1	0.212862	0.553494	0.432954	0.350522	0.526369	0.654736
	centrioles		-0.138141	-0.145739	-0.121079	-0.0780517	-0.200126	0.0103239	-0.0371881	0.0634828	0.101797	0.0768972	0.107589	0.187032	0.344099	0.395191	0.261798	1	0.227818	0.369062	0.269965	0.0801706	0.187318	0.102237	0.112727	0.200638	-0.0580001		-0.114103	-0.119773	-0.113939	-0.0784272	-0.165624	0.00778149	-0.0237701	0.0741581	0.0980792	0.0613074	0.118204	0.167167	0.280933	0.324637	0.212862	1	0.237975	0.282761	0.196113	0.0790744	0.140553
	gap junctions		-0.37874	-0.404523	-0.345947	-0.212815	-0.481473	0.0266284	0.020725	0.280934	0.363037	0.203301	0.252294	0.41124	0.455785	0.395369	0.532914	0.227818	1	0.542834	0.462923	0.50786	0.511644	0.383863	0.391268	0.429435	0.00877844		-0.38759	-0.408344	-0.385318	-0.250367	-0.489181	0.0389148	0.0180655	0.276482	0.33592	0.186499	0.278188	0.404631	0.499664	0.484503	0.553494	0.237975	1	0.61836	0.461341	0.445341	0.523067
	tight junctions		-0.261381	-0.277625	-0.240805	-0.155938	-0.407062	-0.0324673	-0.109601	0.0561193	0.122391	0.101449	0.148361	0.252907	0.524487	0.584882	0.44116	0.369062	0.542834	1	0.628349	0.23043	0.51218	0.332295	0.314911	0.479875	-0.10697		-0.259887	-0.273319	-0.26403	-0.188641	-0.406913	-0.057271	-0.121225	0.0683965	0.121948	0.0935412	0.164401	0.23308	0.497686	0.588184	0.432954	0.282761	0.61836	1	0.606167	0.226133	0.51878
	desmosomes		-0.213831	-0.227493	-0.198903	-0.129919	-0.335851	-0.0420306	-0.0904257	0.0853544	0.152986	0.0999329	0.145831	0.247789	0.426254	0.45443	0.37175	0.269965	0.462923	0.628349	1	0.260203	0.377993	0.247346	0.251139	0.348778	-0.088257		-0.204622	-0.215755	-0.209009	-0.150576	-0.323213	-0.0603841	-0.0962591	0.096633	0.148495	0.102215	0.130948	0.22627	0.394957	0.448652	0.350522	0.196113	0.461341	0.606167	1	0.246392	0.369201
	adherens junctions		-0.449584	-0.48129	-0.413069	-0.256701	-0.570181	-0.0542659	0.0376529	0.42652	0.570719	0.230546	0.284133	0.474663	0.338738	0.182694	0.517825	0.0801706	0.50786	0.23043	0.260203	1	0.505267	0.41881	0.358157	0.278745	0.0561511		-0.43843	-0.463969	-0.445065	-0.2906	-0.554531	-0.0491579	0.0339747	0.448187	0.564295	0.228876	0.308536	0.466401	0.331459	0.188209	0.526369	0.0790744	0.445341	0.226133	0.246392	1	0.487664
	plasma membrane		-0.507213	-0.545418	-0.477185	-0.312412	-0.716465	-0.0933266	-0.112113	0.181282	0.233938	0.143778	0.227921	0.312793	0.277804	0.20829	0.663946	0.187318	0.511644	0.51218	0.377993	0.505267	1	0.884236	0.898968	0.901261	0.384602		-0.503183	-0.534636	-0.518586	-0.358246	-0.714183	-0.104301	-0.114254	0.182492	0.223457	0.137554	0.236048	0.295612	0.2488	0.20096	0.654736	0.140553	0.523067	0.51878	0.369201	0.487664	1
	actin filaments		-0.471187	-0.507324	-0.443944	-0.290494	-0.656379	-0.0575719	-0.0857898	0.151363	0.182483	0.119527	0.187844	0.26062	0.17019	0.0973124	0.577401	0.102237	0.383863	0.332295	0.247346	0.41881	0.884236	1	0.853171	0.820377	0.416601		-0.493807	-0.524618	-0.50781	-0.345354	-0.681213	-0.0277005	-0.0697455	0.159779	0.188149	0.122946	0.220276	0.276699	0.209129	0.156919	0.612347	0.09927	0.416149	0.390991	0.26624	0.404642	0.89282
	actin bundles		-0.506317	-0.545176	-0.47354	-0.304913	-0.667049	0.036176	-0.0313144	0.173347	0.189261	0.154619	0.234082	0.305561	0.208546	0.134275	0.658466	0.112727	0.391268	0.314911	0.251139	0.358157	0.898968	0.853171	1	0.896979	0.476739		-0.508049	-0.539999	-0.521545	-0.350475	-0.687909	0.00564814	-0.0501775	0.16365	0.181117	0.133647	0.237498	0.296339	0.207814	0.153984	0.649077	0.0922183	0.408088	0.363601	0.272409	0.369597	0.908448
	actomyosin bundles		-0.481479	-0.517426	-0.450337	-0.291493	-0.656487	0.0344764	-0.0649424	0.126534	0.144333	0.149381	0.232417	0.300837	0.312525	0.280546	0.679976	0.200638	0.429435	0.479875	0.348778	0.278745	0.901261	0.820377	0.896979	1	0.414744		-0.469023	-0.498821	-0.480498	-0.322066	-0.626217	0.0566288	-0.0306018	0.116942	0.117064	0.116852	0.216279	0.258936	0.190957	0.151646	0.632927	0.0948582	0.377218	0.356471	0.263264	0.249016	0.877775
	matrix adhesion		-0.198194	-0.214298	-0.187558	-0.124627	-0.260491	0.00470176	-0.015516	0.0394521	0.00794943	0.0302689	0.0654929	0.0569459	-0.0812433	-0.132946	0.216214	-0.0580001	0.00877844	-0.10697	-0.088257	0.0561511	0.384602	0.416601	0.476739	0.414744	1		-0.187795	-0.200478	-0.194235	-0.130267	-0.249077	0.00986665	-0.0107689	0.0298757	0.00995768	0.0193482	0.063703	0.0549757	-0.0733484	-0.126555	0.211272	-0.0446147	8.44013e-05	-0.0942721	-0.0801214	0.0646354	0.365902
			bin = -2σ																										bin = 2σ
average location similarity heatmap Shape Mode 7	nucleoli [DFC)		1	0.990291	0.472474	0.304648	0.634012	-0.389935	-0.386362	-0.506244	-0.52054	-0.300778	-0.348642	-0.599021	-0.520353	-0.330381	-0.667763	-0.117269	-0.375087	-0.254549	-0.219846	-0.443686	-0.503081	-0.477775	-0.51669	-0.477003	-0.185174		1	0.986996	0.465467	0.321261	0.662389	-0.389059	-0.370368	-0.488971	-0.50892	-0.279666	-0.365685	-0.587471	-0.516762	-0.329253	-0.65618	-0.116	-0.373417	-0.260275	-0.196288	-0.433792	-0.503792
	nucleoli [GC)		0.990291	1	0.540347	0.328362	0.656185	-0.4045	-0.404013	-0.533929	-0.549658	-0.314834	-0.366211	-0.629622	-0.534866	-0.344169	-0.705713	-0.122885	-0.395547	-0.267024	-0.230141	-0.469316	-0.534676	-0.508313	-0.549502	-0.507626	-0.197821		0.986996	1	0.540512	0.33259	0.687547	-0.410135	-0.392684	-0.521785	-0.543746	-0.297087	-0.389467	-0.625258	-0.540717	-0.347064	-0.702751	-0.122348	-0.398774	-0.276956	-0.209761	-0.46449	-0.541612
	nuclear speckles		0.472474	0.540347	1	0.393643	0.577771	-0.337456	-0.332861	-0.511359	-0.52745	-0.300726	-0.356775	-0.60903	-0.482628	-0.339677	-0.695046	-0.121988	-0.385342	-0.265715	-0.231279	-0.46267	-0.536551	-0.509283	-0.547589	-0.504152	-0.198372		0.465467	0.540512	1	0.324246	0.584119	-0.336405	-0.316866	-0.49688	-0.518924	-0.278467	-0.372742	-0.602065	-0.489163	-0.338929	-0.687102	-0.120018	-0.38594	-0.274264	-0.208529	-0.454121	-0.539059
	cohesins		0.304648	0.328362	0.393643	1	0.450845	-0.0799556	-0.0431776	-0.239453	-0.26791	-0.157465	-0.212199	-0.351911	-0.281336	-0.219958	-0.429907	-0.0852906	-0.252242	-0.185307	-0.160131	-0.306425	-0.37779	-0.354531	-0.375945	-0.345049	-0.139321		0.321261	0.33259	0.324246	1	0.428083	-0.0756264	-0.0331639	-0.208663	-0.243435	-0.13477	-0.196013	-0.32018	-0.26434	-0.19747	-0.384779	-0.0733247	-0.230533	-0.17489	-0.134681	-0.273136	-0.33918
	histones		0.634012	0.656185	0.577771	0.450845	1	0.0240522	0.186872	-0.22786	-0.338015	-0.228461	-0.350745	-0.580014	-0.522055	-0.448059	-0.726479	-0.181674	-0.479241	-0.39782	-0.342162	-0.566491	-0.720804	-0.663694	-0.696133	-0.628858	-0.24682		0.662389	0.687547	0.584119	0.428083	1	0.0109078	0.181297	-0.221645	-0.345424	-0.21677	-0.366346	-0.579531	-0.529697	-0.434454	-0.731315	-0.16904	-0.490227	-0.411198	-0.313097	-0.568738	-0.731116
	nuclear envelope		-0.389935	-0.4045	-0.337456	-0.0799556	0.0240522	1	0.814011	0.354448	0.268794	0.26213	0.22453	0.333376	0.358564	0.143111	0.351201	-0.016834	0.0430724	-0.0392051	-0.0198848	-0.0659174	-0.113504	-0.0462682	0.0224186	0.0661173	-0.0017038		-0.389059	-0.410135	-0.336405	-0.0756264	0.0109078	1	0.791995	0.355093	0.253113	0.219785	0.237929	0.324798	0.345972	0.16305	0.353876	0.0204941	0.0282749	-0.0588101	-0.064792	-0.058457	-0.0855585
	nuclear pores		-0.386362	-0.404013	-0.332861	-0.0431776	0.186872	0.814011	1	0.678343	0.558791	0.295627	0.207072	0.391388	0.254593	0.0225535	0.292497	-0.0454562	0.0143965	-0.105555	-0.0821252	0.0197197	-0.122889	-0.0754032	-0.0436365	-0.0191031	-0.0140323		-0.370368	-0.392684	-0.316866	-0.0331639	0.181297	0.791995	1	0.700042	0.565091	0.275453	0.228228	0.386572	0.242929	0.0401599	0.27801	-0.0246335	0.00152334	-0.115406	-0.0892234	0.0248134	-0.123031
	ER [Sec61 beta)		-0.506244	-0.533929	-0.511359	-0.239453	-0.22786	0.354448	0.678343	1	0.930489	0.430834	0.402107	0.792309	0.50484	0.277346	0.603402	0.0597179	0.261288	0.0728268	0.0966163	0.432055	0.185245	0.162854	0.174757	0.144073	0.0414944		-0.488971	-0.521785	-0.49688	-0.208663	-0.221645	0.355093	0.700042	1	0.929907	0.422203	0.431735	0.780854	0.490875	0.27208	0.582213	0.0592972	0.254192	0.0715491	0.0964769	0.421393	0.1728
	ER [SERCA2)		-0.52054	-0.549658	-0.52745	-0.26791	-0.338015	0.268794	0.558791	0.930489	1	0.423702	0.423934	0.834143	0.559321	0.35167	0.64263	0.0915944	0.324266	0.134011	0.154697	0.555089	0.221686	0.181464	0.18576	0.135197	0.00969555		-0.50892	-0.543746	-0.518924	-0.243435	-0.345424	0.253113	0.565091	0.929907	1	0.414427	0.462175	0.829364	0.562115	0.35629	0.636725	0.0974259	0.331062	0.144844	0.157157	0.556857	0.227506
	peroxisomes		-0.300778	-0.314834	-0.300726	-0.157465	-0.228461	0.26213	0.295627	0.430834	0.423702	1	0.263143	0.45771	0.376424	0.252393	0.395612	0.0728751	0.201218	0.127874	0.136833	0.219867	0.132159	0.118552	0.135546	0.129197	0.0225088		-0.279666	-0.297087	-0.278467	-0.13477	-0.21677	0.219785	0.275453	0.422203	0.414427	1	0.256815	0.435214	0.317727	0.19697	0.351576	0.0478492	0.171335	0.0844598	0.0843399	0.230647	0.121703
	endosomes		-0.348642	-0.366211	-0.356775	-0.212199	-0.350745	0.22453	0.207072	0.402107	0.423934	0.263143	1	0.50669	0.473727	0.377996	0.506426	0.112802	0.251637	0.158202	0.188145	0.288998	0.218176	0.195869	0.231304	0.215745	0.0517928		-0.365685	-0.389467	-0.372742	-0.196013	-0.366346	0.237929	0.228228	0.431735	0.462175	0.256815	1	0.548262	0.496531	0.376414	0.517584	0.102532	0.259835	0.155296	0.142312	0.303134	0.235532
	mitochondria		-0.599021	-0.629622	-0.60903	-0.351911	-0.580014	0.333376	0.391388	0.792309	0.834143	0.45771	0.50669	1	0.766261	0.567908	0.794822	0.157072	0.397856	0.242524	0.258889	0.470618	0.298301	0.267105	0.312628	0.276292	0.0598734		-0.587471	-0.625258	-0.602065	-0.32018	-0.579531	0.324798	0.386572	0.780854	0.829364	0.435214	0.548262	1	0.770681	0.580301	0.789728	0.171442	0.392617	0.24021	0.222953	0.467383	0.30117
	lysosomes		-0.520353	-0.534866	-0.482628	-0.281336	-0.522055	0.358564	0.254593	0.50484	0.559321	0.376424	0.473727	0.766261	1	0.877415	0.745266	0.301557	0.486662	0.493484	0.476334	0.324057	0.265591	0.190474	0.241535	0.205822	-0.074138		-0.516762	-0.540717	-0.489163	-0.26434	-0.529697	0.345972	0.242929	0.490875	0.562115	0.317727	0.496531	0.770681	1	0.881059	0.751881	0.310203	0.486861	0.525075	0.374239	0.336011	0.288901
	Golgi		-0.330381	-0.344169	-0.339677	-0.219958	-0.448059	0.143111	0.0225535	0.277346	0.35167	0.252393	0.377996	0.567908	0.877415	1	0.62251	0.378163	0.459913	0.54994	0.532195	0.193675	0.232337	0.146294	0.201267	0.163638	-0.123222		-0.329253	-0.347064	-0.338929	-0.19747	-0.434454	0.16305	0.0401599	0.27208	0.35629	0.19697	0.376414	0.580301	0.881059	1	0.617878	0.345269	0.45466	0.59787	0.404468	0.187542	0.218228
	microtubules		-0.667763	-0.705713	-0.695046	-0.429907	-0.726479	0.351201	0.292497	0.603402	0.64263	0.395612	0.506426	0.794822	0.745266	0.62251	1	0.235807	0.540926	0.42383	0.395219	0.505935	0.658456	0.608888	0.682824	0.651048	0.218884		-0.65618	-0.702751	-0.687102	-0.384779	-0.731315	0.353876	0.27801	0.582213	0.636725	0.351576	0.517584	0.789728	0.751881	0.617878	1	0.2287	0.533437	0.432254	0.320241	0.496552	0.667871
	centrioles		-0.117269	-0.122885	-0.121988	-0.0852906	-0.181674	-0.016834	-0.0454562	0.0597179	0.0915944	0.0728751	0.112802	0.157072	0.301557	0.378163	0.235807	1	0.222703	0.300486	0.249803	0.0804589	0.177709	0.127825	0.137139	0.111652	-0.045229		-0.116	-0.122348	-0.120018	-0.0733247	-0.16904	0.0204941	-0.0246335	0.0592972	0.0974259	0.0478492	0.102532	0.171442	0.310203	0.345269	0.2287	1	0.21591	0.292904	0.188787	0.0623373	0.136464
	gap junctions		-0.375087	-0.395547	-0.385342	-0.252242	-0.479241	0.0430724	0.0143965	0.261288	0.324266	0.201218	0.251637	0.397856	0.486662	0.459913	0.540926	0.222703	1	0.583225	0.469611	0.430411	0.513959	0.404123	0.410558	0.366981	0.0162071		-0.373417	-0.398774	-0.38594	-0.230533	-0.490227	0.0282749	0.00152334	0.254192	0.331062	0.171335	0.259835	0.392617	0.486861	0.45466	0.533437	0.21591	1	0.570504	0.458435	0.472539	0.512943
	tight junctions		-0.254549	-0.267024	-0.265715	-0.185307	-0.39782	-0.0392051	-0.105555	0.0728268	0.134011	0.127874	0.158202	0.242524	0.493484	0.54994	0.42383	0.300486	0.583225	1	0.614055	0.252158	0.506731	0.353401	0.351133	0.308978	-0.0949295		-0.260275	-0.276956	-0.274264	-0.17489	-0.411198	-0.0588101	-0.115406	0.0715491	0.144844	0.0844598	0.155296	0.24021	0.525075	0.59787	0.432254	0.292904	0.570504	1	0.574854	0.253656	0.523729
	desmosomes		-0.219846	-0.230141	-0.231279	-0.160131	-0.342162	-0.0198848	-0.0821252	0.0966163	0.154697	0.136833	0.188145	0.258889	0.476334	0.532195	0.395219	0.249803	0.469611	0.614055	1	0.232052	0.368418	0.255033	0.271775	0.238456	-0.0810696		-0.196288	-0.209761	-0.208529	-0.134681	-0.313097	-0.064792	-0.0892234	0.0964769	0.157157	0.0843399	0.142312	0.222953	0.374239	0.404468	0.320241	0.188787	0.458435	0.574854	1	0.283518	0.356233
	adherens junctions		-0.443686	-0.469316	-0.46267	-0.306425	-0.566491	-0.0659174	0.0197197	0.432055	0.555089	0.219867	0.288998	0.470618	0.324057	0.193675	0.505935	0.0804589	0.430411	0.252158	0.232052	1	0.503357	0.406953	0.356096	0.262227	0.0559858		-0.433792	-0.46449	-0.454121	-0.273136	-0.568738	-0.058457	0.0248134	0.421393	0.556857	0.230647	0.303134	0.467383	0.336011	0.187542	0.496552	0.0623373	0.472539	0.253656	0.283518	1	0.479755
	plasma membrane		-0.503081	-0.534676	-0.536551	-0.37779	-0.720804	-0.113504	-0.122889	0.185245	0.221686	0.132159	0.218176	0.298301	0.265591	0.232337	0.658456	0.177709	0.513959	0.506731	0.368418	0.503357	1	0.893277	0.900842	0.866086	0.366886		-0.503792	-0.541612	-0.539059	-0.33918	-0.731116	-0.0855585	-0.123031	0.1728	0.227506	0.121703	0.235532	0.30117	0.288901	0.218228	0.667871	0.136464	0.512943	0.523729	0.356233	0.479755	1
	actin filaments		-0.477775	-0.508313	-0.509283	-0.354531	-0.663694	-0.0462682	-0.0754032	0.162854	0.181464	0.118552	0.195869	0.267105	0.190474	0.146294	0.608888	0.127825	0.404123	0.353401	0.255033	0.406953	0.893277	1	0.86731	0.839427	0.406754		-0.473289	-0.509704	-0.505729	-0.315707	-0.665149	-0.02721	-0.0775995	0.145339	0.175218	0.0960315	0.198761	0.251207	0.163217	0.0766924	0.587518	0.0680326	0.370544	0.313384	0.21963	0.386836	0.888114
	actin bundles		-0.51669	-0.549502	-0.547589	-0.375945	-0.696133	0.0224186	-0.0436365	0.174757	0.18576	0.135546	0.231304	0.312628	0.241535	0.201267	0.682824	0.137139	0.410558	0.351133	0.271775	0.356096	0.900842	0.86731	1	0.908522	0.445992		-0.502669	-0.541378	-0.535527	-0.329179	-0.688273	0.0361374	-0.0527917	0.156225	0.178378	0.113851	0.23818	0.294649	0.233961	0.162636	0.673304	0.0990376	0.399181	0.343189	0.245953	0.337954	0.907053
	actomyosin bundles		-0.477003	-0.507626	-0.504152	-0.345049	-0.628858	0.0661173	-0.0191031	0.144073	0.135197	0.129197	0.215745	0.276292	0.205822	0.163638	0.651048	0.111652	0.366981	0.308978	0.238456	0.262227	0.866086	0.839427	0.908522	1	0.44934		-0.48123	-0.51861	-0.510458	-0.311214	-0.645567	0.0882096	-0.0306735	0.132409	0.143552	0.106514	0.231982	0.281656	0.246603	0.185156	0.672454	0.10488	0.392134	0.363948	0.255699	0.25865	0.88256
	matrix adhesion		-0.185174	-0.197821	-0.198372	-0.139321	-0.24682	-0.0017038	-0.0140323	0.0414944	0.00969555	0.0225088	0.0517928	0.0598734	-0.074138	-0.123222	0.218884	-0.045229	0.0162071	-0.0949295	-0.0810696	0.0559858	0.366886	0.406754	0.445992	0.44934	1		-0.200896	-0.217113	-0.215544	-0.134404	-0.273377	0.0156893	-0.0237892	0.0299662	0.00426231	0.0145571	0.059888	0.0577827	-0.0761996	-0.138229	0.227049	-0.0500101	0.0017915	-0.10891	-0.0833459	0.0475495	0.386515
			bin = -2σ																										bin = 2σ
average location similarity heatmap Shape Mode 8	nucleoli [DFC)		1	0.986904	0.355824	0.247388	0.635942	-0.389705	-0.367281	-0.484264	-0.505323	-0.307505	-0.352099	-0.573925	-0.500184	-0.328074	-0.655149	-0.12569	-0.37004	-0.265188	-0.21316	-0.460539	-0.516848	-0.484795	-0.509825	-0.467044	-0.145831		1	0.990861	0.423457	0.222254	0.622131	-0.379819	-0.356974	-0.491802	-0.508203	-0.316941	-0.333115	-0.606984	-0.535364	-0.329928	-0.669892	-0.0761028	-0.3404	-0.237013	-0.186081	-0.442302	-0.515284
	nucleoli [GC)		0.986904	1	0.432312	0.261125	0.664013	-0.41095	-0.388716	-0.518631	-0.542325	-0.326778	-0.375632	-0.613582	-0.527421	-0.34862	-0.703531	-0.134233	-0.396687	-0.283425	-0.228263	-0.495264	-0.557481	-0.523588	-0.549982	-0.503286	-0.157754		0.990861	1	0.490682	0.238641	0.648954	-0.394182	-0.372089	-0.521497	-0.538829	-0.333503	-0.353638	-0.642651	-0.555814	-0.344184	-0.711912	-0.0803244	-0.361796	-0.250418	-0.197185	-0.470601	-0.551248
	nuclear speckles		0.355824	0.432312	1	0.237439	0.506506	-0.307708	-0.276652	-0.437255	-0.462032	-0.274041	-0.3173	-0.528896	-0.427574	-0.304004	-0.616533	-0.117555	-0.343128	-0.249645	-0.202835	-0.431604	-0.49716	-0.465052	-0.486089	-0.447272	-0.140687		0.423457	0.490682	1	0.268009	0.540999	-0.307336	-0.282862	-0.468542	-0.48805	-0.298518	-0.325679	-0.585814	-0.47321	-0.318655	-0.661457	-0.0753608	-0.340614	-0.237331	-0.188342	-0.439873	-0.525098
	cohesins		0.247388	0.261125	0.237439	1	0.340542	-0.0697636	-0.0232088	-0.16508	-0.192906	-0.12194	-0.1567	-0.259053	-0.21593	-0.164198	-0.31511	-0.0676407	-0.186348	-0.146571	-0.118809	-0.232631	-0.280046	-0.263833	-0.270613	-0.250664	-0.0779274		0.222254	0.238641	0.268009	1	0.325279	-0.0568395	-0.0234884	-0.166295	-0.189226	-0.125044	-0.144015	-0.258877	-0.210119	-0.150269	-0.29958	-0.0366984	-0.167691	-0.124178	-0.0990847	-0.216047	-0.268617
	histones		0.635942	0.664013	0.506506	0.340542	1	0.000926505	0.206682	-0.205765	-0.325334	-0.245399	-0.346686	-0.593076	-0.534047	-0.442836	-0.731914	-0.192246	-0.474773	-0.41569	-0.338243	-0.581485	-0.719429	-0.68502	-0.690274	-0.645319	-0.202232		0.622131	0.648954	0.540999	0.325279	1	0.0292863	0.226213	-0.188517	-0.306547	-0.234689	-0.326772	-0.581199	-0.505195	-0.416963	-0.692495	-0.111444	-0.437391	-0.363246	-0.290272	-0.563209	-0.718009
	nuclear envelope		-0.389705	-0.41095	-0.307708	-0.0697636	0.000926505	1	0.803622	0.347216	0.266624	0.279276	0.242851	0.320008	0.335592	0.167876	0.341054	-0.00707478	0.0309459	-0.0527813	-0.0557657	-0.0305368	-0.0611023	-0.0504051	0.0203669	0.0273825	0.000186631		-0.379819	-0.394182	-0.307336	-0.0568395	0.0292863	1	0.780341	0.37467	0.281378	0.29123	0.224198	0.310558	0.402464	0.22128	0.39048	-0.0079046	0.00160556	-0.0616085	-0.0645962	-0.0469173	-0.0988694
	nuclear pores		-0.367281	-0.388716	-0.276652	-0.0232088	0.206682	0.803622	1	0.672579	0.553308	0.291862	0.218599	0.33174	0.210024	0.026059	0.252868	-0.0449578	-0.00330675	-0.124417	-0.105551	0.0174465	-0.100556	-0.102076	-0.0615134	-0.0766631	-0.0240508		-0.356974	-0.372089	-0.282862	-0.0234884	0.226213	0.780341	1	0.713611	0.586778	0.306617	0.211816	0.372673	0.299298	0.0700872	0.313959	-0.0252569	-0.00353619	-0.10507	-0.0887878	0.0182103	-0.136604
	ER [Sec61 beta)		-0.484264	-0.518631	-0.437255	-0.16508	-0.205765	0.347216	0.672579	1	0.936168	0.432356	0.413685	0.738416	0.437233	0.22179	0.562168	0.0409484	0.232075	0.0498288	0.0662175	0.414045	0.2049	0.169283	0.179331	0.125347	0.0299791		-0.491802	-0.521497	-0.468542	-0.166295	-0.188517	0.37467	0.713611	1	0.93166	0.442485	0.40704	0.778358	0.541986	0.282721	0.618684	0.0389836	0.236584	0.0667295	0.0679567	0.402664	0.170316
	ER [SERCA2)		-0.505323	-0.542325	-0.462032	-0.192906	-0.325334	0.266624	0.553308	0.936168	1	0.426601	0.43483	0.79658	0.497782	0.296229	0.622087	0.0675564	0.292117	0.107865	0.120775	0.503021	0.255511	0.222862	0.223648	0.167685	0.0221109		-0.508203	-0.538829	-0.48805	-0.189226	-0.306547	0.281378	0.586778	0.93166	1	0.43788	0.436239	0.820215	0.611107	0.371177	0.661018	0.0658585	0.321592	0.152943	0.144414	0.546826	0.230132
	peroxisomes		-0.307505	-0.326778	-0.274041	-0.12194	-0.245399	0.279276	0.291862	0.432356	0.426601	1	0.259271	0.468649	0.382998	0.273938	0.398898	0.0720341	0.188993	0.121079	0.103255	0.21409	0.141833	0.120891	0.134711	0.132871	0.0171922		-0.316941	-0.333503	-0.298518	-0.125044	-0.234689	0.29123	0.306617	0.442485	0.43788	1	0.274892	0.47867	0.421447	0.28892	0.424552	0.0399714	0.172439	0.117149	0.093636	0.235536	0.137484
	endosomes		-0.352099	-0.375632	-0.3173	-0.1567	-0.346686	0.242851	0.218599	0.413685	0.43483	0.259271	1	0.512948	0.413095	0.282511	0.480289	0.0870634	0.219389	0.126175	0.131853	0.295295	0.232659	0.223806	0.236584	0.212458	0.050518		-0.333115	-0.353638	-0.325679	-0.144015	-0.326772	0.224198	0.211816	0.40704	0.436239	0.274892	1	0.486064	0.457394	0.335219	0.512407	0.0635265	0.216664	0.112878	0.113892	0.328678	0.242134
	mitochondria		-0.573925	-0.613582	-0.528896	-0.259053	-0.593076	0.320008	0.33174	0.738416	0.79658	0.468649	0.512948	1	0.77971	0.607341	0.795685	0.176554	0.389882	0.286808	0.265413	0.423735	0.313937	0.296399	0.317764	0.315017	0.0397306		-0.606984	-0.642651	-0.585814	-0.258877	-0.581199	0.310558	0.372673	0.778358	0.820215	0.47867	0.486064	1	0.748131	0.550816	0.804447	0.10689	0.368737	0.236721	0.202685	0.498197	0.358802
	lysosomes		-0.500184	-0.527421	-0.427574	-0.21593	-0.534047	0.335592	0.210024	0.437233	0.497782	0.382998	0.413095	0.77971	1	0.894427	0.763976	0.33467	0.456992	0.577207	0.470513	0.244447	0.306555	0.249564	0.230611	0.360298	-0.0642551		-0.535364	-0.555814	-0.47321	-0.210119	-0.505195	0.402464	0.299298	0.541986	0.611107	0.421447	0.457394	0.748131	1	0.849532	0.728711	0.169627	0.457125	0.46022	0.372445	0.439182	0.294014
	Golgi		-0.328074	-0.34862	-0.304004	-0.164198	-0.442836	0.167876	0.026059	0.22179	0.296229	0.273938	0.282511	0.607341	0.894427	1	0.651494	0.374922	0.419024	0.6283	0.500934	0.0943885	0.244297	0.181355	0.157483	0.340334	-0.0977731		-0.329928	-0.344184	-0.318655	-0.150269	-0.416963	0.22128	0.0700872	0.282721	0.371177	0.28892	0.335219	0.550816	0.849532	1	0.554155	0.198686	0.39784	0.493007	0.390639	0.27676	0.193542
	microtubules		-0.655149	-0.703531	-0.616533	-0.31511	-0.731914	0.341054	0.252868	0.562168	0.622087	0.398898	0.480289	0.795685	0.763976	0.651494	1	0.265224	0.53927	0.484308	0.398358	0.505223	0.686974	0.612505	0.6493	0.672853	0.131844		-0.669892	-0.711912	-0.661457	-0.29958	-0.692495	0.39048	0.313959	0.618684	0.661018	0.424552	0.512407	0.804447	0.728711	0.554155	1	0.115123	0.460976	0.319614	0.272724	0.553335	0.659946
	centrioles		-0.12569	-0.134233	-0.117555	-0.0676407	-0.192246	-0.00707478	-0.0449578	0.0409484	0.0675564	0.0720341	0.0870634	0.176554	0.33467	0.374922	0.265224	1	0.217644	0.346028	0.259225	0.0327314	0.206275	0.146068	0.121407	0.219618	-0.0391465		-0.0761028	-0.0803244	-0.0753608	-0.0366984	-0.111444	-0.0079046	-0.0252569	0.0389836	0.0658585	0.0399714	0.0635265	0.10689	0.169627	0.198686	0.115123	1	0.156176	0.211008	0.160188	0.0894216	0.11054
	gap junctions		-0.37004	-0.396687	-0.343128	-0.186348	-0.474773	0.0309459	-0.00330675	0.232075	0.292117	0.188993	0.219389	0.389882	0.456992	0.419024	0.53927	0.217644	1	0.577619	0.487405	0.432654	0.547402	0.456069	0.458249	0.52378	0.0109608		-0.3404	-0.361796	-0.340614	-0.167691	-0.437391	0.00160556	-0.00353619	0.236584	0.321592	0.172439	0.216664	0.368737	0.457125	0.39784	0.460976	0.156176	1	0.609463	0.463159	0.473101	0.501886
	tight junctions		-0.265188	-0.283425	-0.249645	-0.146571	-0.41569	-0.0527813	-0.124417	0.0498288	0.107865	0.121079	0.126175	0.286808	0.577207	0.6283	0.484308	0.346028	0.577619	1	0.672072	0.203089	0.553384	0.435328	0.380733	0.572886	-0.081774		-0.237013	-0.250418	-0.237331	-0.124178	-0.363246	-0.0616085	-0.10507	0.0667295	0.152943	0.117149	0.112878	0.236721	0.46022	0.493007	0.319614	0.211008	0.609463	1	0.621198	0.317558	0.474686
	desmosomes		-0.21316	-0.228263	-0.202835	-0.118809	-0.338243	-0.0557657	-0.105551	0.0662175	0.120775	0.103255	0.131853	0.265413	0.470513	0.500934	0.398358	0.259225	0.487405	0.672072	1	0.206706	0.411857	0.322485	0.301548	0.443853	-0.0670868		-0.186081	-0.197185	-0.188342	-0.0990847	-0.290272	-0.0645962	-0.0887878	0.0679567	0.144414	0.093636	0.113892	0.202685	0.372445	0.390639	0.272724	0.160188	0.463159	0.621198	1	0.2844	0.363516
	adherens junctions		-0.460539	-0.495264	-0.431604	-0.232631	-0.581485	-0.0305368	0.0174465	0.414045	0.503021	0.21409	0.295295	0.423735	0.244447	0.0943885	0.505223	0.0327314	0.432654	0.203089	0.206706	1	0.56265	0.505862	0.492439	0.359915	0.100105		-0.442302	-0.470601	-0.439873	-0.216047	-0.563209	-0.0469173	0.0182103	0.402664	0.546826	0.235536	0.328678	0.498197	0.439182	0.27676	0.553335	0.0894216	0.473101	0.317558	0.2844	1	0.521682
	plasma membrane		-0.516848	-0.557481	-0.49716	-0.280046	-0.719429	-0.0611023	-0.100556	0.2049	0.255511	0.141833	0.232659	0.313937	0.306555	0.244297	0.686974	0.206275	0.547402	0.553384	0.411857	0.56265	1	0.88969	0.887907	0.872448	0.244114		-0.515284	-0.551248	-0.525098	-0.268617	-0.718009	-0.0988694	-0.136604	0.170316	0.230132	0.137484	0.242134	0.358802	0.294014	0.193542	0.659946	0.11054	0.501886	0.474686	0.363516	0.521682	1
	actin filaments		-0.484795	-0.523588	-0.465052	-0.263833	-0.68502	-0.0504051	-0.102076	0.169283	0.222862	0.120891	0.223806	0.296399	0.249564	0.181355	0.612505	0.146068	0.456069	0.435328	0.322485	0.505862	0.88969	1	0.846247	0.796664	0.264034		-0.49337	-0.5283	-0.501846	-0.252258	-0.657051	-0.0244304	-0.0786702	0.162135	0.190344	0.124174	0.214116	0.327478	0.210002	0.111157	0.616198	0.0807088	0.404518	0.362617	0.260509	0.408954	0.891737
	actin bundles		-0.509825	-0.549982	-0.486089	-0.270613	-0.690274	0.0203669	-0.0615134	0.179331	0.223648	0.134711	0.236584	0.317764	0.230611	0.157483	0.6493	0.121407	0.458249	0.380733	0.301548	0.492439	0.887907	0.846247	1	0.841437	0.311301		-0.523029	-0.559229	-0.530526	-0.265385	-0.695648	-0.00432639	-0.0803439	0.180362	0.215682	0.150664	0.253344	0.38055	0.30967	0.231737	0.692152	0.103259	0.457094	0.421657	0.321336	0.406558	0.924078
	actomyosin bundles		-0.467044	-0.503286	-0.447272	-0.250664	-0.645319	0.0273825	-0.0766631	0.125347	0.167685	0.132871	0.212458	0.315017	0.360298	0.340334	0.672853	0.219618	0.52378	0.572886	0.443853	0.359915	0.872448	0.796664	0.841437	1	0.230951		-0.484027	-0.51706	-0.48772	-0.245306	-0.64039	0.0331897	-0.0754853	0.118052	0.136878	0.12628	0.223238	0.317413	0.277815	0.212729	0.650901	0.100749	0.418697	0.421015	0.317496	0.281292	0.902395
	matrix adhesion		-0.145831	-0.157754	-0.140687	-0.0779274	-0.202232	0.000186631	-0.0240508	0.0299791	0.0221109	0.0171922	0.050518	0.0397306	-0.0642551	-0.0977731	0.131844	-0.0391465	0.0109608	-0.081774	-0.0670868	0.100105	0.244114	0.264034	0.311301	0.230951	1		-0.187745	-0.202181	-0.192093	-0.0977536	-0.251417	-0.0192045	-0.0452883	0.0130047	-0.0194379	0.00469593	0.0537246	0.0578475	-0.0773477	-0.128267	0.220965	-0.0298693	0.0037685	-0.0912343	-0.0690383	0.0161751	0.394732
[truncated: 4 more columns]
