# Supplementary material for: Integrated intracellular organization and its variations in human iPS cells
Source: Nature. 2023 Jan 4;613(7943):345–54. doi: 10.1038/s41586-022-05563-7 (PMC9834050; doi:10.1038/s41586-022-05563-7)
Supplement: Supplementary file 12 — Source Data Fig. 4 [file 41586_2022_5563_MOESM12_ESM.xlsx]

## Sheet: Fig4c
	SM1			SM2			SM3			SM4			SM5			SM6			SM7			SM8
sigma	all cells	edge	non-edge	all cells	edge	non-edge	all cells	edge	non-edge	all cells	edge	non-edge	all cells	edge	non-edge	all cells	edge	non-edge	all cells	edge	non-edge	all cells	edge	non-edge
-2	0.0609236	0.0868007	0.0851548	0.0437126	0.0219023	0.0220133	0.0659033	0.336881	0.216366	0.0543484	0.0566301	0.0358928	0.0310891	0.172867	0.107044	0.0443747	0.0443638	0.0308827	0.0484857	0.0798541	0.0685373	0.0403209	0.0238344	0.0182115
-1.5	0.148254	0.190723	0.143443	0.137914	0.0592172	0.0564091	0.136708	0.633647	0.41239	0.12492	0.108076	0.108133	0.145096	0.232569	0.259036	0.0971318	0.0951805	0.0760544	0.110874	0.147548	0.137994	0.0904156	0.0648129	0.0420266
-1	0.254133	0.335656	0.287796	0.292547	0.156561	0.180234	0.222996	0.520262	0.560333	0.238107	0.246461	0.236711	0.316061	0.294498	0.308619	0.21068	0.178262	0.191288	0.223483	0.271585	0.25805	0.207569	0.148024	0.124212
-0.5	0.34072	0.448736	0.404827	0.397114	0.27175	0.330199	0.34128	0.234957	0.434582	0.372352	0.399601	0.407996	0.408549	0.306527	0.335032	0.389799	0.373059	0.389491	0.386671	0.444264	0.428243	0.395896	0.263433	0.348354
0	0.37605	0.439976	0.469945	0.389037	0.365038	0.401743	0.451985	0.176013	0.248266	0.444255	0.484148	0.504771	0.396024	0.286478	0.312326	0.517906	0.555757	0.583545	0.466963	0.471423	0.49908	0.512478	0.381351	0.487976
0.5	0.349151	0.306988	0.347905	0.313662	0.371933	0.364595	0.356329	0.0740892	0.0915395	0.355581	0.350548	0.370741	0.309029	0.276676	0.266914	0.390477	0.391611	0.395483	0.379403	0.325902	0.359706	0.406273	0.398495	0.432407
1	0.260526	0.140553	0.185337	0.221971	0.340296	0.310938	0.224957	0.017192	0.0263523	0.227349	0.214158	0.210359	0.209864	0.201381	0.196015	0.208812	0.208913	0.199585	0.223555	0.164572	0.163293	0.21675	0.344135	0.308662
1.5	0.151747	0.0410114	0.0582878	0.135756	0.261205	0.225636	0.135303	0.00491199	0.00739713	0.12559	0.10329	0.0885961	0.120745	0.143907	0.144115	0.0962084	0.0967937	0.0935699	0.110864	0.0664775	0.0597976	0.0920293	0.238762	0.161102
2	0.0584947	0.00955604	0.0173042	0.0682864	0.152099	0.108232	0.0645389	0.00204666	0.00277393	0.0574975	0.0370887	0.0368014	0.0635439	0.0850969	0.070899	0.0446107	0.0560597	0.0401014	0.0497004	0.0283745	0.025299	0.0382681	0.137152	0.0770488

## Sheet: Fig4f
bin	[-3, -2.5]	[-2.5, -2.0]	[-2.0, -1.5]	[-1.5, -1.0]	[-1.0, -0.5]	[-0.5, 0]	[0, 0.5]	[0.5, 1.0]	[1.0, 1.5]	[1.5, 2.0]	[2.0, 2.5]	[2.5, 3.0]
non-edge	0.00671141	0.0134228	0.100671	0.234899	0.684564	0.590604	0.228188	0.127517	0.0134228	0	0	0
edge	0	0.00636943	0.0127388	0.0764331	0.159236	0.43949	0.44586	0.388535	0.248408	0.127389	0.0700637	0.0254777

## Sheet: Fig4i
		average location similarity heatmap non-edge cells																												average location similarity heatmap edge cells
nucleoli [DFC)		1	0.984836	0.528211	0.278346	0.614493	-0.389537	-0.338866	-0.49671	-0.507386	-0.242807	-0.368617	-0.576567	-0.532381	-0.336787	-0.658837	-0.107634	-0.280258	-0.271498	-0.14458	-0.458893	-0.511319	-0.425671	-0.512648	-0.483718	-0.219885		nucleoli [DFC)		1	0.987392	0.572058	0.218973	0.652085	-0.451805	-0.438015	-0.566365	-0.520649	-0.299606	-0.39897	-0.650101	-0.575798	-0.349574	-0.708524	-0.111507	-0.290593	-0.286877	-0.112812	-0.58885
nucleoli [GC)		0.984836	1	0.615357	0.306325	0.647985	-0.406185	-0.357053	-0.528825	-0.54014	-0.255687	-0.386877	-0.613869	-0.552949	-0.353461	-0.704525	-0.114039	-0.299988	-0.288283	-0.153777	-0.488975	-0.548799	-0.457565	-0.551978	-0.519778	-0.236999		nucleoli [GC)		0.987392	1	0.639864	0.241246	0.668663	-0.469798	-0.45837	-0.596287	-0.546966	-0.311385	-0.420921	-0.682769	-0.588517	-0.359996	-0.747831	-0.113944	-0.3061	-0.29859	-0.118022	-0.619209
nuclear speckles		0.528211	0.615357	1	0.358081	0.64641	-0.335373	-0.285038	-0.522092	-0.532588	-0.246593	-0.376703	-0.614839	-0.510311	-0.353814	-0.720294	-0.118043	-0.309855	-0.300099	-0.160896	-0.497847	-0.575197	-0.479039	-0.572127	-0.541009	-0.248565		nuclear speckles		0.572058	0.639864	1	0.293112	0.630006	-0.434071	-0.427851	-0.604361	-0.552685	-0.308226	-0.431509	-0.695007	-0.557036	-0.377739	-0.773402	-0.121422	-0.317977	-0.31703	-0.129786	-0.626527
cohesins		0.278346	0.306325	0.358081	1	0.369465	-0.0966527	-0.0443553	-0.196792	-0.224275	-0.100701	-0.170834	-0.280814	-0.227477	-0.17064	-0.352289	-0.0585555	-0.15599	-0.158673	-0.0865556	-0.251035	-0.306455	-0.254198	-0.302209	-0.28771	-0.134084		cohesins		0.218973	0.241246	0.293112	1	0.32319	-0.0938408	-0.0602972	-0.192158	-0.191895	-0.109008	-0.167204	-0.271231	-0.21622	-0.159506	-0.324014	-0.0556367	-0.139632	-0.150808	-0.0632802	-0.275554
histones		0.614493	0.647985	0.64641	0.369465	1	0.0226186	0.174585	-0.283414	-0.390702	-0.188095	-0.339656	-0.567389	-0.495336	-0.413176	-0.709456	-0.153632	-0.370059	-0.403582	-0.220458	-0.58154	-0.721142	-0.572999	-0.657986	-0.628806	-0.291272		histones		0.652085	0.668663	0.630006	0.32319	1	-0.0832473	0.0119323	-0.392759	-0.434252	-0.243027	-0.388945	-0.652845	-0.550972	-0.420699	-0.741181	-0.146674	-0.365903	-0.423089	-0.176181	-0.688266
nuclear envelope		-0.389537	-0.406185	-0.335373	-0.0966527	0.0226186	1	0.772262	0.320945	0.24673	0.2046	0.337655	0.277839	0.392019	0.173956	0.352734	0.00225708	-0.0193438	-0.0338466	-0.0359824	-0.00804241	-0.111633	-0.030165	0.0234422	0.0446456	-0.0235069		nuclear envelope		-0.451805	-0.469798	-0.434071	-0.0938408	-0.0832473	1	0.838876	0.3738	0.240142	0.294377	0.312565	0.380034	0.454339	0.262309	0.472745	0.0636858	0.0527228	-0.00151806	-0.0215043	0.14218
nuclear pores		-0.338866	-0.357053	-0.285038	-0.0443553	0.174585	0.772262	1	0.588945	0.431619	0.217573	0.235082	0.314137	0.259341	0.0530039	0.2289	-0.0273039	-0.0323891	-0.0954233	-0.058363	-0.0112158	-0.167019	-0.095429	-0.0668417	-0.072484	-0.0543279		nuclear pores		-0.438015	-0.45837	-0.427851	-0.0602972	0.0119323	0.838876	1	0.586392	0.423675	0.286702	0.281793	0.412561	0.391955	0.20954	0.404351	0.0393116	0.0540112	-0.0292429	-0.0279991	0.137065
ER [Sec61 beta)		-0.49671	-0.528825	-0.522092	-0.196792	-0.283414	0.320945	0.588945	1	0.831396	0.357268	0.396654	0.780108	0.521052	0.307182	0.584464	0.0693859	0.207834	0.123091	0.0728429	0.42798	0.186431	0.167531	0.181708	0.127999	0.0414156		ER [Sec61 beta)		-0.566365	-0.596287	-0.604361	-0.192158	-0.392759	0.3738	0.586392	1	0.812889	0.393813	0.4138	0.797401	0.560923	0.354404	0.65691	0.0837222	0.251724	0.147399	0.0669901	0.513003
ER [SERCA2)		-0.507386	-0.54014	-0.532588	-0.224275	-0.390702	0.24673	0.431619	0.831396	1	0.333092	0.414071	0.78794	0.575391	0.394087	0.622025	0.111183	0.252003	0.196808	0.117447	0.516395	0.235866	0.188057	0.197495	0.149976	0.00985763		ER [SERCA2)		-0.520649	-0.546966	-0.552685	-0.191895	-0.434252	0.240142	0.423675	0.812889	1	0.348822	0.369349	0.731514	0.540572	0.383145	0.579402	0.0972391	0.255286	0.196062	0.089981	0.538945
peroxisomes		-0.242807	-0.255687	-0.246593	-0.100701	-0.188095	0.2046	0.217573	0.357268	0.333092	1	0.239492	0.356842	0.329072	0.220689	0.308493	0.0634879	0.127516	0.126442	0.0826183	0.210848	0.0920123	0.0775545	0.0772307	0.066753	-0.010299		peroxisomes		-0.299606	-0.311385	-0.308226	-0.109008	-0.243027	0.294377	0.286702	0.393813	0.348822	1	0.234482	0.40021	0.394446	0.284992	0.354617	0.0691478	0.133859	0.143683	0.0621559	0.228641
endosomes		-0.368617	-0.386877	-0.376703	-0.170834	-0.339656	0.337655	0.235082	0.396654	0.414071	0.239492	1	0.501183	0.580006	0.46726	0.539593	0.101434	0.198561	0.240575	0.12243	0.319132	0.185555	0.160299	0.176465	0.188262	0.0132646		endosomes		-0.39897	-0.420921	-0.431509	-0.167204	-0.388945	0.312565	0.281793	0.4138	0.369349	0.234482	1	0.490854	0.413465	0.305274	0.546818	0.0732468	0.184888	0.143915	0.0518464	0.373967
mitochondria		-0.576567	-0.613869	-0.614839	-0.280814	-0.567389	0.277839	0.314137	0.780108	0.78794	0.356842	0.501183	1	0.712594	0.53373	0.741484	0.152328	0.281294	0.242385	0.134662	0.496457	0.318102	0.269756	0.30618	0.268129	0.0826751		mitochondria		-0.650101	-0.682769	-0.695007	-0.271231	-0.652845	0.380034	0.412561	0.797401	0.731514	0.40021	0.490854	1	0.713945	0.540492	0.81431	0.148935	0.322886	0.268209	0.117521	0.56795
lysosomes		-0.532381	-0.552949	-0.510311	-0.227477	-0.495336	0.392019	0.259341	0.521052	0.575391	0.329072	0.580006	0.712594	1	0.859472	0.744664	0.272615	0.386499	0.55899	0.29216	0.416816	0.304824	0.212857	0.211423	0.255274	-0.0932384		lysosomes		-0.575798	-0.588517	-0.557036	-0.21622	-0.550972	0.454339	0.391955	0.560923	0.540572	0.394446	0.413465	0.713945	1	0.858402	0.675794	0.270425	0.335377	0.545456	0.21992	0.39646
Golgi		-0.336787	-0.353461	-0.353814	-0.17064	-0.413176	0.173956	0.0530039	0.307182	0.394087	0.220689	0.46726	0.53373	0.859472	1	0.610548	0.328926	0.390637	0.635951	0.32398	0.282289	0.259098	0.167838	0.142352	0.212578	-0.148498		Golgi		-0.349574	-0.359996	-0.377739	-0.159506	-0.420699	0.262309	0.20954	0.354404	0.383145	0.284992	0.305274	0.540492	0.858402	1	0.502611	0.304765	0.299355	0.570656	0.228718	0.215942
microtubules		-0.658837	-0.704525	-0.720294	-0.352289	-0.709456	0.352734	0.2289	0.584464	0.622025	0.308493	0.539593	0.741484	0.744664	0.610548	1	0.207769	0.423877	0.476191	0.259507	0.551878	0.675941	0.573883	0.671225	0.666833	0.223832		microtubules		-0.708524	-0.747831	-0.773402	-0.324014	-0.741181	0.472745	0.404351	0.65691	0.579402	0.354617	0.546818	0.81431	0.675794	0.502611	1	0.160991	0.361317	0.329008	0.140162	0.665017
centrioles		-0.107634	-0.114039	-0.118043	-0.0585555	-0.153632	0.00225708	-0.0273039	0.0693859	0.111183	0.0634879	0.101434	0.152328	0.272615	0.328926	0.207769	1	0.161687	0.251448	0.156933	0.0831377	0.143696	0.0888478	0.0822897	0.1091	-0.0480937		centrioles		-0.111507	-0.113944	-0.121422	-0.0556367	-0.146674	0.0636858	0.0393116	0.0837222	0.0972391	0.0691478	0.0732468	0.148935	0.270425	0.304765	0.160991	1	0.113286	0.240778	0.112596	0.0846751
gap junctions		-0.280258	-0.299988	-0.309855	-0.15599	-0.370059	-0.0193438	-0.0323891	0.207834	0.252003	0.127516	0.198561	0.281294	0.386499	0.390637	0.423877	0.161687	1	0.511146	0.281552	0.371444	0.428468	0.327762	0.32184	0.336982	-0.00910942		gap junctions		-0.290593	-0.3061	-0.317977	-0.139632	-0.365903	0.0527228	0.0540112	0.251724	0.255286	0.133859	0.184888	0.322886	0.335377	0.299355	0.361317	0.113286	1	0.360822	0.159869	0.331126
tight junctions		-0.271498	-0.288283	-0.300099	-0.158673	-0.403582	-0.0338466	-0.0954233	0.123091	0.196808	0.126442	0.240575	0.242385	0.55899	0.635951	0.476191	0.251448	0.511146	1	0.464298	0.333962	0.523576	0.362119	0.323835	0.414038	-0.122079		tight junctions		-0.286877	-0.29859	-0.31703	-0.150808	-0.423089	-0.00151806	-0.0292429	0.147399	0.196062	0.143683	0.143915	0.268209	0.545456	0.570656	0.329008	0.240778	0.360822	1	0.333837	0.23751
desmosomes		-0.14458	-0.153777	-0.160896	-0.0865556	-0.220458	-0.0359824	-0.058363	0.0728429	0.117447	0.0826183	0.12243	0.134662	0.29216	0.32398	0.259507	0.156933	0.281552	0.464298	1	0.193953	0.28342	0.19439	0.173747	0.226767	-0.0621933		desmosomes		-0.112812	-0.118022	-0.129786	-0.0632802	-0.176181	-0.0215043	-0.0279991	0.0669901	0.089981	0.0621559	0.0518464	0.117521	0.21992	0.228718	0.140162	0.112596	0.159869	0.333837	1	0.12397
adherens junctions		-0.458893	-0.488975	-0.497847	-0.251035	-0.58154	-0.00804241	-0.0112158	0.42798	0.516395	0.210848	0.319132	0.496457	0.416816	0.282289	0.551878	0.0831377	0.371444	0.333962	0.193953	1	0.493572	0.383131	0.367607	0.274396	0.0502064		adherens junctions		-0.58885	-0.619209	-0.626527	-0.275554	-0.688266	0.14218	0.137065	0.513003	0.538945	0.228641	0.373967	0.56795	0.39646	0.215942	0.665017	0.0846751	0.331126	0.23751	0.12397	1
plasma membrane		-0.511319	-0.548799	-0.575197	-0.306455	-0.721142	-0.111633	-0.167019	0.186431	0.235866	0.0920123	0.185555	0.318102	0.304824	0.259098	0.675941	0.143696	0.428468	0.523576	0.28342	0.493572	1	0.771074	0.892724	0.898669	0.401792		plasma membrane		-0.519477	-0.551064	-0.575441	-0.280765	-0.715983	-0.052175	-0.0740397	0.241988	0.210822	0.095071	0.300076	0.381404	0.234009	0.119193	0.654577	0.0704051	0.328926	0.380362	0.153069	0.591297
actin filaments		-0.425671	-0.457565	-0.479039	-0.254198	-0.572999	-0.030165	-0.095429	0.167531	0.188057	0.0775545	0.160299	0.269756	0.212857	0.167838	0.573883	0.0888478	0.327762	0.362119	0.19439	0.383131	0.771074	1	0.758036	0.743484	0.358334		actin filaments		-0.480109	-0.50712	-0.530872	-0.25164	-0.627271	0.0856597	0.0319237	0.232298	0.2008	0.136358	0.302228	0.396914	0.357922	0.283982	0.646229	0.116934	0.302196	0.393628	0.148588	0.445684
actin bundles		-0.512648	-0.551978	-0.572127	-0.302209	-0.657986	0.0234422	-0.0668417	0.181708	0.197495	0.0772307	0.176465	0.30618	0.211423	0.142352	0.671225	0.0822897	0.32184	0.323835	0.173747	0.367607	0.892724	0.758036	1	0.90207	0.47151		actin bundles		-0.533983	-0.564734	-0.591683	-0.284915	-0.715334	0.0400096	-0.00142425	0.249772	0.233128	0.137102	0.337282	0.433539	0.381078	0.311909	0.7093	0.123929	0.337221	0.46268	0.186588	0.499446
actomyosin bundles		-0.483718	-0.519778	-0.541009	-0.28771	-0.628806	0.0446456	-0.072484	0.127999	0.149976	0.066753	0.188262	0.268129	0.255274	0.212578	0.666833	0.1091	0.336982	0.414038	0.226767	0.274396	0.898669	0.743484	0.90207	1	0.45952		actomyosin bundles		-0.528	-0.555422	-0.576604	-0.276612	-0.705313	0.0630847	0.0142828	0.24011	0.230488	0.149912	0.32478	0.442226	0.476154	0.418607	0.695395	0.166135	0.37002	0.556652	0.218301	0.44105
matrix adhesion		-0.219885	-0.236999	-0.248565	-0.134084	-0.291272	-0.0235069	-0.0543279	0.0414156	0.00985763	-0.010299	0.0132646	0.0826751	-0.0932384	-0.148498	0.223832	-0.0480937	-0.00910942	-0.122079	-0.0621933	0.0502064	0.401792	0.358334	0.47151	0.45952	1		matrix adhesion		-0.230283	-0.246256	-0.249833	-0.116305	-0.273685	0.0490031	0.0178522	0.0827447	0.0130148	0.00669447	0.127671	0.16516	-0.0677077	-0.158006	0.315784	-0.0519989	0.0189536	-0.128574	-0.0508571	0.220293
		1
		0
		-1
[truncated: 5 more columns]

## Sheet: Fig4j
		concordance heatmap non-edge cells																												concordance heatmap edge cells
nucleoli [DFC)		0.344	0.340784	0.0651601	0.0247727	0.0905585	-0.163006	-0.0600544	-0.113827	-0.101243	-0.0243181	-0.0276881	-0.0796559	-0.0764474	-0.0445366	-0.140264	-0.00322259	-0.0203824	-0.026794	-0.00736033	-0.0626305	-0.184376	-0.058626	-0.0616025	-0.0635765	-0.0114575		nucleoli [DFC)		0.322756	0.327508	0.0667458	0.0220782	0.0918399	-0.17935	-0.0750323	-0.114222	-0.0957446	-0.0276738	-0.025087	-0.0854201	-0.0787143	-0.0430143	-0.135181	-0.0028593	-0.0183852	-0.0187209	-0.00511246	-0.0619324
nucleoli [GC)		0.340784	0.344129	0.0774433	0.0282124	0.0950484	-0.168784	-0.0628503	-0.12037	-0.106984	-0.0254814	-0.0290211	-0.0842491	-0.0792313	-0.0466754	-0.148931	-0.00341027	-0.0216424	-0.028328	-0.00778939	-0.0663006	-0.196426	-0.0625563	-0.0657981	-0.0678028	-0.0122294		nucleoli [GC)		0.327508	0.336906	0.0766171	0.0238986	0.0961171	-0.189821	-0.0800002	-0.122108	-0.102143	-0.0292479	-0.0268783	-0.0911584	-0.0820975	-0.0451805	-0.144922	-0.00301685	-0.0196726	-0.0198521	-0.00543739	-0.0662683
nuclear speckles		0.0651601	0.0774433	0.0458634	0.0139846	0.0366758	-0.0490055	-0.0180859	-0.0439489	-0.0390228	-0.0090731	-0.010543	-0.0313358	-0.0269505	-0.0174342	-0.0566486	-0.00132165	-0.00837384	-0.0110498	-0.00305298	-0.0251848	-0.0771981	-0.0245667	-0.0256331	-0.0264977	-0.00481251		nuclear speckles		0.0667458	0.0766171	0.0454263	0.0113681	0.0340368	-0.0627038	-0.0267462	-0.0453548	-0.0376716	-0.0105344	-0.010115	-0.0339768	-0.0283552	-0.0172602	-0.0550829	-0.00117206	-0.00750488	-0.00774354	-0.00217383	-0.0247372
cohesins		0.0247727	0.0282124	0.0139846	0.00460743	0.0157461	-0.00950183	-0.00139349	-0.0119002	-0.012011	-0.00273197	-0.00354921	-0.0106238	-0.00894721	-0.0062167	-0.0205756	-0.000508919	-0.00316958	-0.00439246	-0.00122684	-0.00944061	-0.0306139	-0.00969068	-0.0100566	-0.0104888	-0.00191887		cohesins		0.0220782	0.0238986	0.0113681	0.0038313	0.0140864	-0.0101645	-0.00223095	-0.0107214	-0.0100467	-0.00286001	-0.00311677	-0.0102827	-0.00849572	-0.00555849	-0.0180672	-0.000429956	-0.00254835	-0.00295127	-0.000834368	-0.00858377
histones		0.0905585	0.0950484	0.0366758	0.0157461	0.0577743	0.00671996	0.0153517	-0.0247702	-0.0311181	-0.00784242	-0.0109285	-0.0327808	-0.0298463	-0.0233282	-0.0632031	-0.00203923	-0.0114622	-0.0171843	-0.00480031	-0.0333293	-0.109466	-0.0333396	-0.0335563	-0.0355905	-0.00643186		histones		0.0918399	0.0961171	0.0340368	0.0140864	0.0537923	-0.0130673	0.00326788	-0.0317406	-0.0328143	-0.00927867	-0.0104584	-0.036024	-0.0316975	-0.0219592	-0.0597408	-0.00171993	-0.00963247	-0.0119748	-0.00338788	-0.0307772
nuclear envelope		-0.163006	-0.168784	-0.0490055	-0.00950183	0.00671996	0.484301	0.157473	0.0850147	0.0545887	0.0225118	0.0266181	0.0411732	0.0639363	0.0214354	0.0843342	-0.00100994	-0.0030329	-0.00896581	-0.00318972	-0.00431842	-0.0531522	-0.00837694	-0.000593885	-0.000578196	-0.00254573		nuclear envelope		-0.17935	-0.189821	-0.0627038	-0.0101645	-0.0130673	0.466367	0.169855	0.0864895	0.0502053	0.0310118	0.0210159	0.0550259	0.0704471	0.0330033	0.103475	0.000393758	0.00428753	-0.0039128	-0.00186864	0.0139008
nuclear pores		-0.0600544	-0.0628503	-0.0180859	-0.00139349	0.0153517	0.157473	0.0821518	0.0709666	0.0453014	0.010636	0.00809869	0.0214883	0.0177615	0.00222409	0.0233649	-0.000643055	-0.00148428	-0.00597584	-0.00175575	-0.00078889	-0.0298802	-0.00679802	-0.0045767	-0.00651002	-0.00127898		nuclear pores		-0.0750323	-0.0800002	-0.0267462	-0.00223095	0.00326788	0.169855	0.0855979	0.0659195	0.0421462	0.0136891	0.00835376	0.0275233	0.0259168	0.0103564	0.0379686	-0.000115054	0.00175894	-0.00284095	-0.00104211	0.0064191
ER [Sec61 beta)		-0.113827	-0.12037	-0.0439489	-0.0119002	-0.0247702	0.0850147	0.0709666	0.146774	0.111658	0.0234382	0.0199118	0.0717259	0.0487007	0.0281673	0.0787788	0.00153755	0.00964916	0.00663082	0.00220626	0.0385923	0.04012	0.0144164	0.0132414	0.00915892	0.00236431		ER [Sec61 beta)		-0.114222	-0.122108	-0.0453548	-0.0107214	-0.0317406	0.0864895	0.0659195	0.126473	0.0942797	0.0227535	0.0164276	0.0660357	0.0472145	0.027826	0.0750831	0.00141063	0.00982061	0.00517367	0.0015885	0.0337308
ER [SERCA2)		-0.101243	-0.106984	-0.0390228	-0.012011	-0.0311181	0.0545887	0.0453014	0.111658	0.0991901	0.0193459	0.0181661	0.0641711	0.0471693	0.0308982	0.0729849	0.00192472	0.0103213	0.00951741	0.00305865	0.0415734	0.0431305	0.0134892	0.0115403	0.00853665	0.000572549		ER [SERCA2)		-0.0957446	-0.102143	-0.0376716	-0.0100467	-0.0328143	0.0502053	0.0421462	0.0942797	0.0838974	0.0178481	0.0133393	0.054533	0.0408313	0.027186	0.0602859	0.0014573	0.00900474	0.00670258	0.00207993	0.0324971
peroxisomes		-0.0243181	-0.0254814	-0.0090731	-0.00273197	-0.00784242	0.0225118	0.010636	0.0234382	0.0193459	0.00480891	0.00490819	0.0142864	0.0130646	0.0081892	0.018271	0.000475307	0.00256145	0.00315709	0.00106699	0.00817536	0.00918328	0.00306674	0.00257155	0.00231607	0.000102387		peroxisomes		-0.0276738	-0.0292479	-0.0105344	-0.00286001	-0.00927867	0.0310118	0.0136891	0.0227535	0.0178481	0.0059453	0.00412242	0.0147549	0.0142468	0.00914857	0.0183909	0.000393322	0.00240091	0.00211496	0.000641999	0.00656393
endosomes		-0.0276881	-0.0290211	-0.010543	-0.00354921	-0.0109285	0.0266181	0.00809869	0.0199118	0.0181661	0.00490819	0.00629189	0.0147884	0.0163391	0.0110957	0.0237328	0.000448815	0.00279991	0.00363987	0.00104902	0.00937752	0.0142474	0.00475073	0.00464247	0.00487523	0.0004366		endosomes		-0.025087	-0.0268783	-0.010115	-0.00311677	-0.0104584	0.0210159	0.00835376	0.0164276	0.0133393	0.00412242	0.0038596	0.0123165	0.0105169	0.00679177	0.0192492	0.000299779	0.00236464	0.0014253	0.000413718	0.0075237
mitochondria		-0.0796559	-0.0842491	-0.0313358	-0.0106238	-0.0327808	0.0411732	0.0214883	0.0717259	0.0641711	0.0142864	0.0147884	0.0529631	0.0401508	0.0301019	0.0601039	0.00224195	0.00806945	0.00839743	0.00261964	0.0273228	0.0417518	0.0137649	0.0131863	0.0120151	0.00194933		mitochondria		-0.0854201	-0.0911584	-0.0339768	-0.0102827	-0.036024	0.0550259	0.0275233	0.0660357	0.054533	0.0147549	0.0123165	0.0502963	0.0382557	0.027338	0.0599222	0.0016806	0.00828314	0.00670293	0.00195712	0.0239472
lysosomes		-0.0764474	-0.0792313	-0.0269505	-0.00894721	-0.0298463	0.0639363	0.0177615	0.0487007	0.0471693	0.0130646	0.0163391	0.0401508	0.0533143	0.0443489	0.0629913	0.00312111	0.0107749	0.0197172	0.00537679	0.0224409	0.0425213	0.0112108	0.00955062	0.0130543	-0.00178619		lysosomes		-0.0787143	-0.0820975	-0.0283552	-0.00849572	-0.0316975	0.0704471	0.0259168	0.0472145	0.0408313	0.0142468	0.0105169	0.0382557	0.0501508	0.039889	0.0518605	0.00241138	0.00859669	0.0125483	0.00348575	0.0169118
Golgi		-0.0445366	-0.0466754	-0.0174342	-0.0062167	-0.0233282	0.0214354	0.00222409	0.0281673	0.0308982	0.0081892	0.0110957	0.0301019	0.0443489	0.0456247	0.0463098	0.0043115	0.00987885	0.0207474	0.00568846	0.0136122	0.0313232	0.0072815	0.00523815	0.00967299	-0.00279049		Golgi		-0.0430143	-0.0451805	-0.0172602	-0.00555849	-0.0219592	0.0330033	0.0103564	0.027826	0.027186	0.00914857	0.00679177	0.027338	0.039889	0.0384943	0.0334259	0.00251463	0.00714118	0.0119047	0.00323099	0.00838371
microtubules		-0.140264	-0.148931	-0.0566486	-0.0205756	-0.0632031	0.0843342	0.0233649	0.0787788	0.0729849	0.018271	0.0237328	0.0601039	0.0629913	0.0463098	0.123065	0.00335032	0.0177057	0.0264507	0.00734347	0.0435946	0.142879	0.0457069	0.0466636	0.0505152	0.00648444		microtubules		-0.135181	-0.144922	-0.0550829	-0.0180672	-0.0597408	0.103475	0.0379686	0.0750831	0.0602859	0.0183909	0.0192492	0.0599222	0.0518605	0.0334259	0.10533	0.0020806	0.0129115	0.0109169	0.00317596	0.0392606
centrioles		-0.00322259	-0.00341027	-0.00132165	-0.000508919	-0.00203923	-0.00100994	-0.000643055	0.00153755	0.00192472	0.000475307	0.000448815	0.00224195	0.00312111	0.0043115	0.00335032	0.000903071	0.00105111	0.00220359	0.00074308	0.000953865	0.00414709	0.000884636	0.000740994	0.00122219	-0.000204601		centrioles		-0.0028593	-0.00301685	-0.00117206	-0.000429956	-0.00171993	0.000393758	-0.000115054	0.00141063	0.0014573	0.000393322	0.000299779	0.0016806	0.00241138	0.00251463	0.0020806	0.00043255	0.000825563	0.00191905	0.000588367	0.00090925
gap junctions		-0.0203824	-0.0216424	-0.00837384	-0.00316958	-0.0114622	-0.0030329	-0.00148428	0.00964916	0.0103213	0.00256145	0.00279991	0.00806945	0.0107749	0.00987885	0.0177057	0.00105111	0.00522607	0.0106282	0.00298867	0.0107082	0.0314851	0.00947837	0.00774725	0.00927707	4.87781e-05		gap junctions		-0.0183852	-0.0196726	-0.00750488	-0.00254835	-0.00963247	0.00428753	0.00175894	0.00982061	0.00900474	0.00240091	0.00236464	0.00828314	0.00859669	0.00714118	0.0129115	0.000825563	0.00323194	0.00529452	0.00148031	0.00672403
tight junctions		-0.026794	-0.028328	-0.0110498	-0.00439246	-0.0171843	-0.00896581	-0.00597584	0.00663082	0.00951741	0.00315709	0.00363987	0.00839743	0.0197172	0.0207474	0.0264507	0.00220359	0.0106282	0.0257794	0.00704191	0.0129329	0.056384	0.0150754	0.0114899	0.0172014	-0.00172043		tight junctions		-0.0187209	-0.0198521	-0.00774354	-0.00295127	-0.0119748	-0.0039128	-0.00284095	0.00517367	0.00670258	0.00211496	0.0014253	0.00670293	0.0125483	0.0119047	0.0109169	0.00191905	0.00529452	0.0139066	0.00409828	0.00585613
desmosomes		-0.00736033	-0.00778939	-0.00305298	-0.00122684	-0.00480031	-0.00318972	-0.00175575	0.00220626	0.00305865	0.00106699	0.00104902	0.00261964	0.00537679	0.00568846	0.00734347	0.00074308	0.00298867	0.00704191	0.00176109	0.00408226	0.0151735	0.00408432	0.00312523	0.00469475	-0.000462333		desmosomes		-0.00511246	-0.00543739	-0.00217383	-0.000834368	-0.00338788	-0.00186864	-0.00104211	0.0015885	0.00207993	0.000641999	0.000413718	0.00195712	0.00348575	0.00323099	0.00317596	0.000588367	0.00148031	0.00409828	0.00131943	0.00201439
adherens junctions		-0.0626305	-0.0663006	-0.0251848	-0.00944061	-0.0333293	-0.00431842	-0.00078889	0.0385923	0.0415734	0.00817536	0.00937752	0.0273228	0.0224409	0.0136122	0.0435946	0.000953865	0.0107082	0.0129329	0.00408226	0.0515472	0.0663575	0.0209435	0.0168081	0.0131289	0.001733		adherens junctions		-0.0619324	-0.0662683	-0.0247372	-0.00858377	-0.0307772	0.0139008	0.0064191	0.0337308	0.0324971	0.00656393	0.0075237	0.0239472	0.0169118	0.00838371	0.0392606	0.00090925	0.00672403	0.00585613	0.00201439	0.0317349
plasma membrane		-0.184376	-0.196426	-0.0771981	-0.0306139	-0.109466	-0.0531522	-0.0298802	0.04012	0.0431305	0.00918328	0.0142474	0.0417518	0.0425213	0.0313232	0.142879	0.00414709	0.0314851	0.056384	0.0151735	0.0663575	0.359282	0.106928	0.108491	0.121439	0.0191254		plasma membrane		-0.176928	-0.190485	-0.0735432	-0.0282931	-0.10369	-0.0280514	-0.0155815	0.0458278	0.0383247	0.00868444	0.0185663	0.0485852	0.0326487	0.0134246	0.12434	0.00232002	0.0202538	0.02689	0.00744425	0.0626001
actin filaments		-0.058626	-0.0625563	-0.0245667	-0.00969068	-0.0333396	-0.00837694	-0.00679802	0.0144164	0.0134892	0.00306674	0.00475073	0.0137649	0.0112108	0.0072815	0.0457069	0.000884636	0.00947837	0.0150754	0.00408432	0.0209435	0.106928	0.0342731	0.0348121	0.037377	0.00706223		actin filaments		-0.0622216	-0.0667944	-0.0257917	-0.00964255	-0.0349387	0.0063271	-0.000356476	0.0162401	0.0134429	0.00412514	0.00671199	0.0186454	0.0166032	0.0102161	0.0458479	0.00096504	0.00707442	0.009542	0.00258319	0.0178009
actin bundles		-0.0616025	-0.0657981	-0.0256331	-0.0100566	-0.0335563	-0.000593885	-0.0045767	0.0132414	0.0115403	0.00257155	0.00464247	0.0131863	0.00955062	0.00523815	0.0466636	0.000740994	0.00774725	0.0114899	0.00312523	0.0168081	0.108491	0.0348121	0.0371233	0.0397729	0.00785811		actin bundles		-0.0600802	-0.064571	-0.0249489	-0.00948477	-0.0343475	0.000821182	-0.00198389	0.0150881	0.0133634	0.00372085	0.00653953	0.0177264	0.0150092	0.00934411	0.0437871	0.000878737	0.00671307	0.00915714	0.00253487	0.0174517
actomyosin bundles		-0.0635765	-0.0678028	-0.0264977	-0.0104888	-0.0355905	-0.000578196	-0.00651002	0.00915892	0.00853665	0.00231607	0.00487523	0.0120151	0.0130543	0.00967299	0.0505152	0.00122219	0.00927707	0.0172014	0.00469475	0.0131289	0.121439	0.037377	0.0397729	0.0456738	0.00762849		actomyosin bundles		-0.0597525	-0.0639625	-0.0246202	-0.00934585	-0.0346339	0.000802471	-0.00236577	0.0138636	0.0130205	0.00390143	0.00614913	0.0177914	0.0194889	0.0142679	0.0427285	0.00142461	0.00777073	0.0126606	0.0034356	0.0152297
matrix adhesion		-0.0114575	-0.0122294	-0.00481251	-0.00191887	-0.00643186	-0.00254573	-0.00127898	0.00236431	0.000572549	0.000102387	0.0004366	0.00194933	-0.00178619	-0.00279049	0.00648444	-0.000204601	4.87781e-05	-0.00172043	-0.000462333	0.001733	0.0191254	0.00706223	0.00785811	0.00762849	0.00302705		matrix adhesion		-0.0105166	-0.0113976	-0.00430865	-0.00161179	-0.0057617	-0.000635278	-0.00032371	0.0023208	0.000645255	4.51323e-05	0.00089862	0.00289029	-0.00103989	-0.00252317	0.00713305	-0.000175401	0.000208123	-0.00108532	-0.000285147	0.00332487
		0.2
		0
		-0.2
[truncated: 5 more columns]
