# Supplementary material for: Integrated intracellular organization and its variations in human iPS cells
Source: Nature. 2023 Jan 4;613(7943):345–54. doi: 10.1038/s41586-022-05563-7 (PMC9834050; doi:10.1038/s41586-022-05563-7)
Supplement: Supplementary file 13 — Source Data Fig. 5 [file 41586_2022_5563_MOESM13_ESM.xlsx]

## Sheet: Fig5c
		i1	i2	m1	m2				i1-m1	m1-m2	i2-m2
nucleoli [DFC)		0.387	0.435	0.278	0.047		nucleoli [DFC)		0.11	0.231	0.389
nucleoli [GC)		0.349	0.422	0.257	0		nucleoli [GC)		0.092	0.257	0.422
nuclear speckles		0.047	0.034	0.042	0.004		nuclear speckles		0.005	0.038	0.03
cohesins		0.005	0.007	0.003	0		cohesins		0.002	0.002	0.007
histones		0.068	0.071	0.101	0.105		histones		-0.033	-0.003	-0.034
nuclear envelope		0.47	0.506	0.244	0.053		nuclear envelope		0.226	0.19	0.452
nuclear pores		0.103	0.109	0.044	0		nuclear pores		0.059	0.044	0.109
ER [Sec61 beta)		0.141	0.155	0.07	0.023		ER [Sec61 beta)		0.07	0.048	0.132
ER [SERCA2)		0.096	0.103	0.065	0.027		ER [SERCA2)		0.031	0.038	0.076
peroxisomes		0.004	0.005	0.003	0.002		peroxisomes		0.001	0.001	0.002
endosomes		0.003	0.003	0.002	0.001		endosomes		0.001	0.001	0.002
mitochondria		0.059	0.065	0.055	0.032		mitochondria		0.004	0.024	0.033
lysosomes		0.063	0.076	0.049	0.014		lysosomes		0.013	0.035	0.062
Golgi		0.052	0.073	0.055	0.004		Golgi		-0.002	0.051	0.069
microtubules		0.126	0.12	0.054	0.051		microtubules		0.072	0.002	0.069
centrioles		0	0	0	0		centrioles		0	0	0
gap junctions		0.005	0.005	0.005	0.004		gap junctions		0	0	0.001
tight junctions		0.02	0.023	0.021	0.033		tight junctions		-0.001	-0.012	-0.01
desmosomes		0.002	0.003	0.002	0.004		desmosomes		0	-0.002	-0.001
adherens junctions		0.048	0.073	0.042	0.078		adherens junctions		0.006	-0.036	-0.005
plasma membrane		0.362	0.395	0.297	0.319		plasma membrane		0.065	-0.022	0.076
actin filaments		0.044	0.036	0.033	0.041		actin filaments		0.012	-0.008	-0.005
actin bundles		0.036	0.046	0.025	0.032		actin bundles		0.011	-0.007	0.014
actomyosin bundles		0.048	0.06	0.031	0.046		actomyosin bundles		0.017	-0.015	0.014
matrix adhesion		0.002	0.004	0.003	0.001		matrix adhesion		-0.001	0.002	0.003
		0.2							0.1
		0							0
		-0.2							-0.1
