# Supplementary material for: Integrated intracellular organization and its variations in human iPS cells
Source: Nature. 2023 Jan 4;613(7943):345–54. doi: 10.1038/s41586-022-05563-7 (PMC9834050; doi:10.1038/s41586-022-05563-7)
Supplement: Supplementary file 14 — Source Data Extended Data Fig. 3 [file 41586_2022_5563_MOESM14_ESM.xlsx]

## Sheet: ExtFig3d
	Explained variance
	nucleus	cell
PC1	37.2	19
PC2	19.3	13.1
PC3	9.1	11.9
PC4	7.2	7
PC5	6.8	6.7
PC6	6.5	5.5
PC7	1.2	5.1
PC8	1.1	2.8
Total	88.4	71.1
