# Supplementary material for: Integrated intracellular organization and its variations in human iPS cells
Source: Nature. 2023 Jan 4;613(7943):345–54. doi: 10.1038/s41586-022-05563-7 (PMC9834050; doi:10.1038/s41586-022-05563-7)
Supplement: Supplementary file 15 — Source Data Extended Data Fig. 4 [file 41586_2022_5563_MOESM15_ESM.xlsx]

## Sheet: ExtFig4e
structure	data_type	correlation
cohesins	raw	0.971434
cohesins	raw	0.961063
cohesins	raw	0.956858
cohesins	raw	0.972803
cohesins	raw	0.969391
cohesins	raw	0.930755
cohesins	raw	0.972995
cohesins	raw	0.952958
cohesins	raw	0.941545
cohesins	raw	0.95618
cohesins	raw	0.958637
cohesins	raw	0.978092
cohesins	raw	0.97223
cohesins	raw	0.955609
cohesins	raw	0.96581
cohesins	raw	0.971821
cohesins	raw	0.952896
cohesins	raw	0.976421
cohesins	raw	0.958093
cohesins	raw	0.970754
cohesins	raw	0.957096
cohesins	raw	0.968957
cohesins	raw	0.942458
cohesins	raw	0.972459
cohesins	raw	0.948339
cohesins	raw	0.969744
cohesins	raw	0.977231
cohesins	raw	0.975847
cohesins	raw	0.981625
cohesins	raw	0.976765
cohesins	raw	0.972115
cohesins	raw	0.97506
matrix adhesions	raw	0.552876
matrix adhesions	raw	0.41254
matrix adhesions	raw	0.423182
matrix adhesions	raw	0.452748
matrix adhesions	raw	0.380026
matrix adhesions	raw	0.564514
matrix adhesions	raw	0.333401
matrix adhesions	raw	0.4076
matrix adhesions	raw	0.41191
matrix adhesions	raw	0.609811
matrix adhesions	raw	0.461896
matrix adhesions	raw	0.504261
matrix adhesions	raw	0.390627
matrix adhesions	raw	0.522127
matrix adhesions	raw	0.494668
matrix adhesions	raw	0.477293
matrix adhesions	raw	0.650915
matrix adhesions	raw	0.353111
matrix adhesions	raw	0.58234
matrix adhesions	raw	0.516269
matrix adhesions	raw	0.348833
matrix adhesions	raw	0.484473
matrix adhesions	raw	0.567374
matrix adhesions	raw	0.50796
matrix adhesions	raw	0.335104
matrix adhesions	raw	0.70031
matrix adhesions	raw	0.496969
matrix adhesions	raw	0.478046
matrix adhesions	raw	0.357851
matrix adhesions	raw	0.47401
matrix adhesions	raw	0.623441
matrix adhesions	raw	0.566286
peroxisomes	raw	0.595821
peroxisomes	raw	0.716833
peroxisomes	raw	0.47717
peroxisomes	raw	0.707941
peroxisomes	raw	0.739766
peroxisomes	raw	0.68401
peroxisomes	raw	0.501432
peroxisomes	raw	0.551414
peroxisomes	raw	0.686589
peroxisomes	raw	0.682982
peroxisomes	raw	0.600253
peroxisomes	raw	0.621262
peroxisomes	raw	0.625248
peroxisomes	raw	0.580553
peroxisomes	raw	0.57019
peroxisomes	raw	0.521823
peroxisomes	raw	0.561553
peroxisomes	raw	0.542501
peroxisomes	raw	0.725438
peroxisomes	raw	0.624164
peroxisomes	raw	0.444966
peroxisomes	raw	0.560294
peroxisomes	raw	0.397259
peroxisomes	raw	0.615546
peroxisomes	raw	0.573088
peroxisomes	raw	0.436964
peroxisomes	raw	0.617863
peroxisomes	raw	0.567066
peroxisomes	raw	0.690405
peroxisomes	raw	0.549461
peroxisomes	raw	0.69449
peroxisomes	raw	0.533086
ER (SERCA2)	raw	0.883862
ER (SERCA2)	raw	0.883215
ER (SERCA2)	raw	0.90153
ER (SERCA2)	raw	0.836312
ER (SERCA2)	raw	0.938084
ER (SERCA2)	raw	0.883291
ER (SERCA2)	raw	0.890995
ER (SERCA2)	raw	0.864708
ER (SERCA2)	raw	0.891206
ER (SERCA2)	raw	0.844273
ER (SERCA2)	raw	0.87339
ER (SERCA2)	raw	0.87987
ER (SERCA2)	raw	0.897649
ER (SERCA2)	raw	0.86778
ER (SERCA2)	raw	0.8602
ER (SERCA2)	raw	0.883708
ER (SERCA2)	raw	0.91361
ER (SERCA2)	raw	0.869727
ER (SERCA2)	raw	0.838757
ER (SERCA2)	raw	0.875845
ER (SERCA2)	raw	0.913955
ER (SERCA2)	raw	0.893562
ER (SERCA2)	raw	0.905102
ER (SERCA2)	raw	0.885926
ER (SERCA2)	raw	0.878911
ER (SERCA2)	raw	0.914204
ER (SERCA2)	raw	0.881546
ER (SERCA2)	raw	0.919525
ER (SERCA2)	raw	0.901944
ER (SERCA2)	raw	0.882383
ER (SERCA2)	raw	0.90145
ER (SERCA2)	raw	0.897623
endosomes	raw	0.751686
endosomes	raw	0.655516
endosomes	raw	0.601665
endosomes	raw	0.61617
endosomes	raw	0.762173
endosomes	raw	0.715497
endosomes	raw	0.680638
endosomes	raw	0.650229
endosomes	raw	0.731971
endosomes	raw	0.572405
endosomes	raw	0.734357
endosomes	raw	0.636184
endosomes	raw	0.695534
endosomes	raw	0.693838
endosomes	raw	0.699082
endosomes	raw	0.602053
endosomes	raw	0.61333
endosomes	raw	0.796316
endosomes	raw	0.398839
endosomes	raw	0.695318
endosomes	raw	0.606019
endosomes	raw	0.601364
endosomes	raw	0.56504
endosomes	raw	0.781498
endosomes	raw	0.644301
endosomes	raw	0.82677
endosomes	raw	0.594656
endosomes	raw	0.743532
endosomes	raw	0.647347
endosomes	raw	0.599083
endosomes	raw	0.48098
endosomes	raw	0.778891
microtubules	raw	0.970691
microtubules	raw	0.978256
microtubules	raw	0.975875
microtubules	raw	0.964759
microtubules	raw	0.960881
microtubules	raw	0.947323
microtubules	raw	0.964019
microtubules	raw	0.939627
microtubules	raw	0.965491
microtubules	raw	0.964655
microtubules	raw	0.979236
microtubules	raw	0.973988
microtubules	raw	0.966855
microtubules	raw	0.973862
microtubules	raw	0.960654
microtubules	raw	0.970105
microtubules	raw	0.962087
microtubules	raw	0.971927
microtubules	raw	0.968213
microtubules	raw	0.968692
microtubules	raw	0.963779
microtubules	raw	0.976809
microtubules	raw	0.976111
microtubules	raw	0.966067
microtubules	raw	0.970497
microtubules	raw	0.977204
microtubules	raw	0.96846
microtubules	raw	0.971812
microtubules	raw	0.966716
microtubules	raw	0.968587
microtubules	raw	0.951139
microtubules	raw	0.967085
actin filaments	raw	0.963099
actin filaments	raw	0.948766
actin filaments	raw	0.954714
actin filaments	raw	0.955637
actin filaments	raw	0.966928
actin filaments	raw	0.952779
actin filaments	raw	0.953901
actin filaments	raw	0.972926
actin filaments	raw	0.954355
actin filaments	raw	0.965646
actin filaments	raw	0.948319
actin filaments	raw	0.940271
actin filaments	raw	0.969769
actin filaments	raw	0.967911
actin filaments	raw	0.916141
actin filaments	raw	0.958659
actin filaments	raw	0.941556
actin filaments	raw	0.96456
actin filaments	raw	0.960143
actin filaments	raw	0.955206
actin filaments	raw	0.960937
actin filaments	raw	0.971404
actin filaments	raw	0.941764
actin filaments	raw	0.954232
actin filaments	raw	0.964055
actin filaments	raw	0.952418
actin filaments	raw	0.939893
actin filaments	raw	0.946967
actin filaments	raw	0.973591
actin filaments	raw	0.962529
actin filaments	raw	0.967425
actin filaments	raw	0.955492
centrioles	raw	0.745745
centrioles	raw	0.674738
centrioles	raw	0.430423
centrioles	raw	0.578889
centrioles	raw	0.749709
centrioles	raw	0.772958
centrioles	raw	0.501557
centrioles	raw	0.665176
centrioles	raw	0.617047
centrioles	raw	0.672584
centrioles	raw	0.545219
centrioles	raw	0.742076
centrioles	raw	0.586228
centrioles	raw	0.655167
centrioles	raw	0.497958
centrioles	raw	0.615735
centrioles	raw	0.672843
centrioles	raw	0.717047
centrioles	raw	0.531245
centrioles	raw	0.86519
centrioles	raw	0.723306
centrioles	raw	0.729553
centrioles	raw	0.652485
centrioles	raw	0.554532
centrioles	raw	0.469272
centrioles	raw	0.710791
centrioles	raw	0.635831
centrioles	raw	0.569016
centrioles	raw	0.650038
centrioles	raw	0.717554
centrioles	raw	0.695621
centrioles	raw	0.434895
actomyosin bundles	raw	0.936476
actomyosin bundles	raw	0.823841
actomyosin bundles	raw	0.911028
actomyosin bundles	raw	0.857601
actomyosin bundles	raw	0.935669
actomyosin bundles	raw	0.859528
actomyosin bundles	raw	0.90599
actomyosin bundles	raw	0.926068
actomyosin bundles	raw	0.934921
actomyosin bundles	raw	0.906781
actomyosin bundles	raw	0.90861
actomyosin bundles	raw	0.91274
actomyosin bundles	raw	0.942693
actomyosin bundles	raw	0.907004
actomyosin bundles	raw	0.88051
actomyosin bundles	raw	0.862876
actomyosin bundles	raw	0.940717
actomyosin bundles	raw	0.94032
actomyosin bundles	raw	0.91375
actomyosin bundles	raw	0.951278
actomyosin bundles	raw	0.944574
actomyosin bundles	raw	0.916606
actomyosin bundles	raw	0.925744
actomyosin bundles	raw	0.909817
actomyosin bundles	raw	0.909318
actomyosin bundles	raw	0.927915
actomyosin bundles	raw	0.896901
actomyosin bundles	raw	0.936432
actomyosin bundles	raw	0.930317
actomyosin bundles	raw	0.914728
actomyosin bundles	raw	0.930587
actomyosin bundles	raw	0.906554
ER (Sec61 beta)	raw	0.934901
ER (Sec61 beta)	raw	0.927952
ER (Sec61 beta)	raw	0.948456
ER (Sec61 beta)	raw	0.933545
ER (Sec61 beta)	raw	0.945805
ER (Sec61 beta)	raw	0.958618
ER (Sec61 beta)	raw	0.928566
ER (Sec61 beta)	raw	0.891462
ER (Sec61 beta)	raw	0.915445
ER (Sec61 beta)	raw	0.94274
ER (Sec61 beta)	raw	0.939258
ER (Sec61 beta)	raw	0.937036
ER (Sec61 beta)	raw	0.94501
ER (Sec61 beta)	raw	0.938541
ER (Sec61 beta)	raw	0.935481
ER (Sec61 beta)	raw	0.91488
ER (Sec61 beta)	raw	0.928967
ER (Sec61 beta)	raw	0.93158
ER (Sec61 beta)	raw	0.939349
ER (Sec61 beta)	raw	0.932694
ER (Sec61 beta)	raw	0.933155
ER (Sec61 beta)	raw	0.937756
ER (Sec61 beta)	raw	0.930606
ER (Sec61 beta)	raw	0.93943
ER (Sec61 beta)	raw	0.943256
ER (Sec61 beta)	raw	0.934005
ER (Sec61 beta)	raw	0.949023
ER (Sec61 beta)	raw	0.93668
ER (Sec61 beta)	raw	0.952501
ER (Sec61 beta)	raw	0.944345
ER (Sec61 beta)	raw	0.944174
ER (Sec61 beta)	raw	0.930546
desmosomes	raw	0.773946
desmosomes	raw	0.435179
desmosomes	raw	0.472551
desmosomes	raw	0.618089
desmosomes	raw	0.679562
desmosomes	raw	0.660304
desmosomes	raw	0.578814
desmosomes	raw	0.521157
desmosomes	raw	0.576122
desmosomes	raw	0.606802
desmosomes	raw	0.568221
desmosomes	raw	0.802073
desmosomes	raw	0.776797
desmosomes	raw	0.790954
desmosomes	raw	0.591387
desmosomes	raw	0.791488
desmosomes	raw	0.809669
desmosomes	raw	0.465808
desmosomes	raw	0.788453
desmosomes	raw	0.840067
desmosomes	raw	0.677465
desmosomes	raw	0.76205
desmosomes	raw	0.710566
desmosomes	raw	0.602054
desmosomes	raw	0.675758
desmosomes	raw	0.760376
desmosomes	raw	0.466662
desmosomes	raw	0.804318
desmosomes	raw	0.39553
desmosomes	raw	0.253751
desmosomes	raw	0.651344
desmosomes	raw	0.805824
gap junctions	raw	0.773029
gap junctions	raw	0.806571
gap junctions	raw	0.832578
gap junctions	raw	0.771104
gap junctions	raw	0.829311
gap junctions	raw	0.827227
gap junctions	raw	0.8607
gap junctions	raw	0.797387
gap junctions	raw	0.752873
gap junctions	raw	0.866016
gap junctions	raw	0.8626
gap junctions	raw	0.708497
gap junctions	raw	0.796426
gap junctions	raw	0.878622
gap junctions	raw	0.849528
gap junctions	raw	0.78295
gap junctions	raw	0.859097
gap junctions	raw	0.818532
gap junctions	raw	0.809396
gap junctions	raw	0.89419
gap junctions	raw	0.837955
gap junctions	raw	0.777491
gap junctions	raw	0.783813
gap junctions	raw	0.770426
gap junctions	raw	0.915158
gap junctions	raw	0.729043
gap junctions	raw	0.707507
gap junctions	raw	0.607557
gap junctions	raw	0.782787
gap junctions	raw	0.801399
gap junctions	raw	0.681783
gap junctions	raw	0.720786
actin bundles	raw	0.915771
actin bundles	raw	0.929944
actin bundles	raw	0.867991
actin bundles	raw	0.919686
actin bundles	raw	0.920726
actin bundles	raw	0.88001
actin bundles	raw	0.908095
actin bundles	raw	0.950034
actin bundles	raw	0.918983
actin bundles	raw	0.862272
actin bundles	raw	0.898094
actin bundles	raw	0.917995
actin bundles	raw	0.926947
actin bundles	raw	0.913465
actin bundles	raw	0.914259
actin bundles	raw	0.8907
actin bundles	raw	0.923161
actin bundles	raw	0.915014
actin bundles	raw	0.924278
actin bundles	raw	0.880801
actin bundles	raw	0.941082
actin bundles	raw	0.857744
actin bundles	raw	0.866729
actin bundles	raw	0.896185
actin bundles	raw	0.897311
actin bundles	raw	0.924591
actin bundles	raw	0.905426
actin bundles	raw	0.883364
actin bundles	raw	0.83638
actin bundles	raw	0.905294
actin bundles	raw	0.89399
actin bundles	raw	0.905801
nuclear pores	raw	0.895333
nuclear pores	raw	0.917195
nuclear pores	raw	0.890107
nuclear pores	raw	0.882294
nuclear pores	raw	0.830895
nuclear pores	raw	0.781808
nuclear pores	raw	0.90115
nuclear pores	raw	0.871818
nuclear pores	raw	0.914355
nuclear pores	raw	0.851254
nuclear pores	raw	0.912953
nuclear pores	raw	0.913439
nuclear pores	raw	0.869176
nuclear pores	raw	0.898842
nuclear pores	raw	0.885486
nuclear pores	raw	0.849492
nuclear pores	raw	0.904632
nuclear pores	raw	0.875436
nuclear pores	raw	0.90346
nuclear pores	raw	0.837908
nuclear pores	raw	0.825435
nuclear pores	raw	0.874641
nuclear pores	raw	0.860968
nuclear pores	raw	0.896424
nuclear pores	raw	0.899169
nuclear pores	raw	0.907067
nuclear pores	raw	0.875619
nuclear pores	raw	0.826296
nuclear pores	raw	0.910942
nuclear pores	raw	0.872322
nuclear pores	raw	0.88115
nuclear pores	raw	0.91185
histones	raw	0.984608
histones	raw	0.989216
histones	raw	0.99271
histones	raw	0.978483
histones	raw	0.988118
histones	raw	0.986254
histones	raw	0.991597
histones	raw	0.987613
histones	raw	0.989072
histones	raw	0.983097
histones	raw	0.985519
histones	raw	0.981333
histones	raw	0.981469
histones	raw	0.983625
histones	raw	0.984649
histones	raw	0.984934
histones	raw	0.984155
histones	raw	0.986294
histones	raw	0.983796
histones	raw	0.978766
histones	raw	0.986611
histones	raw	0.986841
histones	raw	0.987772
histones	raw	0.984633
histones	raw	0.98813
histones	raw	0.981503
histones	raw	0.990466
histones	raw	0.98752
histones	raw	0.984867
histones	raw	0.986494
histones	raw	0.992903
histones	raw	0.988339
adherens junctions	raw	0.887876
adherens junctions	raw	0.909987
adherens junctions	raw	0.827212
adherens junctions	raw	0.837558
adherens junctions	raw	0.883312
adherens junctions	raw	0.868943
adherens junctions	raw	0.892799
adherens junctions	raw	0.855833
adherens junctions	raw	0.929856
adherens junctions	raw	0.888257
adherens junctions	raw	0.827074
adherens junctions	raw	0.905372
adherens junctions	raw	0.879079
adherens junctions	raw	0.908587
adherens junctions	raw	0.921139
adherens junctions	raw	0.881311
adherens junctions	raw	0.818673
adherens junctions	raw	0.873071
adherens junctions	raw	0.868225
adherens junctions	raw	0.795246
adherens junctions	raw	0.835517
adherens junctions	raw	0.841812
adherens junctions	raw	0.903876
adherens junctions	raw	0.85082
adherens junctions	raw	0.886624
adherens junctions	raw	0.812567
adherens junctions	raw	0.907377
adherens junctions	raw	0.876891
adherens junctions	raw	0.913564
adherens junctions	raw	0.909202
adherens junctions	raw	0.881711
adherens junctions	raw	0.904802
lysosomes	raw	0.948333
lysosomes	raw	0.895048
lysosomes	raw	0.883334
lysosomes	raw	0.9192
lysosomes	raw	0.922517
lysosomes	raw	0.937214
lysosomes	raw	0.938573
lysosomes	raw	0.857195
lysosomes	raw	0.914622
lysosomes	raw	0.933983
lysosomes	raw	0.932972
lysosomes	raw	0.93427
lysosomes	raw	0.915454
lysosomes	raw	0.89751
lysosomes	raw	0.904197
lysosomes	raw	0.949013
lysosomes	raw	0.865333
lysosomes	raw	0.931488
lysosomes	raw	0.892728
lysosomes	raw	0.880114
lysosomes	raw	0.914141
lysosomes	raw	0.960943
lysosomes	raw	0.921385
lysosomes	raw	0.925867
lysosomes	raw	0.948491
lysosomes	raw	0.936807
lysosomes	raw	0.944526
lysosomes	raw	0.921504
lysosomes	raw	0.884653
lysosomes	raw	0.904103
lysosomes	raw	0.893364
lysosomes	raw	0.892496
tight junctions	raw	0.877527
tight junctions	raw	0.842509
tight junctions	raw	0.884169
tight junctions	raw	0.846602
tight junctions	raw	0.799306
tight junctions	raw	0.932512
tight junctions	raw	0.854669
tight junctions	raw	0.849676
tight junctions	raw	0.896464
tight junctions	raw	0.927274
tight junctions	raw	0.739753
tight junctions	raw	0.85645
tight junctions	raw	0.796753
tight junctions	raw	0.865792
tight junctions	raw	0.883393
tight junctions	raw	0.904979
tight junctions	raw	0.884893
tight junctions	raw	0.648418
tight junctions	raw	0.932759
tight junctions	raw	0.911854
tight junctions	raw	0.842817
tight junctions	raw	0.920334
tight junctions	raw	0.85508
tight junctions	raw	0.915118
tight junctions	raw	0.701434
tight junctions	raw	0.739325
tight junctions	raw	0.910452
tight junctions	raw	0.877557
tight junctions	raw	0.906567
tight junctions	raw	0.874079
tight junctions	raw	0.851382
tight junctions	raw	0.889401
plasma membrane	raw	0.948748
plasma membrane	raw	0.945539
plasma membrane	raw	0.93684
plasma membrane	raw	0.948611
plasma membrane	raw	0.947428
plasma membrane	raw	0.926347
plasma membrane	raw	0.909857
plasma membrane	raw	0.951971
plasma membrane	raw	0.947586
plasma membrane	raw	0.943165
plasma membrane	raw	0.950422
plasma membrane	raw	0.962585
plasma membrane	raw	0.920691
plasma membrane	raw	0.919363
plasma membrane	raw	0.952962
plasma membrane	raw	0.939883
plasma membrane	raw	0.934857
plasma membrane	raw	0.953212
plasma membrane	raw	0.946217
plasma membrane	raw	0.959685
plasma membrane	raw	0.955177
plasma membrane	raw	0.955304
plasma membrane	raw	0.949314
plasma membrane	raw	0.93509
plasma membrane	raw	0.929638
plasma membrane	raw	0.909473
plasma membrane	raw	0.948113
plasma membrane	raw	0.964504
plasma membrane	raw	0.963842
plasma membrane	raw	0.955443
plasma membrane	raw	0.92784
plasma membrane	raw	0.941796
nuclear speckles	raw	0.962546
nuclear speckles	raw	0.964051
nuclear speckles	raw	0.967646
nuclear speckles	raw	0.959088
nuclear speckles	raw	0.95334
nuclear speckles	raw	0.958689
nuclear speckles	raw	0.961252
nuclear speckles	raw	0.961004
nuclear speckles	raw	0.959569
nuclear speckles	raw	0.953046
nuclear speckles	raw	0.963854
nuclear speckles	raw	0.962971
nuclear speckles	raw	0.960802
nuclear speckles	raw	0.950641
nuclear speckles	raw	0.947521
nuclear speckles	raw	0.969849
nuclear speckles	raw	0.941054
nuclear speckles	raw	0.952128
nuclear speckles	raw	0.958819
nuclear speckles	raw	0.950788
nuclear speckles	raw	0.957638
nuclear speckles	raw	0.947097
nuclear speckles	raw	0.95082
nuclear speckles	raw	0.965523
nuclear speckles	raw	0.94413
nuclear speckles	raw	0.962728
nuclear speckles	raw	0.953722
nuclear speckles	raw	0.922559
nuclear speckles	raw	0.963951
nuclear speckles	raw	0.960116
nuclear speckles	raw	0.957797
nuclear speckles	raw	0.963191
mitochondria	raw	0.956766
mitochondria	raw	0.939928
mitochondria	raw	0.919669
mitochondria	raw	0.935708
mitochondria	raw	0.939861
mitochondria	raw	0.908195
mitochondria	raw	0.942034
mitochondria	raw	0.955846
mitochondria	raw	0.930723
mitochondria	raw	0.938515
mitochondria	raw	0.917574
mitochondria	raw	0.929686
mitochondria	raw	0.923751
mitochondria	raw	0.925384
mitochondria	raw	0.928322
mitochondria	raw	0.924376
mitochondria	raw	0.925417
mitochondria	raw	0.901452
mitochondria	raw	0.937709
mitochondria	raw	0.949281
mitochondria	raw	0.913424
mitochondria	raw	0.961433
mitochondria	raw	0.967354
mitochondria	raw	0.926831
mitochondria	raw	0.937173
mitochondria	raw	0.952204
mitochondria	raw	0.949808
mitochondria	raw	0.948602
mitochondria	raw	0.935551
mitochondria	raw	0.900543
mitochondria	raw	0.931078
mitochondria	raw	0.937284
nuclear envelope	raw	0.9549
nuclear envelope	raw	0.959168
nuclear envelope	raw	0.95879
nuclear envelope	raw	0.944438
nuclear envelope	raw	0.960907
nuclear envelope	raw	0.945501
nuclear envelope	raw	0.957954
nuclear envelope	raw	0.951815
nuclear envelope	raw	0.945256
nuclear envelope	raw	0.941112
nuclear envelope	raw	0.948237
nuclear envelope	raw	0.953202
nuclear envelope	raw	0.938574
nuclear envelope	raw	0.944883
nuclear envelope	raw	0.948721
nuclear envelope	raw	0.941982
nuclear envelope	raw	0.943809
nuclear envelope	raw	0.949358
nuclear envelope	raw	0.944428
nuclear envelope	raw	0.94223
nuclear envelope	raw	0.951129
nuclear envelope	raw	0.951824
nuclear envelope	raw	0.949885
nuclear envelope	raw	0.947333
nuclear envelope	raw	0.947401
nuclear envelope	raw	0.94294
nuclear envelope	raw	0.947717
nuclear envelope	raw	0.953858
nuclear envelope	raw	0.954154
nuclear envelope	raw	0.956937
nuclear envelope	raw	0.94909
nuclear envelope	raw	0.947676
Golgi	raw	0.781451
Golgi	raw	0.825793
Golgi	raw	0.904933
Golgi	raw	0.835269
Golgi	raw	0.836
Golgi	raw	0.745206
Golgi	raw	0.838068
Golgi	raw	0.853651
Golgi	raw	0.74131
Golgi	raw	0.864749
Golgi	raw	0.794348
Golgi	raw	0.543296
Golgi	raw	0.827843
Golgi	raw	0.692826
Golgi	raw	0.842851
Golgi	raw	0.768356
Golgi	raw	0.819998
Golgi	raw	0.852284
Golgi	raw	0.864942
Golgi	raw	0.751051
Golgi	raw	0.593781
Golgi	raw	0.775977
Golgi	raw	0.879593
Golgi	raw	0.886602
Golgi	raw	0.603301
Golgi	raw	0.803328
Golgi	raw	0.832059
Golgi	raw	0.774498
Golgi	raw	0.782869
Golgi	raw	0.794993
Golgi	raw	0.858929
Golgi	raw	0.872676
nucleoli (GC)	raw	0.990876
nucleoli (GC)	raw	0.993199
nucleoli (GC)	raw	0.994063
nucleoli (GC)	raw	0.992086
nucleoli (GC)	raw	0.990644
nucleoli (GC)	raw	0.992044
nucleoli (GC)	raw	0.991024
nucleoli (GC)	raw	0.990424
nucleoli (GC)	raw	0.985445
nucleoli (GC)	raw	0.993152
nucleoli (GC)	raw	0.992451
nucleoli (GC)	raw	0.994675
nucleoli (GC)	raw	0.988011
nucleoli (GC)	raw	0.993072
nucleoli (GC)	raw	0.993151
nucleoli (GC)	raw	0.988823
nucleoli (GC)	raw	0.994382
nucleoli (GC)	raw	0.994296
nucleoli (GC)	raw	0.976715
nucleoli (GC)	raw	0.991858
nucleoli (GC)	raw	0.992714
nucleoli (GC)	raw	0.991025
nucleoli (GC)	raw	0.988625
nucleoli (GC)	raw	0.993788
nucleoli (GC)	raw	0.993432
nucleoli (GC)	raw	0.990325
nucleoli (GC)	raw	0.993462
nucleoli (GC)	raw	0.995104
nucleoli (GC)	raw	0.9582
nucleoli (GC)	raw	0.989795
nucleoli (GC)	raw	0.990668
nucleoli (GC)	raw	0.992589
nucleoli (DFC)	raw	0.985866
nucleoli (DFC)	raw	0.982001
nucleoli (DFC)	raw	0.987205
nucleoli (DFC)	raw	0.986084
nucleoli (DFC)	raw	0.98544
nucleoli (DFC)	raw	0.985989
nucleoli (DFC)	raw	0.984573
nucleoli (DFC)	raw	0.987666
nucleoli (DFC)	raw	0.986066
nucleoli (DFC)	raw	0.987778
nucleoli (DFC)	raw	0.983782
nucleoli (DFC)	raw	0.991009
nucleoli (DFC)	raw	0.989322
nucleoli (DFC)	raw	0.986834
nucleoli (DFC)	raw	0.98115
nucleoli (DFC)	raw	0.986511
nucleoli (DFC)	raw	0.989222
nucleoli (DFC)	raw	0.983137
nucleoli (DFC)	raw	0.987179
nucleoli (DFC)	raw	0.986563
nucleoli (DFC)	raw	0.988178
nucleoli (DFC)	raw	0.990223
nucleoli (DFC)	raw	0.986983
nucleoli (DFC)	raw	0.985025
nucleoli (DFC)	raw	0.979245
nucleoli (DFC)	raw	0.98665
nucleoli (DFC)	raw	0.987061
nucleoli (DFC)	raw	0.979358
nucleoli (DFC)	raw	0.991885
nucleoli (DFC)	raw	0.986075
nucleoli (DFC)	raw	0.979487
nucleoli (DFC)	raw	0.988112
cohesins	seg	0.360528
cohesins	seg	0.381086
cohesins	seg	0.359608
cohesins	seg	0.304537
cohesins	seg	0.34
cohesins	seg	0.406395
cohesins	seg	0.363059
cohesins	seg	0.374676
cohesins	seg	0.347105
cohesins	seg	0.353988
cohesins	seg	0.360828
cohesins	seg	0.363307
cohesins	seg	0.369936
cohesins	seg	0.300965
cohesins	seg	0.355584
cohesins	seg	0.341466
cohesins	seg	0.364491
cohesins	seg	0.346093
cohesins	seg	0.326955
cohesins	seg	0.375885
cohesins	seg	0.396487
cohesins	seg	0.404017
cohesins	seg	0.334276
cohesins	seg	0.3888
cohesins	seg	0.373115
cohesins	seg	0.371953
cohesins	seg	0.377588
cohesins	seg	0.367086
cohesins	seg	0.359482
cohesins	seg	0.349814
cohesins	seg	0.363322
cohesins	seg	0.375152
matrix adhesions	seg	0.435196
matrix adhesions	seg	0.623533
matrix adhesions	seg	0.441089
matrix adhesions	seg	0.366508
matrix adhesions	seg
matrix adhesions	seg	0.417921
matrix adhesions	seg	0.281784
matrix adhesions	seg	0.376288
matrix adhesions	seg	0.50537
matrix adhesions	seg	0.576057
matrix adhesions	seg	0.49284
matrix adhesions	seg	0.417083
matrix adhesions	seg	0.504563
matrix adhesions	seg	0.453398
matrix adhesions	seg	0.446862
matrix adhesions	seg	0.588542
matrix adhesions	seg	0.48042
matrix adhesions	seg	0.440084
matrix adhesions	seg	0.520329
matrix adhesions	seg	0.554091
matrix adhesions	seg	0.583709
matrix adhesions	seg	0.405624
matrix adhesions	seg	0.422562
matrix adhesions	seg	0.170749
matrix adhesions	seg	0.393135
matrix adhesions	seg	0.538199
matrix adhesions	seg	0.444632
matrix adhesions	seg	0.433326
matrix adhesions	seg	0.37233
matrix adhesions	seg	0.54475
matrix adhesions	seg	0.358973
matrix adhesions	seg	0.59317
peroxisomes	seg	0.400432
peroxisomes	seg	0.572709
peroxisomes	seg	0.408366
peroxisomes	seg	0.577355
peroxisomes	seg	0.568418
peroxisomes	seg	0.561827
peroxisomes	seg	0.510225
peroxisomes	seg	0.482579
peroxisomes	seg	0.560042
peroxisomes	seg	0.499086
peroxisomes	seg	0.412359
peroxisomes	seg	0.491602
peroxisomes	seg	0.492518
peroxisomes	seg	0.49342
peroxisomes	seg	0.557311
peroxisomes	seg	0.460517
peroxisomes	seg	0.515119
peroxisomes	seg	0.457341
peroxisomes	seg	0.557983
peroxisomes	seg	0.51277
peroxisomes	seg	0.410358
peroxisomes	seg	0.432239
peroxisomes	seg	0.383745
peroxisomes	seg	0.468925
peroxisomes	seg	0.51249
peroxisomes	seg	0.407964
peroxisomes	seg	0.49707
peroxisomes	seg	0.433143
peroxisomes	seg	0.545184
peroxisomes	seg	0.475542
peroxisomes	seg	0.549682
peroxisomes	seg	0.522391
ER (SERCA2)	seg	0.517001
ER (SERCA2)	seg	0.58407
ER (SERCA2)	seg	0.577404
ER (SERCA2)	seg	0.599527
ER (SERCA2)	seg	0.584173
ER (SERCA2)	seg	0.508997
ER (SERCA2)	seg	0.508596
ER (SERCA2)	seg	0.491419
ER (SERCA2)	seg	0.572885
ER (SERCA2)	seg	0.503834
ER (SERCA2)	seg	0.515276
ER (SERCA2)	seg	0.566665
ER (SERCA2)	seg	0.509127
ER (SERCA2)	seg	0.560825
ER (SERCA2)	seg	0.551664
ER (SERCA2)	seg	0.535212
ER (SERCA2)	seg	0.527089
ER (SERCA2)	seg	0.530919
ER (SERCA2)	seg	0.498078
ER (SERCA2)	seg	0.520649
ER (SERCA2)	seg	0.533178
ER (SERCA2)	seg	0.516612
ER (SERCA2)	seg	0.572964
ER (SERCA2)	seg	0.557653
ER (SERCA2)	seg	0.508222
ER (SERCA2)	seg	0.550404
ER (SERCA2)	seg	0.513385
ER (SERCA2)	seg	0.567452
ER (SERCA2)	seg	0.519968
ER (SERCA2)	seg	0.532501
ER (SERCA2)	seg	0.542754
ER (SERCA2)	seg	0.526011
endosomes	seg	0.596788
endosomes	seg	0.617877
endosomes	seg	0.547299
endosomes	seg	0.42934
endosomes	seg	0.64176
endosomes	seg	0.558464
endosomes	seg	0.576385
endosomes	seg	0.545544
endosomes	seg	0.604133
endosomes	seg	0.49651
endosomes	seg	0.617407
endosomes	seg	0.524204
endosomes	seg	0.485942
endosomes	seg	0.512574
endosomes	seg	0.518587
endosomes	seg	0.558075
endosomes	seg	0.522431
endosomes	seg	0.546864
endosomes	seg	0.508505
endosomes	seg	0.515616
endosomes	seg	0.469451
endosomes	seg	0.535565
endosomes	seg	0.509428
endosomes	seg	0.590414
endosomes	seg	0.489352
endosomes	seg	0.651138
endosomes	seg	0.425708
endosomes	seg	0.583524
endosomes	seg	0.566637
endosomes	seg	0.485269
endosomes	seg	0.446866
endosomes	seg	0.602977
microtubules	seg	0.546067
microtubules	seg	0.5477
microtubules	seg	0.51204
microtubules	seg	0.603316
microtubules	seg	0.53019
microtubules	seg	0.534496
microtubules	seg	0.570802
microtubules	seg	0.522493
microtubules	seg	0.511247
microtubules	seg	0.56746
microtubules	seg	0.55887
microtubules	seg	0.547442
microtubules	seg	0.588904
microtubules	seg	0.555132
microtubules	seg	0.546746
microtubules	seg	0.580107
microtubules	seg	0.489907
microtubules	seg	0.592848
microtubules	seg	0.578856
microtubules	seg	0.557022
microtubules	seg	0.560572
microtubules	seg	0.533968
microtubules	seg	0.533359
microtubules	seg	0.516286
microtubules	seg	0.593778
microtubules	seg	0.522543
microtubules	seg	0.549082
microtubules	seg	0.554907
microtubules	seg	0.552648
microtubules	seg	0.517325
microtubules	seg	0.518263
microtubules	seg	0.551187
actin filaments	seg	0.653956
actin filaments	seg	0.558183
actin filaments	seg	0.458709
actin filaments	seg	0.481397
actin filaments	seg	0.559649
actin filaments	seg	0.476138
actin filaments	seg	0.558747
actin filaments	seg	0.650963
actin filaments	seg	0.623057
actin filaments	seg	0.536935
actin filaments	seg	0.588722
actin filaments	seg	0.606202
actin filaments	seg	0.542107
actin filaments	seg	0.534303
actin filaments	seg	0.475151
actin filaments	seg	0.497091
actin filaments	seg	0.515497
actin filaments	seg	0.628067
actin filaments	seg	0.574306
actin filaments	seg	0.577393
actin filaments	seg	0.588197
actin filaments	seg	0.618591
actin filaments	seg	0.428524
actin filaments	seg	0.544525
actin filaments	seg	0.577462
actin filaments	seg	0.56892
actin filaments	seg	0.393076
actin filaments	seg	0.496884
actin filaments	seg	0.562102
actin filaments	seg	0.618531
actin filaments	seg	0.556602
actin filaments	seg	0.611379
centrioles	seg	0.617789
centrioles	seg	0.40341
centrioles	seg
centrioles	seg	0.459517
centrioles	seg	0.658421
centrioles	seg	0.710121
centrioles	seg	0.558143
centrioles	seg	0.610027
centrioles	seg	0.527822
centrioles	seg	0.501616
centrioles	seg	0.375447
centrioles	seg	0.613236
centrioles	seg	0.422115
centrioles	seg	0.630376
centrioles	seg	0.510686
centrioles	seg	0.621519
centrioles	seg	0.603372
centrioles	seg	0.625518
centrioles	seg	0.688317
centrioles	seg	0.641066
centrioles	seg	0.693548
centrioles	seg	0.628969
centrioles	seg	0.686608
centrioles	seg	0.537165
centrioles	seg	0.386118
centrioles	seg	0.64045
centrioles	seg	0.589877
centrioles	seg	0.586374
centrioles	seg	0.56907
centrioles	seg	0.620231
centrioles	seg	0.598268
centrioles	seg	0.177462
actomyosin bundles	seg	0.592705
actomyosin bundles	seg	0.493733
actomyosin bundles	seg	0.573138
actomyosin bundles	seg	0.587216
actomyosin bundles	seg	0.606083
actomyosin bundles	seg	0.570262
actomyosin bundles	seg	0.506475
actomyosin bundles	seg	0.561309
actomyosin bundles	seg	0.578405
actomyosin bundles	seg	0.545065
actomyosin bundles	seg	0.543104
actomyosin bundles	seg	0.50043
actomyosin bundles	seg	0.642489
actomyosin bundles	seg	0.599403
actomyosin bundles	seg	0.499469
actomyosin bundles	seg	0.522616
actomyosin bundles	seg	0.586796
actomyosin bundles	seg	0.553484
actomyosin bundles	seg	0.553833
actomyosin bundles	seg	0.605304
actomyosin bundles	seg	0.611901
actomyosin bundles	seg	0.571285
actomyosin bundles	seg	0.631185
actomyosin bundles	seg	0.57634
actomyosin bundles	seg	0.571005
actomyosin bundles	seg	0.541605
actomyosin bundles	seg	0.573903
actomyosin bundles	seg	0.6098
actomyosin bundles	seg	0.652376
actomyosin bundles	seg	0.629795
actomyosin bundles	seg	0.578896
actomyosin bundles	seg	0.533817
ER (Sec61 beta)	seg	0.576322
ER (Sec61 beta)	seg	0.55931
ER (Sec61 beta)	seg	0.583786
ER (Sec61 beta)	seg	0.586977
ER (Sec61 beta)	seg	0.576004
ER (Sec61 beta)	seg	0.584548
ER (Sec61 beta)	seg	0.537463
ER (Sec61 beta)	seg	0.513037
ER (Sec61 beta)	seg	0.552246
ER (Sec61 beta)	seg	0.563053
ER (Sec61 beta)	seg	0.559373
ER (Sec61 beta)	seg	0.572715
ER (Sec61 beta)	seg	0.614066
ER (Sec61 beta)	seg	0.539057
ER (Sec61 beta)	seg	0.568609
ER (Sec61 beta)	seg	0.552445
ER (Sec61 beta)	seg	0.566219
ER (Sec61 beta)	seg	0.594746
ER (Sec61 beta)	seg	0.591247
ER (Sec61 beta)	seg	0.600883
ER (Sec61 beta)	seg	0.583851
ER (Sec61 beta)	seg	0.571101
ER (Sec61 beta)	seg	0.542393
ER (Sec61 beta)	seg	0.570654
ER (Sec61 beta)	seg	0.619265
ER (Sec61 beta)	seg	0.550186
ER (Sec61 beta)	seg	0.61666
ER (Sec61 beta)	seg	0.566063
ER (Sec61 beta)	seg	0.547274
ER (Sec61 beta)	seg	0.582614
ER (Sec61 beta)	seg	0.610365
ER (Sec61 beta)	seg	0.558405
desmosomes	seg	0.64548
desmosomes	seg	0.622082
desmosomes	seg
desmosomes	seg	0.527246
desmosomes	seg	0.655759
desmosomes	seg	0.518166
desmosomes	seg	0.600712
desmosomes	seg	0.494588
desmosomes	seg	0.44298
desmosomes	seg	0.574222
desmosomes	seg	0.501327
desmosomes	seg	0.646157
desmosomes	seg	0.742256
desmosomes	seg	0.703171
desmosomes	seg	0.612344
desmosomes	seg	0.66391
desmosomes	seg	0.652671
desmosomes	seg	0.411923
desmosomes	seg	0.647405
desmosomes	seg	0.696811
desmosomes	seg	0.600571
desmosomes	seg	0.741798
desmosomes	seg	0.626584
desmosomes	seg	0.53437
desmosomes	seg	0.658321
desmosomes	seg	0.56717
desmosomes	seg	0.33418
desmosomes	seg	0.649661
desmosomes	seg	0.218477
desmosomes	seg
desmosomes	seg	0.616945
desmosomes	seg	0.649309
gap junctions	seg	0.541315
gap junctions	seg	0.615627
gap junctions	seg	0.59078
gap junctions	seg	0.554914
gap junctions	seg	0.628762
gap junctions	seg	0.622667
gap junctions	seg	0.56668
gap junctions	seg	0.602439
gap junctions	seg	0.588132
gap junctions	seg	0.628627
gap junctions	seg	0.663615
gap junctions	seg	0.531053
gap junctions	seg	0.604636
gap junctions	seg	0.662759
gap junctions	seg	0.650703
gap junctions	seg	0.556104
gap junctions	seg	0.658915
gap junctions	seg	0.58128
gap junctions	seg	0.54052
gap junctions	seg	0.694974
gap junctions	seg	0.637692
gap junctions	seg	0.597833
gap junctions	seg	0.577794
gap junctions	seg	0.582534
gap junctions	seg	0.735219
gap junctions	seg	0.570492
gap junctions	seg	0.482209
gap junctions	seg	0.504868
gap junctions	seg	0.59759
gap junctions	seg	0.5751
gap junctions	seg	0.504007
gap junctions	seg	0.390121
actin bundles	seg	0.617024
actin bundles	seg	0.587655
actin bundles	seg	0.562158
actin bundles	seg	0.548225
actin bundles	seg	0.656122
actin bundles	seg	0.586038
actin bundles	seg	0.544929
actin bundles	seg	0.665042
actin bundles	seg	0.619399
actin bundles	seg	0.59995
actin bundles	seg	0.652016
actin bundles	seg	0.562988
actin bundles	seg	0.529449
actin bundles	seg	0.697323
actin bundles	seg	0.583186
actin bundles	seg	0.657427
actin bundles	seg	0.661773
actin bundles	seg	0.575049
actin bundles	seg	0.63354
actin bundles	seg	0.658617
actin bundles	seg	0.695086
actin bundles	seg	0.421647
actin bundles	seg	0.434627
actin bundles	seg	0.664764
actin bundles	seg	0.532975
actin bundles	seg	0.619654
actin bundles	seg	0.523774
actin bundles	seg	0.568543
actin bundles	seg	0.401014
actin bundles	seg	0.672925
actin bundles	seg	0.49866
actin bundles	seg	0.631171
nuclear pores	seg	0.628369
nuclear pores	seg	0.599692
nuclear pores	seg	0.59021
nuclear pores	seg	0.58871
nuclear pores	seg	0.534983
nuclear pores	seg	0.53942
nuclear pores	seg	0.628072
nuclear pores	seg	0.616364
nuclear pores	seg	0.56832
nuclear pores	seg	0.551226
nuclear pores	seg	0.625859
nuclear pores	seg	0.593532
nuclear pores	seg	0.603258
nuclear pores	seg	0.608716
nuclear pores	seg	0.621789
nuclear pores	seg	0.56331
nuclear pores	seg	0.591864
nuclear pores	seg	0.591693
nuclear pores	seg	0.58406
nuclear pores	seg	0.592552
nuclear pores	seg	0.536486
nuclear pores	seg	0.57736
nuclear pores	seg	0.653256
nuclear pores	seg	0.627168
nuclear pores	seg	0.573306
nuclear pores	seg	0.607776
nuclear pores	seg	0.606168
nuclear pores	seg	0.562207
nuclear pores	seg	0.674995
nuclear pores	seg	0.591336
nuclear pores	seg	0.608394
nuclear pores	seg	0.602789
histones	seg	0.538559
histones	seg	0.596873
histones	seg	0.69243
histones	seg	0.486128
histones	seg	0.522334
histones	seg	0.658326
histones	seg	0.569515
histones	seg	0.664674
histones	seg	0.636881
histones	seg	0.592768
histones	seg	0.604587
histones	seg	0.651621
histones	seg	0.616762
histones	seg	0.613499
histones	seg	0.56607
histones	seg	0.628435
histones	seg	0.624467
histones	seg	0.58309
histones	seg	0.626881
histones	seg	0.584495
histones	seg	0.560238
histones	seg	0.585747
histones	seg	0.574132
histones	seg	0.590836
histones	seg	0.59183
histones	seg	0.623198
histones	seg	0.589002
histones	seg	0.554488
histones	seg	0.630231
histones	seg	0.591652
histones	seg	0.647229
histones	seg	0.618344
adherens junctions	seg	0.642538
adherens junctions	seg	0.67101
adherens junctions	seg	0.57288
adherens junctions	seg	0.641641
adherens junctions	seg	0.610335
adherens junctions	seg	0.586876
adherens junctions	seg	0.649674
adherens junctions	seg	0.625792
adherens junctions	seg	0.628251
adherens junctions	seg	0.622224
adherens junctions	seg	0.538274
adherens junctions	seg	0.607083
adherens junctions	seg	0.612312
adherens junctions	seg	0.665159
adherens junctions	seg	0.63244
adherens junctions	seg	0.625884
adherens junctions	seg	0.56313
adherens junctions	seg	0.703833
adherens junctions	seg	0.604435
adherens junctions	seg	0.459313
adherens junctions	seg	0.555182
adherens junctions	seg	0.532453
adherens junctions	seg	0.637658
adherens junctions	seg	0.588503
adherens junctions	seg	0.621512
adherens junctions	seg	0.560247
adherens junctions	seg	0.64902
adherens junctions	seg	0.54408
adherens junctions	seg	0.680177
adherens junctions	seg	0.668804
adherens junctions	seg	0.601997
adherens junctions	seg	0.636145
lysosomes	seg	0.760809
lysosomes	seg	0.663201
lysosomes	seg	0.643995
lysosomes	seg	0.698084
lysosomes	seg	0.681
lysosomes	seg	0.689918
lysosomes	seg	0.738801
lysosomes	seg	0.655034
lysosomes	seg	0.675858
lysosomes	seg	0.722219
lysosomes	seg	0.763208
lysosomes	seg	0.70164
lysosomes	seg	0.66122
lysosomes	seg	0.666844
lysosomes	seg	0.647965
lysosomes	seg	0.743687
lysosomes	seg	0.622375
lysosomes	seg	0.719714
lysosomes	seg	0.671992
lysosomes	seg	0.646643
lysosomes	seg	0.707155
lysosomes	seg	0.762644
lysosomes	seg	0.681497
lysosomes	seg	0.682945
lysosomes	seg	0.756612
lysosomes	seg	0.762307
lysosomes	seg	0.708485
lysosomes	seg	0.744134
lysosomes	seg	0.638602
lysosomes	seg	0.648458
lysosomes	seg	0.678789
lysosomes	seg	0.663511
tight junctions	seg	0.695913
tight junctions	seg	0.619469
tight junctions	seg	0.706724
tight junctions	seg	0.687885
tight junctions	seg	0.764827
tight junctions	seg	0.797083
tight junctions	seg	0.700341
tight junctions	seg	0.700413
tight junctions	seg	0.753021
tight junctions	seg	0.725359
tight junctions	seg	0.544629
tight junctions	seg	0.651883
tight junctions	seg	0.731293
tight junctions	seg	0.719648
tight junctions	seg	0.72044
tight junctions	seg	0.752052
tight junctions	seg	0.772064
tight junctions	seg	0.513224
tight junctions	seg	0.806589
tight junctions	seg	0.759433
tight junctions	seg	0.651933
tight junctions	seg	0.775138
tight junctions	seg	0.693837
tight junctions	seg	0.726608
tight junctions	seg	0.537771
tight junctions	seg	0.548727
tight junctions	seg	0.751817
tight junctions	seg	0.723157
tight junctions	seg	0.740291
tight junctions	seg	0.704759
tight junctions	seg	0.707526
tight junctions	seg	0.760965
plasma membrane	seg	0.713936
plasma membrane	seg	0.738521
plasma membrane	seg	0.694417
plasma membrane	seg	0.658864
plasma membrane	seg	0.693843
plasma membrane	seg	0.71886
plasma membrane	seg	0.677889
plasma membrane	seg	0.725019
plasma membrane	seg	0.698482
plasma membrane	seg	0.713559
plasma membrane	seg	0.714285
plasma membrane	seg	0.74836
plasma membrane	seg	0.683286
plasma membrane	seg	0.724192
plasma membrane	seg	0.729683
plasma membrane	seg	0.722106
plasma membrane	seg	0.655382
plasma membrane	seg	0.77958
plasma membrane	seg	0.74096
plasma membrane	seg	0.714111
plasma membrane	seg	0.723396
plasma membrane	seg	0.715325
plasma membrane	seg	0.74547
plasma membrane	seg	0.701007
plasma membrane	seg	0.711027
plasma membrane	seg	0.68043
plasma membrane	seg	0.740871
plasma membrane	seg	0.759724
plasma membrane	seg	0.736088
plasma membrane	seg	0.751008
plasma membrane	seg	0.679688
plasma membrane	seg	0.677021
nuclear speckles	seg	0.744817
nuclear speckles	seg	0.743679
nuclear speckles	seg	0.729306
nuclear speckles	seg	0.72545
nuclear speckles	seg	0.740506
nuclear speckles	seg	0.74546
nuclear speckles	seg	0.752675
nuclear speckles	seg	0.72616
nuclear speckles	seg	0.729493
nuclear speckles	seg	0.714139
nuclear speckles	seg	0.725726
nuclear speckles	seg	0.731176
nuclear speckles	seg	0.758476
nuclear speckles	seg	0.747997
nuclear speckles	seg	0.726114
nuclear speckles	seg	0.773594
nuclear speckles	seg	0.723369
nuclear speckles	seg	0.732835
nuclear speckles	seg	0.763732
nuclear speckles	seg	0.74898
nuclear speckles	seg	0.725928
nuclear speckles	seg	0.728264
nuclear speckles	seg	0.725686
nuclear speckles	seg	0.740788
nuclear speckles	seg	0.703058
nuclear speckles	seg	0.742498
nuclear speckles	seg	0.712178
nuclear speckles	seg	0.679328
nuclear speckles	seg	0.74325
nuclear speckles	seg	0.743904
nuclear speckles	seg	0.734226
nuclear speckles	seg	0.727172
mitochondria	seg	0.746401
mitochondria	seg	0.772998
mitochondria	seg	0.724296
mitochondria	seg	0.740041
mitochondria	seg	0.715205
mitochondria	seg	0.706155
mitochondria	seg	0.726755
mitochondria	seg	0.753355
mitochondria	seg	0.767687
mitochondria	seg	0.765687
mitochondria	seg	0.738629
mitochondria	seg	0.723629
mitochondria	seg	0.707435
mitochondria	seg	0.699632
mitochondria	seg	0.705005
mitochondria	seg	0.685904
mitochondria	seg	0.763708
mitochondria	seg	0.711513
mitochondria	seg	0.789263
mitochondria	seg	0.749058
mitochondria	seg	0.695145
mitochondria	seg	0.788119
mitochondria	seg	0.803604
mitochondria	seg	0.70994
mitochondria	seg	0.766932
mitochondria	seg	0.778918
mitochondria	seg	0.777295
mitochondria	seg	0.721425
mitochondria	seg	0.755759
mitochondria	seg	0.653424
mitochondria	seg	0.759568
mitochondria	seg	0.747537
nuclear envelope	seg	0.799744
nuclear envelope	seg	0.830751
nuclear envelope	seg	0.805212
nuclear envelope	seg	0.813821
nuclear envelope	seg	0.812341
nuclear envelope	seg	0.795776
nuclear envelope	seg	0.806381
nuclear envelope	seg	0.793591
nuclear envelope	seg	0.802894
nuclear envelope	seg	0.791058
nuclear envelope	seg	0.803098
nuclear envelope	seg	0.804864
nuclear envelope	seg	0.786059
nuclear envelope	seg	0.786305
nuclear envelope	seg	0.792861
nuclear envelope	seg	0.787859
nuclear envelope	seg	0.789466
nuclear envelope	seg	0.800279
nuclear envelope	seg	0.788214
nuclear envelope	seg	0.784497
nuclear envelope	seg	0.799592
nuclear envelope	seg	0.792537
nuclear envelope	seg	0.798574
nuclear envelope	seg	0.807895
nuclear envelope	seg	0.801353
nuclear envelope	seg	0.795425
nuclear envelope	seg	0.793274
nuclear envelope	seg	0.811481
nuclear envelope	seg	0.797267
nuclear envelope	seg	0.81106
nuclear envelope	seg	0.808026
nuclear envelope	seg	0.805731
Golgi	seg	0.81151
Golgi	seg	0.800908
Golgi	seg	0.851107
Golgi	seg	0.843023
Golgi	seg	0.840672
Golgi	seg	0.734052
Golgi	seg	0.849251
Golgi	seg	0.82763
Golgi	seg	0.848393
Golgi	seg	0.840676
Golgi	seg	0.837259
Golgi	seg	0.777484
Golgi	seg	0.798171
Golgi	seg	0.826386
Golgi	seg	0.809704
Golgi	seg	0.740795
Golgi	seg	0.809963
Golgi	seg	0.792931
Golgi	seg	0.853439
Golgi	seg	0.794998
Golgi	seg	0.765488
Golgi	seg	0.788053
Golgi	seg	0.863965
Golgi	seg	0.814226
Golgi	seg	0.82711
Golgi	seg	0.81008
Golgi	seg	0.82421
Golgi	seg	0.795304
Golgi	seg	0.797406
Golgi	seg	0.765516
Golgi	seg	0.797327
Golgi	seg	0.82429
nucleoli (GC)	seg	0.91646
nucleoli (GC)	seg	0.924458
nucleoli (GC)	seg	0.930787
nucleoli (GC)	seg	0.928142
nucleoli (GC)	seg	0.898611
nucleoli (GC)	seg	0.927465
nucleoli (GC)	seg	0.926772
nucleoli (GC)	seg	0.90799
nucleoli (GC)	seg	0.883581
nucleoli (GC)	seg	0.927012
nucleoli (GC)	seg	0.928146
nucleoli (GC)	seg	0.941377
nucleoli (GC)	seg	0.89355
nucleoli (GC)	seg	0.928805
nucleoli (GC)	seg	0.924698
nucleoli (GC)	seg	0.894858
nucleoli (GC)	seg	0.938786
nucleoli (GC)	seg	0.935048
nucleoli (GC)	seg	0.880676
nucleoli (GC)	seg	0.925485
nucleoli (GC)	seg	0.919244
nucleoli (GC)	seg	0.928976
nucleoli (GC)	seg	0.899698
nucleoli (GC)	seg	0.92419
nucleoli (GC)	seg	0.924777
nucleoli (GC)	seg	0.92043
nucleoli (GC)	seg	0.924041
nucleoli (GC)	seg	0.941079
nucleoli (GC)	seg	0.714828
nucleoli (GC)	seg	0.917992
nucleoli (GC)	seg	0.930032
nucleoli (GC)	seg	0.920432
nucleoli (DFC)	seg	0.922279
nucleoli (DFC)	seg	0.907507
nucleoli (DFC)	seg	0.928577
nucleoli (DFC)	seg	0.925067
nucleoli (DFC)	seg	0.92137
nucleoli (DFC)	seg	0.923138
nucleoli (DFC)	seg	0.919113
nucleoli (DFC)	seg	0.925035
nucleoli (DFC)	seg	0.922141
nucleoli (DFC)	seg	0.929027
nucleoli (DFC)	seg	0.915889
nucleoli (DFC)	seg	0.923811
nucleoli (DFC)	seg	0.941205
nucleoli (DFC)	seg	0.919731
nucleoli (DFC)	seg	0.877763
nucleoli (DFC)	seg	0.920514
nucleoli (DFC)	seg	0.929353
nucleoli (DFC)	seg	0.908852
nucleoli (DFC)	seg	0.924688
nucleoli (DFC)	seg	0.926276
nucleoli (DFC)	seg	0.927654
nucleoli (DFC)	seg	0.943213
nucleoli (DFC)	seg	0.92108
nucleoli (DFC)	seg	0.922836
nucleoli (DFC)	seg	0.880447
nucleoli (DFC)	seg	0.900341
nucleoli (DFC)	seg	0.922987
nucleoli (DFC)	seg	0.834744
nucleoli (DFC)	seg	0.941035
nucleoli (DFC)	seg	0.924504
nucleoli (DFC)	seg	0.895297
nucleoli (DFC)	seg	0.925799

## Sheet: ExtFig4h
average location similarity difference heatmap Shape Mode 1 (σ=-2 relative to σ=0)	nucleoli [DFC)		0	0.0135677	-0.236059	-0.151703	-0.0610841	0.0589008	0.0579837	0.124234	0.094179	-0.302376	-0.0140376	0.00168204	0.0475605	0.0638304	0.0174327	-0.04657	-0.0558364	0.0506474	-0.0542874	0.0757832	0.141308	-0.220867	0.0960033	0.107021	0.0851056			average location similarity difference heatmap Shape Mode 1 (σ=2 relative to σ=0)		0	-0.00387324	0.362426	0.354633	0.119346	-0.0642482	-0.0979166	-0.0538402	-0.139371	-0.26544	-0.348225	-0.0400334	-0.081959	-0.100151	-0.0344794	-0.102137	-0.167669	-0.113844
	nucleoli [GC)		0.0135677	0	-0.20056	-0.132006	-0.053748	0.0602869	0.0743599	0.106602	0.0767591	-0.334457	-0.0468012	-0.0289363	-0.00166701	0.0324548	-0.02125	-0.0654258	-0.0870327	0.0224405	-0.0731618	0.0529443	0.122031	-0.239629	0.0980421	0.10864	0.0882151					-0.00387324	0	0.40848	0.386606	0.137853	-0.0663155	-0.103187	-0.0630648	-0.153301	-0.282951	-0.372	-0.0480936	-0.0823846	-0.107504	-0.0464857	-0.108726	-0.182616	-0.123333
	nuclear speckles		-0.236059	-0.20056	0	-0.126053	-0.197769	0.00271728	0.0273213	0.127028	0.099566	-0.321016	-0.0352623	-0.0150023	-0.00798924	0.0512622	-0.000174654	-0.0646979	-0.0686952	0.0377389	-0.0592238	0.0640893	0.169287	-0.213285	0.127893	0.136766	0.112829					0.362426	0.40848	0	0.469849	0.441846	-0.191237	-0.19476	-0.299289	-0.341981	-0.382073	-0.442731	-0.341883	-0.290566	-0.242961	-0.394451	-0.16173	-0.332908	-0.212779
	cohesins		-0.151703	-0.132006	-0.126053	0	-0.0635271	0.0512057	0.0705417	0.0833334	0.0500474	-0.251516	-0.0684104	-0.0548559	-0.0352043	-0.000219143	-0.0415289	-0.0676388	-0.0985631	0.000220809	-0.0732652	-0.00129213	0.107636	-0.207958	0.0604717	0.0719605	0.0830962					0.354633	0.386606	0.469849	0	0.518242	-0.0833325	-0.0382805	-0.295584	-0.31905	-0.329122	-0.393693	-0.401051	-0.336569	-0.274361	-0.477098	-0.172804	-0.361827	-0.240167
	histones		-0.0610841	-0.053748	-0.197769	-0.0635271	0	0.0263478	0.1306	0.167104	0.108925	-0.257711	-0.122391	-0.0907805	-0.120936	-0.0550889	-0.108149	-0.125668	-0.189658	-0.0497142	-0.141437	-0.0438641	0.110905	-0.330323	0.00834567	0.00826478	0.0877261					0.119346	0.137853	0.441846	0.518242	0	-0.130419	-0.195412	-0.226451	-0.225614	-0.238095	-0.384537	-0.0928541	-0.0989661	-0.133858	-0.129936	-0.147867	-0.249318	-0.188913
	nuclear envelope		0.0589008	0.0602869	0.00271728	0.0512057	0.0263478	0	-0.0950008	-0.0875294	-0.0595607	0.262978	-0.0948806	0.0256756	-0.135673	-0.107464	-0.169018	-0.0521155	-0.114803	-0.16546	-0.0904083	-0.148731	-0.124502	-0.0780298	-0.212742	-0.241612	-0.0242664					-0.0642482	-0.0663155	-0.191237	-0.0833325	-0.130419	0	0.0848896	-0.120756	-0.0288507	0.201958	0.263941	0.00633328	0.0945595	0.0501346	0.0798109	0.0506238	0.0302769	-0.000431372
	nuclear pores		0.0579837	0.0743599	0.0273213	0.0705417	0.1306	-0.0950008	0	0.103557	0.0850999	0.312981	-0.0830089	-0.006585	-0.185349	-0.180006	-0.168507	-0.090189	-0.164644	-0.17452	-0.125683	-0.163005	-0.109826	-0.123098	-0.23391	-0.259325	-0.0317392					-0.0979166	-0.103187	-0.19476	-0.0382805	-0.195412	0.0848896	0	-0.107642	0.00624537	0.261026	0.197531	0.0994614	0.134618	0.0958723	0.0513004	0.0032692	0.00239865	-0.0405295
	ER [Sec61 beta)		0.124234	0.106602	0.127028	0.0833334	0.167104	-0.0875294	0.103557	0	0.0426887	0.441423	0.0323721	-0.0381066	-0.146714	-0.222569	-0.099706	-0.0583858	-0.145125	-0.24625	-0.112407	-0.202925	-0.269843	-0.0549081	-0.245778	-0.239871	-0.0762368					-0.0538402	-0.0630648	-0.299289	-0.295584	-0.226451	-0.120756	-0.107642	0	0.149342	0.37045	0.386159	0.118322	0.126722	0.193266	-0.00657258	0.106605	0.217966	0.14547
	ER [SERCA2)		0.094179	0.0767591	0.099566	0.0500474	0.108925	-0.0595607	0.0850999	0.0426887	0	0.434445	0.0821982	-0.0595518	-0.0737112	-0.147552	-0.0299809	-0.00885574	-0.109577	-0.171557	-0.0596126	-0.200545	-0.215498	-0.0337274	-0.208884	-0.194295	-0.0880752					-0.139371	-0.153301	-0.341981	-0.31905	-0.225614	-0.0288507	0.00624537	0.149342	0	0.420917	0.421663	0.219787	0.187941	0.230052	0.0945326	0.12964	0.269419	0.175022
	peroxisomes		-0.302376	-0.334457	-0.321016	-0.251516	-0.257711	0.262978	0.312981	0.441423	0.434445	0	0.393632	0.466406	0.345334	0.201358	0.402632	0.135246	0.18595	0.0430512	0.100419	0.146785	0.095526	0.176477	0.121148	0.106436	0.000344691					-0.26544	-0.282951	-0.382073	-0.329122	-0.238095	0.201958	0.261026	0.37045	0.420917	0	0.493123	0.400325	0.338351	0.260383	0.299647	0.15503	0.25225	0.138711
	endosomes		-0.0140376	-0.0468012	-0.0352623	-0.0684104	-0.122391	-0.0948806	-0.0830089	0.0323721	0.0821982	0.393632	0	0.196463	0.0374819	-0.018272	0.0733367	0.0545974	0.0525933	-0.150889	0.00293651	0.0096063	-0.113024	0.136377	-0.0433683	-0.0461218	0.0251795					-0.348225	-0.372	-0.442731	-0.393693	-0.384537	0.263941	0.197531	0.386159	0.421663	0.493123	0	0.506317	0.552483	0.485662	0.50476	0.236052	0.383578	0.245824
	mitochondria		0.00168204	-0.0289363	-0.0150023	-0.0548559	-0.0907805	0.0256756	-0.006585	-0.0381066	-0.0595518	0.466406	0.196463	0	0.130774	0.0628032	0.157822	0.111988	0.00124733	-0.060214	0.0542938	-0.219375	-0.0928977	0.096752	-0.0690935	-0.0370612	-0.0391214					-0.0400334	-0.0480936	-0.341883	-0.401051	-0.0928541	0.00633328	0.0994614	0.118322	0.219787	0.400325	0.506317	0	3.66305e-05	0.0358863	-0.0541361	0.109253	0.233623	0.156245
	lysosomes		0.0475605	-0.00166701	-0.00798924	-0.0352043	-0.120936	-0.135673	-0.185349	-0.146714	-0.0737112	0.345334	0.0374819	0.130774	0	0.0545507	-0.0760556	0.194249	0.134792	-0.0135488	0.181614	-0.0625681	-0.179656	0.0461303	-0.0106069	0.0561373	0.0485496					-0.081959	-0.0823846	-0.290566	-0.336569	-0.0989661	0.0945595	0.134618	0.126722	0.187941	0.338351	0.552483	3.66305e-05	0	0.0502171	0.0788902	0.186834	0.264317	0.202416
	Golgi		0.0638304	0.0324548	0.0512622	-0.000219143	-0.0550889	-0.107464	-0.180006	-0.222569	-0.147552	0.201358	-0.018272	0.0628032	0.0545507	0	-0.0822993	0.260795	0.153319	0.00865516	0.196506	-0.106135	-0.21419	-0.00675426	-0.00435341	0.103773	0.0639899					-0.100151	-0.107504	-0.242961	-0.274361	-0.133858	0.0501346	0.0958723	0.193266	0.230052	0.260383	0.485662	0.0358863	0.0502171	0	0.178615	0.257759	0.362993	0.347824
	microtubules		0.0174327	-0.02125	-0.000174654	-0.0415289	-0.108149	-0.169018	-0.168507	-0.099706	-0.0299809	0.402632	0.0733367	0.157822	-0.0760556	-0.0822993	0	0.103475	0.16982	-0.074275	0.111576	0.0374481	-0.05097	0.332343	0.113021	0.127448	0.133387					-0.0344794	-0.0464857	-0.394451	-0.477098	-0.129936	0.0798109	0.0513004	-0.00657258	0.0945326	0.299647	0.50476	-0.0541361	0.0788902	0.178615	0	0.198037	0.269507	0.236381
	centrioles		-0.04657	-0.0654258	-0.0646979	-0.0676388	-0.125668	-0.0521155	-0.090189	-0.0583858	-0.00885574	0.135246	0.0545974	0.111988	0.194249	0.260795	0.103475	0	0.295579	0.30271	0.337989	0.057812	0.0532635	0.0858246	0.136178	0.1992	-0.00499617					-0.102137	-0.108726	-0.16173	-0.172804	-0.147867	0.0506238	0.0032692	0.106605	0.12964	0.15503	0.236052	0.109253	0.186834	0.257759	0.198037	0	0.189695	0.184005
	gap junctions		-0.0558364	-0.0870327	-0.0686952	-0.0985631	-0.189658	-0.114803	-0.164644	-0.145125	-0.109577	0.18595	0.0525933	0.00124733	0.134792	0.153319	0.16982	0.295579	0	0.309353	0.418491	0.0642845	0.222596	0.343587	0.2468	0.300848	0.0283198					-0.167669	-0.182616	-0.332908	-0.361827	-0.249318	0.0302769	0.00239865	0.217966	0.269419	0.25225	0.383578	0.233623	0.264317	0.362993	0.269507	0.189695	0	0.158566
	tight junctions		0.0506474	0.0224405	0.0377389	0.000220809	-0.0497142	-0.16546	-0.17452	-0.24625	-0.171557	0.0430512	-0.150889	-0.060214	-0.0135488	0.00865516	-0.074275	0.30271	0.309353	0	0.409256	0.00536189	0.0800775	0.197918	0.169158	0.262995	0.045497					-0.113844	-0.123333	-0.212779	-0.240167	-0.188913	-0.000431372	-0.0405295	0.14547	0.175022	0.138711	0.245824	0.156245	0.202416	0.347824	0.236381	0.184005	0.158566	0
	desmosomes		-0.0542874	-0.0731618	-0.0592238	-0.0732652	-0.141437	-0.0904083	-0.125683	-0.112407	-0.0596126	0.100419	0.00293651	0.0542938	0.181614	0.196506	0.111576	0.337989	0.418491	0.409256	0	0.0877798	0.163917	0.239611	0.204061	0.282538	-0.00906353					-0.123281	-0.133371	-0.214297	-0.238633	-0.203228	-0.0106597	-0.0456648	0.157455	0.189044	0.155441	0.265362	0.161879	0.240605	0.34083	0.250939	0.218886	0.273077	0.242076
	adherens junctions		0.0757832	0.0529443	0.0640893	-0.00129213	-0.0438641	-0.148731	-0.163005	-0.202925	-0.200545	0.146785	0.0096063	-0.219375	-0.0625681	-0.106135	0.0374481	0.057812	0.0642845	0.00536189	0.0877798	0	0.0903523	0.262085	0.0370121	0.024218	-0.0400882					-0.134326	-0.14821	-0.321215	-0.367632	-0.19463	0.0414216	0.0207469	0.189618	0.215032	0.243493	0.281912	0.223417	0.218569	0.274199	0.156617	0.157007	0.321252	0.26464
	plasma membrane		0.141308	0.122031	0.169287	0.107636	0.110905	-0.124502	-0.109826	-0.269843	-0.215498	0.095526	-0.113024	-0.0928977	-0.179656	-0.21419	-0.05097	0.0532635	0.222596	0.0800775	0.163917	0.0903523	0	0.496884	0.153919	0.16179	0.0666305					-0.0834443	-0.0972127	-0.330112	-0.413145	-0.160571	0.0383026	-0.00550766	0.120146	0.15191	0.129339	0.201009	0.122499	0.15042	0.256139	0.137	0.13246	0.138331	0.0946327
	actin filaments		-0.220867	-0.239629	-0.213285	-0.207958	-0.330323	-0.0780298	-0.123098	-0.0549081	-0.0337274	0.176477	0.136377	0.096752	0.0461303	-0.00675426	0.332343	0.0858246	0.343587	0.197918	0.239611	0.262085	0.496884	0	0.529418	0.526485	0.350697					-0.0929208	-0.108743	-0.34989	-0.421337	-0.143749	0.113532	0.0595769	0.127477	0.158899	0.153893	0.226567	0.113506	0.089595	0.152726	0.128087	0.0439116	0.103858	0.00154133
	actin bundles		0.0960033	0.0980421	0.127893	0.0604717	0.00834567	-0.212742	-0.23391	-0.245778	-0.208884	0.121148	-0.0433683	-0.0690935	-0.0106069	-0.00435341	0.113021	0.136178	0.2468	0.169158	0.204061	0.0370121	0.153919	0.529418	0	0.0742506	-0.00259584					-0.145138	-0.163681	-0.371999	-0.427384	-0.210181	0.0931987	0.0428224	0.144983	0.18192	0.153947	0.233006	0.14955	0.165731	0.205115	0.202929	0.121458	0.213358	0.167294
	actomyosin bundles		0.107021	0.10864	0.136766	0.0719605	0.00826478	-0.241612	-0.259325	-0.239871	-0.194295	0.106436	-0.0461218	-0.0370612	0.0561373	0.103773	0.127448	0.1992	0.300848	0.262995	0.282538	0.024218	0.16179	0.526485	0.0742506	0	-0.067063					-0.159915	-0.178207	-0.352925	-0.396188	-0.228343	0.0880306	0.0339668	0.144068	0.174273	0.13487	0.232823	0.147888	0.149704	0.18776	0.234159	0.085699	0.160882	0.0652809
	matrix adhesion		0.0851056	0.0882151	0.112829	0.0830962	0.0877261	-0.0242664	-0.0317392	-0.0762368	-0.0880752	0.000344691	0.0251795	-0.0391214	0.0485496	0.0639899	0.133387	-0.00499617	0.0283198	0.045497	-0.00906353	-0.0400882	0.0666305	0.350697	-0.00259584	-0.067063	0					-0.197796	-0.214357	-0.240633	-0.230757	-0.272468	-0.0117885	-0.0470192	0.00091246	-0.0193436	-0.00781764	0.0514728	0.0285322	-0.0903948	-0.142279	0.181268	-0.0912304	-0.0284633	-0.117741
average location similarity difference heatmap Shape Mode 2 (σ=-2 relative to σ=0)	nucleoli [DFC)		0	0.00377347	0.281973	0.404601	-0.00151816	0.033891	-0.022654	0.0227615	-0.0082038	-0.0940391	-0.237266	0.0184003	0.00967236	-0.0408387	0.0182051	-0.112096	-0.159231	-0.0601187	-0.101538	-0.0810693	0.0273995	-0.0330913	-0.0367804	-0.0846766	-0.145947			average location similarity difference heatmap Shape Mode 2 (σ=2 relative to σ=0)		0	0.00427654	0.237103	0.160158	-0.103858	-0.0179606	-0.0131364	0.000256028	-0.0221582	-0.271307	-0.194609	-0.0138779	-0.0267502	-0.0155436	-0.0190086	-0.0578536	-0.0874075	-0.0364689
	nucleoli [GC)		0.00377347	0	0.310714	0.433828	0.0179326	0.0356467	-0.0242341	0.00569463	-0.0255517	-0.10848	-0.259311	-0.00153956	0.00152964	-0.0526648	-0.00111865	-0.121318	-0.183474	-0.0724702	-0.115281	-0.100263	0.00963406	-0.0541707	-0.0588727	-0.107433	-0.163161					0.00427654	0	0.215376	0.172193	-0.0976044	-0.0179342	-0.0149391	0.00631206	-0.0185349	-0.285747	-0.203192	-0.00830663	-0.0282941	-0.0129747	-0.0116473	-0.0577746	-0.0860114	-0.0346479
	nuclear speckles		0.281973	0.310714	0	0.447077	0.160011	-0.173138	-0.180779	-0.170675	-0.179551	-0.222816	-0.351027	-0.187075	-0.1461	-0.14071	-0.19604	-0.162719	-0.282504	-0.12674	-0.16055	-0.191821	-0.117003	-0.171869	-0.188584	-0.214172	-0.215262					0.237103	0.215376	0	0.322297	0.158596	-0.0582652	-0.0698388	-0.102453	-0.131037	-0.326884	-0.272866	-0.134911	-0.118348	-0.0840069	-0.163033	-0.0922116	-0.178138	-0.0966088
	cohesins		0.404601	0.433828	0.447077	0	0.496593	-0.0890152	-0.0582737	-0.266898	-0.313259	-0.275686	-0.383415	-0.379178	-0.308062	-0.260554	-0.464038	-0.187411	-0.382312	-0.239192	-0.244726	-0.365846	-0.39746	-0.414279	-0.425332	-0.410855	-0.275264					0.160158	0.172193	0.322297	0	0.236314	-0.0500418	-0.0288727	-0.11128	-0.143381	-0.264085	-0.26469	-0.184707	-0.15831	-0.12204	-0.235807	-0.112129	-0.215234	-0.129592
	histones		-0.00151816	0.0179326	0.160011	0.496593	0	0.0190125	-0.0331364	-0.0282061	-0.0691171	-0.0873293	-0.262062	-0.0174591	-0.0182563	-0.0711117	-0.0159597	-0.178651	-0.259133	-0.0971123	-0.167973	-0.126923	0.0116524	-0.0346251	-0.0400847	-0.0708481	-0.197755					-0.103858	-0.0976044	0.158596	0.236314	0	0.0742776	0.12252	0.117584	0.0801028	-0.177897	-0.169158	0.0368783	0.0220119	0.00882228	-0.00188026	-0.0730081	-0.121959	-0.055054
	nuclear envelope		0.033891	0.0356467	-0.173138	-0.0890152	0.0190125	0	0.0317398	-0.0681873	-0.0244096	0.086814	0.212846	-0.0636601	0.0551493	0.035877	-0.0109878	0.0121982	-0.0369661	0.0339198	-0.00900062	0.0360813	-0.019875	0.0363669	0.0270318	0.0997871	-0.0667029					-0.0179606	-0.0179342	-0.0582652	-0.0500418	0.0742776	0	-0.048938	0.0105198	0.00643711	0.2834	0.153705	-0.014131	0.00375968	0.0495916	-0.0163068	0.0277648	0.0126109	0.0183338
	nuclear pores		-0.022654	-0.0242341	-0.180779	-0.0582737	-0.0331364	0.0317398	0	-0.0297878	-0.0337339	0.119629	0.134624	0.0290244	0.0350154	0.0550955	-0.0135351	-0.0223273	-0.0347213	0.0144148	-0.0256364	-0.00165085	-0.0171336	0.0373807	0.0336538	0.0893927	-0.0418192					-0.0131364	-0.0149391	-0.0698388	-0.0288727	0.12252	-0.048938	0	0.0981805	0.0994944	0.326862	0.128159	0.0324273	-0.00692245	0.00462925	-0.00276057	-0.00852125	-0.0151904	-0.0102156
	ER [Sec61 beta)		0.0227615	0.00569463	-0.170675	-0.266898	-0.0282061	-0.0681873	-0.0297878	0	0.0134425	0.17222	0.233309	0.0654431	-0.0645856	0.0490241	-0.0601047	0.0473625	0.120452	0.0599087	0.069992	0.0394759	-0.0283364	0.0566588	0.0220805	0.0794369	0.0435385					0.000256028	0.00631206	-0.102453	-0.11128	0.117584	0.0105198	0.0981805	0	0.044188	0.418281	0.214837	0.00506893	0.0444086	0.0064911	0.0202673	0.00888852	-0.00685629	-0.00688798
	ER [SERCA2)		-0.0082038	-0.0255517	-0.179551	-0.313259	-0.0691171	-0.0244096	-0.0337339	0.0134425	0	0.187195	0.272094	0.105587	-0.0117237	0.114992	-0.0250665	0.109234	0.189255	0.118703	0.127839	0.0444921	-0.0263474	0.0495144	0.0209907	0.0890459	0.0163954					-0.0221582	-0.0185349	-0.131037	-0.143381	0.0801028	0.00643711	0.0994944	0.044188	0	0.426926	0.264286	0.0334945	-0.01996	-0.0812188	0.0192325	-0.0255013	0.0371579	-0.0516669
	peroxisomes		-0.0940391	-0.10848	-0.222816	-0.275686	-0.0873293	0.086814	0.119629	0.17222	0.187195	0	0.352982	0.191151	0.155678	0.163767	0.126126	0.105669	0.183369	0.117609	0.123857	0.126779	0.0153472	0.0552492	0.0363736	0.086144	-0.00873569					-0.271307	-0.285747	-0.326884	-0.264085	-0.177897	0.2834	0.326862	0.418281	0.426926	0	0.434183	0.440254	0.40762	0.296269	0.362296	0.132696	0.212273	0.111924
	endosomes		-0.237266	-0.259311	-0.351027	-0.383415	-0.262062	0.212846	0.134624	0.233309	0.272094	0.352982	0	0.374326	0.425793	0.437801	0.367584	0.243723	0.342069	0.245863	0.255653	0.20761	0.110052	0.132305	0.16612	0.219485	0.00969408					-0.194609	-0.203192	-0.272866	-0.26469	-0.169158	0.153705	0.128159	0.214837	0.264286	0.434183	0	0.297705	0.381903	0.348611	0.303853	0.172001	0.277203	0.188926
	mitochondria		0.0184003	-0.00153956	-0.187075	-0.379178	-0.0174591	-0.0636601	0.0290244	0.0654431	0.105587	0.191151	0.374326	0	-0.111543	-0.0378629	-0.042581	0.0945437	0.158637	0.027755	0.0772976	0.100573	-0.0316746	0.0558666	-0.00396911	0.0408396	0.0738813					-0.0138779	-0.00830663	-0.134911	-0.184707	0.0368783	-0.014131	0.0324273	0.00506893	0.0334945	0.440254	0.297705	0	0.0442214	0.0288524	0.037112	0.0469792	0.0895383	0.0421868
	lysosomes		0.00967236	0.00152964	-0.1461	-0.308062	-0.0182563	0.0551493	0.0350154	-0.0645856	-0.0117237	0.155678	0.425793	-0.111543	0	0.151616	0.0345004	0.314701	0.270418	0.209535	0.257343	0.0484676	0.0100888	0.0259007	-0.0218811	0.0273624	-0.0717413					-0.0267502	-0.0282941	-0.118348	-0.15831	0.0220119	0.00375968	-0.00692245	0.0444086	-0.01996	0.40762	0.381903	0.0442214	0	0.0184077	0.0113227	0.106847	0.298706	0.123551
	Golgi		-0.0408387	-0.0526648	-0.14071	-0.260554	-0.0711117	0.035877	0.0550955	0.0490241	0.114992	0.163767	0.437801	-0.0378629	0.151616	0	0.141891	0.362975	0.324024	0.246882	0.323647	0.143862	0.0791529	0.0533224	0.0181007	0.0107925	-0.116317					-0.0155436	-0.0129747	-0.0840069	-0.12204	0.00882228	0.0495916	0.00462925	0.0064911	-0.0812188	0.296269	0.348611	0.0288524	0.0184077	0	-0.0169365	0.11554	0.308914	0.135127
	microtubules		0.0182051	-0.00111865	-0.19604	-0.464038	-0.0159597	-0.0109878	-0.0135351	-0.0601047	-0.0250665	0.126126	0.367584	-0.042581	0.0345004	0.141891	0	0.248837	0.300765	0.190978	0.238328	0.083014	0.0301872	0.12604	0.128449	0.212552	0.147809					-0.0190086	-0.0116473	-0.163033	-0.235807	-0.00188026	-0.0163068	-0.00276057	0.0202673	0.0192325	0.362296	0.303853	0.037112	0.0113227	-0.0169365	0	0.0697374	0.188495	0.0634283
	centrioles		-0.112096	-0.121318	-0.162719	-0.187411	-0.178651	0.0121982	-0.0223273	0.0473625	0.109234	0.105669	0.243723	0.0945437	0.314701	0.362975	0.248837	0	0.362755	0.379788	0.369369	0.114117	0.188469	0.127932	0.100033	0.14742	-0.0983694					-0.0578536	-0.0577746	-0.0922116	-0.112129	-0.0730081	0.0277648	-0.00852125	0.00888852	-0.0255013	0.132696	0.172001	0.0469792	0.106847	0.11554	0.0697374	0	0.299802	0.269512
	gap junctions		-0.159231	-0.183474	-0.282504	-0.382312	-0.259133	-0.0369661	-0.0347213	0.120452	0.189255	0.183369	0.342069	0.158637	0.270418	0.324024	0.300765	0.362755	0	0.388406	0.512808	0.365951	0.262668	0.214982	0.199339	0.192292	-0.0211108					-0.0874075	-0.0860114	-0.178138	-0.215234	-0.121959	0.0126109	-0.0151904	-0.00685629	0.0371579	0.212273	0.277203	0.0895383	0.298706	0.308914	0.188495	0.299802	0	0.293151
	tight junctions		-0.0601187	-0.0724702	-0.12674	-0.239192	-0.0971123	0.0339198	0.0144148	0.0599087	0.118703	0.117609	0.245863	0.027755	0.209535	0.246882	0.190978	0.379788	0.388406	0	0.363787	0.191255	0.0696037	-0.000922734	0.0223647	-0.0883572	-0.102443					-0.0364689	-0.0346479	-0.0966088	-0.129592	-0.055054	0.0183338	-0.0102156	-0.00688798	-0.0516669	0.111924	0.188926	0.0421868	0.123551	0.135127	0.0634283	0.269512	0.293151	0
	desmosomes		-0.101538	-0.115281	-0.16055	-0.244726	-0.167973	-0.00900062	-0.0256364	0.069992	0.127839	0.123857	0.255653	0.0772976	0.257343	0.323647	0.238328	0.369369	0.512808	0.363787	0	0.22824	0.186135	0.120215	0.106495	0.0715902	-0.112358					-0.0650116	-0.0659438	-0.120763	-0.147298	-0.103497	-0.00759101	-0.0324994	-0.00334115	-0.0167578	0.126036	0.204896	0.0560351	0.191176	0.211628	0.127016	0.290837	0.325693	0.248877
	adherens junctions		-0.0810693	-0.100263	-0.191821	-0.365846	-0.126923	0.0360813	-0.00165085	0.0394759	0.0444921	0.126779	0.20761	0.100573	0.0484676	0.143862	0.083014	0.114117	0.365951	0.191255	0.22824	0	0.0745727	0.130172	0.100252	0.135297	0.0815941					-0.0282187	-0.0221772	-0.128654	-0.181327	-0.0498377	-0.0223487	-0.0116357	-0.0245275	0.0733611	0.1794	0.173	0.055459	0.191555	0.166236	0.11017	0.131318	0.0815518	0.103881
	plasma membrane		0.0273995	0.00963406	-0.117003	-0.39746	0.0116524	-0.019875	-0.0171336	-0.0283364	-0.0263474	0.0153472	0.110052	-0.0316746	0.0100888	0.0791529	0.0301872	0.188469	0.262668	0.0696037	0.186135	0.0745727	0	0.0599743	0.107819	0.111034	0.266034					-0.0313444	-0.0249374	-0.14711	-0.210788	-0.0588217	0.00722238	0.00661471	0.0234921	0.0472921	0.084868	0.104475	0.0796786	0.076055	0.0475482	0.0587945	0.125978	0.194879	0.0907121
	actin filaments		-0.0330913	-0.0541707	-0.171869	-0.414279	-0.0346251	0.0363669	0.0373807	0.0566588	0.0495144	0.0552492	0.132305	0.0558666	0.0259007	0.0533224	0.12604	0.127932	0.214982	-0.000922734	0.120215	0.130172	0.0599743	0	0.17975	0.155035	0.348372					-0.0630191	-0.0600735	-0.180293	-0.237935	-0.11748	-0.0425099	-0.029589	0.0245001	0.0779487	0.068558	0.0753208	0.0720187	0.102201	0.0942718	0.0888126	0.141112	0.191632	0.164184
	actin bundles		-0.0367804	-0.0588727	-0.188584	-0.425332	-0.0400847	0.0270318	0.0336538	0.0220805	0.0209907	0.0363736	0.16612	-0.00396911	-0.0218811	0.0181007	0.128449	0.100033	0.199339	0.0223647	0.106495	0.100252	0.107819	0.17975	0	0.242193	0.396985					-0.0517246	-0.0466318	-0.171695	-0.230763	-0.0958472	-0.0153072	-0.0210508	0.00566948	0.0734326	0.0824411	0.0956477	0.0628861	0.156913	0.166211	0.102147	0.163555	0.192612	0.211175
	actomyosin bundles		-0.0846766	-0.107433	-0.214172	-0.410855	-0.0708481	0.0997871	0.0893927	0.0794369	0.0890459	0.086144	0.219485	0.0408396	0.0273624	0.0107925	0.212552	0.14742	0.192292	-0.0883572	0.0715902	0.135297	0.111034	0.155035	0.242193	0	0.403963					-0.0381873	-0.0307243	-0.149833	-0.215861	-0.0966424	-0.0414096	-0.0562081	-0.0124164	0.0434808	0.0792143	0.0942126	0.0504913	0.178226	0.200188	0.0795054	0.197797	0.217613	0.257233
	matrix adhesion		-0.145947	-0.163161	-0.215262	-0.275264	-0.197755	-0.0667029	-0.0418192	0.0435385	0.0163954	-0.00873569	0.00969408	0.0738813	-0.0717413	-0.116317	0.147809	-0.0983694	-0.0211108	-0.102443	-0.112358	0.0815941	0.266034	0.348372	0.396985	0.403963	0					-0.0510612	-0.0518289	-0.116854	-0.143833	-0.0626485	0.038283	0.0248886	0.0173069	0.0411919	-0.00641114	-0.0131877	0.0260058	-0.0185695	-0.0374144	0.0906362	-0.0525795	-0.0602633	-0.0461735
average location similarity difference heatmap Shape Mode 3 (σ=-2 relative to σ=0)	nucleoli [DFC)		0	-0.00564474	0.163123	0.301339	0.0223698	-0.0183223	-0.01336	-0.0436973	-0.0281972	-0.118187	-0.204098	-0.000517569	0.0261254	-0.0898437	-0.0287802	-0.178782	-0.156139	-0.0722022	-0.0546364	0.0754564	-0.00773173	-0.04982	-0.0398696	-0.103368	-0.168711			average location similarity difference heatmap Shape Mode 3 (σ=2 relative to σ=0)		0	0.00388047	0.176302	0.423457	0.0203899	-0.0263225	-0.0190663	-0.0340522	-0.0311803	-0.113092	-0.215086	-0.00656374	0.0180903	-0.088621	-0.0243917	-0.178309	-0.158053	-0.0616825
	nucleoli [GC)		-0.00564474	0	0.185254	0.341335	0.0391772	-0.01537	-0.0138912	-0.0501318	-0.0339804	-0.128848	-0.214854	-0.000923267	0.0406755	-0.0917806	-0.0369128	-0.185031	-0.168571	-0.0771391	-0.0594011	0.0744315	-0.0165448	-0.0635309	-0.0536631	-0.120684	-0.187034					0.00388047	0	0.173387	0.448135	0.0321746	-0.0174649	-0.0127255	-0.0296784	-0.0258828	-0.117911	-0.221187	0.00491678	0.0377699	-0.0859425	-0.0189858	-0.183759	-0.164841	-0.0621985
	nuclear speckles		0.163123	0.185254	0	0.520074	0.234924	0.000784318	-0.00759744	-0.119306	-0.112647	-0.180975	-0.255699	-0.0806017	0.00184024	-0.135242	-0.142487	-0.197606	-0.229674	-0.120003	-0.103681	-0.00441839	-0.114681	-0.15699	-0.14488	-0.198077	-0.231307					0.176302	0.173387	0	0.527335	0.242498	-0.00318836	-0.0113781	-0.107072	-0.109307	-0.175339	-0.263998	-0.0817414	-0.0194267	-0.132836	-0.134503	-0.198266	-0.230977	-0.108637
	cohesins		0.301339	0.341335	0.520074	0	0.511538	-0.0551217	0.0010965	-0.243498	-0.276058	-0.273137	-0.368081	-0.321957	-0.230973	-0.262597	-0.435043	-0.236288	-0.374517	-0.232017	-0.215658	-0.239484	-0.385042	-0.402617	-0.386359	-0.388458	-0.306958					0.423457	0.448135	0.527335	0	0.574728	-0.099438	-0.0437327	-0.283293	-0.321735	-0.296065	-0.401798	-0.376208	-0.283708	-0.284919	-0.498429	-0.243156	-0.402842	-0.241991
	histones		0.0223698	0.0391772	0.234924	0.511538	0	0.0121943	-0.0299036	-0.135517	-0.113985	-0.10824	-0.195061	0.00455271	0.0538842	-0.0955072	-0.0647144	-0.232724	-0.194928	-0.107157	-0.0937523	0.0875683	-0.0474095	-0.0710497	-0.0298251	-0.0698432	-0.219278					0.0203899	0.0321746	0.242498	0.574728	0	0.00499866	-0.030906	-0.107513	-0.105245	-0.0968278	-0.205531	0.0170615	0.0505397	-0.089785	-0.0600529	-0.239717	-0.195143	-0.0896627
	nuclear envelope		-0.0183223	-0.01537	0.000784318	-0.0551217	0.0121943	0	0.00143519	-0.0578054	-0.069751	0.049422	0.144195	0.0251192	0.0169227	-0.010702	-0.00479243	0.048457	-0.0118715	-0.00768272	-0.0546213	-0.0770026	0.00605936	0.0504507	0.105468	0.205084	0.0403583					-0.0263225	-0.0174649	-0.00318836	-0.099438	0.00499866	0	0.0152359	-0.0397227	-0.0418425	0.0389071	0.11759	0.0544982	0.0131251	0.0158027	-0.0237236	0.010554	-0.00544529	-0.00862463
	nuclear pores		-0.01336	-0.0138912	-0.00759744	0.0010965	-0.0299036	0.00143519	0	-0.052672	-0.0644756	0.112935	0.106414	0.0329741	-0.0304751	-0.00175598	-0.0208134	-0.0208926	0.0213498	-0.024348	-0.046476	0.00907652	-0.0140893	0.0437156	0.0895811	0.156858	0.0201629					-0.0190663	-0.0127255	-0.0113781	-0.0437327	-0.030906	0.0152359	0	-0.0440634	-0.0552423	0.10669	0.091612	0.0516081	-0.0167488	0.00371125	-0.0272206	-0.0389473	0.0318243	-0.0219896
	ER [Sec61 beta)		-0.0436973	-0.0501318	-0.119306	-0.243498	-0.135517	-0.0578054	-0.052672	0	0.0278146	0.22282	0.249889	0.0811754	-0.0342918	0.12616	0.0320973	0.124005	0.279963	0.118871	0.113599	0.10511	0.00556698	0.0654548	0.0792805	0.132592	0.0780661					-0.0340522	-0.0296784	-0.107072	-0.283293	-0.107513	-0.0397227	-0.0440634	0	0.0267252	0.217879	0.244119	0.0803603	-0.00316696	0.12807	0.0215332	0.122377	0.27742	0.100978
	ER [SERCA2)		-0.0281972	-0.0339804	-0.112647	-0.276058	-0.113985	-0.069751	-0.0644756	0.0278146	0	0.220782	0.262164	0.0836116	-0.0294249	0.145574	0.01114	0.178696	0.288042	0.114091	0.110865	0.0841879	-0.0518864	-0.00162035	-0.0198432	0.0336329	0.0164551					-0.0311803	-0.0258828	-0.109307	-0.321735	-0.105245	-0.0418425	-0.0552423	0.0267252	0	0.21888	0.264926	0.0945001	0.00821206	0.155557	0.0251655	0.173915	0.289014	0.0869235
	peroxisomes		-0.118187	-0.128848	-0.180975	-0.273137	-0.10824	0.049422	0.112935	0.22282	0.220782	0	0.305223	0.228241	0.0595053	0.110356	0.141949	0.122595	0.228926	0.0838916	0.0718228	0.0882676	0.0328511	0.0784789	0.0835771	0.134741	0.0751115					-0.113092	-0.117911	-0.175339	-0.296065	-0.0968278	0.0389071	0.10669	0.217879	0.21888	0	0.291985	0.220507	0.0300357	0.0623897	0.129768	0.106941	0.202415	0.0363706
	endosomes		-0.204098	-0.214854	-0.255699	-0.368081	-0.195061	0.144195	0.106414	0.249889	0.262164	0.305223	0	0.343	0.306802	0.395454	0.259687	0.304543	0.347804	0.248182	0.215088	0.0457775	0.0459464	0.0669296	0.0726043	0.183165	0.0423873					-0.215086	-0.221187	-0.263998	-0.401798	-0.205531	0.11759	0.091612	0.244119	0.264926	0.291985	0	0.347942	0.28288	0.337428	0.251424	0.293528	0.363891	0.221924
	mitochondria		-0.000517569	-0.000923267	-0.0806017	-0.321957	0.00455271	0.0251192	0.0329741	0.0811754	0.0836116	0.228241	0.343	0	-0.0317451	0.0968841	-0.00675681	0.209128	0.224666	0.0862433	0.0727267	-0.0228615	-0.14282	-0.111255	-0.111116	-0.0464793	0.0033191					-0.00656374	0.00491678	-0.0817414	-0.376208	0.0170615	0.0544982	0.0516081	0.0803603	0.0945001	0.220507	0.347942	0	0.0023947	0.103703	0.000460436	0.197606	0.224721	0.0576827
	lysosomes		0.0261254	0.0406755	0.00184024	-0.230973	0.0538842	0.0169227	-0.0304751	-0.0342918	-0.0294249	0.0595053	0.306802	-0.0317451	0	0.139384	-0.0110914	0.40411	0.0870425	0.120485	0.0475113	-0.297919	-0.103425	-0.184423	-0.261142	-0.207644	-0.120362					0.0180903	0.0377699	-0.0194267	-0.283708	0.0505397	0.0131251	-0.0167488	-0.00316696	0.00821206	0.0300357	0.28288	0.0023947	0	0.122106	0.0103964	0.391863	0.0571098	0.0485909
	Golgi		-0.0898437	-0.0917806	-0.135242	-0.262597	-0.0955072	-0.010702	-0.00175598	0.12616	0.145574	0.110356	0.395454	0.0968841	0.139384	0	0.190394	0.43063	0.176682	0.221085	0.150376	-0.133915	0.120264	-0.0451407	-0.130978	-0.165538	-0.133675					-0.088621	-0.0859425	-0.132836	-0.284919	-0.089785	0.0158027	0.00371125	0.12807	0.155557	0.0623897	0.337428	0.103703	0.122106	0	0.199883	0.415776	0.133408	0.14519
	microtubules		-0.0287802	-0.0369128	-0.142487	-0.435043	-0.0647144	-0.00479243	-0.0208134	0.0320973	0.01114	0.141949	0.259687	-0.00675681	-0.0110914	0.190394	0	0.348705	0.173641	0.141066	0.0922296	-0.221289	-0.00231976	0.00867138	-0.0120496	0.110653	0.17528					-0.0243917	-0.0189858	-0.134503	-0.498429	-0.0600529	-0.0237236	-0.0272206	0.0215332	0.0251655	0.129768	0.251424	0.000460436	0.0103964	0.199883	0	0.362716	0.186369	0.144019
	centrioles		-0.178782	-0.185031	-0.197606	-0.236288	-0.232724	0.048457	-0.0208926	0.124005	0.178696	0.122595	0.304543	0.209128	0.40411	0.43063	0.348705	0	0.24356	0.366868	0.312871	-0.0265434	0.196516	0.0442894	-0.0231681	-0.0305016	-0.130665					-0.178309	-0.183759	-0.198266	-0.243156	-0.239717	0.010554	-0.0389473	0.122377	0.173915	0.106941	0.293528	0.197606	0.391863	0.415776	0.362716	0	0.292978	0.414811
	gap junctions		-0.156139	-0.168571	-0.229674	-0.374517	-0.194928	-0.0118715	0.0213498	0.279963	0.288042	0.228926	0.347804	0.224666	0.0870425	0.176682	0.173641	0.24356	0	0.0169063	0.086694	0.159837	0.000287328	-0.0330297	-0.156881	-0.226258	0.00598917					-0.158053	-0.164841	-0.230977	-0.402842	-0.195143	-0.00544529	0.0318243	0.27742	0.289014	0.202415	0.363891	0.224721	0.0571098	0.133408	0.186369	0.292978	0	-0.0061049
	tight junctions		-0.0722022	-0.0771391	-0.120003	-0.232017	-0.107157	-0.00768272	-0.024348	0.118871	0.114091	0.0838916	0.248182	0.0862433	0.120485	0.221085	0.141066	0.366868	0.0169063	0	0.0618393	-0.175788	0.012221	-0.13539	-0.297828	-0.416342	-0.112711					-0.0616825	-0.0621985	-0.108637	-0.241991	-0.0896627	-0.00862463	-0.0219896	0.100978	0.0869235	0.0363706	0.221924	0.0576827	0.0485909	0.14519	0.144019	0.414811	-0.0061049	0
	desmosomes		-0.0546364	-0.0594011	-0.103681	-0.215658	-0.0937523	-0.0546213	-0.046476	0.113599	0.110865	0.0718228	0.215088	0.0727267	0.0475113	0.150376	0.0922296	0.312871	0.086694	0.0618393	0	-0.108671	0.022617	-0.0816721	-0.236581	-0.322306	-0.096345					-0.0509622	-0.0521374	-0.0991112	-0.228881	-0.0879425	-0.0658245	-0.04951	0.105795	0.102639	0.0383229	0.184183	0.0576621	-0.00651104	0.0821688	0.103855	0.335078	0.085559	0.0776978
	adherens junctions		0.0754564	0.0744315	-0.00441839	-0.239484	0.0875683	-0.0770026	0.00907652	0.10511	0.0841879	0.0882676	0.0457775	-0.0228615	-0.297919	-0.133915	-0.221289	-0.0265434	0.159837	-0.175788	-0.108671	0	-0.286529	-0.14762	-0.231466	-0.219381	0.0524908					0.0863463	0.0947121	0.00212999	-0.273589	0.106322	-0.066635	0.0194352	0.0781759	0.0616862	0.0807663	0.0588847	-0.0454893	-0.302915	-0.160589	-0.215258	-0.0115981	0.154805	-0.206868
	plasma membrane		-0.00773173	-0.0165448	-0.114681	-0.385042	-0.0474095	0.00605936	-0.0140893	0.00556698	-0.0518864	0.0328511	0.0459464	-0.14282	-0.103425	0.120264	-0.00231976	0.196516	0.000287328	0.012221	0.022617	-0.286529	0	0.00686579	-0.0462479	0.0166007	0.297169					-0.00483959	-0.00250535	-0.109564	-0.42593	-0.0389357	0.00368918	-0.00450878	-0.0189644	-0.0582016	0.0352672	0.0874467	-0.146777	-0.102597	0.0847722	0.0021771	0.237498	0.000421601	0.0240223
	actin filaments		-0.04982	-0.0635309	-0.15699	-0.402617	-0.0710497	0.0504507	0.0437156	0.0654548	-0.00162035	0.0784789	0.0669296	-0.111255	-0.184423	-0.0451407	0.00867138	0.0442894	-0.0330297	-0.13539	-0.0816721	-0.14762	0.00686579	0	0.0414169	0.056175	0.366711					-0.0491905	-0.0523463	-0.154047	-0.445454	-0.0703533	0.051907	0.0475112	0.0378449	-0.0107403	0.0801653	0.100754	-0.107812	-0.18283	-0.0684191	0.0159621	0.0839568	-0.0478365	-0.144261
	actin bundles		-0.0398696	-0.0536631	-0.14488	-0.386359	-0.0298251	0.105468	0.0895811	0.0792805	-0.0198432	0.0835771	0.0726043	-0.111116	-0.261142	-0.130978	-0.0120496	-0.0231681	-0.156881	-0.297828	-0.236581	-0.231466	-0.0462479	0.0414169	0	0.100838	0.484828					-0.0449886	-0.0487541	-0.147505	-0.434846	-0.0415258	0.0961591	0.0922867	0.070426	-0.00106924	0.0919775	0.12616	-0.0912424	-0.232865	-0.143896	0.00116866	0.0198858	-0.141271	-0.264897
	actomyosin bundles		-0.103368	-0.120684	-0.198077	-0.388458	-0.0698432	0.205084	0.156858	0.132592	0.0336329	0.134741	0.183165	-0.0464793	-0.207644	-0.165538	0.110653	-0.0305016	-0.226258	-0.416342	-0.322306	-0.219381	0.0166007	0.056175	0.100838	0	0.504058					-0.0941962	-0.102285	-0.187359	-0.418381	-0.056717	0.212382	0.165031	0.106247	0.0260908	0.118344	0.188991	-0.0514335	-0.205773	-0.170846	0.112308	0.0160068	-0.20683	-0.361252
	matrix adhesion		-0.168711	-0.187034	-0.231307	-0.306958	-0.219278	0.0403583	0.0201629	0.0780661	0.0164551	0.0751115	0.0423873	0.0033191	-0.120362	-0.133675	0.17528	-0.130665	0.00598917	-0.112711	-0.096345	0.0524908	0.297169	0.366711	0.484828	0.504058	0					-0.150642	-0.163918	-0.213082	-0.315334	-0.199413	0.0284179	0.020472	0.0613935	0.0160957	0.0808325	0.0583498	0.0015249	-0.103602	-0.124322	0.132753	-0.127356	0.012784	-0.0987841
average location similarity difference heatmap Shape Mode 4 (σ=-2 relative to σ=0)	nucleoli [DFC)		0	0.00102486	0.113837	0.315167	0.0203379	-0.00887289	-0.00241658	0.00818367	0.0359622	-0.155064	-0.176157	-0.0286387	0.00034362	-0.0570774	-0.0274038	-0.138343	-0.123797	-0.0329641	-0.0387577	0.0646528	-0.00105477	-0.0561647	-0.0379252	-0.0384224	-0.144598			average location similarity difference heatmap Shape Mode 4 (σ=2 relative to σ=0)		0	0.00224968	0.255337	0.303087	0.00896232	-0.00284888	0.0072034	-0.00255034	0.0278501	-0.107874	-0.188209	-0.0151488	0.00463313	-0.0518538	-0.0219181	-0.123556	-0.106105	-0.0134612
	nucleoli [GC)		0.00102486	0	0.135001	0.338237	0.0273351	-0.00508581	9.42434e-05	0.00950231	0.0401296	-0.16161	-0.182492	-0.0267665	0.00785046	-0.0563512	-0.0277077	-0.142022	-0.130728	-0.0344405	-0.0411069	0.0694682	-0.00133901	-0.0611524	-0.0424419	-0.044037	-0.156975					0.00224968	0	0.23719	0.326963	0.00866781	0.00242084	0.0103901	0.00396972	0.0376332	-0.109255	-0.191698	-0.00537645	0.0219451	-0.0459948	-0.0143652	-0.125085	-0.107797	-0.00998634
	nuclear speckles		0.113837	0.135001	0	0.427636	0.169266	-0.0142961	-0.0185141	-0.080747	-0.0606363	-0.210254	-0.247742	-0.122491	-0.0600522	-0.111331	-0.153942	-0.159679	-0.204805	-0.0893238	-0.0917493	-0.0212422	-0.110133	-0.167957	-0.153144	-0.142143	-0.207766					0.255337	0.23719	0	0.470498	0.21827	-0.0445383	-0.0422178	-0.109228	-0.0884893	-0.192588	-0.273284	-0.137484	-0.0789865	-0.121718	-0.1772	-0.149797	-0.208648	-0.0835268
	cohesins		0.315167	0.338237	0.427636	0	0.404835	-0.0670336	-0.0320242	-0.195723	-0.207953	-0.257341	-0.326925	-0.28829	-0.220458	-0.208511	-0.370292	-0.189218	-0.309735	-0.18409	-0.17838	-0.201701	-0.305084	-0.342463	-0.33364	-0.304707	-0.257023					0.303087	0.326963	0.470498	0	0.405795	-0.0703932	-0.0232588	-0.194946	-0.208781	-0.244636	-0.341174	-0.285206	-0.223421	-0.210831	-0.37207	-0.181269	-0.310502	-0.178875
	histones		0.0203379	0.0273351	0.169266	0.404835	0	-0.0117507	-0.00538157	-0.0117085	0.0192223	-0.121609	-0.173176	0.00387721	0.0225574	-0.0407558	-0.0422395	-0.177352	-0.148323	-0.0530632	-0.0688777	0.0814936	-0.0083063	-0.0738997	-0.0320875	-0.003996	-0.162434					0.00896232	0.00866781	0.21827	0.405795	0	0.0183484	0.0382373	0.0164577	0.0389603	-0.0739404	-0.202076	0.0323295	0.0334791	-0.0334992	-0.0194005	-0.156701	-0.123952	-0.0233614
	nuclear envelope		-0.00887289	-0.00508581	-0.0142961	-0.0670336	-0.0117507	0	-0.0143604	-0.0626508	-0.0847604	0.103783	0.09902	0.050111	0.0346718	0.056434	-0.0134052	0.0431796	-0.0448296	-0.0446832	-0.0721941	-0.0885808	-0.0143141	0.000770506	0.037774	0.090336	0.0628218					-0.00284888	0.00242084	-0.0445383	-0.0703932	0.0183484	0	-0.0269229	-0.0523923	-0.0848788	0.0535577	0.0746679	0.0249719	-0.0159398	0.00411645	-0.0148006	0.0183917	-0.0538527	-0.0923195
	nuclear pores		-0.00241658	9.42434e-05	-0.0185141	-0.0320242	-0.00538157	-0.0143604	0	-0.00943015	-0.0237476	0.152295	0.0834819	0.0732898	0.0139036	0.0414137	-0.0290957	-0.0124319	-0.00525609	-0.039293	-0.0595205	-0.0288234	-0.0261869	-0.0124049	0.0224992	0.0652653	0.0361622					0.0072034	0.0103901	-0.0422178	-0.0232588	0.0382373	-0.0269229	0	-0.00105922	-0.0279968	0.111173	0.0469451	0.0593533	-0.0210526	0.0209427	-0.0352469	-0.0199167	-0.0057054	-0.0449068
	ER [Sec61 beta)		0.00818367	0.00950231	-0.080747	-0.195723	-0.0117085	-0.0626508	-0.00943015	0	0.00738291	0.236106	0.200879	0.0583687	-0.019724	0.0791371	-0.0238706	0.0667614	0.150304	0.0244157	0.0260496	-0.0134922	-0.0601149	-0.00838671	0.00963267	0.0237329	0.0812375					-0.00255034	0.00396972	-0.109228	-0.194946	0.0164577	-0.0523923	-0.00105922	0	-0.00406683	0.20225	0.209775	0.051363	-0.043661	0.0456338	-0.00975651	0.0527237	0.15304	0.012002
	ER [SERCA2)		0.0359622	0.0401296	-0.0606363	-0.207953	0.0192223	-0.0847604	-0.0237476	0.00738291	0	0.229033	0.220902	0.0362735	-0.0298502	0.0661221	-0.055373	0.10941	0.16358	0.0127796	0.016587	-0.000406914	-0.115752	-0.0572137	-0.0698823	-0.0796837	0.00949381					0.0278501	0.0376332	-0.0884893	-0.208781	0.0389603	-0.0848788	-0.0279968	-0.00406683	0	0.195251	0.243669	0.0485681	-0.0287972	0.0667243	-0.0439522	0.102818	0.167605	0.00131359
	peroxisomes		-0.155064	-0.16161	-0.210254	-0.257341	-0.121609	0.103783	0.152295	0.236106	0.229033	0	0.32678	0.276042	0.169312	0.166595	0.187712	0.125668	0.173185	0.0444158	0.0384587	0.0679978	0.0160741	0.0506836	0.0645084	0.0561961	0.0590512					-0.107874	-0.109255	-0.192588	-0.244636	-0.0739404	0.0535577	0.111173	0.20225	0.195251	0	0.303104	0.213836	0.0977981	0.110527	0.147263	0.0979633	0.157631	0.00777652
	endosomes		-0.176157	-0.182492	-0.247742	-0.326925	-0.173176	0.09902	0.0834819	0.200879	0.220902	0.32678	0	0.324241	0.280004	0.296472	0.23773	0.274915	0.223298	0.114353	0.101377	0.0550276	0.0272991	0.0661138	0.065295	0.0581043	0.0568751					-0.188209	-0.191698	-0.273284	-0.341174	-0.202076	0.0746679	0.0469451	0.209775	0.243669	0.303104	0	0.343178	0.338134	0.383705	0.269265	0.274974	0.277139	0.151403
	mitochondria		-0.0286387	-0.0267665	-0.122491	-0.28829	0.00387721	0.050111	0.0732898	0.0583687	0.0362735	0.276042	0.324241	0	0.00632281	0.0667129	0.0475621	0.148143	0.176591	0.0364515	0.042878	-0.0234383	-0.0701078	-0.03372	-0.0272225	-0.0460403	0.0466713					-0.0151488	-0.00537645	-0.137484	-0.285206	0.0323295	0.0249719	0.0593533	0.051363	0.0485681	0.213836	0.343178	0	-0.00923183	0.0438196	0.0310458	0.130458	0.152801	0.00149996
	lysosomes		0.00034362	0.00785046	-0.0600522	-0.220458	0.0225574	0.0346718	0.0139036	-0.019724	-0.0298502	0.169312	0.280004	0.00632281	0	0.103883	0.0327391	0.338163	0.0393495	0.0223814	0.0104485	-0.188404	-0.0609975	-0.0423923	-0.0842062	-0.166514	-0.0672412					0.00463313	0.0219451	-0.0789865	-0.223421	0.0334791	-0.0159398	-0.0210526	-0.043661	-0.0287972	0.0977981	0.338134	-0.00923183	0	0.0706538	0.0139066	0.278119	0.0486276	-0.0151222
	Golgi		-0.0570774	-0.0563512	-0.111331	-0.208511	-0.0407558	0.056434	0.0414137	0.0791371	0.0661221	0.166595	0.296472	0.0667129	0.103883	0	0.115185	0.388729	0.0885573	0.0812072	0.0706775	-0.0744766	0.0118613	-0.0142086	-0.0538916	-0.184612	-0.112201					-0.0518538	-0.0459948	-0.121718	-0.210831	-0.0334992	0.00411645	0.0209427	0.0456338	0.0667243	0.110527	0.383705	0.0438196	0.0706538	0	0.0999899	0.311906	0.0690479	0.0235123
	microtubules		-0.0274038	-0.0277077	-0.153942	-0.370292	-0.0422395	-0.0134052	-0.0290957	-0.0238706	-0.055373	0.187712	0.23773	0.0475621	0.0327391	0.115185	0	0.278781	0.107184	0.046868	0.0380912	-0.160174	-0.021814	0.0441355	0.0170083	0.0108303	0.176367					-0.0219181	-0.0143652	-0.1772	-0.37207	-0.0194005	-0.0148006	-0.0352469	-0.00975651	-0.0439522	0.147263	0.269265	0.0310458	0.0139066	0.0999899	0	0.23457	0.102719	0.0188056
	centrioles		-0.138343	-0.142022	-0.159679	-0.189218	-0.177352	0.0431796	-0.0124319	0.0667614	0.10941	0.125668	0.274915	0.148143	0.338163	0.388729	0.278781	0	0.231082	0.323807	0.318206	0.0175932	0.137965	0.0907488	0.054074	0.012235	-0.108787					-0.123556	-0.125085	-0.149797	-0.181269	-0.156701	0.0183917	-0.0199167	0.0527237	0.102818	0.0979633	0.274974	0.130458	0.278119	0.311906	0.23457	0	0.226661	0.32025
	gap junctions		-0.123797	-0.130728	-0.204805	-0.309735	-0.148323	-0.0448296	-0.00525609	0.150304	0.16358	0.173185	0.223298	0.176591	0.0393495	0.0885573	0.107184	0.231082	0	0.0599963	0.140986	0.137985	0.0509213	0.0867769	0.0080759	-0.109426	0.0207293					-0.106105	-0.107797	-0.208648	-0.310502	-0.123952	-0.0538527	-0.0057054	0.15304	0.167605	0.157631	0.277139	0.152801	0.0486276	0.0690479	0.102719	0.226661	0	0.0174848
	tight junctions		-0.0329641	-0.0344405	-0.0893238	-0.18409	-0.0530632	-0.0446832	-0.039293	0.0244157	0.0127796	0.0444158	0.114353	0.0364515	0.0223814	0.0812072	0.046868	0.323807	0.0599963	0	0.152007	-0.152387	0.0470063	0.0120284	-0.0847081	-0.217545	-0.0869754					-0.0134612	-0.00998634	-0.0835268	-0.178875	-0.0233614	-0.0923195	-0.0449068	0.012002	0.00131359	0.00777652	0.151403	0.00149996	-0.0151222	0.0235123	0.0188056	0.32025	0.0174848	0
	desmosomes		-0.0387577	-0.0411069	-0.0917493	-0.17838	-0.0688777	-0.0721941	-0.0595205	0.0260496	0.016587	0.0384587	0.101377	0.042878	0.0104485	0.0706775	0.0380912	0.318206	0.140986	0.152007	0	-0.0780538	0.0779449	0.0609397	-0.032035	-0.14358	-0.084103					-0.0247349	-0.0228399	-0.0902101	-0.174681	-0.0417192	-0.0946097	-0.0492557	0.0228255	0.0193945	0.0258122	0.164005	0.0110345	-0.0236302	0.00289837	0.019501	0.287766	0.0972682	0.0692845
	adherens junctions		0.0646528	0.0694682	-0.0212422	-0.201701	0.0814936	-0.0885808	-0.0288234	-0.0134922	-0.000406914	0.0679978	0.0550276	-0.0234383	-0.188404	-0.0744766	-0.160174	0.0175932	0.137985	-0.152387	-0.0780538	0	-0.217778	-0.084569	-0.152857	-0.194955	0.0543483					0.0746432	0.0856388	-0.0381086	-0.202115	0.0979232	-0.106359	-0.0442282	-0.0191954	-0.0112404	0.0459164	0.0915493	-0.0423695	-0.211099	-0.144501	-0.181007	0.0107798	0.111948	-0.217698
	plasma membrane		-0.00105477	-0.00133901	-0.110133	-0.305084	-0.0083063	-0.0143141	-0.0261869	-0.0601149	-0.115752	0.0160741	0.0272991	-0.0701078	-0.0609975	0.0118613	-0.021814	0.137965	0.0509213	0.0470063	0.0779449	-0.217778	0	0.0801911	0.0152074	0.0230718	0.240235					0.0120705	0.0187114	-0.119259	-0.304171	0.0123887	-0.00236906	-0.0354453	-0.0585087	-0.134317	-0.00671869	0.0380194	-0.103536	-0.0921163	-0.00911005	-0.043213	0.131962	0.00926377	0.0270752
	actin filaments		-0.0561647	-0.0611524	-0.167957	-0.342463	-0.0738997	0.000770506	-0.0124049	-0.00838671	-0.0572137	0.0506836	0.0661138	-0.03372	-0.0423923	-0.0142086	0.0441355	0.0907488	0.0867769	0.0120284	0.0609397	-0.084569	0.0801911	0	0.0753906	0.07054	0.263049					-0.0350803	-0.0333421	-0.169671	-0.336897	-0.0557892	-0.0136698	-0.0375397	-0.00480309	-0.0700122	0.030267	0.0593186	-0.0607489	-0.0495554	0.00365491	0.0143481	0.103456	0.0567222	0.0382026
	actin bundles		-0.0379252	-0.0424419	-0.153144	-0.33364	-0.0320875	0.037774	0.0224992	0.00963267	-0.0698823	0.0645084	0.065295	-0.0272225	-0.0842062	-0.0538916	0.0170083	0.054074	0.0080759	-0.0847081	-0.032035	-0.152857	0.0152074	0.0753906	0	0.0683543	0.321489					-0.040092	-0.0394566	-0.174493	-0.33643	-0.0231585	0.0578008	0.0325783	0.0308631	-0.0694793	0.0473967	0.0672103	-0.0592871	-0.123929	-0.0959759	0.00256618	0.0469581	-0.0564124	-0.137094
	actomyosin bundles		-0.0384224	-0.044037	-0.142143	-0.304707	-0.003996	0.090336	0.0652653	0.0237329	-0.0796837	0.0561961	0.0581043	-0.0460403	-0.166514	-0.184612	0.0108303	0.012235	-0.109426	-0.217545	-0.14358	-0.194955	0.0230718	0.07054	0.0683543	0	0.364906					-0.0380035	-0.0388568	-0.1655	-0.308781	0.00363702	0.0919892	0.0748295	0.0491913	-0.0721121	0.0376577	0.0833967	-0.0767488	-0.202499	-0.20967	0.00977889	-0.00629342	-0.151924	-0.254011
	matrix adhesion		-0.144598	-0.156975	-0.207766	-0.257023	-0.162434	0.0628218	0.0361622	0.0812375	0.00949381	0.0590512	0.0568751	0.0466713	-0.0672412	-0.112201	0.176367	-0.108787	0.0207293	-0.0869754	-0.084103	0.0543483	0.240235	0.263049	0.321489	0.364906	0					-0.161502	-0.173442	-0.230615	-0.270671	-0.196946	0.0408319	0.0155896	0.0907527	0.00407992	0.0577964	0.0410823	0.0450772	-0.0800929	-0.12219	0.176832	-0.107238	0.0118148	-0.0903878
average location similarity difference heatmap Shape Mode 5 (σ=-2 relative to σ=0)	nucleoli [DFC)		0	0.00628134	0.169733	0.315062	0.02473	-0.0194766	-0.0232382	0.00919141	0.0136421	-0.220151	-0.239442	-0.00329317	-0.0547635	-0.0418602	0.0036329	-0.131966	-0.212955	-0.0500307	-0.114719	-0.041014	0.00833475	-0.0707361	-0.0400193	-0.0729058	-0.178808			average location similarity difference heatmap Shape Mode 5 (σ=2 relative to σ=0)		0	-0.00201904	0.199448	0.159036	0.0382712	0.0222269	0.0348303	-0.0308887	-0.0226956	-0.161971	-0.157198	-0.00782155	0.000758727	-0.0273137	-0.0226739	-0.0563626	-0.042196	-0.0210276
	nucleoli [GC)		0.00628134	0	0.190162	0.338806	0.0306722	-0.0248034	-0.0312488	0.00501622	0.00860985	-0.23283	-0.256853	-0.00873185	-0.0599192	-0.0476378	-0.00339975	-0.139188	-0.228206	-0.0567011	-0.123713	-0.0512417	0.0032149	-0.0804105	-0.048878	-0.0832328	-0.193295					-0.00201904	0	0.194463	0.184072	0.0475529	0.0216841	0.0350111	-0.0342348	-0.0256492	-0.170275	-0.166323	-0.0101941	0.000940552	-0.0299001	-0.0276841	-0.0602122	-0.0443706	-0.0232491
	nuclear speckles		0.169733	0.190162	0	0.467148	0.154381	-0.129838	-0.146394	-0.143505	-0.150207	-0.297316	-0.334271	-0.1741	-0.154788	-0.134186	-0.193661	-0.166653	-0.303911	-0.118118	-0.171267	-0.16884	-0.135701	-0.206794	-0.190115	-0.202985	-0.241776					0.199448	0.194463	0	0.365981	0.186695	0.000315107	0.00178177	-0.101876	-0.0990685	-0.206061	-0.214862	-0.0906786	-0.0675799	-0.0766311	-0.122548	-0.0832847	-0.108707	-0.0655473
	cohesins		0.315062	0.338806	0.467148	0	0.437685	-0.0728081	-0.0517129	-0.23415	-0.268428	-0.29806	-0.361825	-0.333373	-0.273593	-0.228205	-0.403589	-0.177175	-0.369054	-0.207818	-0.229291	-0.311943	-0.347783	-0.380131	-0.377788	-0.357514	-0.275321					0.159036	0.184072	0.365981	0	0.294752	-0.0203176	-0.0124083	-0.19153	-0.211345	-0.23107	-0.268812	-0.222371	-0.166722	-0.142811	-0.276258	-0.113153	-0.212555	-0.125103
	histones		0.02473	0.0306722	0.154381	0.437685	0	-0.02013	-0.0293902	0.0123139	0.00248157	-0.172617	-0.23038	-0.00616182	-0.0365957	-0.0616196	-0.0106163	-0.194899	-0.280156	-0.0927753	-0.187428	-0.0770199	-0.0246566	-0.117045	-0.0746531	-0.0916126	-0.251607					0.0382712	0.0475529	0.186695	0.294752	0	0.010498	-0.0146511	-0.12701	-0.12624	-0.148398	-0.185832	-0.0466283	-0.0398596	-0.0284541	-0.0651454	-0.0839712	-0.103881	-0.0189956
	nuclear envelope		-0.0194766	-0.0248034	-0.129838	-0.0728081	-0.02013	0	0.0155604	0.0362369	0.0221794	0.202948	0.185797	0.0461837	0.0636613	0.0302445	0.0703751	0.00644704	0.0395419	-0.00392175	-0.0110882	0.00497219	0.0313983	0.0364115	0.055245	0.121476	-0.00168884					0.0222269	0.0216841	0.000315107	-0.0203176	0.010498	0	0.0220461	-0.0464968	-0.0654386	0.126626	0.0903797	-0.0912399	-0.0570853	-0.0356861	-0.0537122	-0.0700191	-0.0544459	-0.0332675
	nuclear pores		-0.0232382	-0.0312488	-0.146394	-0.0517129	-0.0293902	0.0155604	0	0.0598285	0.0598854	0.228396	0.186554	0.0716444	0.0791583	0.0336559	0.085119	-0.0305467	0.0272423	-0.0113442	-0.0366524	0.0504161	0.0352682	0.0367843	0.0490038	0.0794646	-0.0284473					0.0348303	0.0350111	0.00178177	-0.0124083	-0.0146511	0.0220461	0	-0.0793133	-0.107093	0.138362	0.0442316	-0.0530708	-0.0727551	-0.0125551	-0.0608933	-0.0428689	-0.110121	-0.0155243
	ER [Sec61 beta)		0.00919141	0.00501622	-0.143505	-0.23415	0.0123139	0.0362369	0.0598285	0	0.0593794	0.335088	0.331279	0.0511486	0.0961448	0.0756107	0.0494514	0.072692	0.173921	0.0314818	0.0653366	0.104862	-0.00315116	0.0474443	0.0239623	0.0491397	0.0214364					-0.0308887	-0.0342348	-0.101876	-0.19153	-0.12701	-0.0464968	-0.0793133	0	-0.00387441	0.252056	0.190662	0.0860942	-0.0106253	0.0671444	0.0381945	0.0482879	-0.0237362	0.0408338
	ER [SERCA2)		0.0136421	0.00860985	-0.150207	-0.268428	0.00248157	0.0221794	0.0598854	0.0593794	0	0.335479	0.355685	0.0510891	0.0971605	0.0865654	0.0441443	0.116177	0.225321	0.0523605	0.115602	0.111946	-0.00139608	0.0419142	0.0163097	0.0433759	-0.00290089					-0.0226956	-0.0256492	-0.0990685	-0.211345	-0.12624	-0.0654386	-0.107093	-0.00387441	0	0.244237	0.21557	0.0956276	0.0134758	0.09766	0.033564	0.0757168	-0.0105062	0.0639462
	peroxisomes		-0.220151	-0.23283	-0.297316	-0.29806	-0.172617	0.202948	0.228396	0.335088	0.335479	0	0.443048	0.361275	0.310837	0.220322	0.318113	0.134296	0.261465	0.106435	0.157761	0.192058	0.0981809	0.113395	0.123291	0.136093	0.00476498					-0.161971	-0.170275	-0.206061	-0.23107	-0.148398	0.126626	0.138362	0.252056	0.244237	0	0.325221	0.249033	0.183853	0.137537	0.21057	0.0847882	0.123881	0.0511969
	endosomes		-0.239442	-0.256853	-0.334271	-0.361825	-0.23038	0.185797	0.186554	0.331279	0.355685	0.443048	0	0.383163	0.320757	0.272381	0.367132	0.229668	0.317587	0.125762	0.174682	0.221748	0.125656	0.15713	0.155998	0.194727	0.0544257					-0.157198	-0.166323	-0.214862	-0.268812	-0.185832	0.0903797	0.0442316	0.190662	0.21557	0.325221	0	0.255816	0.271451	0.264321	0.235018	0.127991	0.189469	0.128255
	mitochondria		-0.00329317	-0.00873185	-0.1741	-0.333373	-0.00616182	0.0461837	0.0716444	0.0511486	0.0510891	0.361275	0.383163	0	0.0681688	0.0747996	0.0406191	0.166541	0.238175	0.0553864	0.137502	0.0846501	0.000641484	0.0680831	0.0388156	0.0878676	0.0525284					-0.00782155	-0.0101941	-0.0906786	-0.222371	-0.0466283	-0.0912399	-0.0530708	0.0860942	0.0956276	0.249033	0.255816	0	-0.0628052	-0.0366548	-0.0121804	0.0193862	0.00828331	-0.0283331
	lysosomes		-0.0547635	-0.0599192	-0.154788	-0.273593	-0.0365957	0.0636613	0.0791583	0.0961448	0.0971605	0.310837	0.320757	0.0681688	0	0.105385	0.0977556	0.336898	0.293845	0.121876	0.263028	0.0169923	-0.000963489	0.0415112	-0.00939989	0.0632231	-0.0759149					0.000758727	0.000940552	-0.0675799	-0.166722	-0.0398596	-0.0570853	-0.0727551	-0.0106253	0.0134758	0.183853	0.271451	-0.0628052	0	0.0566351	-0.0088316	0.106125	0.109532	0.0582298
	Golgi		-0.0418602	-0.0476378	-0.134186	-0.228205	-0.0616196	0.0302445	0.0336559	0.0756107	0.0865654	0.220322	0.272381	0.0747996	0.105385	0	0.109137	0.390879	0.30298	0.174268	0.330059	-0.00727211	0.00257113	0.0314086	-0.0264427	0.0379014	-0.135019					-0.0273137	-0.0299001	-0.0766311	-0.142811	-0.0284541	-0.0356861	-0.0125551	0.0671444	0.09766	0.137537	0.264321	-0.0366548	0.0566351	0	0.0072636	0.124392	0.183125	0.074419
	microtubules		0.0036329	-0.00339975	-0.193661	-0.403589	-0.0106163	0.0703751	0.085119	0.0494514	0.0441443	0.318113	0.367132	0.0406191	0.0977556	0.109137	0	0.255721	0.313788	0.107829	0.223639	0.0497475	0.00693066	0.112042	0.053523	0.132654	0.195165					-0.0226739	-0.0276841	-0.122548	-0.276258	-0.0651454	-0.0537122	-0.0608933	0.0381945	0.033564	0.21057	0.235018	-0.0121804	-0.0088316	0.0072636	0	0.0789744	0.0552518	0.0173449
	centrioles		-0.131966	-0.139188	-0.166653	-0.177175	-0.194899	0.00644704	-0.0305467	0.072692	0.116177	0.134296	0.229668	0.166541	0.336898	0.390879	0.255721	0	0.376372	0.413465	0.425111	0.104319	0.180552	0.133063	0.118864	0.134647	-0.10802					-0.0563626	-0.0602122	-0.0832847	-0.113153	-0.0839712	-0.0700191	-0.0428689	0.0482879	0.0757168	0.0847882	0.127991	0.0193862	0.106125	0.124392	0.0789744	0	0.250645	0.220756
	gap junctions		-0.212955	-0.228206	-0.303911	-0.369054	-0.280156	0.0395419	0.0272423	0.173921	0.225321	0.261465	0.317587	0.238175	0.293845	0.30298	0.313788	0.376372	0	0.39825	0.428582	0.30114	0.252823	0.230805	0.205543	0.183568	-0.00824442					-0.042196	-0.0443706	-0.108707	-0.212555	-0.103881	-0.0544459	-0.110121	-0.0237362	-0.0105062	0.123881	0.189469	0.00828331	0.109532	0.183125	0.0552518	0.250645	0	0.225682
	tight junctions		-0.0500307	-0.0567011	-0.118118	-0.207818	-0.0927753	-0.00392175	-0.0113442	0.0314818	0.0523605	0.106435	0.125762	0.0553864	0.121876	0.174268	0.107829	0.413465	0.39825	0	0.423588	-0.0149292	0.0758814	0.0548352	-0.0250042	0.0210555	-0.1158					-0.0210276	-0.0232491	-0.0655473	-0.125103	-0.0189956	-0.0332675	-0.0155243	0.0408338	0.0639462	0.0511969	0.128255	-0.0283331	0.0582298	0.074419	0.0173449	0.220756	0.225682	0
	desmosomes		-0.114719	-0.123713	-0.171267	-0.229291	-0.187428	-0.0110882	-0.0366524	0.0653366	0.115602	0.157761	0.174682	0.137502	0.263028	0.330059	0.223639	0.425111	0.428582	0.423588	0	0.127407	0.165673	0.129767	0.0839662	0.0821338	-0.128277					-0.0410398	-0.0445419	-0.081953	-0.135404	-0.0585402	-0.0583556	-0.0427662	0.034409	0.0631302	0.0550997	0.149883	-0.0146364	0.0819185	0.104634	0.0510873	0.225706	0.255828	0.199635
	adherens junctions		-0.041014	-0.0512417	-0.16884	-0.311943	-0.0770199	0.00497219	0.0504161	0.104862	0.111946	0.192058	0.221748	0.0846501	0.0169923	-0.00727211	0.0497475	0.104319	0.30114	-0.0149292	0.127407	0	0.0325381	0.0774454	0.0351536	0.0253067	0.0817062					-0.0190587	-0.0213395	-0.0904101	-0.208476	-0.0938915	-0.0551021	-0.151299	-0.0791458	-0.0813897	0.0894523	0.120809	0.0341229	0.0164701	0.106187	0.025336	0.112176	0.0568377	0.127398
	plasma membrane		0.00833475	0.0032149	-0.135701	-0.347783	-0.0246566	0.0313983	0.0352682	-0.00315116	-0.00139608	0.0981809	0.125656	0.000641484	-0.000963489	0.00257113	0.00693066	0.180552	0.252823	0.0758814	0.165673	0.0325381	0	0.127871	0.0611094	0.0720464	0.359892					0.0067192	0.00485962	-0.0770895	-0.217956	-0.014795	-0.0554045	-0.078794	-0.0278892	-0.0452986	0.0246487	0.00912714	-0.0513855	-0.0291589	-0.00304244	-0.0267955	0.121827	0.0664435	0.0202354
	actin filaments		-0.0707361	-0.0804105	-0.206794	-0.380131	-0.117045	0.0364115	0.0367843	0.0474443	0.0419142	0.113395	0.15713	0.0680831	0.0415112	0.0314086	0.112042	0.133063	0.230805	0.0548352	0.129767	0.0774454	0.127871	0	0.187579	0.188082	0.464073					-0.0306328	-0.0354588	-0.115542	-0.244784	-0.0671757	-0.0870227	-0.0796253	0.0102771	0.000339836	0.0372453	0.00968507	-0.0293149	-0.0163593	0.00252212	0.00147218	0.0876708	0.0971715	0.0702012
	actin bundles		-0.0400193	-0.048878	-0.190115	-0.377788	-0.0746531	0.055245	0.0490038	0.0239623	0.0163097	0.123291	0.155998	0.0388156	-0.00939989	-0.0264427	0.053523	0.118864	0.205543	-0.0250042	0.0839662	0.0351536	0.0611094	0.187579	0	0.172835	0.474734					-0.0279477	-0.0330132	-0.116906	-0.246811	-0.0496178	-0.0381413	-0.0466326	0.0326043	0.018586	0.0763478	0.0619059	-0.00223437	0.0429228	0.0602762	0.0480526	0.113128	0.0968024	0.0876254
	actomyosin bundles		-0.0729058	-0.0832328	-0.202985	-0.357514	-0.0916126	0.121476	0.0794646	0.0491397	0.0433759	0.136093	0.194727	0.0878676	0.0632231	0.0379014	0.132654	0.134647	0.183568	0.0210555	0.0821338	0.0253067	0.0720464	0.188082	0.172835	0	0.474411					-0.00956355	-0.0144915	-0.0926826	-0.212866	0.000626337	-0.0279911	-0.00235658	0.0500615	0.0190126	0.0586035	0.0427442	-0.0546186	-0.0551215	-0.0713832	0.00335741	0.043101	0.0234697	-0.0480404
	matrix adhesion		-0.178808	-0.193295	-0.241776	-0.275321	-0.251607	-0.00168884	-0.0284473	0.0214364	-0.00290089	0.00476498	0.0544257	0.0525284	-0.0759149	-0.135019	0.195165	-0.10802	-0.00824442	-0.1158	-0.128277	0.0817062	0.359892	0.464073	0.474734	0.474411	0					-0.0751309	-0.082074	-0.123926	-0.176384	-0.0956708	-0.0119749	-0.0140097	0.0497294	0.0130357	0.0239789	-0.0275196	0.0374594	-0.0348222	-0.0532552	0.0851248	-0.050835	-0.0250767	-0.0459133
average location similarity difference heatmap Shape Mode 6 (σ=-2 relative to σ=0)	nucleoli [DFC)		0	0.00218946	0.258619	0.2807	0.042712	0.010025	0.0225379	-0.00730163	-0.00907991	-0.152523	-0.194271	-0.0047286	-0.00998553	-0.0314053	-0.0212721	-0.0897032	-0.0901315	-0.0165679	-0.059684	-0.00992452	-0.00351315	-0.0512486	-0.037714	-0.0362804	-0.101192			average location similarity difference heatmap Shape Mode 6 (σ=2 relative to σ=0)		0	-0.00193852	0.0879346	0.268541	0.0281519	0.0193606	0.0338762	0.000603416	-0.0139557	-0.174032	-0.168931	-0.00660363	-0.00723933	-0.0221113	-0.0151113	-0.113741	-0.0812812	-0.0180618
	nucleoli [GC)		0.00218946	0	0.24111	0.294555	0.0413838	0.0149286	0.0271696	-0.00288104	-0.00436654	-0.154963	-0.200565	0.00110538	-0.00143218	-0.0294001	-0.0167015	-0.0911435	-0.0909168	-0.0149186	-0.0609004	-0.00518585	0.00125908	-0.0506341	-0.0361956	-0.0356023	-0.106479					-0.00193852	0	0.102394	0.282434	0.0341596	0.0196454	0.0347513	-0.000668856	-0.0158992	-0.18332	-0.177639	-0.00799016	-0.0033951	-0.0235367	-0.01896	-0.11711	-0.0870959	-0.019225
	nuclear speckles		0.258619	0.24111	0	0.408141	0.196443	-0.033493	-0.0298463	-0.10759	-0.115443	-0.219988	-0.273859	-0.119097	-0.0917294	-0.0954018	-0.161086	-0.125838	-0.179844	-0.0758287	-0.114216	-0.104155	-0.115014	-0.16374	-0.155135	-0.146601	-0.162218					0.0879346	0.102394	0	0.296704	0.131645	0.013834	0.0245719	-0.0525627	-0.0693604	-0.214353	-0.214711	-0.0664907	-0.0364101	-0.059432	-0.0955012	-0.132978	-0.140473	-0.0526033
	cohesins		0.2807	0.294555	0.408141	0	0.352994	-0.0640279	-0.0326958	-0.198501	-0.22246	-0.259204	-0.333713	-0.258832	-0.208336	-0.180278	-0.327562	-0.162445	-0.278555	-0.151659	-0.175021	-0.228113	-0.260387	-0.293397	-0.291354	-0.272034	-0.213627					0.268541	0.282434	0.296704	0	0.293186	-0.0662146	-0.0369367	-0.163407	-0.193114	-0.250595	-0.287806	-0.218728	-0.168373	-0.138351	-0.272154	-0.162069	-0.241003	-0.118956
	histones		0.042712	0.0413838	0.196443	0.352994	0	0.0123943	-0.0031009	-0.0706644	-0.0625535	-0.141215	-0.209797	-0.0174713	0.00350258	-0.0214947	-0.0447059	-0.119488	-0.139829	-0.0191081	-0.085575	-0.0416782	-0.0125329	-0.0723192	-0.0560335	-0.0194701	-0.149204					0.0281519	0.0341596	0.131645	0.293186	0	0.0237193	0.0206271	-0.0431716	-0.069463	-0.151641	-0.18115	-0.031729	-0.0151143	-0.0209319	-0.0404808	-0.153991	-0.132121	-0.0192568
	nuclear envelope		0.010025	0.0149286	-0.033493	-0.0640279	0.0123943	0	0.0145007	-0.0485124	-0.0439554	0.0997446	0.115053	-0.0538775	0.00408523	-0.0126817	-0.0417526	-0.00784103	-0.0413478	-0.0550369	-0.0572739	-0.0187154	-0.030723	-0.0305765	-0.0370526	0.0238753	-0.0521656					0.0193606	0.0196454	0.013834	-0.0662146	0.0237193	0	-0.0045724	-0.0508971	-0.0498783	0.166453	0.109542	-0.0581436	-0.0172799	-0.0111611	-0.0449886	-0.00529858	-0.0536342	-0.0302332
	nuclear pores		0.0225379	0.0271696	-0.0298463	-0.0326958	-0.0031009	0.0145007	0	-0.0572654	-0.0577326	0.113842	0.0690545	-0.0257737	-0.00519832	0.00563674	-0.0474551	-0.0221879	-0.0677984	-0.0267023	-0.0449229	-0.083787	-0.0524078	-0.046187	-0.0445624	0.013192	-0.057073					0.0338762	0.0347513	0.0245719	-0.0369367	0.0206271	-0.0045724	0	-0.0427737	-0.0629098	0.152732	0.0468294	-0.0563038	-0.0462208	-0.0144102	-0.0722296	-0.035606	-0.0651388	-0.0150782
	ER [Sec61 beta)		-0.00730163	-0.00288104	-0.10759	-0.198501	-0.0706644	-0.0485124	-0.0572654	0	0.0132899	0.218486	0.198969	0.0482771	-0.0189407	0.032337	0.00570954	0.0518582	0.0403965	0.0144179	0.0301087	-0.038076	-0.027143	0.00511977	0.0127299	0.022184	0.0181912					0.000603416	-0.000668856	-0.0525627	-0.163407	-0.0431716	-0.0508971	-0.0427737	0	-0.00229498	0.236302	0.164947	0.0233766	-0.0415459	0.00222632	-0.0189339	0.0411828	0.0448488	0.0021407
	ER [SERCA2)		-0.00907991	-0.00436654	-0.115443	-0.22246	-0.0625535	-0.0439554	-0.0577326	0.0132899	0	0.227417	0.230274	0.0521214	0.00023129	0.0536876	0.00830497	0.0975068	0.0740839	0.0435823	0.0644003	-0.0487474	-0.0337446	0.0041039	0.00861501	0.0100255	-0.00962798					-0.0139557	-0.0158992	-0.0693604	-0.193114	-0.069463	-0.0498783	-0.0629098	-0.00229498	0	0.252893	0.194072	0.0501777	-0.00165601	0.0475114	0.0033594	0.101225	0.101201	0.044026
	peroxisomes		-0.152523	-0.154963	-0.219988	-0.259204	-0.141215	0.0997446	0.113842	0.218486	0.227417	0	0.325601	0.229468	0.193294	0.160061	0.184354	0.126877	0.159557	0.0789763	0.0993425	0.101958	0.0326238	0.0449168	0.0494684	0.0565822	-0.0192267					-0.174032	-0.18332	-0.214353	-0.250595	-0.151641	0.166453	0.152732	0.236302	0.252893	0	0.350661	0.265725	0.238782	0.196128	0.242428	0.142467	0.17636	0.0868837
	endosomes		-0.194271	-0.200565	-0.273859	-0.333713	-0.209797	0.115053	0.0690545	0.198969	0.230274	0.325601	0	0.270736	0.283229	0.285509	0.279937	0.196191	0.226279	0.107359	0.144192	0.14119	0.0725727	0.0949463	0.108049	0.121227	0.021689					-0.168931	-0.177639	-0.214711	-0.287806	-0.18115	0.109542	0.0468294	0.164947	0.194072	0.350661	0	0.23471	0.230916	0.213786	0.228685	0.185576	0.200385	0.0913188
	mitochondria		-0.0047286	0.00110538	-0.119097	-0.258832	-0.0174713	-0.0538775	-0.0257737	0.0482771	0.0521214	0.229468	0.270736	0	-0.0548679	-0.0190185	-0.0216611	0.0844648	0.0664779	-0.0370276	0.013325	-0.00642648	-0.0475413	-0.00677349	-0.00993294	-0.0270191	0.0270111					-0.00660363	-0.00799016	-0.0664907	-0.218728	-0.031729	-0.0581436	-0.0563038	0.0233766	0.0501777	0.265725	0.23471	0	-0.0402967	-0.0173434	-0.0203399	0.104329	0.0730873	-0.0172003
	lysosomes		-0.00998553	-0.00143218	-0.0917294	-0.208336	0.00350258	0.00408523	-0.00519832	-0.0189407	0.00023129	0.193294	0.283229	-0.0548679	0	0.0511272	-0.00716668	0.217501	0.158574	0.0280488	0.112237	-0.0045616	-0.022167	0.00497141	-0.00111789	-0.0503634	-0.0587857					-0.00723933	-0.0033951	-0.0364101	-0.168373	-0.0151143	-0.0172799	-0.0462208	-0.0415459	-0.00165601	0.238782	0.230916	-0.0402967	0	0.0453297	-0.00450063	0.280667	0.114694	0.05485
	Golgi		-0.0314053	-0.0294001	-0.0954018	-0.180278	-0.0214947	-0.0126817	0.00563674	0.032337	0.0536876	0.160061	0.285509	-0.0190185	0.0511272	0	0.0291883	0.240824	0.222725	0.0576123	0.167439	0.0580773	0.0234971	0.0358234	0.0316591	-0.0447201	-0.0734749					-0.0221113	-0.0235367	-0.059432	-0.138351	-0.0209319	-0.0111611	-0.0144102	0.00222632	0.0475114	0.196128	0.213786	-0.0173434	0.0453297	0	0.0303675	0.311378	0.13359	0.0543096
	microtubules		-0.0212721	-0.0167015	-0.161086	-0.327562	-0.0447059	-0.0417526	-0.0474551	0.00570954	0.00830497	0.184354	0.279937	-0.0216611	-0.00716668	0.0291883	0	0.167398	0.144006	0.0268848	0.0988522	0.0215923	-0.00117093	0.0574499	0.0426733	0.0331539	0.0880655					-0.0151113	-0.01896	-0.0955012	-0.272154	-0.0404808	-0.0449886	-0.0722296	-0.0189339	0.0033594	0.242428	0.228685	-0.0203399	-0.00450063	0.0303675	0	0.216334	0.123427	0.0350902
	centrioles		-0.0897032	-0.0911435	-0.125838	-0.162445	-0.119488	-0.00784103	-0.0221879	0.0518582	0.0975068	0.126877	0.196191	0.0844648	0.217501	0.240824	0.167398	0	0.270655	0.228444	0.276874	0.0866542	0.11279	0.104654	0.0912634	0.0594845	-0.0718289					-0.113741	-0.11711	-0.132978	-0.162069	-0.153991	-0.00529858	-0.035606	0.0411828	0.101225	0.142467	0.185576	0.104329	0.280667	0.311378	0.216334	0	0.260498	0.314746
	gap junctions		-0.0901315	-0.0909168	-0.179844	-0.278555	-0.139829	-0.0413478	-0.0677984	0.0403965	0.0740839	0.159557	0.226279	0.0664779	0.158574	0.222725	0.144006	0.270655	0	0.242176	0.314472	0.133167	0.130619	0.148549	0.120458	0.0830934	-0.0268255					-0.0812812	-0.0870959	-0.140473	-0.241003	-0.132121	-0.0536342	-0.0651388	0.0448488	0.101201	0.17636	0.200385	0.0730873	0.114694	0.13359	0.123427	0.260498	0	0.16665
	tight junctions		-0.0165679	-0.0149186	-0.0758287	-0.151659	-0.0191081	-0.0550369	-0.0267023	0.0144179	0.0435823	0.0789763	0.107359	-0.0370276	0.0280488	0.0576123	0.0268848	0.228444	0.242176	0	0.236357	0.0639988	0.0599045	0.100676	0.0622908	-0.0435312	-0.0567403					-0.0180618	-0.019225	-0.0526033	-0.118956	-0.0192568	-0.0302332	-0.0150782	0.0021407	0.044026	0.0868837	0.0913188	-0.0172003	0.05485	0.0543096	0.0350902	0.314746	0.16665	0
	desmosomes		-0.059684	-0.0609004	-0.114216	-0.175021	-0.085575	-0.0572739	-0.0449229	0.0301087	0.0644003	0.0993425	0.144192	0.013325	0.112237	0.167439	0.0988522	0.276874	0.314472	0.236357	0	0.100437	0.137912	0.134163	0.0994741	0.0459776	-0.0737024					-0.0688928	-0.0726387	-0.10411	-0.154364	-0.0982133	-0.0389203	-0.0390894	0.01883	0.0688908	0.0970608	0.159076	0.0348435	0.143534	0.173217	0.12008	0.350726	0.316054	0.258539
	adherens junctions		-0.00992452	-0.00518585	-0.104155	-0.228113	-0.0416782	-0.0187154	-0.083787	-0.038076	-0.0487474	0.101958	0.14119	-0.00642648	-0.0045616	0.0580773	0.0215923	0.0866542	0.133167	0.0639988	0.100437	0	0.00580116	0.0594057	0.0608351	0.0268316	0.0426066					-0.0210783	-0.0225067	-0.0721579	-0.194214	-0.0573281	-0.0238233	-0.0801088	-0.0597428	-0.0423231	0.103627	0.116787	0.00183568	0.00271793	0.052562	0.0130478	0.0877504	0.195685	0.0682956
	plasma membrane		-0.00351315	0.00125908	-0.115014	-0.260387	-0.0125329	-0.030723	-0.0524078	-0.027143	-0.0337446	0.0326238	0.0725727	-0.0475413	-0.022167	0.0234971	-0.00117093	0.11279	0.130619	0.0599045	0.137912	0.00580116	0	0.0770144	0.0390406	0.0178098	0.173998					-0.0075427	-0.00952258	-0.0736139	-0.214554	-0.0148141	-0.0197484	-0.0502669	-0.0283528	-0.0232637	0.0388484	0.064446	-0.0303609	0.00683696	0.0308274	0.00803892	0.159554	0.119196	0.0533047
	actin filaments		-0.0512486	-0.0506341	-0.16374	-0.293397	-0.0723192	-0.0305765	-0.046187	0.00511977	0.0041039	0.0449168	0.0949463	-0.00677349	0.00497141	0.0358234	0.0574499	0.104654	0.148549	0.100676	0.134163	0.0594057	0.0770144	0	0.0910626	0.0895038	0.215614					-0.0286285	-0.0333398	-0.0998745	-0.238537	-0.047485	-0.060448	-0.0622313	-0.00329592	-0.00156165	0.041498	0.0625135	-0.0228529	-0.0339674	-0.0237829	0.0225042	0.107622	0.116263	0.04198
	actin bundles		-0.037714	-0.0361956	-0.155135	-0.291354	-0.0560335	-0.0370526	-0.0445624	0.0127299	0.00861501	0.0494684	0.108049	-0.00993294	-0.00111789	0.0316591	0.0426733	0.0912634	0.120458	0.0622908	0.0994741	0.0608351	0.0390406	0.0910626	0	0.0698161	0.213892					-0.0359827	-0.0413721	-0.10713	-0.245792	-0.0351737	-0.00652474	-0.0256993	0.0224269	0.0167587	0.0704406	0.104633	-0.000710327	-0.000386053	0.01195	0.0520622	0.111772	0.103638	0.0136006
	actomyosin bundles		-0.0362804	-0.0356023	-0.146601	-0.272034	-0.0194701	0.0238753	0.013192	0.022184	0.0100255	0.0565822	0.121227	-0.0270191	-0.0503634	-0.0447201	0.0331539	0.0594845	0.0830934	-0.0435312	0.0459776	0.0268316	0.0178098	0.0895038	0.0698161	0	0.235292					-0.048736	-0.054208	-0.116439	-0.24146	-0.0497401	0.00172297	-0.0211486	0.0317768	0.0372943	0.0891109	0.137365	0.0148819	0.0712049	0.0841803	0.0802034	0.165264	0.135311	0.0798731
	matrix adhesion		-0.101192	-0.106479	-0.162218	-0.213627	-0.149204	-0.0521656	-0.057073	0.0181912	-0.00962798	-0.0192267	0.021689	0.0270111	-0.0587857	-0.0734749	0.0880655	-0.0718289	-0.0268255	-0.0567403	-0.0737024	0.0426066	0.173998	0.215614	0.213892	0.235292	0					-0.111591	-0.120299	-0.155541	-0.207987	-0.160618	-0.0573305	-0.0618201	0.0277677	-0.0116362	-0.00830607	0.0234789	0.0289813	-0.0666807	-0.0798661	0.0930072	-0.0852143	-0.0181315	-0.069438
average location similarity difference heatmap Shape Mode 7 (σ=-2 relative to σ=0)	nucleoli [DFC)		0	-0.00182893	0.11292	0.257614	0.0255374	0.0181879	0.041057	-0.000392541	-0.000379177	-0.159093	-0.175021	0.00719256	-0.00728653	-0.0339975	-0.0113286	-0.107206	-0.0926916	-0.0245981	-0.0498922	-0.0218536	-0.00629054	-0.0445813	-0.0264907	-0.0371965	-0.112628			average location similarity difference heatmap Shape Mode 7 (σ=2 relative to σ=0)		0	0.00146657	0.119926	0.241001	-0.00283949	0.0173124	0.0250631	-0.0176649	-0.0119989	-0.180206	-0.157978	-0.00435741	-0.0108775	-0.0351251	-0.0229114	-0.108476	-0.0943619	-0.0188716
	nucleoli [GC)		-0.00182893	0	0.121873	0.266065	0.0347985	0.0184605	0.0421805	-0.00329901	-0.00335612	-0.170321	-0.186836	0.00316253	-0.00998004	-0.0383357	-0.0173204	-0.113351	-0.100703	-0.0282994	-0.0560248	-0.0259954	-0.0101407	-0.0515361	-0.0330337	-0.0435518	-0.12257					0.00146657	0	0.121708	0.261837	0.00343648	0.0240957	0.030852	-0.0154434	-0.0092688	-0.188068	-0.16358	-0.00120112	-0.00412891	-0.0354408	-0.0202824	-0.113888	-0.0974747	-0.0183679
	nuclear speckles		0.11292	0.121873	0	0.276343	0.126331	0.00892919	0.025493	-0.0462553	-0.0540801	-0.202219	-0.21908	-0.0508125	-0.0473348	-0.0673566	-0.083247	-0.131702	-0.148361	-0.0581986	-0.0840537	-0.0724406	-0.0650833	-0.108425	-0.0915645	-0.0991568	-0.155957					0.119926	0.121708	0	0.34574	0.119984	0.00787865	0.00949812	-0.0607347	-0.062606	-0.224479	-0.203112	-0.0577768	-0.0408001	-0.0681045	-0.0911915	-0.133672	-0.147763	-0.0496493
	cohesins		0.257614	0.266065	0.276343	0	0.292832	-0.0502639	-0.0143387	-0.149899	-0.174448	-0.239194	-0.274098	-0.205117	-0.170502	-0.146288	-0.255152	-0.154665	-0.238248	-0.12757	-0.144609	-0.188367	-0.199659	-0.233264	-0.224285	-0.218412	-0.197364					0.241001	0.261837	0.34574	0	0.315594	-0.0545931	-0.0243524	-0.18069	-0.198924	-0.261889	-0.290285	-0.236848	-0.187498	-0.168775	-0.30028	-0.166631	-0.259957	-0.137988
	histones		0.0255374	0.0347985	0.126331	0.292832	0	0.0185484	0.0228314	-0.0481059	-0.0594334	-0.138557	-0.175836	-0.0239144	-0.00203046	-0.014747	-0.0352514	-0.136359	-0.133703	-0.029426	-0.0732313	-0.0463219	-0.00877875	-0.062701	-0.0267764	-0.0433669	-0.149994					-0.00283949	0.00343648	0.119984	0.315594	0	0.0316928	0.0284064	-0.0543211	-0.0520239	-0.150249	-0.160235	-0.0243982	0.00561194	-0.0283514	-0.0304152	-0.148993	-0.122717	-0.0160478
	nuclear envelope		0.0181879	0.0184605	0.00892919	-0.0502639	0.0185484	0	-0.0102937	-0.035757	-0.043522	0.111082	0.144641	-0.0662098	0.000812555	0.0198756	-0.0375058	0.0312256	-0.04633	-0.0477069	-0.0757833	-0.00103777	-0.0171034	-0.0362409	-0.027482	-0.0096052	-0.0150342					0.0173124	0.0240957	0.00787865	-0.0545931	0.0316928	0	0.0117218	-0.0364026	-0.0278407	0.153427	0.131242	-0.0576324	0.0134049	-6.32524e-05	-0.0401801	-0.00610244	-0.0315324	-0.0281018
	nuclear pores		0.041057	0.0421805	0.025493	-0.0143387	0.0228314	-0.0102937	0	-0.0254806	-0.0502033	0.147476	0.0899858	-0.0547658	-0.0119205	0.026382	-0.0554038	-0.00765083	-0.0457979	-0.030672	-0.0490816	-0.0502717	-0.0470308	-0.0541817	-0.0354783	-0.0353919	-0.0377589					0.0250631	0.030852	0.00949812	-0.0243524	0.0284064	0.0117218	0	-0.0471798	-0.0565035	0.16765	0.06883	-0.0499504	-0.000256151	0.00877566	-0.0409174	-0.0284736	-0.0329247	-0.0208208
	ER [Sec61 beta)		-0.000392541	-0.00329901	-0.0462553	-0.149899	-0.0481059	-0.035757	-0.0254806	0	0.0116297	0.259371	0.187958	0.022247	-0.0042891	0.0457722	0.00452679	0.0588331	0.0810979	0.00771407	0.0274399	-0.0227829	-0.0257634	-0.000644423	0.0190048	0.00937739	0.0277819					-0.0176649	-0.0154434	-0.0607347	-0.18069	-0.0543211	-0.0364026	-0.0471798	0	0.0122114	0.268001	0.158329	0.033702	0.00967658	0.0510375	0.0257154	0.0592538	0.0881939	0.00899182
	ER [SERCA2)		-0.000379177	-0.00335612	-0.0540801	-0.174448	-0.0594334	-0.043522	-0.0502033	0.0116297	0	0.26529	0.227937	0.0430831	0.0371794	0.0915533	0.0225498	0.108672	0.1322	0.0427368	0.0682448	-0.0132062	-0.0293198	-0.00486728	0.00410772	0.00734587	-0.0145499					-0.0119989	-0.0092688	-0.062606	-0.198924	-0.0520239	-0.0278407	-0.0565035	0.0122114	0	0.274565	0.189696	0.0478619	0.034385	0.0869328	0.0284547	0.10284	0.125403	0.0319042
	peroxisomes		-0.159093	-0.170321	-0.202219	-0.239194	-0.138557	0.111082	0.147476	0.259371	0.26529	0	0.318842	0.250714	0.169346	0.13204	0.203896	0.103311	0.155712	0.0308811	0.0408836	0.130719	0.0437376	0.0558801	0.0712832	0.0694182	0.015971					-0.180206	-0.188068	-0.224479	-0.261889	-0.150249	0.153427	0.16765	0.268001	0.274565	0	0.32517	0.27321	0.228044	0.187463	0.247931	0.128337	0.185595	0.0742954
	endosomes		-0.175021	-0.186836	-0.21908	-0.274098	-0.175836	0.144641	0.0899858	0.187958	0.227937	0.318842	0	0.253414	0.272111	0.251701	0.261519	0.208069	0.243693	0.117854	0.113746	0.137638	0.0600052	0.0689511	0.0865222	0.11639	0.0172385					-0.157978	-0.16358	-0.203112	-0.290285	-0.160235	0.131242	0.06883	0.158329	0.189696	0.32517	0	0.211841	0.249307	0.253283	0.250362	0.218339	0.235496	0.12076
	mitochondria		0.00719256	0.00316253	-0.0508125	-0.205117	-0.0239144	-0.0662098	-0.0547658	0.022247	0.0430831	0.250714	0.253414	0	-0.0228257	0.0293337	-0.00845229	0.125675	0.101215	-0.00828745	0.0152018	0.0148434	-0.0302872	-0.0113478	-0.0145556	-0.00285864	0.0275545					-0.00435741	-0.00120112	-0.0577768	-0.236848	-0.0243982	-0.0576324	-0.0499504	0.033702	0.0478619	0.27321	0.211841	0	-0.027246	0.0169411	-0.00335817	0.111305	0.106455	-0.00597321
	lysosomes		-0.00728653	-0.00998004	-0.0473348	-0.170502	-0.00203046	0.000812555	-0.0119205	-0.0042891	0.0371794	0.169346	0.272111	-0.0228257	0	0.0521526	0.012396	0.252725	0.149592	0.0695396	0.0614154	0.0270236	-0.00263955	-0.00424012	-0.0307693	0.0584446	-0.057579					-0.0108775	-0.00412891	-0.0408001	-0.187498	0.00561194	0.0134049	-0.000256151	0.00967658	0.034385	0.228044	0.249307	-0.027246	0	0.0485084	0.0057816	0.24408	0.149393	0.0379482
	Golgi		-0.0339975	-0.0383357	-0.0673566	-0.146288	-0.014747	0.0198756	0.026382	0.0457722	0.0915533	0.13204	0.251701	0.0293337	0.0521526	0	0.0379673	0.249521	0.178897	0.113222	0.0909615	0.0588745	0.00785736	-0.00291494	-0.0367603	0.0730065	-0.0843169					-0.0351251	-0.0354408	-0.0681045	-0.168775	-0.0283514	-6.32524e-05	0.00877566	0.0510375	0.0869328	0.187463	0.253283	0.0169411	0.0485084	0	0.0425988	0.282415	0.18415	0.0652909
	microtubules		-0.0113286	-0.0173204	-0.083247	-0.255152	-0.0352514	-0.0375058	-0.0554038	0.00452679	0.0225498	0.203896	0.261519	-0.00845229	0.012396	0.0379673	0	0.186778	0.137545	0.0472967	0.0663108	0.046272	-0.00346052	0.0258932	0.0118395	0.0559835	0.0968936					-0.0229114	-0.0202824	-0.0911915	-0.30028	-0.0304152	-0.0401801	-0.0409174	0.0257154	0.0284547	0.247931	0.250362	-0.00335817	0.0057816	0.0425988	0	0.193886	0.145035	0.0388726
	centrioles		-0.107206	-0.113351	-0.131702	-0.154665	-0.136359	0.0312256	-0.00765083	0.0588331	0.108672	0.103311	0.208069	0.125675	0.252725	0.249521	0.186778	0	0.27951	0.300104	0.276427	0.0841711	0.116709	0.0765262	0.06054	0.141943	-0.0830718					-0.108476	-0.113888	-0.133672	-0.166631	-0.148993	-0.00610244	-0.0284736	0.0592538	0.10284	0.128337	0.218339	0.111305	0.24408	0.282415	0.193886	0	0.286304	0.307686
	gap junctions		-0.0926916	-0.100703	-0.148361	-0.238248	-0.133703	-0.04633	-0.0457979	0.0810979	0.1322	0.155712	0.243693	0.101215	0.149592	0.178897	0.137545	0.27951	0	0.192645	0.295212	0.2125	0.106896	0.111548	0.0850309	0.120748	-0.0416423					-0.0943619	-0.0974747	-0.147763	-0.259957	-0.122717	-0.0315324	-0.0329247	0.0881939	0.125403	0.185595	0.235496	0.106455	0.149393	0.18415	0.145035	0.286304	0	0.205366
	tight junctions		-0.0245981	-0.0282994	-0.0581986	-0.12757	-0.029426	-0.0477069	-0.030672	0.00771407	0.0427368	0.0308811	0.117854	-0.00828745	0.0695396	0.113222	0.0472967	0.300104	0.192645	0	0.231961	0.0464926	0.0622015	0.0771516	0.0237934	0.121346	-0.0705671					-0.0188716	-0.0183679	-0.0496493	-0.137988	-0.0160478	-0.0281018	-0.0208208	0.00899182	0.0319042	0.0742954	0.12076	-0.00597321	0.0379482	0.0652909	0.0388726	0.307686	0.205366	0
	desmosomes		-0.0498922	-0.0560248	-0.0840537	-0.144609	-0.0732313	-0.0757833	-0.0490816	0.0274399	0.0682448	0.0408836	0.113746	0.0152018	0.0614154	0.0909615	0.0663108	0.276427	0.295212	0.231961	0	0.128028	0.134429	0.11533	0.0740244	0.14521	-0.0794179					-0.0734498	-0.0764048	-0.106803	-0.170059	-0.102297	-0.0308762	-0.0419834	0.0275793	0.0657854	0.0933766	0.15958	0.0511372	0.163511	0.218689	0.141289	0.337442	0.306388	0.271162
	adherens junctions		-0.0218536	-0.0259954	-0.0724406	-0.188367	-0.0463219	-0.00103777	-0.0502717	-0.0227829	-0.0132062	0.130719	0.137638	0.0148434	0.0270236	0.0588745	0.046272	0.0841711	0.2125	0.0464926	0.128028	0	0.010638	0.0673328	0.0678822	0.0425667	0.0467288					-0.031747	-0.030821	-0.0809897	-0.221657	-0.044075	-0.00849818	-0.0553654	-0.01212	-0.0149738	0.119939	0.123502	0.0180787	0.0150692	0.0650067	0.0556552	0.102293	0.170371	0.044995
	plasma membrane		-0.00629054	-0.0101407	-0.0650833	-0.199659	-0.00877875	-0.0171034	-0.0470308	-0.0257634	-0.0293198	0.0437376	0.0600052	-0.0302872	-0.00263955	0.00785736	-0.00346052	0.116709	0.106896	0.0622015	0.134429	0.010638	0	0.0668732	0.0342189	0.0465548	0.177711					-0.00557959	-0.00320521	-0.0625747	-0.23827	0.00153301	-0.0450486	-0.0468884	-0.0133188	-0.0351392	0.0541933	0.0426499	-0.0331562	-0.0259504	0.0219662	-0.0128756	0.157954	0.107912	0.045203
	actin filaments		-0.0445813	-0.0515361	-0.108425	-0.233264	-0.062701	-0.0362409	-0.0541817	-0.000644423	-0.00486728	0.0558801	0.0689511	-0.0113478	-0.00424012	-0.00291494	0.0258932	0.0765262	0.111548	0.0771516	0.11533	0.0673328	0.0668732	0	0.0779318	0.070818	0.212257					-0.0490681	-0.0501448	-0.111979	-0.272088	-0.0612461	-0.0552991	-0.0519854	0.0168709	0.00137816	0.0784006	0.0660593	0.00455029	0.0230167	0.0666862	0.0472631	0.136318	0.145127	0.117169
	actin bundles		-0.0264907	-0.0330337	-0.0915645	-0.224285	-0.0267764	-0.027482	-0.0354783	0.0190048	0.00410772	0.0712832	0.0865222	-0.0145556	-0.0307693	-0.0367603	0.0118395	0.06054	0.0850309	0.0237934	0.0740244	0.0678822	0.0342189	0.0779318	0	0.0545805	0.23766					-0.0405126	-0.0411573	-0.103627	-0.271051	-0.0346358	-0.0412008	-0.0263231	0.0375367	0.011489	0.0929781	0.079646	0.00342419	-0.0231948	0.00187086	0.0213599	0.0986415	0.0964079	0.0317369
	actomyosin bundles		-0.0371965	-0.0435518	-0.0991568	-0.218412	-0.0433669	-0.0096052	-0.0353919	0.00937739	0.00734587	0.0694182	0.11639	-0.00285864	0.0584446	0.0730065	0.0559835	0.141943	0.120748	0.121346	0.14521	0.0425667	0.0465548	0.070818	0.0545805	0	0.198689					-0.0329691	-0.0325683	-0.0928508	-0.252247	-0.0266581	-0.0316975	-0.0238214	0.0210408	-0.00100908	0.0921008	0.100153	-0.00822316	0.0176636	0.0514893	0.0345769	0.148714	0.0955946	0.0663759
	matrix adhesion		-0.112628	-0.12257	-0.155957	-0.197364	-0.149994	-0.0150342	-0.0377589	0.0277819	-0.0145499	0.015971	0.0172385	0.0275545	-0.057579	-0.0843169	0.0968936	-0.0830718	-0.0416423	-0.0705671	-0.0794179	0.0467288	0.177711	0.212257	0.23766	0.198689	0					-0.0969065	-0.103277	-0.138784	-0.202281	-0.123436	-0.0324272	-0.0280019	0.0393101	-0.00911667	0.0239227	0.00914327	0.0296452	-0.0555174	-0.0693098	0.088729	-0.0782907	-0.0272268	-0.0565864
average location similarity difference heatmap Shape Mode 8 (σ=-2 relative to σ=0)	nucleoli [DFC)		0	0.0017732	0.171376	0.260448	0.0134159	0.0154616	0.0172141	-0.0189275	-0.0231731	-0.148127	-0.175078	-0.0139552	-0.0267698	-0.0343749	-0.0235918	-0.096022	-0.103391	-0.0213556	-0.0598498	0.00543518	0.00593354	-0.0354466	-0.0320088	-0.0380232	-0.156213			average location similarity difference heatmap Shape Mode 8 (σ=2 relative to σ=0)		0	-0.00218394	0.103743	0.285582	0.0272266	0.00557581	0.00690635	-0.0113895	-0.0202925	-0.138691	-0.194062	0.0191039	0.00841008	-0.0325202	-0.00884821	-0.145609	-0.133031	-0.0495305
	nucleoli [GC)		0.0017732	0	0.18349	0.289009	0.0208782	0.0241466	0.0220292	-0.0177824	-0.0209971	-0.15276	-0.181771	-0.0104656	-0.015023	-0.0309811	-0.0218137	-0.0987597	-0.107609	-0.0207217	-0.0621311	0.0085421	0.0078777	-0.0376876	-0.0346521	-0.0417228	-0.1697					-0.00218394	0	0.12512	0.311492	0.0359366	0.0073779	0.00540196	-0.0149163	-0.0244935	-0.146035	-0.203765	0.0186043	0.0133701	-0.0354165	-0.0134332	-0.152669	-0.1425	-0.053729
	nuclear speckles		0.171376	0.18349	0	0.428542	0.182342	-0.00836487	-0.0243079	-0.105906	-0.112997	-0.204275	-0.250232	-0.110923	-0.082109	-0.0895459	-0.146539	-0.125505	-0.186265	-0.0770969	-0.11108	-0.0822386	-0.0967179	-0.140724	-0.140721	-0.136439	-0.213087					0.103743	0.12512	0	0.397972	0.147849	-0.00873692	-0.0180979	-0.0746191	-0.0869788	-0.179798	-0.241853	-0.0540044	-0.036473	-0.0748948	-0.101616	-0.167699	-0.18878	-0.0894101
	cohesins		0.260448	0.289009	0.428542	0	0.402689	-0.0335499	-0.0140791	-0.217948	-0.249881	-0.260671	-0.331761	-0.288943	-0.227739	-0.198355	-0.363035	-0.165455	-0.309315	-0.174894	-0.190753	-0.25213	-0.300909	-0.319975	-0.324418	-0.298989	-0.262945					0.285582	0.311492	0.397972	0	0.417952	-0.046474	-0.0137994	-0.216733	-0.253561	-0.257568	-0.344445	-0.289119	-0.233549	-0.212284	-0.378565	-0.196398	-0.327972	-0.197287
	histones		0.0134159	0.0208782	0.182342	0.402689	0	0.0462852	0.005506	-0.061454	-0.0710154	-0.105212	-0.18495	0.00380164	0.017679	-0.0160673	-0.0274485	-0.117864	-0.146996	-0.023732	-0.0840845	-0.0244108	-0.0165826	-0.0378586	-0.0312034	-0.0156368	-0.201463					0.0272266	0.0359366	0.147849	0.417952	0	0.0179254	-0.0140246	-0.0787021	-0.0898031	-0.115922	-0.204864	-0.00807596	-0.0111729	-0.0419408	-0.066867	-0.198667	-0.184377	-0.076176
	nuclear envelope		0.0154616	0.0241466	-0.00836487	-0.0335499	0.0462852	0	-0.00258209	-0.0287868	-0.0372033	0.112015	0.112787	-0.0477007	0.0250216	-0.00310979	-0.0243258	0.0277744	-0.0395487	-0.0266825	-0.0331065	-0.0435986	-0.0679288	-0.0272864	-0.0153235	0.0283605	-0.0164021					0.00557581	0.0073779	-0.00873692	-0.046474	0.0179254	0	0.0206985	-0.0562411	-0.0519571	0.100061	0.13144	-0.0382513	-0.0418507	-0.0565136	-0.0737522	0.0286043	-0.0102084	-0.0178553
	nuclear pores		0.0172141	0.0220292	-0.0243079	-0.0140791	0.005506	-0.00258209	0	-0.0141844	-0.0366596	0.157902	0.0759254	0.018471	0.0296776	0.0143769	-0.0116031	-0.00332675	-0.0269734	-0.00930699	-0.0248682	-0.0498215	-0.0635735	-0.0119694	-0.00527659	0.0312144	-0.0220849					0.00690635	0.00540196	-0.0180979	-0.0137994	-0.0140246	0.0206985	0	-0.0552159	-0.070129	0.143147	0.082708	-0.0224616	-0.0595963	-0.0296514	-0.0726944	-0.0230276	-0.026744	-0.0286535
	ER [Sec61 beta)		-0.0189275	-0.0177824	-0.105906	-0.217948	-0.061454	-0.0287868	-0.0141844	0	0.012469	0.2465	0.192435	0.0853733	0.0624799	0.0989356	0.0392874	0.0848748	0.123476	0.0474067	0.0636095	-0.0126136	-0.0477184	-0.00490802	0.00623575	0.0165401	0.0358418					-0.0113895	-0.0149163	-0.0746191	-0.216733	-0.0787021	-0.0562411	-0.0552159	0	0.0169763	0.236371	0.199081	0.0454307	-0.0422732	0.038004	-0.0172287	0.0868395	0.118967	0.030506
	ER [SERCA2)		-0.0231731	-0.0209971	-0.112997	-0.249881	-0.0710154	-0.0372033	-0.0366596	0.012469	0	0.253333	0.229839	0.0876981	0.0878202	0.129284	0.0422092	0.127201	0.170472	0.0755152	0.101259	0.0324709	-0.051734	-0.031828	-0.0239315	-0.0258347	-0.00930381					-0.0202925	-0.0244935	-0.0869788	-0.253561	-0.0898031	-0.0519571	-0.070129	0.0169763	0	0.242055	0.22843	0.0640628	-0.0255049	0.0543363	0.00327789	0.128899	0.140998	0.0304369
	peroxisomes		-0.148127	-0.15276	-0.204275	-0.260671	-0.105212	0.112015	0.157902	0.2465	0.253333	0	0.339563	0.243555	0.185592	0.131314	0.184805	0.114423	0.170443	0.053854	0.0823667	0.109532	0.00866477	0.0199762	0.0422321	0.0269375	0.000282016					-0.138691	-0.146035	-0.179798	-0.257568	-0.115922	0.100061	0.143147	0.236371	0.242055	0	0.323943	0.233534	0.147143	0.116332	0.159151	0.146486	0.186996	0.0577848
	endosomes		-0.175078	-0.181771	-0.250232	-0.331761	-0.18495	0.112787	0.0759254	0.192435	0.229839	0.339563	0	0.257127	0.332307	0.342228	0.279458	0.236051	0.297585	0.192401	0.197688	0.142701	0.0647587	0.042263	0.0809116	0.0943346	0.0142173					-0.194062	-0.203765	-0.241853	-0.344445	-0.204864	0.13144	0.082708	0.199081	0.22843	0.323943	0	0.28401	0.288008	0.28952	0.247341	0.259588	0.30031	0.205698
	mitochondria		-0.0139552	-0.0104656	-0.110923	-0.288943	0.00380164	-0.0477007	0.018471	0.0853733	0.0876981	0.243555	0.257127	0	-0.0425254	-0.020115	-0.0215055	0.104174	0.107653	-0.0428839	0.0043002	0.0480302	-0.0515624	-0.0488244	-0.0317483	-0.067802	0.0496794					0.0191039	0.0186043	-0.0540044	-0.289119	-0.00807596	-0.0382513	-0.0224616	0.0454307	0.0640628	0.233534	0.28401	0	-0.0109464	0.0364102	-0.0302683	0.173839	0.128798	0.00720298
	lysosomes		-0.0267698	-0.015023	-0.082109	-0.227739	0.017679	0.0250216	0.0296776	0.0624799	0.0878202	0.185592	0.332307	-0.0425254	0	0.0366522	-0.0095738	0.209929	0.154491	-0.00313751	0.0756814	0.092243	-0.0369319	-0.0847801	-0.0219101	-0.138805	-0.0722522					0.00841008	0.0133701	-0.036473	-0.233549	-0.0111729	-0.0418507	-0.0595963	-0.0422732	-0.0255049	0.147143	0.288008	-0.0109464	0	0.0815474	0.0256908	0.374972	0.154358	0.113849
	Golgi		-0.0343749	-0.0309811	-0.0895459	-0.198355	-0.0160673	-0.00310979	0.0143769	0.0989356	0.129284	0.131314	0.342228	-0.020115	0.0366522	0	0.00700469	0.238837	0.185931	0.0387773	0.128505	0.14886	0.00283359	-0.0655491	0.00796933	-0.150381	-0.113421					-0.0325202	-0.0354165	-0.0748948	-0.212284	-0.0419408	-0.0565136	-0.0296514	0.038004	0.0543363	0.116332	0.28952	0.0364102	0.0815474	0	0.104344	0.415072	0.207116	0.17407
	microtubules		-0.0235918	-0.0218137	-0.146539	-0.363035	-0.0274485	-0.0243258	-0.0116031	0.0392874	0.0422092	0.184805	0.279458	-0.0215055	-0.0095738	0.00700469	0	0.14293	0.13622	0.00213928	0.0768704	0.0305505	-0.0192674	0.0212141	0.0528322	0.0197933	0.195004					-0.00884821	-0.0134332	-0.101616	-0.378565	-0.066867	-0.0737522	-0.0726944	-0.0172287	0.00327789	0.159151	0.247341	-0.0302683	0.0256908	0.104344	0	0.293031	0.214515	0.166834
	centrioles		-0.096022	-0.0987597	-0.125505	-0.165455	-0.117864	0.0277744	-0.00332675	0.0848748	0.127201	0.114423	0.236051	0.104174	0.209929	0.238837	0.14293	0	0.237196	0.231681	0.253656	0.128626	0.0784412	0.0192881	0.0643516	-0.0174969	-0.0939712					-0.145609	-0.152669	-0.167699	-0.196398	-0.198667	0.0286043	-0.0230276	0.0868395	0.128899	0.146486	0.259588	0.173839	0.374972	0.415072	0.293031	0	0.298665	0.3667
	gap junctions		-0.103391	-0.107609	-0.186265	-0.309315	-0.146996	-0.0395487	-0.0269734	0.123476	0.170472	0.170443	0.297585	0.107653	0.154491	0.185931	0.13622	0.237196	0	0.193931	0.263331	0.239663	0.0847047	0.0493698	0.0440668	-0.0626825	-0.0170192					-0.133031	-0.1425	-0.18878	-0.327972	-0.184377	-0.0102084	-0.026744	0.118967	0.140998	0.186996	0.30031	0.128798	0.154358	0.207116	0.214515	0.298665	0	0.162087
	tight junctions		-0.0213556	-0.0207217	-0.0770969	-0.174894	-0.023732	-0.0266825	-0.00930699	0.0474067	0.0755152	0.053854	0.192401	-0.0428839	-0.00313751	0.0387773	0.00213928	0.231681	0.193931	0	0.185733	0.116412	0.0181928	-0.0424569	-0.00405487	-0.18325	-0.0902178					-0.0495305	-0.053729	-0.0894101	-0.197287	-0.076176	-0.0178553	-0.0286535	0.030506	0.0304369	0.0577848	0.205698	0.00720298	0.113849	0.17407	0.166834	0.3667	0.162087	0
	desmosomes		-0.0598498	-0.0621311	-0.11108	-0.190753	-0.0840845	-0.0331065	-0.0248682	0.0636095	0.101259	0.0823667	0.197688	0.0043002	0.0756814	0.128505	0.0768704	0.253656	0.263331	0.185733	0	0.160468	0.0966951	0.0226806	0.0416668	-0.096333	-0.0967609					-0.086929	-0.0932086	-0.125573	-0.210477	-0.132056	-0.024276	-0.0416316	0.0618703	0.07762	0.0919858	0.215648	0.0670289	0.17375	0.238801	0.202504	0.352693	0.287577	0.236607
	adherens junctions		0.00543518	0.0085421	-0.0822386	-0.25213	-0.0244108	-0.0435986	-0.0498215	-0.0126136	0.0324709	0.109532	0.142701	0.0480302	0.092243	0.14886	0.0305505	0.128626	0.239663	0.116412	0.160468	0	-0.058105	-0.0399563	-0.08615	-0.077079	-0.00436196					-0.0128018	-0.0161211	-0.0739695	-0.268715	-0.0426876	-0.027218	-0.0505853	-0.00123262	-0.0113334	0.0880866	0.109318	-0.0264321	-0.102492	-0.0335113	-0.0175615	0.0719356	0.199217	0.0019422
	plasma membrane		0.00593354	0.0078777	-0.0967179	-0.300909	-0.0165826	-0.0679288	-0.0635735	-0.0477184	-0.051734	0.00866477	0.0647587	-0.0515624	-0.0369319	0.00283359	-0.0192674	0.0784412	0.0847047	0.0181928	0.0966951	-0.058105	0	0.0590892	0.0456414	0.0341671	0.309901					0.00436916	0.00164397	-0.06878	-0.312338	-0.018002	-0.0301616	-0.027525	-0.0131343	-0.0263545	0.0130137	0.0552845	-0.096428	-0.0243907	0.0535889	0.00776089	0.174177	0.130221	0.0968905
	actin filaments		-0.0354466	-0.0376876	-0.140724	-0.319975	-0.0378586	-0.0272864	-0.0119694	-0.00490802	-0.031828	0.0199762	0.042263	-0.0488244	-0.0847801	-0.0655491	0.0212141	0.0192881	0.0493698	-0.0424569	0.0226806	-0.0399563	0.0590892	0	0.0973432	0.111065	0.384412					-0.0268707	-0.0329754	-0.10393	-0.33155	-0.0658277	-0.0532611	-0.0353755	0.00223961	0.000689969	0.0166934	0.0519523	-0.0799035	-0.0452181	0.00464884	0.0175216	0.0846471	0.100921	0.0302547
	actin bundles		-0.0320088	-0.0346521	-0.140721	-0.324418	-0.0312034	-0.0153235	-0.00527659	0.00623575	-0.0239315	0.0422321	0.0809116	-0.0317483	-0.0219101	0.00796933	0.0528322	0.0643516	0.0440668	-0.00405487	0.0416668	-0.08615	0.0456414	0.0973432	0	0.128179	0.383					-0.0188044	-0.0254051	-0.0962841	-0.329646	-0.0258289	0.00936981	0.0135539	0.00520437	-0.0159659	0.0262787	0.0641516	-0.0945348	-0.100969	-0.0662852	0.00998102	0.0824991	0.0452214	-0.0449785
	actomyosin bundles		-0.0380232	-0.0417228	-0.136439	-0.298989	-0.0156368	0.0283605	0.0312144	0.0165401	-0.0258347	0.0269375	0.0943346	-0.067802	-0.138805	-0.150381	0.0197933	-0.0174969	-0.0626825	-0.18325	-0.096333	-0.077079	0.0341671	0.111065	0.128179	0	0.453948					-0.0210403	-0.027949	-0.0959907	-0.304347	-0.0205655	0.0225533	0.0300366	0.0238351	0.00497283	0.033528	0.0835554	-0.0701981	-0.0563223	-0.0227756	0.0417462	0.101372	0.0424002	-0.031379
	matrix adhesion		-0.156213	-0.1697	-0.213087	-0.262945	-0.201463	-0.0164021	-0.0220849	0.0358418	-0.00930381	0.000282016	0.0142173	0.0496794	-0.0722522	-0.113421	0.195004	-0.0939712	-0.0170192	-0.0902178	-0.0967609	-0.00436196	0.309901	0.384412	0.383	0.453948	0					-0.1143	-0.125274	-0.161681	-0.243119	-0.152278	0.00298901	-0.000847358	0.0528162	0.032245	0.0127783	0.0110107	0.0315626	-0.0591596	-0.0829266	0.105883	-0.103248	-0.00982696	-0.0807575
[truncated: 7 more columns]
