# Supplementary material for: Integrated intracellular organization and its variations in human iPS cells
Source: Nature. 2023 Jan 4;613(7943):345–54. doi: 10.1038/s41586-022-05563-7 (PMC9834050; doi:10.1038/s41586-022-05563-7)
Supplement: Supplementary file 16 — Source Data Extended Data Fig. 6 [file 41586_2022_5563_MOESM16_ESM.xlsx]

## Sheet: ExtFig6b
concordance heatmap 8D Sphere	nucleoli [DFC)		0.268211	0.280307	0.053836	0.0155884	0.0860801	-0.129864	-0.0544103	-0.104611	-0.0924957	-0.0212363	-0.0234327	-0.0776358	-0.0735454	-0.0445417	-0.127482	-0.0044491	-0.0193823	-0.025202	-0.00762676	-0.0574192	-0.169438	-0.0570693	-0.0560163	-0.0602536	-0.0111696			0.2
	nucleoli [GC)		0.280307	0.297802	0.0661705	0.0176056	0.0942887	-0.140428	-0.0592767	-0.115039	-0.101739	-0.0232818	-0.0256565	-0.0850444	-0.0786542	-0.0483721	-0.140838	-0.00486243	-0.0213512	-0.0276602	-0.00839169	-0.0633884	-0.188225	-0.0635964	-0.0624501	-0.0672436	-0.0124882			0
	nuclear speckles		0.053836	0.0661705	0.0462836	0.00846027	0.0344235	-0.0444862	-0.0180699	-0.0417466	-0.0370535	-0.00848507	-0.00946369	-0.0309787	-0.0268407	-0.0179317	-0.0529636	-0.00181951	-0.00798615	-0.0105569	-0.00320969	-0.0237524	-0.0722859	-0.0243746	-0.0239145	-0.0258067	-0.00481684			-0.2
	cohesins		0.0155884	0.0176056	0.00846027	0.00242049	0.011484	-0.00376471	-0.00010231	-0.00859397	-0.00839452	-0.00199409	-0.00244725	-0.00788818	-0.00689084	-0.00490551	-0.0139956	-0.000517725	-0.00221339	-0.00305652	-0.000936466	-0.00668045	-0.0207457	-0.00689372	-0.00673363	-0.00723085	-0.00137743
	histones		0.0860801	0.0942887	0.0344235	0.011484	0.0648506	0.0129992	0.0217237	-0.0238685	-0.0298854	-0.00747277	-0.0113877	-0.0357434	-0.0344557	-0.0263298	-0.066127	-0.00293357	-0.0119073	-0.0178162	-0.00547046	-0.0358413	-0.110449	-0.0355435	-0.0345092	-0.0366871	-0.00700267
	nuclear envelope		-0.129864	-0.140428	-0.0444862	-0.00376471	0.0129992	0.497907	0.171207	0.0722919	0.0421361	0.021509	0.0162012	0.0373811	0.0570244	0.0160431	0.0713959	-0.000994331	-0.00397607	-0.0141497	-0.00528907	-0.019737	-0.048217	-0.00600343	-0.00251192	0.0056983	-0.00174391
	nuclear pores		-0.0544103	-0.0592767	-0.0180699	-0.00010231	0.0217237	0.171207	0.101123	0.0808812	0.0565011	0.0122637	0.00636557	0.0254018	0.0164091	0.000877091	0.0223765	-0.000827336	-0.00166549	-0.00782193	-0.00254776	-0.00550958	-0.0310513	-0.00617666	-0.00540833	-0.00496852	-0.00148207
	ER [Sec61 beta)		-0.104611	-0.115039	-0.0417466	-0.00859397	-0.0238685	0.0722919	0.0808812	0.155652	0.131099	0.0239902	0.0207605	0.0826804	0.0513399	0.0313196	0.0794291	0.00232296	0.011721	0.00754326	0.00319716	0.0379028	0.0320055	0.0147497	0.0139287	0.0107412	0.00117496
	ER [SERCA2)		-0.0924957	-0.101739	-0.0370535	-0.00839452	-0.0298854	0.0421361	0.0565011	0.131099	0.119223	0.0206522	0.0194386	0.0766091	0.0510353	0.0331011	0.0736907	0.00256112	0.0120691	0.00931929	0.00366995	0.0416676	0.0299076	0.0125655	0.0108863	0.00690187	-0.000363292
	peroxisomes		-0.0212363	-0.0232818	-0.00848507	-0.00199409	-0.00747277	0.021509	0.0122637	0.0239902	0.0206522	0.00465152	0.00434183	0.0157073	0.0114226	0.00699559	0.0173394	0.000547473	0.00230454	0.00193311	0.000703131	0.00665388	0.00793468	0.0035483	0.00344005	0.00335033	0.000258548
	endosomes		-0.0234327	-0.0256565	-0.00946369	-0.00244725	-0.0113877	0.0162012	0.00636557	0.0207605	0.0194386	0.00434183	0.00534973	0.0165701	0.0163783	0.01187	0.0220819	0.000955912	0.00323506	0.00375304	0.00121771	0.00874743	0.0135042	0.00482198	0.00482388	0.00516047	0.000331849
	mitochondria		-0.0776358	-0.0850444	-0.0309787	-0.00788818	-0.0357434	0.0373811	0.0254018	0.0826804	0.0766091	0.0157073	0.0165701	0.0645666	0.047434	0.0336487	0.0639832	0.0027024	0.00940871	0.00899543	0.00318263	0.0266619	0.0299978	0.012144	0.0119843	0.0106712	0.00110921
	lysosomes		-0.0735454	-0.0786542	-0.0268407	-0.00689084	-0.0344557	0.0570244	0.0164091	0.0513399	0.0510353	0.0114226	0.0163783	0.047434	0.069299	0.0541697	0.0703996	0.00486297	0.010852	0.0214438	0.00592107	0.0177892	0.0391197	0.00887303	0.00887147	0.0113238	-0.00265085
	Golgi		-0.0445417	-0.0483721	-0.0179317	-0.00490551	-0.0263298	0.0160431	0.000877091	0.0313196	0.0331011	0.00699559	0.01187	0.0336487	0.0541697	0.0480742	0.0520839	0.00476336	0.00945664	0.0218089	0.0061872	0.0110285	0.0304887	0.00575932	0.00622153	0.0086003	-0.00317338
	microtubules		-0.127482	-0.140838	-0.0529636	-0.0139956	-0.066127	0.0713959	0.0223765	0.0794291	0.0736907	0.0173394	0.0220819	0.0639832	0.0703996	0.0520839	0.121855	0.00517805	0.0174256	0.0269642	0.00799188	0.0418157	0.141694	0.0454664	0.0455328	0.0525284	0.00699821
	centrioles		-0.0044491	-0.00486243	-0.00181951	-0.000517725	-0.00293357	-0.000994331	-0.000827336	0.00232296	0.00256112	0.000547473	0.000955912	0.0027024	0.00486297	0.00476336	0.00517805	0.000689336	0.00133624	0.00349137	0.00102575	0.00157123	0.00660175	0.0015079	0.00146258	0.00180577	-0.000310125
	gap junctions		-0.0193823	-0.0213512	-0.00798615	-0.00221339	-0.0119073	-0.00397607	-0.00166549	0.011721	0.0120691	0.00230454	0.00323506	0.00940871	0.010852	0.00945664	0.0174256	0.00133624	0.00624993	0.0114389	0.00396906	0.0156893	0.0292238	0.00910686	0.00852717	0.00832274	-2.44058e-06
	tight junctions		-0.025202	-0.0276602	-0.0105569	-0.00305652	-0.0178162	-0.0141497	-0.00782193	0.00754326	0.00931929	0.00193311	0.00375304	0.00899543	0.0214438	0.0218089	0.0269642	0.00349137	0.0114389	0.0300819	0.00927783	0.0156015	0.059269	0.0154746	0.0145569	0.0167202	-0.00185138
	desmosomes		-0.00762676	-0.00839169	-0.00320969	-0.000936466	-0.00547046	-0.00528907	-0.00254776	0.00319716	0.00366995	0.000703131	0.00121771	0.00318263	0.00592107	0.0061872	0.00799188	0.00102575	0.00396906	0.00927783	0.00312328	0.00652116	0.0173154	0.00479508	0.00465779	0.00501886	-0.000560717
	adherens junctions		-0.0574192	-0.0633884	-0.0237524	-0.00668045	-0.0358413	-0.019737	-0.00550958	0.0379028	0.0416676	0.00665388	0.00874743	0.0266619	0.0177892	0.0110285	0.0418157	0.00157123	0.0156893	0.0156015	0.00652116	0.0708645	0.071604	0.0260527	0.0214778	0.0148767	0.00170145
	plasma membrane		-0.169438	-0.188225	-0.0722859	-0.0207457	-0.110449	-0.048217	-0.0310513	0.0320055	0.0299076	0.00793468	0.0135042	0.0299978	0.0391197	0.0304887	0.141694	0.00660175	0.0292238	0.059269	0.0173154	0.071604	0.387981	0.11633	0.112797	0.129776	0.0238726
	actin filaments		-0.0570693	-0.0635964	-0.0243746	-0.00689372	-0.0355435	-0.00600343	-0.00617666	0.0147497	0.0125655	0.0035483	0.00482198	0.012144	0.00887303	0.00575932	0.0454664	0.0015079	0.00910686	0.0154746	0.00479508	0.0260527	0.11633	0.0379452	0.0370416	0.0412365	0.00869953
	actin bundles		-0.0560163	-0.0624501	-0.0239145	-0.00673363	-0.0345092	-0.00251192	-0.00540833	0.0139287	0.0108863	0.00344005	0.00482388	0.0119843	0.00887147	0.00622153	0.0455328	0.00146258	0.00852717	0.0145569	0.00465779	0.0214778	0.112797	0.0370416	0.0373283	0.0424677	0.00928778
	actomyosin bundles		-0.0602536	-0.0672436	-0.0258067	-0.00723085	-0.0366871	0.0056983	-0.00496852	0.0107412	0.00690187	0.00335033	0.00516047	0.0106712	0.0113238	0.0086003	0.0525284	0.00180577	0.00832274	0.0167202	0.00501886	0.0148767	0.129776	0.0412365	0.0424677	0.0508665	0.010528
	matrix adhesion		-0.0111696	-0.0124882	-0.00481684	-0.00137743	-0.00700267	-0.00174391	-0.00148207	0.00117496	-0.000363292	0.000258548	0.000331849	0.00110921	-0.00265085	-0.00317338	0.00699821	-0.000310125	-2.44058e-06	-0.00185138	-0.000560717	0.00170145	0.0238726	0.00869953	0.00928778	0.010528	0.00397484

## Sheet: ExtFig6c
		Shape Mode 1										Shape Mode 2										Shape Mode 3										Shape Mode 4										Shape Mode 5
	σ	-2	-1.5	-1	-0.5	0	0.5	1	1.5	2		-2	-1.5	-1	-0.5	0	0.5	1	1.5	2		-2	-1.5	-1	-0.5	0	0.5	1	1.5	2		-2	-1.5	-1	-0.5	0	0.5	1	1.5	2		-2	-1.5	-1	-0.5	0	0.5	1	1.5
nucleoli [DFC)		0.24668	0.283966	0.272118	0.285135	0.299719	0.318291	0.337339	0.358644	0.382635		0.239736	0.250374	0.255918	0.278507	0.349098	0.376826	0.382304	0.396243	0.389347		0.337669	0.328562	0.318748	0.307902	0.298036	0.299343	0.306037	0.326015	0.355885		0.327736	0.331977	0.316191	0.314009	0.298455	0.31548	0.309746	0.314531	0.34586		0.239819	0.266909	0.278961	0.31709	0.321369	0.322793	0.355548	0.346919
nucleoli [GC)		0.320058	0.289112	0.31574	0.322086	0.306981	0.343146	0.358166	0.379017	0.412303		0.269181	0.283462	0.297886	0.30157	0.328726	0.366794	0.383801	0.381821	0.361492		0.360408	0.355486	0.352407	0.343017	0.33901	0.312696	0.33987	0.354477	0.316221		0.355192	0.347262	0.344282	0.327158	0.331131	0.336192	0.34136	0.325402	0.348651		0.274446	0.290462	0.311498	0.322387	0.345436	0.346032	0.350509	0.370313
nuclear speckles		0.0481453	0.04749	0.0481034	0.0462576	0.0439796	0.0476101	0.0447251	0.0457101	0.0530792		0.0439047	0.0413345	0.0435656	0.0456727	0.046197	0.0491299	0.0498662	0.0489064	0.0481908		0.0436903	0.046418	0.0473253	0.0444733	0.0464758	0.0465157	0.0475002	0.0455784	0.0455009		0.0506197	0.0452484	0.0464546	0.0458849	0.0445114	0.0479598	0.0456605	0.0468048	0.0449937		0.0274227	0.0423952	0.0427481	0.0458922	0.0473551	0.0476125	0.0485938	0.0491531
cohesins		0.00421673	0.00356807	0.00278806	0.00247151	0.00214615	0.00213894	0.00179513	0.00287285	0.00323757		0.00109668	0.00191243	0.00181215	0.00219182	0.00285494	0.00322303	0.00394382	0.00466104	0.00353021		0.00149106	0.00201739	0.00267381	0.00247397	0.00307382	0.00276863	0.00272465	0.00230488	0.00177533		0.00286019	0.00207002	0.00274092	0.00262912	0.00283234	0.0028023	0.00271314	0.00317265	0.00266742		0.00195464	0.00229453	0.00245357	0.00267746	0.00290472	0.00291878	0.00281954	0.00297167
histones		0.0615685	0.0633214	0.0640473	0.0633576	0.0633249	0.0628011	0.065104	0.0674868	0.0756706		0.0641147	0.0613693	0.0601602	0.0597988	0.0602444	0.0653047	0.0675555	0.0673883	0.0681738		0.0560731	0.0603413	0.0621123	0.0634677	0.0621347	0.0630129	0.0627907	0.06186	0.0591435		0.0597233	0.0622064	0.0622899	0.0641237	0.0637972	0.0635223	0.0633838	0.0597064	0.0575826		0.0621268	0.0605472	0.0625911	0.0639957	0.0625382	0.0625153	0.0607826	0.0609192
nuclear envelope		0.514137	0.510544	0.506301	0.496255	0.490362	0.477371	0.47087	0.455259	0.445051		0.42831	0.452925	0.463129	0.472895	0.479179	0.487901	0.488519	0.4872	0.483677		0.4699	0.480318	0.486198	0.479638	0.482296	0.480051	0.480125	0.479615	0.477855		0.49173	0.481902	0.480607	0.479599	0.481242	0.475857	0.480714	0.473354	0.470132		0.46219	0.474039	0.479645	0.482138	0.478998	0.481802	0.472083	0.465771
nuclear pores		0.0822657	0.0850807	0.0900626	0.0954548	0.0980268	0.105229	0.11275	0.122632	0.129407		0.101964	0.096963	0.0966129	0.0933212	0.0961577	0.0987253	0.100626	0.101261	0.103247		0.0995648	0.0995121	0.0993539	0.0962885	0.0961916	0.0981336	0.0989848	0.101111	0.0974998		0.093166	0.0972821	0.0999241	0.099517	0.0991784	0.0993319	0.0999485	0.100491	0.0955789		0.0926655	0.0933771	0.094769	0.0967792	0.0970406	0.0979417	0.100896	0.102778
ER [Sec61 beta)		0.109931	0.117807	0.128679	0.137653	0.146444	0.156721	0.167896	0.184348	0.194751		0.178161	0.179944	0.169014	0.161481	0.154793	0.148415	0.146567	0.140658	0.132074		0.156391	0.156937	0.160308	0.157481	0.151437	0.152335	0.157764	0.156896	0.150087		0.144542	0.149462	0.155383	0.156915	0.159316	0.162782	0.159281	0.155613	0.140764		0.13319	0.138981	0.143392	0.146599	0.154795	0.161134	0.166613	0.16969
ER [SERCA2)		0.0917311	0.100422	0.106573	0.116648	0.122746	0.129419	0.134384	0.141134	0.152765		0.13181	0.122335	0.11506	0.110145	0.106979	0.102766	0.100394	0.0968002	0.0955244		0.101685	0.109468	0.111498	0.112824	0.112313	0.109564	0.109424	0.111148	0.108503		0.0976909	0.103388	0.107312	0.111973	0.116265	0.117234	0.113796	0.105735	0.0996721		0.098221	0.101251	0.104541	0.106695	0.11081	0.116628	0.121345	0.124881
peroxisomes		0.00309239	0.00349772	0.00450045	0.00481165	0.0048352	0.0049822	0.00503298	0.00548452	0.00591919		0.00429125	0.00457795	0.00500052	0.00479661	0.00486671	0.00445748	0.00432744	0.00424425	0.00305634		0.00469961	0.00570101	0.00484232	0.00460151	0.00394426	0.00451954	0.00497216	0.00574457	0.00481489		0.00497834	0.00499171	0.00475906	0.00447798	0.00434054	0.00464332	0.00489484	0.00521045	0.00479132		0.00519797	0.00504002	0.00462608	0.00474165	0.00460979	0.00512331	0.00412884	0.00430681
endosomes		0.00640509	0.00668373	0.00604429	0.00544965	0.00436642	0.00377627	0.00322718	0.00348152	0.00319927		0.00391071	0.00583088	0.00507564	0.00546439	0.00509054	0.00520807	0.00450443	0.00427025	0.00350398		0.00439851	0.00429265	0.00494548	0.00556519	0.00506001	0.00567191	0.00524618	0.0048055	0.00596291		0.00453939	0.00563864	0.00483519	0.00530045	0.00529258	0.00487764	0.00484897	0.00476375	0.00529738		0.00487218	0.00431014	0.0050449	0.00509682	0.00522682	0.00529782	0.00482652	0.0056054
mitochondria		0.0573889	0.058941	0.0575978	0.0593206	0.0580753	0.0595861	0.0593312	0.0586203	0.0587177		0.0549204	0.0543572	0.0565843	0.0561188	0.056013	0.0561595	0.0573032	0.0573397	0.0590818		0.0510504	0.0555311	0.0577147	0.0602758	0.0604596	0.0590357	0.0575886	0.0560104	0.0510744		0.0569633	0.0561748	0.0578129	0.0589869	0.0576799	0.0579841	0.058451	0.056519	0.0551032		0.0570982	0.0589935	0.0586494	0.0589627	0.0574208	0.0563763	0.0537095	0.0522399
lysosomes		0.0593911	0.0646134	0.0634098	0.0605008	0.0576712	0.0562896	0.0543018	0.0524466	0.0560792		0.0564643	0.0593117	0.0555202	0.0540548	0.0589856	0.0566527	0.0593091	0.0635029	0.0662795		0.0396059	0.0470284	0.0555664	0.0636193	0.0715753	0.0646039	0.0540864	0.0471276	0.0439035		0.0526611	0.0552748	0.0585382	0.061098	0.0635347	0.0595738	0.0579528	0.0551287	0.0522592		0.0542983	0.0587813	0.0580025	0.0590933	0.0583517	0.0589532	0.0560344	0.0580441
Golgi		0.0327943	0.0376141	0.0396311	0.0414614	0.0443958	0.0476953	0.0512816	0.0532977	0.05653		0.0304273	0.0371722	0.0381651	0.0384764	0.0396383	0.0435072	0.0461877	0.0476533	0.0515693		0.0496145	0.049118	0.053286	0.0457421	0.0460328	0.0483245	0.0491697	0.0474581	0.0504193		0.0481893	0.0447325	0.045521	0.0429938	0.0413426	0.0437855	0.0421621	0.0501622	0.047781		0.0373171	0.0395662	0.0417467	0.0418508	0.0415351	0.0414132	0.0447063	0.0448104
microtubules		0.162998	0.148719	0.140089	0.132223	0.125049	0.114689	0.108647	0.102947	0.100541		0.100686	0.100923	0.108902	0.113671	0.114648	0.119871	0.124523	0.125801	0.129627		0.111202	0.11481	0.11627	0.117054	0.118149	0.116868	0.115849	0.115581	0.113578		0.115827	0.114659	0.116626	0.114656	0.115705	0.115341	0.116435	0.117296	0.117993		0.105548	0.10577	0.110789	0.113925	0.117381	0.119652	0.120493	0.119303
centrioles		0.000462214	0.000510529	0.000568456	0.000540306	0.000621056	0.00053949	0.000628418	0.00079975	0.000770605		0.000458548	0.000502805	0.000575666	0.000531655	0.000470364	0.000496451	0.000556374	0.000501704	0.000575717		0.00128175	0.000957967	0.000775851	0.000800978	0.000678926	0.000797894	0.000780841	0.00100776	0.00130476		0.000570995	0.000722374	0.000625626	0.00066339	0.000654525	0.000607063	0.0005888	0.000645199	0.000624861		0.000542612	0.00056916	0.000516754	0.000517998	0.000466922	0.00049045	0.000515299	0.000485245
gap junctions		0.00717055	0.00642415	0.00604361	0.00585759	0.0061761	0.00540417	0.00536738	0.004713	0.00357345		0.00314521	0.00491997	0.00525405	0.00536565	0.0055656	0.00507005	0.00466779	0.00427586	0.00417602		0.00538025	0.00613988	0.00553922	0.00555695	0.0051251	0.0053543	0.00613881	0.00601302	0.00536813		0.00570617	0.00558619	0.00562383	0.00510946	0.00464465	0.00536528	0.00574417	0.00638506	0.00560938		0.00416766	0.00514416	0.00482603	0.00479972	0.00490067	0.00483186	0.00500554	0.00506455
tight junctions		0.0248956	0.0254488	0.0290464	0.0280583	0.0299012	0.0305534	0.0320044	0.0302502	0.0291261		0.0356307	0.0284381	0.0316982	0.0296987	0.027295	0.0238406	0.0226204	0.0215567	0.0217023		0.0373456	0.032585	0.0320016	0.0266133	0.0222351	0.0252645	0.0314703	0.0359996	0.0335332		0.0300413	0.0312603	0.0283538	0.0247632	0.0223923	0.0244826	0.0286085	0.0293094	0.0288772		0.0285403	0.0257427	0.0268684	0.025864	0.0252677	0.025778	0.0252503	0.0243716
desmosomes		0.00325438	0.00322197	0.00321763	0.00306932	0.0028295	0.002479	0.00226429	0.00217255	0.00217139		0.00233215	0.00242062	0.00249545	0.00254072	0.00228169	0.00227029	0.00220074	0.00203467	0.0022512		0.00255111	0.00231762	0.00268188	0.00253711	0.0025175	0.00254231	0.00239234	0.00245759	0.00233358		0.00244732	0.0026132	0.00252957	0.00218762	0.00230223	0.00235585	0.00228092	0.00254977	0.00267084		0.00216803	0.00244255	0.00227601	0.00233333	0.00226453	0.00226789	0.0022716	0.00228342
adherens junctions		0.0397086	0.0439574	0.049569	0.0535394	0.0601901	0.0691968	0.0818371	0.0922663	0.117947		0.0841456	0.0736704	0.06992	0.0639634	0.0587525	0.0541887	0.0530914	0.052971	0.0488761		0.0519086	0.0580055	0.0630428	0.0632702	0.0624266	0.0597826	0.0585251	0.0567775	0.0509428		0.0459709	0.0530199	0.0584968	0.0644395	0.0642843	0.0642768	0.0585653	0.0528985	0.0449335		0.0497891	0.0520783	0.0524128	0.0543082	0.0564559	0.0595929	0.0615083	0.0690572
plasma membrane		0.383917	0.380818	0.389051	0.386198	0.376744	0.363006	0.344615	0.322834	0.297064		0.302077	0.318764	0.333904	0.345587	0.354962	0.36459	0.373984	0.384876	0.380739		0.323454	0.339556	0.359433	0.362734	0.360637	0.362033	0.358312	0.340369	0.325874		0.343934	0.345184	0.357048	0.355436	0.361928	0.357465	0.349604	0.344897	0.334364		0.345863	0.345997	0.351806	0.360302	0.354503	0.357272	0.349553	0.347694
actin filaments		0.0274528	0.030727	0.036177	0.0378954	0.0396658	0.038101	0.0380014	0.0347568	0.0323167		0.0300763	0.0338032	0.0350461	0.0340181	0.0347852	0.0361122	0.0359582	0.0374546	0.0388682		0.0363955	0.0375562	0.0334403	0.0346938	0.0327367	0.034358	0.0370814	0.0361573	0.0361794		0.0313376	0.0374392	0.0346449	0.0350677	0.0344033	0.0337423	0.0346497	0.0346269	0.0334927		0.0337868	0.0341536	0.0346586	0.0318095	0.0361616	0.0340353	0.0362446	0.0335942
actin bundles		0.0375459	0.0386555	0.0396989	0.0396535	0.0391709	0.0378472	0.0327571	0.0310493	0.0284854		0.0258864	0.0325067	0.0334223	0.0334195	0.0358835	0.0350288	0.036017	0.0350105	0.0405789		0.0330299	0.0364767	0.0366378	0.0348227	0.0355889	0.0359819	0.0369564	0.0370428	0.0374762		0.0355048	0.0352217	0.0361855	0.0352015	0.0345103	0.0347755	0.0339522	0.0341273	0.0364159		0.037859	0.0339261	0.033792	0.0331828	0.0345326	0.0349849	0.0355671	0.0354834
actomyosin bundles		0.0598072	0.0553672	0.0504823	0.0491035	0.0462351	0.0460345	0.0454432	0.0398918	0.0350602		0.0334413	0.035499	0.0402447	0.0416614	0.0440793	0.0459277	0.0485868	0.047985	0.0550039		0.0446726	0.0428132	0.04593	0.047551	0.0496585	0.0468039	0.047652	0.047471	0.0414735		0.0426321	0.0429756	0.0460185	0.044728	0.0475051	0.0449682	0.0439172	0.0431051	0.0428329		0.041071	0.0429505	0.0435223	0.0435519	0.0456744	0.046487	0.0416935	0.0407933
matrix adhesion		0.00496333	0.00474076	0.00381968	0.00356955	0.00313932	0.00242722	0.00223809	0.00148876	0.00121607		0.0045682	0.00378804	0.00351051	0.00344315	0.0032402	0.00348094	0.00322978	0.00270671	0.00274253		0.00188043	0.00212642	0.00352082	0.0035282	0.00412712	0.00371543	0.00256499	0.00232984	0.00201077		0.00254617	0.00301247	0.00343607	0.0036271	0.00336598	0.00328229	0.00395266	0.00340866	0.00317513		0.00261777	0.00297156	0.00337328	0.00361077	0.00331089	0.00346162	0.00309798	0.00304297
[truncated: 28 more columns]

## Sheet: ExtFig6d
			bin = -2σ																										bin = 2σ
concordance heatmap Shape Mode 1	nucleoli [DFC)		0.24668	0.279858	0.0747664	0.0237426	0.0899897	-0.147636	-0.059072	-0.10961	-0.0891632	-0.0162955	-0.0271204	-0.0708466	-0.0741136	-0.041446	-0.146905	-0.0041482	-0.021599	-0.0257232	-0.00920521	-0.0504965	-0.208281	-0.0583777	-0.0661625	-0.0764765	-0.0133823		0.382635	0.396143	0.0308898	0.0171189	0.0915593	-0.119951	-0.0559884	-0.123451	-0.101462	-0.0256751	-0.0198916	-0.0853021	-0.0689875	-0.0407155	-0.129019	-0.00364888	-0.0139969	-0.0181226	-0.00543864	-0.0732504	-0.145692
	nucleoli [GC)		0.279858	0.320058	0.0894121	0.0275877	0.103263	-0.174051	-0.0721045	-0.125159	-0.101867	-0.0179323	-0.030292	-0.079793	-0.0794645	-0.0447634	-0.165742	-0.00455065	-0.0241422	-0.0280437	-0.010166	-0.0572388	-0.238238	-0.0689339	-0.0782779	-0.0904657	-0.0157737		0.396143	0.412303	0.0426609	0.018218	0.0966984	-0.129435	-0.0603602	-0.133693	-0.109953	-0.027766	-0.0215747	-0.0923467	-0.0744328	-0.0439102	-0.139751	-0.0039369	-0.0151577	-0.0195785	-0.00588179	-0.0795203	-0.15803
	nuclear speckles		0.0747664	0.0894121	0.0481453	0.0127642	0.0430867	-0.0471915	-0.019395	-0.0458787	-0.0378584	-0.00647484	-0.0111825	-0.0290689	-0.0262944	-0.0169295	-0.0615053	-0.00175159	-0.00909807	-0.0108025	-0.00397558	-0.0213107	-0.0939832	-0.027079	-0.0301406	-0.0347567	-0.00623553		0.0308898	0.0426609	0.0530792	0.00600747	0.0184607	-0.0396461	-0.0173549	-0.0403313	-0.0334824	-0.00860169	-0.00666075	-0.0283442	-0.0227685	-0.0136318	-0.042942	-0.00121945	-0.00466333	-0.00606126	-0.00181887	-0.0244862	-0.0487287
	cohesins		0.0237426	0.0275877	0.0127642	0.00421673	0.0156532	-0.00690077	-0.00150573	-0.011848	-0.00989399	-0.00167993	-0.00325275	-0.00834445	-0.00769469	-0.00520853	-0.0188898	-0.000581573	-0.00281636	-0.00357823	-0.00136262	-0.0066619	-0.0322735	-0.00909354	-0.00998703	-0.0115393	-0.00216948		0.0171189	0.018218	0.00600747	0.00323757	0.0133078	-7.39803e-05	0.00229856	-0.00755595	-0.00777049	-0.00230447	-0.00186854	-0.00816692	-0.00677071	-0.00456166	-0.0126128	-0.000421172	-0.00150909	-0.00208937	-0.000627351	-0.00795334	-0.0160526
	histones		0.0899897	0.103263	0.0430867	0.0156532	0.0615685	0.0058726	0.00844933	-0.035432	-0.0306257	-0.00534634	-0.0107624	-0.0286588	-0.0260085	-0.0194557	-0.0645959	-0.00234417	-0.0108276	-0.0146543	-0.0056734	-0.0258196	-0.126404	-0.0333193	-0.0363687	-0.0411681	-0.00832751		0.0915593	0.0966984	0.0184607	0.0133078	0.0756706	0.0362382	0.0462339	-0.00135784	-0.0113676	-0.00730023	-0.00789454	-0.0341096	-0.0303073	-0.0236691	-0.0544703	-0.00230379	-0.00765574	-0.0115409	-0.00345242	-0.0412418	-0.0835051
	nuclear envelope		-0.147636	-0.174051	-0.0471915	-0.00690077	0.0058726	0.514137	0.182759	0.0881359	0.0522865	0.0146203	0.0288865	0.0328416	0.0808609	0.0243302	0.145491	0.00039238	0.00351395	0.00380031	-0.0013855	0.00255833	0.00498314	0.015202	0.0270119	0.042455	-0.00202401		-0.119951	-0.129435	-0.0396461	-7.39803e-05	0.0362382	0.445051	0.169087	0.11791	0.0711497	0.0231772	0.0052301	0.039429	0.036592	0.0107449	0.0507627	-0.00154699	-0.00288073	-0.00994876	-0.00305075	-0.0292269	-0.0540397
	nuclear pores		-0.059072	-0.0721045	-0.019395	-0.00150573	0.00844933	0.182759	0.0822657	0.0536011	0.0403358	0.00747429	0.0107624	0.0228984	0.029327	0.00945527	0.048035	0.000119336	0.00270856	-5.06978e-05	-0.000677351	0.00512201	-0.00854518	0.00417363	0.00764117	0.010985	-0.00118242		-0.0559884	-0.0603602	-0.0173549	0.00229856	0.0462339	0.169087	0.129407	0.12094	0.0892102	0.0135595	0.00570412	0.0213397	0.00845397	-0.00657875	0.0217516	-0.00114661	-0.00162029	-0.00595266	-0.00176823	-0.00851311	-0.0287614
	ER [Sec61 beta)		-0.10961	-0.125159	-0.0458787	-0.011848	-0.035432	0.0881359	0.0536011	0.109931	0.0982702	0.0167123	0.0217926	0.0711929	0.0585118	0.038219	0.0970241	0.00376261	0.018716	0.0194073	0.00764552	0.0414963	0.0905325	0.0312632	0.0289942	0.0287981	0.00205626		-0.123451	-0.133693	-0.0403313	-0.00755595	-0.00135784	0.11791	0.12094	0.194751	0.165681	0.0279373	0.0201308	0.0754344	0.0421367	0.0140367	0.0833097	7.33845e-07	0.00345485	-0.00446531	-0.000700834	0.0349133	0.00927419
	ER [SERCA2)		-0.0891632	-0.101867	-0.0378584	-0.00989399	-0.0306257	0.0522865	0.0403358	0.0982702	0.0917311	0.0151695	0.0182491	0.0676091	0.0478493	0.0324755	0.0757635	0.00319225	0.0176055	0.0153562	0.00660667	0.0414208	0.0670272	0.024249	0.0218643	0.019354	0.00144488		-0.101462	-0.109953	-0.0334824	-0.00777049	-0.0113676	0.0711497	0.0892102	0.165681	0.152765	0.0238435	0.0196946	0.0695943	0.0405137	0.0155316	0.0734894	0.000180905	0.00357474	-0.00377947	-0.000416201	0.0418763	0.004951
	peroxisomes		-0.0162955	-0.0179323	-0.00647484	-0.00167993	-0.00534634	0.0146203	0.00747429	0.0167123	0.0151695	0.00309239	0.00382937	0.0122297	0.0105446	0.00706461	0.0153039	0.000622697	0.00347771	0.00376542	0.00149004	0.00717038	0.0100344	0.00361688	0.00337604	0.00279227	0.00016593		-0.0256751	-0.027766	-0.00860169	-0.00230447	-0.00730023	0.0231772	0.0135595	0.0279373	0.0238435	0.00591919	0.00333203	0.0157991	0.0112561	0.00616133	0.0188137	0.000265102	0.00127749	0.000717096	0.000298093	0.00615419	0.00535658
	endosomes		-0.0271204	-0.030292	-0.0111825	-0.00325275	-0.0107624	0.0288865	0.0107624	0.0217926	0.0182491	0.00382937	0.00640509	0.0143785	0.0175973	0.011937	0.0291135	0.00122036	0.00469482	0.00686522	0.0023711	0.00874913	0.0267538	0.00759537	0.0083593	0.00929642	0.000472746		-0.0198916	-0.0215747	-0.00666075	-0.00186854	-0.00789454	0.0052301	0.00570412	0.0201308	0.0196946	0.00333203	0.00319927	0.0119977	0.00705796	0.00318517	0.0155879	9.45882e-05	0.000812499	-0.000633913	-7.14373e-05	0.0104167	0.00972634
	mitochondria		-0.0708466	-0.079793	-0.0290689	-0.00834445	-0.0286588	0.0328416	0.0228984	0.0711929	0.0676091	0.0122297	0.0143785	0.0573889	0.0373667	0.0270411	0.0574702	0.00276265	0.0141875	0.0132945	0.00552502	0.033053	0.0503439	0.0186365	0.0173494	0.0153796	0.00190163		-0.0853021	-0.0923467	-0.0283442	-0.00816692	-0.0341096	0.039429	0.0213397	0.0754344	0.0695943	0.0157991	0.0119977	0.0587177	0.0448934	0.033238	0.0642599	0.00188274	0.00434944	0.00271214	0.00139522	0.0200541	0.0195583
	lysosomes		-0.0741136	-0.0794645	-0.0262944	-0.00769469	-0.0260085	0.0808609	0.029327	0.0585118	0.0478493	0.0105446	0.0175973	0.0373667	0.0593911	0.0396357	0.0875296	0.00389884	0.0121706	0.0206143	0.00723598	0.0186665	0.0696779	0.0156185	0.0129158	0.0128917	-0.00288146		-0.0689875	-0.0744328	-0.0227685	-0.00677071	-0.0303073	0.036592	0.00845397	0.0421367	0.0405137	0.0112561	0.00705796	0.0448934	0.0560792	0.0517588	0.0541076	0.00408069	0.00639345	0.0133487	0.00386321	0.0119877	0.0165402
	Golgi		-0.041446	-0.0447634	-0.0169295	-0.00520853	-0.0194557	0.0243302	0.00945527	0.038219	0.0324755	0.00706461	0.011937	0.0270411	0.0396357	0.0327943	0.0551063	0.00396053	0.010303	0.0214394	0.00770306	0.0140591	0.0506173	0.0108439	0.00827989	0.00713877	-0.00327867		-0.0407155	-0.0439102	-0.0136318	-0.00456166	-0.0236691	0.0107449	-0.00657875	0.0140367	0.0155316	0.00616133	0.00318517	0.033238	0.0517588	0.05653	0.0386023	0.00438348	0.00464268	0.0115576	0.00370956	-0.00268955	-0.000695298
	microtubules		-0.146905	-0.165742	-0.0615053	-0.0188898	-0.0645959	0.145491	0.048035	0.0970241	0.0757635	0.0153039	0.0291135	0.0574702	0.0875296	0.0551063	0.162998	0.00551449	0.019969	0.0325182	0.0114671	0.0353329	0.182092	0.0509104	0.0481802	0.0553548	0.00315145		-0.129019	-0.139751	-0.042942	-0.0126128	-0.0544703	0.0507627	0.0217516	0.0833097	0.0734894	0.0188137	0.0155879	0.0642599	0.0541076	0.0386023	0.100541	0.00339187	0.00968438	0.0126324	0.00395918	0.0437731	0.0900995
	centrioles		-0.0041482	-0.00455065	-0.00175159	-0.000581573	-0.00234417	0.00039238	0.000119336	0.00376261	0.00319225	0.000622697	0.00122036	0.00276265	0.00389884	0.00396053	0.00551449	0.000462214	0.00121942	0.00286881	0.000983462	0.00156881	0.00640562	0.00141803	0.0011448	0.00104358	-0.000349674		-0.00364888	-0.0039369	-0.00121945	-0.000421172	-0.00230379	-0.00154699	-0.00114661	7.33845e-07	0.000180905	0.000265102	9.45882e-05	0.00188274	0.00408069	0.00438348	0.00339187	0.000770605	0.00111244	0.0033766	0.00095912	0.000193043	0.00446919
	gap junctions		-0.021599	-0.0241422	-0.00909807	-0.00281636	-0.0108276	0.00351395	0.00270856	0.018716	0.0176055	0.00347771	0.00469482	0.0141875	0.0121706	0.010303	0.019969	0.00121942	0.00717055	0.010313	0.00407021	0.0148619	0.0246824	0.0081005	0.00713196	0.00612219	-1.12425e-05		-0.0139969	-0.0151577	-0.00466333	-0.00150909	-0.00765574	-0.00288073	-0.00162029	0.00345485	0.00357474	0.00127749	0.000812499	0.00434944	0.00639345	0.00464268	0.00968438	0.00111244	0.00357345	0.00914754	0.00253105	0.0093732	0.0217141
	tight junctions		-0.0257232	-0.0280437	-0.0108025	-0.00357823	-0.0146543	0.00380031	-5.06978e-05	0.0194073	0.0153562	0.00376542	0.00686522	0.0132945	0.0206143	0.0214394	0.0325182	0.00286881	0.010313	0.0248956	0.00833067	0.0125871	0.0453572	0.0118333	0.0106025	0.0109941	-0.00201773		-0.0181226	-0.0195785	-0.00606126	-0.00208937	-0.0115409	-0.00994876	-0.00595266	-0.00446531	-0.00377947	0.000717096	-0.000633913	0.00271214	0.0133487	0.0115576	0.0126324	0.0033766	0.00914754	0.0291261	0.00697115	0.00551968	0.0485398
	desmosomes		-0.00920521	-0.010166	-0.00397558	-0.00136262	-0.0056734	-0.0013855	-0.000677351	0.00764552	0.00660667	0.00149004	0.0023711	0.00552502	0.00723598	0.00770306	0.0114671	0.000983462	0.00407021	0.00833067	0.00325438	0.00601289	0.0159956	0.00410092	0.0036566	0.00340461	-0.000754788		-0.00543864	-0.00588179	-0.00181887	-0.000627351	-0.00345242	-0.00305075	-0.00176823	-0.000700834	-0.000416201	0.000298093	-7.14373e-05	0.00139522	0.00386321	0.00370956	0.00395918	0.00095912	0.00253105	0.00697115	0.00217139	0.00307913	0.0115423
	adherens junctions		-0.0504965	-0.0572388	-0.0213107	-0.0066619	-0.0258196	0.00255833	0.00512201	0.0414963	0.0414208	0.00717038	0.00874913	0.033053	0.0186665	0.0140591	0.0353329	0.00156881	0.0148619	0.0125871	0.00601289	0.0397086	0.0480466	0.0181144	0.016393	0.0132533	0.00229904		-0.0732504	-0.0795203	-0.0244862	-0.00795334	-0.0412418	-0.0292269	-0.00851311	0.0349133	0.0418763	0.00615419	0.0104167	0.0200541	0.0119877	-0.00268955	0.0437731	0.000193043	0.0093732	0.00551968	0.00307913	0.117947	0.0878221
	plasma membrane		-0.208281	-0.238238	-0.0939832	-0.0322735	-0.126404	0.00498314	-0.00854518	0.0905325	0.0670272	0.0100344	0.0267538	0.0503439	0.0696779	0.0506173	0.182092	0.00640562	0.0246824	0.0453572	0.0159956	0.0480466	0.383917	0.0982462	0.102283	0.122364	0.02009		-0.145692	-0.15803	-0.0487287	-0.0160526	-0.0835051	-0.0540397	-0.0287614	0.00927419	0.004951	0.00535658	0.00972634	0.0195583	0.0165402	-0.000695298	0.0900995	0.00446919	0.0217141	0.0485398	0.0115423	0.0878221	0.297064
	actin filaments		-0.0583777	-0.0689339	-0.027079	-0.00909354	-0.0333193	0.015202	0.00417363	0.0312632	0.024249	0.00361688	0.00759537	0.0186365	0.0156185	0.0108439	0.0509104	0.00141803	0.0081005	0.0118333	0.00410092	0.0181144	0.0982462	0.0274528	0.0321974	0.035997	0.00690578		-0.0509642	-0.0552718	-0.0170353	-0.00557625	-0.0286926	-0.0151348	-0.00888342	0.00463577	0.00253543	0.0021316	0.00357881	0.00816965	0.0061019	0.000542286	0.0318483	0.00140909	0.00652406	0.0141475	0.00321057	0.025532	0.0968308
	actin bundles		-0.0661625	-0.0782779	-0.0301406	-0.00998703	-0.0363687	0.0270119	0.00764117	0.0289942	0.0218643	0.00337604	0.0083593	0.0173494	0.0129158	0.00827989	0.0481802	0.0011448	0.00713196	0.0106025	0.0036566	0.016393	0.102283	0.0321974	0.0375459	0.0466001	0.00967199		-0.0430817	-0.0467392	-0.0144063	-0.00473212	-0.0244866	-0.012582	-0.00823404	0.00119253	-0.00178483	0.00134701	0.00278062	0.00564401	0.00283884	-0.00075617	0.0269133	0.000831246	0.004662	0.0086947	0.00235174	0.0162654	0.0858675
	actomyosin bundles		-0.0764765	-0.0904657	-0.0347567	-0.0115393	-0.0411681	0.042455	0.010985	0.0287981	0.019354	0.00279227	0.00929642	0.0153796	0.0128917	0.00713877	0.0553548	0.00104358	0.00612219	0.0109941	0.00340461	0.0132533	0.122364	0.035997	0.0466001	0.0598072	0.0123362		-0.0400933	-0.0434716	-0.013396	-0.00442403	-0.0234081	-0.0124632	-0.00947868	-0.00499063	-0.00814931	0.000578144	0.00156142	0.00346061	0.00519204	0.00253904	0.0258172	0.0017745	0.00586718	0.0158411	0.00363569	0.00519657	0.0921585
	matrix adhesion		-0.0133823	-0.0157737	-0.00623553	-0.00216948	-0.00832751	-0.00202401	-0.00118242	0.00205626	0.00144488	0.00016593	0.000472746	0.00190163	-0.00288146	-0.00327867	0.00315145	-0.000349674	-1.12425e-05	-0.00201773	-0.000754788	0.00229904	0.02009	0.00690578	0.00967199	0.0123362	0.00496333		-0.00539445	-0.00585964	-0.00180555	-0.000612788	-0.00324007	-0.00273465	-0.00150376	-0.00100889	-0.00167054	-0.0001454	0.000466984	-6.1051e-05	-0.000993664	-0.00124057	0.00267867	-0.000111657	3.47617e-05	-0.000535639	-0.000163514	0.000492041	0.013564
			bin = -2σ																										bin = 2σ
concordance heatmap Shape Mode 2	nucleoli [DFC)		0.239736	0.25309	0.0354806	0.00786595	0.0775073	-0.132752	-0.0536034	-0.111925	-0.0930605	-0.0202969	-0.0207967	-0.0729574	-0.0672322	-0.0329419	-0.112844	-0.00341535	-0.0151819	-0.0216501	-0.00648258	-0.0649071	-0.149793	-0.0449892	-0.0455121	-0.0427193	-0.0120259		0.389347	0.370458	0.0424319	0.0231498	0.120432	-0.155538	-0.0694653	-0.112338	-0.0996548	-0.0222263	-0.022877	-0.087276	-0.0828264	-0.0517065	-0.149617	-0.00445096	-0.0185685	-0.022059	-0.00746224	-0.0592229	-0.187164
	nucleoli [GC)		0.25309	0.269181	0.0437628	0.00880734	0.0845047	-0.144767	-0.0588147	-0.121885	-0.10164	-0.0221305	-0.0227374	-0.0792629	-0.0723761	-0.03555	-0.12394	-0.00367146	-0.0164984	-0.0235044	-0.00705008	-0.0710413	-0.164716	-0.0494907	-0.0500904	-0.0469097	-0.0133675		0.370458	0.361492	0.0568806	0.024622	0.121162	-0.155143	-0.0696498	-0.116805	-0.103449	-0.0230367	-0.0237007	-0.0904794	-0.0830465	-0.0530703	-0.156047	-0.0046323	-0.0194812	-0.0230548	-0.00781469	-0.0621302	-0.197483
	nuclear speckles		0.0354806	0.0437628	0.0439047	0.0066179	0.0334777	-0.0251921	-0.0102243	-0.0381656	-0.0346242	-0.00709232	-0.00791379	-0.0270298	-0.0231651	-0.012994	-0.0452075	-0.00127042	-0.00612067	-0.00952789	-0.00286962	-0.0277726	-0.0655168	-0.0198674	-0.0196705	-0.018732	-0.00532763		0.0424319	0.0568806	0.0481908	0.00901472	0.031225	-0.0440341	-0.0185218	-0.0363067	-0.0323493	-0.00721669	-0.00758894	-0.0285478	-0.0246081	-0.017055	-0.0498809	-0.00147887	-0.00620426	-0.00741192	-0.00251941	-0.0196748	-0.0635699
	cohesins		0.00786595	0.00880734	0.0066179	0.00109668	0.0073802	-0.00259143	5.93478e-05	-0.00567815	-0.00547826	-0.00125332	-0.00148484	-0.00498191	-0.00432856	-0.00252453	-0.00830752	-0.000268021	-0.00116998	-0.00182087	-0.000543773	-0.00504486	-0.0122782	-0.00374666	-0.00367062	-0.00354433	-0.00100237		0.0231498	0.024622	0.00901472	0.00353021	0.0143983	-0.00479673	-0.000573326	-0.0101804	-0.0101284	-0.00235828	-0.0025491	-0.00964771	-0.00840095	-0.00628315	-0.0174931	-0.000575232	-0.00231893	-0.00296417	-0.00100935	-0.00736257	-0.0251521
	histones		0.0775073	0.0845047	0.0334777	0.0073802	0.0641147	0.00996297	0.0235001	-0.0209114	-0.0261965	-0.00721924	-0.00940672	-0.0338979	-0.0312135	-0.0201443	-0.0594675	-0.00224779	-0.00939173	-0.0168137	-0.00496985	-0.0413184	-0.103803	-0.0321885	-0.0313313	-0.031147	-0.00805573		0.120432	0.121162	0.031225	0.0143983	0.0681738	-0.00162959	0.0102113	-0.0331755	-0.037974	-0.00915186	-0.0104263	-0.0399122	-0.0380237	-0.0295298	-0.071766	-0.0028221	-0.0104033	-0.0145582	-0.00493268	-0.0325667	-0.110179
	nuclear envelope		-0.132752	-0.144767	-0.0251921	-0.00259143	0.00996297	0.42831	0.160159	0.106593	0.0603008	0.0229511	0.0136527	0.0505989	0.0484596	0.0160967	0.067987	-0.000541116	-0.00152833	-0.0148526	-0.00415173	-0.0227379	-0.0381513	-0.0157015	-0.00701704	-0.0128517	0.00289481		-0.155538	-0.155143	-0.0440341	-0.00479673	-0.00162959	0.483677	0.187652	0.0743298	0.0476141	0.0143991	0.0157369	0.0446594	0.064132	0.0187977	0.0825538	-0.00114734	-0.00260471	-0.0105291	-0.00362311	-0.00914711	-0.0549824
	nuclear pores		-0.0536034	-0.0588147	-0.0102243	5.93478e-05	0.0235001	0.160159	0.101964	0.0965396	0.0666205	0.0119589	0.00818198	0.0253416	0.0176304	0.000456451	0.027067	-0.000615757	-0.000546524	-0.00866415	-0.00241028	-0.00194714	-0.0236815	-0.0094673	-0.00692383	-0.0109677	-0.000836571		-0.0694653	-0.0696498	-0.0185218	-0.000573326	0.0102113	0.187652	0.103247	0.0692658	0.04537	0.00761156	0.00626091	0.0247112	0.0205291	0.00317908	0.0282828	-0.000718851	-0.00067103	-0.00582215	-0.0018987	-0.00115599	-0.0304367
	ER [Sec61 beta)		-0.111925	-0.121885	-0.0381656	-0.00567815	-0.0209114	0.106593	0.0965396	0.178161	0.145532	0.0242503	0.0235002	0.0778999	0.060708	0.0245401	0.0911179	0.00174473	0.00900695	0.000979701	0.00116975	0.0534852	0.0454265	0.00807339	0.0113538	0.00344421	0.0013883		-0.112338	-0.116805	-0.0363067	-0.0101804	-0.0331755	0.0743298	0.0692658	0.132074	0.106092	0.0185961	0.0157871	0.0724203	0.0427342	0.0276575	0.0738602	0.0020686	0.0100822	0.00451607	0.00249173	0.0348827	0.0298251
	ER [SERCA2)		-0.0930605	-0.10164	-0.0346242	-0.00547826	-0.0261965	0.0603008	0.0666205	0.145532	0.13181	0.0199196	0.0212512	0.0674353	0.0545699	0.0237744	0.080678	0.00170085	0.00920569	0.00235026	0.00183628	0.0617267	0.0461396	0.00889382	0.01066	0.00270195	-0.000476667		-0.0996548	-0.103449	-0.0323493	-0.0101284	-0.037974	0.0476141	0.04537	0.106092	0.0955244	0.0159331	0.0143716	0.0665151	0.0501821	0.0383978	0.0728648	0.00314171	0.0104447	0.00925896	0.00396963	0.0338801	0.0300062
	peroxisomes		-0.0202969	-0.0221305	-0.00709232	-0.00125332	-0.00721924	0.0229511	0.0119589	0.0242503	0.0199196	0.00429125	0.00379294	0.0141719	0.012	0.00590193	0.0169852	0.000469977	0.00165892	0.000776369	0.000414253	0.00808008	0.00898684	0.00171752	0.00258679	0.00139857	0.000392754		-0.0222263	-0.0230367	-0.00721669	-0.00235828	-0.00915186	0.0143991	0.00761156	0.0185961	0.0159331	0.00305634	0.00329677	0.0134707	0.00858072	0.00568532	0.0160406	0.000518858	0.00232417	0.00195602	0.000737188	0.00759143	0.00970283
	endosomes		-0.0207967	-0.0227374	-0.00791379	-0.00148484	-0.00940672	0.0136527	0.00818198	0.0235002	0.0212512	0.00379294	0.00391071	0.0141492	0.0119988	0.00576424	0.0189122	0.000422685	0.00194727	0.000781458	0.000348083	0.0115356	0.0146344	0.0035621	0.00390143	0.0026067	0.00130368		-0.022877	-0.0237007	-0.00758894	-0.0025491	-0.0104263	0.0157369	0.00626091	0.0157871	0.0143716	0.00329677	0.00350398	0.0130471	0.0106968	0.00753429	0.0185394	0.000586374	0.00193678	0.00140234	0.000604259	0.00659961	0.0126002
	mitochondria		-0.0729574	-0.0792629	-0.0270298	-0.00498191	-0.0338979	0.0505989	0.0253416	0.0778999	0.0674353	0.0141719	0.0141492	0.0549204	0.0499151	0.0301894	0.063183	0.00251121	0.00738544	0.00777907	0.00286731	0.0319861	0.0402038	0.0090627	0.0121297	0.0094635	0.000906092		-0.087276	-0.0904794	-0.0285478	-0.00964771	-0.0399122	0.0446594	0.0247112	0.0724203	0.0665151	0.0134707	0.0130471	0.0590818	0.0434899	0.0326961	0.0641822	0.00266359	0.00791072	0.00642214	0.00286527	0.023921	0.0295251
	lysosomes		-0.0672322	-0.0723761	-0.0231651	-0.00432856	-0.0312135	0.0484596	0.0176304	0.060708	0.0545699	0.012	0.0119988	0.0499151	0.0564643	0.0383783	0.0580091	0.00338216	0.00852596	0.0161305	0.00522588	0.0274338	0.0359769	0.00786497	0.0105289	0.0115048	-0.00242407		-0.0828264	-0.0830465	-0.0246081	-0.00840095	-0.0380237	0.064132	0.0205291	0.0427342	0.0501821	0.00858072	0.0106968	0.0434899	0.0662795	0.0549564	0.0712519	0.00441189	0.00673632	0.0153047	0.00504752	0.0105014	0.0323857
	Golgi		-0.0329419	-0.03555	-0.012994	-0.00252453	-0.0201443	0.0160967	0.000456451	0.0245401	0.0237744	0.00590193	0.00576424	0.0301894	0.0383783	0.0304273	0.0331192	0.00294658	0.00582604	0.0136267	0.00427921	0.00969767	0.0173949	0.00339978	0.00560568	0.00833816	-0.00291866		-0.0517065	-0.0530703	-0.017055	-0.00628315	-0.0295298	0.0187977	0.00317908	0.0276575	0.0383978	0.00568532	0.00753429	0.0326961	0.0549564	0.0515693	0.0567145	0.00453494	0.00611297	0.0166161	0.00551602	0.00636561	0.0265826
	microtubules		-0.112844	-0.12394	-0.0452075	-0.00830752	-0.0594675	0.067987	0.027067	0.0911179	0.080678	0.0169852	0.0189122	0.063183	0.0580091	0.0331192	0.100686	0.00300725	0.011863	0.0167196	0.0054352	0.0517496	0.114513	0.0303792	0.0326736	0.0305727	0.00874687		-0.149617	-0.156047	-0.0498809	-0.0174931	-0.071766	0.0825538	0.0282828	0.0738602	0.0728648	0.0160406	0.0185394	0.0641822	0.0712519	0.0567145	0.129627	0.00482199	0.0134061	0.0202301	0.00683971	0.0341011	0.137258
	centrioles		-0.00341535	-0.00367146	-0.00127042	-0.000268021	-0.00224779	-0.000541116	-0.000615757	0.00174473	0.00170085	0.000469977	0.000422685	0.00251121	0.00338216	0.00294658	0.00300725	0.000458548	0.000859352	0.00272396	0.000807668	0.00152778	0.00421675	0.00112922	0.00144791	0.00178745	-0.000319985		-0.00445096	-0.0046323	-0.00147887	-0.000575232	-0.0028221	-0.00114734	-0.000718851	0.0020686	0.00314171	0.000518858	0.000586374	0.00266359	0.00441189	0.00453494	0.00482199	0.000575717	0.000773524	0.00227189	0.000716671	0.000899672	0.00452868
	gap junctions		-0.0151819	-0.0164984	-0.00612067	-0.00116998	-0.00939173	-0.00152833	-0.000546524	0.00900695	0.00920569	0.00165892	0.00194727	0.00738544	0.00852596	0.00582604	0.011863	0.000859352	0.00314521	0.00911969	0.00225113	0.0108747	0.023145	0.00655574	0.00648705	0.0071341	-0.000104383		-0.0185685	-0.0194812	-0.00620426	-0.00231893	-0.0104033	-0.00260471	-0.00067103	0.0100822	0.0104447	0.00232417	0.00193678	0.00791072	0.00673632	0.00611297	0.0134061	0.000773524	0.00417602	0.00700676	0.0025953	0.0112485	0.0215012
	tight junctions		-0.0216501	-0.0235044	-0.00952789	-0.00182087	-0.0168137	-0.0148526	-0.00866415	0.000979701	0.00235026	0.000776369	0.000781458	0.00777907	0.0161305	0.0136267	0.0167196	0.00272396	0.00911969	0.0356307	0.00841145	0.0092516	0.05804	0.0174964	0.0152787	0.0239116	-0.00196189		-0.022059	-0.0230548	-0.00741192	-0.00296417	-0.0145582	-0.0105291	-0.00582215	0.00451607	0.00925896	0.00195602	0.00140234	0.00642214	0.0153047	0.0166161	0.0202301	0.00227189	0.00700676	0.0217023	0.00662231	0.00924257	0.0442662
	desmosomes		-0.00648258	-0.00705008	-0.00286962	-0.000543773	-0.00496985	-0.00415173	-0.00241028	0.00116975	0.00183628	0.000414253	0.000348083	0.00286731	0.00522588	0.00427921	0.0054352	0.000807668	0.00225113	0.00841145	0.00233215	0.00380102	0.0150768	0.00410728	0.00427751	0.00600019	-0.00059399		-0.00746224	-0.00781469	-0.00251941	-0.00100935	-0.00493268	-0.00362311	-0.0018987	0.00249173	0.00396963	0.000737188	0.000604259	0.00286527	0.00504752	0.00551602	0.00683971	0.000716671	0.0025953	0.00662231	0.0022512	0.00416588	0.0125047
	adherens junctions		-0.0649071	-0.0710413	-0.0277726	-0.00504486	-0.0413184	-0.0227379	-0.00194714	0.0534852	0.0617267	0.00808008	0.0115356	0.0319861	0.0274338	0.00969767	0.0517496	0.00152778	0.0108747	0.0092516	0.00380102	0.0841456	0.0839641	0.0218233	0.020215	0.0114787	0.00104204		-0.0592229	-0.0621302	-0.0196748	-0.00736257	-0.0325667	-0.00914711	-0.00115599	0.0348827	0.0338801	0.00759143	0.00659961	0.023921	0.0105014	0.00636561	0.0341011	0.000899672	0.0112485	0.00924257	0.00416588	0.0488761	0.055396
	plasma membrane		-0.149793	-0.164716	-0.0655168	-0.0122782	-0.103803	-0.0381513	-0.0236815	0.0454265	0.0461396	0.00898684	0.0146344	0.0402038	0.0359769	0.0173949	0.114513	0.00421675	0.023145	0.05804	0.0150768	0.0839641	0.302077	0.0922186	0.0855338	0.0934693	0.0243259		-0.187164	-0.197483	-0.0635699	-0.0251521	-0.110179	-0.0549824	-0.0304367	0.0298251	0.0300062	0.00970283	0.0126002	0.0295251	0.0323857	0.0265826	0.137258	0.00452868	0.0215012	0.0442662	0.0125047	0.055396	0.380739
	actin filaments		-0.0449892	-0.0494907	-0.0198674	-0.00374666	-0.0321885	-0.0157015	-0.0094673	0.00807339	0.00889382	0.00171752	0.0035621	0.0090627	0.00786497	0.00339978	0.0303792	0.00112922	0.00655574	0.0174964	0.00410728	0.0218233	0.0922186	0.0300763	0.0267723	0.029931	0.00784163		-0.0620338	-0.0655131	-0.0210488	-0.00819138	-0.0349105	-0.00712516	-0.00632398	0.0101634	0.0073896	0.00351849	0.00459203	0.00996735	0.00578062	0.0027854	0.0429702	0.000724918	0.00581783	0.00962138	0.00272261	0.0177157	0.116429
	actin bundles		-0.0455121	-0.0500904	-0.0196705	-0.00367062	-0.0313313	-0.00701704	-0.00692383	0.0113538	0.01066	0.00258679	0.00390143	0.0121297	0.0105289	0.00560568	0.0326736	0.00144791	0.00648705	0.0152787	0.00427751	0.020215	0.0855338	0.0267723	0.0258864	0.0276319	0.00775897		-0.0634059	-0.0669869	-0.0214644	-0.00822959	-0.0343051	0.000167451	-0.0036551	0.0126235	0.00794267	0.00411914	0.00520297	0.0117369	0.00443963	0.000869735	0.0445153	0.000462708	0.00562661	0.00732521	0.00221185	0.0170332	0.110507
	actomyosin bundles		-0.0427193	-0.0469097	-0.018732	-0.00354433	-0.031147	-0.0128517	-0.0109677	0.00344421	0.00270195	0.00139857	0.0026067	0.0094635	0.0115048	0.00833816	0.0305727	0.00178745	0.0071341	0.0239116	0.00600019	0.0114787	0.0934693	0.029931	0.0276319	0.0334413	0.00748137		-0.0708508	-0.0748974	-0.0239723	-0.00905356	-0.0372814	0.00881145	-0.00195739	0.0118611	0.00724787	0.00442349	0.00596003	0.0124206	0.00749744	0.00367661	0.0538517	0.000802095	0.00595593	0.00943689	0.00283107	0.0145614	0.12756
	matrix adhesion		-0.0120259	-0.0133675	-0.00532763	-0.00100237	-0.00805573	0.00289481	-0.000836571	0.0013883	-0.000476667	0.000392754	0.00130368	0.000906092	-0.00242407	-0.00291866	0.00874687	-0.000319985	-0.000104383	-0.00196189	-0.00059399	0.00104204	0.0243259	0.00784163	0.00775897	0.00748137	0.0045682		-0.0105544	-0.0111547	-0.00358734	-0.00141192	-0.00607348	-0.00318233	-0.00166013	0.00129667	-0.000554179	0.000386031	0.000641822	0.00127824	-0.00198547	-0.0027577	0.00533761	-0.000237073	0.000240848	-0.00116356	-0.000404104	0.00216699	0.0191807
			bin = -2σ																										bin = 2σ
concordance heatmap Shape Mode 3	nucleoli [DFC)		0.337669	0.348121	0.0460582	0.0151699	0.0870034	-0.146887	-0.062164	-0.10945	-0.0940595	-0.023911	-0.0228881	-0.0779589	-0.0657639	-0.0364893	-0.130624	-0.00232953	-0.0179184	-0.0239467	-0.00715343	-0.0689396	-0.172364	-0.0566917	-0.0542619	-0.050877	-0.00811853		0.355885	0.330628	0.048544	0.00964627	0.0911381	-0.148961	-0.0620661	-0.111547	-0.101064	-0.0254636	-0.0265066	-0.0793954	-0.0695419	-0.0372631	-0.13653	-0.00228257	-0.0182463	-0.0251471	-0.0071292	-0.070914	-0.178371
	nucleoli [GC)		0.348121	0.360408	0.0562365	0.0164055	0.0922284	-0.156885	-0.0665327	-0.118298	-0.10168	-0.025755	-0.0247458	-0.0842876	-0.0706659	-0.0393436	-0.141451	-0.00252291	-0.0194085	-0.0259263	-0.0077433	-0.0746706	-0.18717	-0.0615722	-0.0589214	-0.0552146	-0.00882277		0.330628	0.316221	0.0596528	0.0110189	0.0893192	-0.147851	-0.061944	-0.112576	-0.102096	-0.0255111	-0.026666	-0.0801354	-0.0691676	-0.0373951	-0.13792	-0.00230527	-0.0184193	-0.0253645	-0.00719336	-0.0715317	-0.180905
	nuclear speckles		0.0460582	0.0562365	0.0436903	0.00637895	0.0251836	-0.0476527	-0.0195169	-0.0387451	-0.0334876	-0.00839727	-0.00827211	-0.0280789	-0.0226653	-0.0132381	-0.0476223	-0.000854947	-0.00655012	-0.00882778	-0.00263478	-0.0252101	-0.0637018	-0.0209807	-0.0200613	-0.0188112	-0.00300656		0.048544	0.0596528	0.0455009	0.00713393	0.0262845	-0.0495129	-0.0199416	-0.0402634	-0.0367779	-0.00909447	-0.00974009	-0.0291361	-0.0236901	-0.0137055	-0.0505991	-0.000844699	-0.00675144	-0.00939269	-0.00266108	-0.0260492	-0.0668437
	cohesins		0.0151699	0.0164055	0.00637895	0.00149106	0.00889324	-0.00479195	-0.000685367	-0.00755983	-0.00720283	-0.00189714	-0.00208033	-0.00690966	-0.00554358	-0.00357557	-0.0120515	-0.000241826	-0.0017602	-0.00249315	-0.000743709	-0.00674251	-0.0174102	-0.00573874	-0.00549539	-0.0052189	-0.000842424		0.00964627	0.0110189	0.00713393	0.00177533	0.00806434	-0.00259731	0.000475705	-0.00635758	-0.00647728	-0.00181532	-0.00205743	-0.00607629	-0.00500417	-0.00324038	-0.01059	-0.000210219	-0.0015739	-0.00238292	-0.000667979	-0.00616054	-0.0158912
	histones		0.0870034	0.0922284	0.0251836	0.00889324	0.0560731	0.00611723	0.0210724	-0.0115237	-0.0194661	-0.0071241	-0.00911198	-0.0305663	-0.0265537	-0.0196578	-0.0548173	-0.00145513	-0.00944088	-0.0148622	-0.00436967	-0.0352105	-0.0929209	-0.0307818	-0.02948	-0.0289872	-0.0046208		0.0911381	0.0893192	0.0262845	0.00806434	0.0591435	0.00764966	0.0217373	-0.0133591	-0.0215134	-0.00766592	-0.0104782	-0.0319865	-0.0282678	-0.02013	-0.0571567	-0.00139146	-0.0095297	-0.0155455	-0.00437404	-0.0364315	-0.0964562
	nuclear envelope		-0.146887	-0.156885	-0.0476527	-0.00479195	0.00611723	0.4699	0.168156	0.0979559	0.0616893	0.023938	0.0157589	0.0379695	0.0458152	0.0159946	0.076536	-0.00139801	-0.00160013	-0.0132196	-0.00301806	-0.00336001	-0.043501	-0.0135699	-0.0108495	-0.0155883	-0.00379396		-0.148961	-0.147851	-0.0495129	-0.00259731	0.00764966	0.477855	0.164567	0.091467	0.0599174	0.026133	0.0217081	0.0343399	0.0488423	0.0133951	0.0829124	-0.000910834	-0.00169252	-0.0125227	-0.00317849	-0.00529214	-0.0431176
	nuclear pores		-0.062164	-0.0665327	-0.0195169	-0.000685367	0.0210724	0.168156	0.0995648	0.0892554	0.0598994	0.0117896	0.00659493	0.0216088	0.0154128	-0.000666779	0.0268725	-0.000732964	-0.00147688	-0.00739856	-0.00191029	-0.00229151	-0.0233332	-0.00811884	-0.00766519	-0.0105381	-0.00185646		-0.0620661	-0.061944	-0.0199416	0.000475705	0.0217373	0.164567	0.0974998	0.0859921	0.0612673	0.0124167	0.00818256	0.0202924	0.0150252	-0.000886739	0.0275492	-0.000608214	-0.00144409	-0.00727206	-0.0019337	-0.00287157	-0.024352
	ER [Sec61 beta)		-0.10945	-0.118298	-0.0387451	-0.00755983	-0.0115237	0.0979559	0.0892554	0.156391	0.120675	0.0228045	0.0176732	0.067256	0.0430731	0.0204977	0.0760397	0.000521421	0.00523827	-0.000291123	0.000690688	0.0297432	0.0350481	0.00860223	0.00766148	0.00198746	-0.000307629		-0.111547	-0.112576	-0.0402634	-0.00635758	-0.0133591	0.091467	0.0859921	0.150087	0.123092	0.0232428	0.0200813	0.0655039	0.0416616	0.0190794	0.076373	0.000544205	0.00555225	0.00104408	0.000798924	0.0310094	0.0396345
	ER [SERCA2)		-0.0940595	-0.10168	-0.0334876	-0.00720283	-0.0194661	0.0616893	0.0598994	0.120675	0.101685	0.018476	0.0155308	0.0589007	0.0404041	0.0228065	0.0693381	0.000882855	0.00657983	0.00430001	0.00200121	0.0336618	0.0432705	0.01105	0.0104028	0.00583265	-0.000631256		-0.101064	-0.102096	-0.0367779	-0.00647728	-0.0215134	0.0599174	0.0612673	0.123092	0.108503	0.0199907	0.0186559	0.0606503	0.0417976	0.0225608	0.072461	0.00105861	0.00721891	0.0062122	0.00220244	0.0367685	0.0473759
	peroxisomes		-0.023911	-0.025755	-0.00839727	-0.00189714	-0.0071241	0.023938	0.0117896	0.0228045	0.018476	0.00469961	0.0038539	0.0133091	0.0106574	0.00634146	0.0180131	0.000232647	0.001627	0.00140872	0.00061605	0.00721078	0.0105233	0.00269191	0.00285276	0.00182238	-0.000210083		-0.0254636	-0.0255111	-0.00909447	-0.00181532	-0.00766592	0.026133	0.0124167	0.0232428	0.0199907	0.00481489	0.00479373	0.0138937	0.0121037	0.0072731	0.0192415	0.000249988	0.00189681	0.00222584	0.000693942	0.00739153	0.0101711
	endosomes		-0.0228881	-0.0247458	-0.00827211	-0.00208033	-0.00911198	0.0157589	0.00659493	0.0176732	0.0155308	0.0038539	0.00439851	0.0117195	0.00945914	0.00462143	0.0191915	5.37839e-05	0.00168982	0.000534295	0.000332299	0.00932957	0.0166607	0.00466617	0.00461672	0.00265419	0.000369276		-0.0265066	-0.026666	-0.00974009	-0.00205743	-0.0104782	0.0217081	0.00818256	0.0200813	0.0186559	0.00479373	0.00596291	0.0134906	0.0121082	0.00661541	0.0229952	6.70468e-05	0.00177952	0.0011902	0.000471309	0.0101653	0.016242
	mitochondria		-0.0779589	-0.0842876	-0.0280789	-0.00690966	-0.0305663	0.0379695	0.0216088	0.067256	0.0589007	0.0133091	0.0117195	0.0510504	0.0366529	0.0293428	0.058333	0.00162111	0.0064601	0.00666628	0.00249487	0.0245707	0.0464672	0.0140248	0.013746	0.0119871	0.000986454		-0.0793954	-0.0801354	-0.0291361	-0.00607629	-0.0319865	0.0343399	0.0202924	0.0655039	0.0606503	0.0138937	0.0134906	0.0510744	0.0371786	0.0288931	0.0588259	0.00185634	0.00647492	0.00784397	0.00261163	0.0254056	0.0472872
	lysosomes		-0.0657639	-0.0706659	-0.0226653	-0.00554358	-0.0265537	0.0458152	0.0154128	0.0430731	0.0404041	0.0106574	0.00945914	0.0366529	0.0396059	0.036767	0.0525557	0.00268346	0.00822729	0.0144996	0.00482616	0.0239363	0.0389909	0.010977	0.0123719	0.0141959	-0.000918495		-0.0695419	-0.0691676	-0.0236901	-0.00500417	-0.0282678	0.0488423	0.0150252	0.0416616	0.0417976	0.0121037	0.0121082	0.0371786	0.0439035	0.0391184	0.0544162	0.00279344	0.00893358	0.0173571	0.00524929	0.0248316	0.0405063
	Golgi		-0.0364893	-0.0393436	-0.0132381	-0.00357557	-0.0196578	0.0159946	-0.000666779	0.0204977	0.0228065	0.00634146	0.00462143	0.0293428	0.036767	0.0496145	0.0343574	0.00408851	0.00671141	0.0149345	0.00502682	0.0120767	0.013985	0.00418524	0.00613806	0.0115303	-0.00173272		-0.0372631	-0.0373951	-0.0137055	-0.00324038	-0.02013	0.0133951	-0.000886739	0.0190794	0.0225608	0.0072731	0.00661541	0.0288931	0.0391184	0.0504193	0.0343274	0.0041444	0.0070336	0.0172787	0.0054159	0.0126959	0.0173731
	microtubules		-0.130624	-0.141451	-0.0476223	-0.0120515	-0.0548173	0.076536	0.0268725	0.0760397	0.0693381	0.0180131	0.0191915	0.058333	0.0525557	0.0343574	0.111202	0.00216537	0.0143776	0.01996	0.0064104	0.0515947	0.126132	0.0391995	0.0392491	0.0378357	0.00368854		-0.13653	-0.13792	-0.0505991	-0.01059	-0.0571567	0.0829124	0.0275492	0.076373	0.072461	0.0192415	0.0229952	0.0588259	0.0544162	0.0343274	0.113578	0.00188758	0.0141025	0.0196016	0.00593069	0.0510028	0.127336
	centrioles		-0.00232953	-0.00252291	-0.000854947	-0.000241826	-0.00145513	-0.00139801	-0.000732964	0.000521421	0.000882855	0.000232647	5.37839e-05	0.00162111	0.00268346	0.00408851	0.00216537	0.00128175	0.00085572	0.00237112	0.000816107	0.000723019	0.00339551	0.000939236	0.000917069	0.0019405	-0.000112423		-0.00228257	-0.00230527	-0.000844699	-0.000210219	-0.00139146	-0.000910834	-0.000608214	0.000544205	0.00105861	0.000249988	6.70468e-05	0.00185634	0.00279344	0.0041444	0.00188758	0.00130476	0.000551487	0.00173945	0.000667563	0.00058609	0.00253584
	gap junctions		-0.0179184	-0.0194085	-0.00655012	-0.0017602	-0.00944088	-0.00160013	-0.00147688	0.00523827	0.00657983	0.001627	0.00168982	0.0064601	0.00822729	0.00671141	0.0143776	0.00085572	0.00538025	0.013164	0.0035023	0.0114062	0.0310607	0.00966208	0.0101793	0.0124723	-1.51673e-05		-0.0182463	-0.0184193	-0.00675144	-0.0015739	-0.0095297	-0.00169252	-0.00144409	0.00555225	0.00721891	0.00189681	0.00177952	0.00647492	0.00893358	0.0070336	0.0141025	0.000551487	0.00536813	0.0125309	0.00326474	0.0113289	0.0305013
	tight junctions		-0.0239467	-0.0259263	-0.00882778	-0.00249315	-0.0148622	-0.0132196	-0.00739856	-0.000291123	0.00430001	0.00140872	0.000534295	0.00666628	0.0144996	0.0149345	0.01996	0.00237112	0.013164	0.0373456	0.00889373	0.0185531	0.0605637	0.0197093	0.0208233	0.0306591	-0.00111838		-0.0251471	-0.0253645	-0.00939269	-0.00238292	-0.0155455	-0.0125227	-0.00727206	0.00104408	0.0062122	0.00222584	0.0011902	0.00784397	0.0173571	0.0172787	0.0196016	0.00173945	0.0125309	0.0335332	0.0083419	0.0192996	0.057176
	desmosomes		-0.00715343	-0.0077433	-0.00263478	-0.000743709	-0.00436967	-0.00301806	-0.00191029	0.000690688	0.00200121	0.00061605	0.000332299	0.00249487	0.00482616	0.00502682	0.0064104	0.000816107	0.0035023	0.00889373	0.00255111	0.0056223	0.015474	0.0046433	0.0051803	0.00744351	-0.000344652		-0.0071292	-0.00719336	-0.00266108	-0.000667979	-0.00437404	-0.00317849	-0.0019337	0.000798924	0.00220244	0.000693942	0.000471309	0.00261163	0.00524929	0.0054159	0.00593069	0.000667563	0.00326474	0.0083419	0.00233358	0.00540799	0.0146825
	adherens junctions		-0.0689396	-0.0746706	-0.0252101	-0.00674251	-0.0352105	-0.00336001	-0.00229151	0.0297432	0.0336618	0.00721078	0.00932957	0.0245707	0.0239363	0.0120767	0.0515947	0.000723019	0.0114062	0.0185531	0.0056223	0.0519086	0.0932266	0.0274407	0.0262011	0.0228474	0.00120161		-0.070914	-0.0715317	-0.0260492	-0.00616054	-0.0364315	-0.00529214	-0.00287157	0.0310094	0.0367685	0.00739153	0.0101653	0.0254056	0.0248316	0.0126959	0.0510028	0.00058609	0.0113289	0.0192996	0.00540799	0.0509428	0.0931703
	plasma membrane		-0.172364	-0.18717	-0.0637018	-0.0174102	-0.0929209	-0.043501	-0.0233332	0.0350481	0.0432705	0.0105233	0.0166607	0.0464672	0.0389909	0.013985	0.126132	0.00339551	0.0310607	0.0605637	0.015474	0.0932266	0.323454	0.10583	0.100459	0.104433	0.0143133		-0.178371	-0.180905	-0.0668437	-0.0158912	-0.0964562	-0.0431176	-0.024352	0.0396345	0.0473759	0.0101711	0.016242	0.0472872	0.0405063	0.0173731	0.127336	0.00253584	0.0305013	0.057176	0.0146825	0.0931703	0.325874
	actin filaments		-0.0566917	-0.0615722	-0.0209807	-0.00573874	-0.0307818	-0.0135699	-0.00811884	0.00860223	0.01105	0.00269191	0.00466617	0.0140248	0.010977	0.00418524	0.0391995	0.000939236	0.00966208	0.0197093	0.0046433	0.0274407	0.10583	0.0363955	0.0341342	0.0363878	0.00572637		-0.0580432	-0.0589052	-0.0217826	-0.00512121	-0.0315273	-0.0142645	-0.00822353	0.0102625	0.012449	0.00265313	0.00450398	0.0139193	0.0115518	0.00536942	0.0390564	0.000624372	0.00960345	0.0192127	0.00453242	0.0276215	0.105139
	actin bundles		-0.0542619	-0.0589214	-0.0200613	-0.00549539	-0.02948	-0.0108495	-0.00766519	0.00766148	0.0104028	0.00285276	0.00461672	0.013746	0.0123719	0.00613806	0.0392491	0.000917069	0.0101793	0.0208233	0.0051803	0.0262011	0.100459	0.0341342	0.0330299	0.0359682	0.0050391		-0.0585273	-0.0593852	-0.0219432	-0.00509241	-0.0313971	-0.010269	-0.00781622	0.00924855	0.0113036	0.00283296	0.00446038	0.0140424	0.0122892	0.00649405	0.041351	0.000512814	0.00998185	0.0194893	0.00476403	0.0260973	0.106108
	actomyosin bundles		-0.050877	-0.0552146	-0.0188112	-0.0052189	-0.0289872	-0.0155883	-0.0105381	0.00198746	0.00583265	0.00182238	0.00265419	0.0119871	0.0141959	0.0115303	0.0378357	0.0019405	0.0124723	0.0306591	0.00744351	0.0228474	0.104433	0.0363878	0.0359682	0.0446726	0.00498158		-0.0517409	-0.0524583	-0.0193909	-0.00468656	-0.0293174	-0.0161331	-0.0104373	0.00362644	0.00638178	0.00199019	0.00283298	0.0117275	0.0135519	0.0107417	0.036482	0.00129035	0.0112173	0.0259117	0.00646087	0.0221614	0.103167
	matrix adhesion		-0.00811853	-0.00882277	-0.00300656	-0.000842424	-0.0046208	-0.00379396	-0.00185646	-0.000307629	-0.000631256	-0.000210083	0.000369276	0.000986454	-0.000918495	-0.00173272	0.00368854	-0.000112423	-1.51673e-05	-0.00111838	-0.000344652	0.00120161	0.0143133	0.00572637	0.0050391	0.00498158	0.00188043		-0.00846317	-0.00861757	-0.0031814	-0.000764368	-0.00462865	-0.00238859	-0.00150171	0.000195558	-0.000442854	-0.000117213	0.000370686	0.000996685	-0.00110537	-0.00174646	0.0046201	-0.000110226	-4.94306e-05	-0.00119813	-0.000338558	0.00123942	0.0153317
			bin = -2σ																										bin = 2σ
concordance heatmap Shape Mode 4	nucleoli [DFC)		0.327736	0.338826	0.0609478	0.0166125	0.0883071	-0.149646	-0.060639	-0.111679	-0.0994579	-0.0240711	-0.024706	-0.077888	-0.0710994	-0.0415188	-0.132322	-0.00291767	-0.01955	-0.0257002	-0.00798159	-0.0643009	-0.174394	-0.0530303	-0.0568349	-0.0570205	-0.00837096		0.34586	0.344319	0.0429653	0.016514	0.0904802	-0.152728	-0.0649211	-0.110591	-0.101007	-0.025193	-0.0259139	-0.0801625	-0.073366	-0.0429338	-0.137774	-0.00322687	-0.0204002	-0.0271792	-0.00891754	-0.0663738	-0.181137
	nucleoli [GC)		0.338826	0.355192	0.0722591	0.0185342	0.0948984	-0.161646	-0.0659083	-0.122323	-0.109053	-0.0262288	-0.0270594	-0.0852424	-0.0765842	-0.0451763	-0.14531	-0.00320498	-0.0214458	-0.028109	-0.00874161	-0.0705773	-0.192172	-0.0584788	-0.0626903	-0.0627714	-0.00923438		0.344319	0.348651	0.0572153	0.0179989	0.095221	-0.159771	-0.0681902	-0.118282	-0.108119	-0.0267477	-0.0276999	-0.0857351	-0.0775548	-0.0457809	-0.147722	-0.0034633	-0.0218659	-0.0290803	-0.00955578	-0.0711346	-0.194916
	nuclear speckles		0.0609478	0.0722591	0.0506197	0.00942692	0.0328915	-0.0535264	-0.0210262	-0.0444244	-0.0397849	-0.0096384	-0.0099904	-0.031569	-0.0267356	-0.0168348	-0.0543876	-0.00121122	-0.00804957	-0.0106157	-0.00331992	-0.0264968	-0.0728555	-0.0221799	-0.0236488	-0.0237677	-0.00350651		0.0429653	0.0572153	0.0449937	0.00769115	0.0287802	-0.0452562	-0.0190106	-0.0394113	-0.0361891	-0.00876778	-0.00939318	-0.0288767	-0.0245429	-0.0155748	-0.0506556	-0.00120382	-0.00746023	-0.0100763	-0.00332894	-0.0242219	-0.0680012
	cohesins		0.0166125	0.0185342	0.00942692	0.00286019	0.0115498	-0.00527494	-0.000227224	-0.00873781	-0.00881288	-0.00232404	-0.00262681	-0.00824369	-0.00700396	-0.00488804	-0.0145821	-0.000358134	-0.00231958	-0.00319695	-0.000999595	-0.00754074	-0.0216193	-0.00652802	-0.00688885	-0.00696051	-0.00105336		0.016514	0.0179989	0.00769115	0.00266742	0.0112404	-0.00385622	-0.000248112	-0.00832013	-0.00852372	-0.00217107	-0.00247955	-0.00795419	-0.00668768	-0.0047206	-0.0142775	-0.000385749	-0.00223733	-0.00316838	-0.00105471	-0.00732871	-0.0211466
	histones		0.0883071	0.0948984	0.0328915	0.0115498	0.0597233	0.0110261	0.0196273	-0.0194085	-0.0277734	-0.0077656	-0.0105104	-0.0338119	-0.03057	-0.0237906	-0.0599883	-0.00192142	-0.0108558	-0.0165757	-0.00512834	-0.0348601	-0.102574	-0.0310215	-0.0324165	-0.0332344	-0.00511418		0.0904802	0.095221	0.0287802	0.0112404	0.0575826	0.00561595	0.0159929	-0.0214836	-0.0289909	-0.00808053	-0.0101438	-0.0341769	-0.0304977	-0.0235382	-0.061391	-0.00201584	-0.0110649	-0.0168927	-0.00558491	-0.0348532	-0.102498
	nuclear envelope		-0.149646	-0.161646	-0.0535264	-0.00527494	0.0110261	0.49173	0.16892	0.097945	0.0627735	0.0246769	0.0207966	0.035162	0.0501174	0.0121235	0.080169	-0.00175152	-9.51991e-05	-0.00999948	-0.00313477	-0.000679022	-0.0446927	-0.0121781	-0.00556808	-0.00608674	-0.00370252		-0.152728	-0.159771	-0.0452562	-0.00385622	0.00561595	0.470132	0.170244	0.0912676	0.0618736	0.0252284	0.0230348	0.0371845	0.0565911	0.0186589	0.0787431	-0.00110579	-0.000797507	-0.00608959	-0.00244165	0.000795846	-0.0476068
	nuclear pores		-0.060639	-0.0659083	-0.0210262	-0.000227224	0.0196273	0.16892	0.093166	0.0808807	0.0534879	0.0116893	0.00707532	0.0193676	0.0142606	-0.00171017	0.0269991	-0.000838718	-0.000837516	-0.00635628	-0.00181923	-0.00043192	-0.0238868	-0.0068582	-0.00581237	-0.0073291	-0.00175116		-0.0649211	-0.0681902	-0.0190106	-0.000248112	0.0159929	0.170244	0.0955789	0.079741	0.0551389	0.0121434	0.008985	0.0202074	0.0168797	-0.000210919	0.0283138	-0.000747023	-0.00111874	-0.00624945	-0.00207093	0.000533485	-0.0220359
	ER [Sec61 beta)		-0.111679	-0.122323	-0.0444244	-0.00873781	-0.0194085	0.097945	0.0808807	0.144542	0.114013	0.023393	0.0180315	0.0682933	0.0441162	0.0208803	0.0796771	0.00109487	0.00797793	0.0029552	0.00199698	0.0335971	0.0438435	0.011341	0.0115338	0.00824279	0.000430117		-0.110591	-0.118282	-0.0394113	-0.00832013	-0.0214836	0.0912676	0.079741	0.140764	0.114621	0.0223126	0.0186475	0.0669966	0.0451809	0.0236973	0.0767475	0.0013295	0.00755155	0.00340735	0.00202925	0.0332957	0.0423729
	ER [SERCA2)		-0.0994579	-0.109053	-0.0397849	-0.00881288	-0.0277734	0.0627735	0.0534879	0.114013	0.0976909	0.0195643	0.0164719	0.0629888	0.0442926	0.0263684	0.0745256	0.00160249	0.00931181	0.00746738	0.00346457	0.0360203	0.0497246	0.0127326	0.012967	0.0106518	-7.85868e-05		-0.101007	-0.108119	-0.0361891	-0.00852372	-0.0289909	0.0618736	0.0551389	0.114621	0.0996721	0.0190577	0.0169338	0.0614735	0.0441868	0.0266713	0.0738914	0.00161341	0.00907541	0.00789234	0.00348734	0.0366626	0.052313
	peroxisomes		-0.0240711	-0.0262288	-0.0096384	-0.00232404	-0.0077656	0.0246769	0.0116893	0.023393	0.0195643	0.00497834	0.00440108	0.0143555	0.0120465	0.00708643	0.0189273	0.000388692	0.00239425	0.0023321	0.00101277	0.00792593	0.0110266	0.00271368	0.00302162	0.00294587	-8.62465e-05		-0.025193	-0.0267477	-0.00876778	-0.00217107	-0.00808053	0.0252284	0.0121434	0.0223126	0.0190577	0.00479132	0.00448969	0.0142835	0.0124196	0.00769052	0.0185583	0.000437199	0.00223243	0.00262173	0.000971789	0.00750772	0.0110732
	endosomes		-0.024706	-0.0270594	-0.0099904	-0.00262681	-0.0105104	0.0207966	0.00707532	0.0180315	0.0164719	0.00440108	0.00453939	0.0129204	0.0128578	0.00863629	0.0218561	0.00032337	0.00282982	0.00274417	0.00118629	0.00927038	0.0171787	0.00444162	0.00521358	0.00516144	0.000165991		-0.0259139	-0.0276999	-0.00939318	-0.00247955	-0.0101438	0.0230348	0.008985	0.0186475	0.0169338	0.00448969	0.00529738	0.0131026	0.0121979	0.00740774	0.0219727	0.000385831	0.00238178	0.00236185	0.000969425	0.00880284	0.0171616
	mitochondria		-0.077888	-0.0852424	-0.031569	-0.00824369	-0.0338119	0.035162	0.0193676	0.0682933	0.0629888	0.0143555	0.0129204	0.0569633	0.0420572	0.0319049	0.0592311	0.0022224	0.00717848	0.00740861	0.00294565	0.0239651	0.041769	0.0119127	0.0127498	0.012687	0.00101385		-0.0801625	-0.0857351	-0.0288767	-0.00795419	-0.0341769	0.0371845	0.0202074	0.0669966	0.0614735	0.0142835	0.0131026	0.0551032	0.0415544	0.0319477	0.0594716	0.00227692	0.00737941	0.0079236	0.00330154	0.0242191	0.0445721
	lysosomes		-0.0710994	-0.0765842	-0.0267356	-0.00700396	-0.03057	0.0501174	0.0142606	0.0441162	0.0442926	0.0120465	0.0128578	0.0420572	0.0526611	0.0450992	0.0582101	0.0030025	0.0106171	0.0195619	0.0061683	0.0234013	0.0396665	0.00932047	0.010803	0.0149558	-0.00157271		-0.073366	-0.0775548	-0.0245429	-0.00668768	-0.0304977	0.0565911	0.0168797	0.0451809	0.0441868	0.0124196	0.0121979	0.0415544	0.0522592	0.0458073	0.0595339	0.00342229	0.0101421	0.0193061	0.00671888	0.0237392	0.042929
	Golgi		-0.0415188	-0.0451763	-0.0168348	-0.00488804	-0.0237906	0.0121235	-0.00171017	0.0208803	0.0263684	0.00708643	0.00863629	0.0319049	0.0450992	0.0481893	0.0420851	0.00349157	0.00860045	0.0194765	0.00578131	0.012224	0.026009	0.00594324	0.0069755	0.0127861	-0.00206835		-0.0429338	-0.0457809	-0.0155748	-0.0047206	-0.0235382	0.0186589	-0.000210919	0.0236973	0.0266713	0.00769052	0.00740774	0.0319477	0.0458073	0.047781	0.0431437	0.00392459	0.00871669	0.019183	0.00675757	0.0143978	0.027487
	microtubules		-0.132322	-0.14531	-0.0543876	-0.0145821	-0.0599883	0.080169	0.0269991	0.0796771	0.0745256	0.0189273	0.0218561	0.0592311	0.0582101	0.0420851	0.115827	0.0026475	0.0172238	0.0240957	0.00790101	0.0490009	0.134594	0.0382201	0.0431616	0.0457514	0.00421741		-0.137774	-0.147722	-0.0506556	-0.0142775	-0.061391	0.0787431	0.0283138	0.0767475	0.0738914	0.0185583	0.0219727	0.0594716	0.0595339	0.0431437	0.117993	0.00313552	0.0170436	0.0245944	0.00858651	0.0500866	0.138388
	centrioles		-0.00291767	-0.00320498	-0.00121122	-0.000358134	-0.00192142	-0.00175152	-0.000838718	0.00109487	0.00160249	0.000388692	0.00032337	0.0022224	0.0030025	0.00349157	0.0026475	0.000570995	0.000877808	0.00239603	0.000719465	0.00108848	0.00438143	0.000981023	0.000947493	0.0015668	-0.000147852		-0.00322687	-0.0034633	-0.00120382	-0.000385749	-0.00201584	-0.00110579	-0.000747023	0.0013295	0.00161341	0.000437199	0.000385831	0.00227692	0.00342229	0.00392459	0.00313552	0.000624861	0.000832267	0.00210856	0.000701425	0.0010137	0.00425521
	gap junctions		-0.01955	-0.0214458	-0.00804957	-0.00231958	-0.0108558	-9.51991e-05	-0.000837516	0.00797793	0.00931181	0.00239425	0.00282982	0.00717848	0.0106171	0.00860045	0.0172238	0.000877808	0.00570617	0.0114031	0.0035846	0.0122565	0.0312932	0.00814161	0.00873411	0.0104689	-0.000107001		-0.0204002	-0.0218659	-0.00746023	-0.00223733	-0.0110649	-0.000797507	-0.00111874	0.00755155	0.00907541	0.00223243	0.00238178	0.00737941	0.0101421	0.00871669	0.0170436	0.000832267	0.00560938	0.0118373	0.00371484	0.0124128	0.0323423
	tight junctions		-0.0257002	-0.028109	-0.0106157	-0.00319695	-0.0165757	-0.00999948	-0.00635628	0.0029552	0.00746738	0.0023321	0.00274417	0.00740861	0.0195619	0.0194765	0.0240957	0.00239603	0.0114031	0.0300413	0.00796412	0.0168819	0.0582448	0.0155569	0.015727	0.0216902	-0.00128705		-0.0271792	-0.0290803	-0.0100763	-0.00316838	-0.0168927	-0.00608959	-0.00624945	0.00340735	0.00789234	0.00262173	0.00236185	0.0079236	0.0193061	0.019183	0.0245944	0.00210856	0.0118373	0.0288772	0.00861469	0.018897	0.0576182
	desmosomes		-0.00798159	-0.00874161	-0.00331992	-0.000999595	-0.00512834	-0.00313477	-0.00181923	0.00199698	0.00346457	0.00101277	0.00118629	0.00294565	0.0061683	0.00578131	0.00790101	0.000719465	0.0035846	0.00796412	0.00244732	0.00619724	0.0163265	0.00397763	0.00442635	0.00590933	-0.000403399		-0.00891754	-0.00955578	-0.00332894	-0.00105471	-0.00558491	-0.00244165	-0.00207093	0.00202925	0.00348734	0.000971789	0.000969425	0.00330154	0.00671888	0.00675757	0.00858651	0.000701425	0.00371484	0.00861469	0.00267084	0.00643649	0.0173095
	adherens junctions		-0.0643009	-0.0705773	-0.0264968	-0.00754074	-0.0348601	-0.000679022	-0.00043192	0.0335971	0.0360203	0.00792593	0.00927038	0.0239651	0.0234013	0.012224	0.0490009	0.00108848	0.0122565	0.0168819	0.00619724	0.0459709	0.0870757	0.0228847	0.0229302	0.0208993	0.000960001		-0.0663738	-0.0711346	-0.0242219	-0.00732871	-0.0348532	0.000795846	0.000533485	0.0332957	0.0366626	0.00750772	0.00880284	0.0242191	0.0237392	0.0143978	0.0500866	0.0010137	0.0124128	0.018897	0.00643649	0.0449335	0.0858961
	plasma membrane		-0.174394	-0.192172	-0.0728555	-0.0216193	-0.102574	-0.0446927	-0.0238868	0.0438435	0.0497246	0.0110266	0.0171787	0.041769	0.0396665	0.026009	0.134594	0.00438143	0.0312932	0.0582448	0.0163265	0.0870757	0.343934	0.10017	0.105008	0.1104	0.0150938		-0.181137	-0.194916	-0.0680012	-0.0211466	-0.102498	-0.0476068	-0.0220359	0.0423729	0.052313	0.0110732	0.0171616	0.0445721	0.042929	0.027487	0.138388	0.00425521	0.0323423	0.0576182	0.0173095	0.0858961	0.334364
	actin filaments		-0.0530303	-0.0584788	-0.0221799	-0.00652802	-0.0310215	-0.0121781	-0.0068582	0.011341	0.0127326	0.00271368	0.00444162	0.0119127	0.00932047	0.00594324	0.0382201	0.000981023	0.00814161	0.0155569	0.00397763	0.0228847	0.10017	0.0313376	0.0327206	0.0345273	0.00595927		-0.0582388	-0.0626866	-0.0218494	-0.00676067	-0.0323486	-0.0109636	-0.00595271	0.0113263	0.0138635	0.00294628	0.00490452	0.0131435	0.010186	0.00550002	0.0416194	0.000889147	0.00874006	0.014794	0.00427633	0.0236386	0.102464
	actin bundles		-0.0568349	-0.0626903	-0.0236488	-0.00688885	-0.0324165	-0.00556808	-0.00581237	0.0115338	0.012967	0.00302162	0.00521358	0.0127498	0.010803	0.0069755	0.0431616	0.000947493	0.00873411	0.015727	0.00442635	0.0229302	0.105008	0.0327206	0.0355048	0.0377932	0.00630093		-0.0591329	-0.0636541	-0.0221783	-0.0067932	-0.0326194	-0.00689974	-0.00591836	0.0103904	0.0133086	0.00311987	0.00547514	0.0140339	0.0123468	0.00819834	0.0452595	0.000986575	0.00965428	0.0168479	0.00502431	0.0227417	0.104194
	actomyosin bundles		-0.0570205	-0.0627714	-0.0237677	-0.00696051	-0.0332344	-0.00608674	-0.0073291	0.00824279	0.0106518	0.00294587	0.00516144	0.012687	0.0149558	0.0127861	0.0457514	0.0015668	0.0104689	0.0216902	0.00590933	0.0208993	0.1104	0.0345273	0.0377932	0.0426321	0.00624139		-0.0589578	-0.0633562	-0.0219819	-0.006792	-0.0333282	-0.00620362	-0.00795418	0.00611613	0.0101005	0.00287674	0.0048578	0.0137154	0.0165616	0.013876	0.0465695	0.00171622	0.0110407	0.0222179	0.00654631	0.020246	0.108095
	matrix adhesion		-0.00837096	-0.00923438	-0.00350651	-0.00105336	-0.00511418	-0.00370252	-0.00175116	0.000430117	-7.85868e-05	-8.62465e-05	0.000165991	0.00101385	-0.00157271	-0.00206835	0.00421741	-0.000147852	-0.000107001	-0.00128705	-0.000403399	0.000960001	0.0150938	0.00595927	0.00630093	0.00624139	0.00254617		-0.00901203	-0.00971978	-0.00339351	-0.00105356	-0.0051846	-0.00327004	-0.00167389	-1.05257e-05	-0.000169722	-8.48579e-05	0.000197189	0.00112558	-0.00156474	-0.00220311	0.00493179	-0.000166825	-3.02204e-05	-0.00137737	-0.000462475	0.000566835	0.0158502
			bin = -2σ																										bin = 2σ
concordance heatmap Shape Mode 5	nucleoli [DFC)		0.239819	0.255973	0.0457369	0.0136505	0.0790784	-0.119564	-0.0492643	-0.0947166	-0.0842924	-0.0210916	-0.0219973	-0.0721585	-0.0619663	-0.0369947	-0.115099	-0.0033789	-0.0161679	-0.0227499	-0.00650763	-0.0544971	-0.15443	-0.0478759	-0.0537822	-0.0492407	-0.00825437		0.351928	0.362098	0.048262	0.0173991	0.0893957	-0.160867	-0.0733366	-0.120542	-0.108673	-0.0217	-0.0243563	-0.0805042	-0.0783549	-0.0440252	-0.137707	-0.00381567	-0.0217786	-0.0233015	-0.00761364	-0.0723831	-0.179969
	nucleoli [GC)		0.255973	0.274446	0.0540386	0.0152426	0.0874817	-0.130846	-0.0539075	-0.10586	-0.0941593	-0.0234877	-0.0244528	-0.0805622	-0.0680697	-0.0410455	-0.129057	-0.00378315	-0.0180815	-0.0253248	-0.00727618	-0.0606657	-0.173848	-0.0539941	-0.0605899	-0.0554734	-0.00932884		0.362098	0.375443	0.0598554	0.0188573	0.0948539	-0.170594	-0.078376	-0.130297	-0.117462	-0.0233425	-0.0262319	-0.0867539	-0.0832279	-0.0471654	-0.148918	-0.00410735	-0.0235984	-0.0251711	-0.00823017	-0.0784084	-0.195605
	nuclear speckles		0.0457369	0.0540386	0.0274227	0.00659148	0.0309885	-0.0312033	-0.0111682	-0.0317374	-0.0284215	-0.00725759	-0.00794335	-0.0250125	-0.0209953	-0.0133939	-0.0428259	-0.00125947	-0.00624015	-0.00914495	-0.00264714	-0.0202634	-0.0619818	-0.0193303	-0.0213438	-0.0198055	-0.0032877		0.048262	0.0598554	0.0500874	0.00747496	0.0284493	-0.0516312	-0.0230775	-0.0439498	-0.0398432	-0.00801338	-0.00902667	-0.0297416	-0.0266476	-0.0163468	-0.0519916	-0.00143319	-0.00818532	-0.00885645	-0.00291094	-0.0272294	-0.0691784
	cohesins		0.0136505	0.0152426	0.00659148	0.00195464	0.0108347	-0.00339081	0.000554339	-0.00703016	-0.00710685	-0.00193295	-0.002266	-0.00720804	-0.00605759	-0.00407062	-0.0123892	-0.000411138	-0.00184396	-0.00275157	-0.000789239	-0.00612366	-0.0184534	-0.00574909	-0.00632758	-0.00589522	-0.000983055		0.0173991	0.0188573	0.00747496	0.0023858	0.0107168	-0.00482991	-0.000181232	-0.00695332	-0.0074288	-0.00169579	-0.0021188	-0.00715729	-0.00649536	-0.0046016	-0.0133792	-0.000423732	-0.00223281	-0.00275868	-0.00090744	-0.00726362	-0.0203352
	histones		0.0790784	0.0874817	0.0309885	0.0108347	0.0621268	0.0132242	0.0214541	-0.0222441	-0.0287633	-0.0081372	-0.0115355	-0.0359083	-0.0315959	-0.0234689	-0.0630124	-0.0023156	-0.0108131	-0.0168595	-0.00484009	-0.035023	-0.105844	-0.0327581	-0.0353597	-0.033236	-0.00546267		0.0893957	0.0948539	0.0284493	0.0107168	0.0609296	0.00765966	0.0211873	-0.0104379	-0.0211313	-0.00619642	-0.00887504	-0.0304914	-0.0293838	-0.023513	-0.0585395	-0.00228959	-0.0108209	-0.0154595	-0.00498378	-0.03423	-0.101653
	nuclear envelope		-0.119564	-0.130846	-0.0312033	-0.00339081	0.0132242	0.46219	0.16061	0.0733626	0.0415438	0.0217971	0.0158175	0.0351304	0.0474728	0.0139112	0.05513	-0.000956155	-0.00573087	-0.0134155	-0.00489052	-0.0162377	-0.0659814	-0.0192148	-0.0110594	-0.01506	-0.00359258		-0.160867	-0.170594	-0.0516312	-0.00482991	0.00765966	0.455729	0.166488	0.106056	0.0696353	0.0207469	0.0190603	0.0540289	0.0664691	0.0235137	0.0873285	0.000349176	0.00105239	-0.00921298	-0.00281674	-0.00444966	-0.0305249
	nuclear pores		-0.0492643	-0.0539075	-0.0111682	0.000554339	0.0214541	0.16061	0.0926655	0.0733982	0.047748	0.011457	0.00466635	0.0208476	0.0123499	-0.00033739	0.015935	-0.000676819	-0.00266092	-0.00766591	-0.0023033	-0.00689767	-0.0347114	-0.0104825	-0.00866541	-0.0099457	-0.001521		-0.0733366	-0.078376	-0.0230775	-0.000181232	0.0211873	0.166488	0.103596	0.1052	0.0742703	0.0116873	0.00924647	0.0287378	0.0240845	0.00267296	0.0340701	-0.000434428	0.00157647	-0.00656419	-0.00188494	0.0102788	-0.0148416
	ER [Sec61 beta)		-0.0947166	-0.10586	-0.0317374	-0.00703016	-0.0222441	0.0733626	0.0733982	0.13319	0.107763	0.0224012	0.0155057	0.0705612	0.0391239	0.0221452	0.0675258	0.00140565	0.00686111	0.00235408	0.00132659	0.0278757	0.0321053	0.00758555	0.0114894	0.00652753	0.00196346		-0.120542	-0.130297	-0.0439498	-0.00695332	-0.0104379	0.106056	0.1052	0.185022	0.149636	0.0224488	0.0202759	0.0720197	0.0543718	0.0244904	0.0834304	0.00153043	0.0125767	0.00234669	0.00194254	0.0555716	0.0442191
	ER [SERCA2)		-0.0842924	-0.0941593	-0.0284215	-0.00710685	-0.0287633	0.0415438	0.047748	0.107763	0.098221	0.0188842	0.0150794	0.0650829	0.0400237	0.025824	0.0641325	0.00184128	0.00824863	0.00575111	0.00240687	0.0350619	0.0348948	0.00846533	0.0108962	0.00555207	0.000339491		-0.108673	-0.117462	-0.0398432	-0.0074288	-0.0211313	0.0696353	0.0742703	0.149636	0.130501	0.019105	0.0185079	0.064963	0.0515228	0.0267362	0.0787294	0.00184045	0.0137014	0.0054723	0.00301239	0.0609518	0.0511021
	peroxisomes		-0.0210916	-0.0234877	-0.00725759	-0.00193295	-0.0081372	0.0217971	0.011457	0.0224012	0.0188842	0.00519797	0.00371391	0.0151482	0.0113324	0.00703606	0.0163324	0.000492745	0.00187173	0.00168525	0.000412732	0.00624333	0.0070403	0.00150078	0.00287645	0.00155951	0.000415859		-0.0217	-0.0233425	-0.00801338	-0.00169579	-0.00619642	0.0207469	0.0116873	0.0224488	0.019105	0.00370142	0.00355154	0.0130613	0.0114065	0.00686128	0.0161742	0.000486664	0.00233143	0.00190151	0.000788853	0.00825884	0.00978398
	endosomes		-0.0219973	-0.0244528	-0.00794335	-0.002266	-0.0115355	0.0158175	0.00466635	0.0155057	0.0150794	0.00371391	0.00487218	0.0144493	0.0155309	0.0108295	0.020506	0.000489021	0.00271594	0.00361866	0.00104749	0.00812309	0.0144276	0.00342576	0.005454	0.00390458	0.000353648		-0.0243563	-0.0262319	-0.00902667	-0.0021188	-0.00887504	0.0190603	0.00924647	0.0202759	0.0185079	0.00355154	0.00396877	0.0130851	0.0124847	0.00778741	0.0197267	0.000545755	0.00258656	0.00179873	0.000726016	0.00964636	0.0161808
	mitochondria		-0.0721585	-0.0805622	-0.0250125	-0.00720804	-0.0359083	0.0351304	0.0208476	0.0705612	0.0650829	0.0151482	0.0144493	0.0570982	0.0416906	0.0294724	0.0598974	0.00199604	0.00725008	0.00698289	0.00230011	0.0252876	0.0369085	0.00891318	0.0127575	0.00868867	0.0012842		-0.0805042	-0.0867539	-0.0297416	-0.00715729	-0.0304914	0.0540289	0.0287378	0.0720197	0.064963	0.0130613	0.0130851	0.0518059	0.0447549	0.0313211	0.0622811	0.00247991	0.00914607	0.00806393	0.00327819	0.0279912	0.0415354
	lysosomes		-0.0619663	-0.0680697	-0.0209953	-0.00605759	-0.0315959	0.0474728	0.0123499	0.0391239	0.0400237	0.0113324	0.0155309	0.0416906	0.0542983	0.0438593	0.0567426	0.00327655	0.00924509	0.0184702	0.00474485	0.0214756	0.0390357	0.00739935	0.0131065	0.0103588	-0.00170083		-0.0783549	-0.0832279	-0.0266476	-0.00649536	-0.0293838	0.0664691	0.0240845	0.0543718	0.0515228	0.0114065	0.0124847	0.0447549	0.0571049	0.0444507	0.0659357	0.00363506	0.0106442	0.016443	0.00562583	0.0228401	0.0410497
	Golgi		-0.0369947	-0.0410455	-0.0133939	-0.00407062	-0.0234689	0.0139112	-0.00033739	0.0221452	0.025824	0.00703606	0.0108295	0.0294724	0.0438593	0.0373171	0.0413856	0.00329747	0.00805797	0.0186506	0.00477029	0.0151085	0.0301	0.00476587	0.00971155	0.00812974	-0.0022349		-0.0440252	-0.0471654	-0.0163468	-0.0046016	-0.023513	0.0235137	0.00267296	0.0244904	0.0267362	0.00686128	0.00778741	0.0313211	0.0444507	0.0414712	0.0476912	0.00357009	0.0083059	0.0170783	0.0056815	0.00956034	0.0290679
	microtubules		-0.115099	-0.129057	-0.0428259	-0.0123892	-0.0630124	0.05513	0.015935	0.0675258	0.0641325	0.0163324	0.020506	0.0598974	0.0567426	0.0413856	0.105548	0.00359149	0.0144552	0.0223874	0.00616406	0.0422234	0.128415	0.0359651	0.045719	0.0414354	0.00497623		-0.137707	-0.148918	-0.0519916	-0.0133792	-0.0585395	0.0873285	0.0340701	0.0834304	0.0787294	0.0161742	0.0197267	0.0622811	0.0659357	0.0476912	0.11842	0.00400098	0.0177127	0.0219589	0.00736279	0.0480772	0.135438
	centrioles		-0.0033789	-0.00378315	-0.00125947	-0.000411138	-0.0023156	-0.000956155	-0.000676819	0.00140565	0.00184128	0.000492745	0.000489021	0.00199604	0.00327655	0.00329747	0.00359149	0.000542612	0.000998822	0.00255495	0.00073386	0.00162151	0.00576962	0.00118493	0.00166088	0.00153158	-0.00012933		-0.00381567	-0.00410735	-0.00143319	-0.000423732	-0.00228959	0.000349176	-0.000434428	0.00153043	0.00184045	0.000486664	0.000545755	0.00247991	0.00363506	0.00357009	0.00400098	0.000422532	0.000948369	0.00234985	0.000726655	0.000953485	0.0043441
	gap junctions		-0.0161679	-0.0180815	-0.00624015	-0.00184396	-0.0108131	-0.00573087	-0.00266092	0.00686111	0.00824863	0.00187173	0.00271594	0.00725008	0.00924509	0.00805797	0.0144552	0.000998822	0.00416766	0.00984967	0.00306386	0.0114699	0.0296184	0.00798275	0.00894756	0.00882477	7.64399e-05		-0.0217786	-0.0235984	-0.00818532	-0.00223281	-0.0108209	0.00105239	0.00157647	0.0125767	0.0137014	0.00233143	0.00258656	0.00914607	0.0106442	0.0083059	0.0177127	0.000948369	0.00500048	0.00835355	0.002761	0.0139192	0.0284101
	tight junctions		-0.0227499	-0.0253248	-0.00914495	-0.00275157	-0.0168595	-0.0134155	-0.00766591	0.00235408	0.00575111	0.00168525	0.00361866	0.00698289	0.0184702	0.0186506	0.0223874	0.00255495	0.00984967	0.0285403	0.00751614	0.0170797	0.0608834	0.0164094	0.0195769	0.0192184	-0.00138946		-0.0233015	-0.0251711	-0.00885645	-0.00275868	-0.0154595	-0.00921298	-0.00656419	0.00234669	0.0054723	0.00190151	0.00179873	0.00806393	0.016443	0.0170783	0.0219589	0.00234985	0.00835355	0.0227024	0.00645354	0.00952151	0.0493649
	desmosomes		-0.00650763	-0.00727618	-0.00264714	-0.000789239	-0.00484009	-0.00489052	-0.0023033	0.00132659	0.00240687	0.000412732	0.00104749	0.00230011	0.00474485	0.00477029	0.00616406	0.00073386	0.00306386	0.00751614	0.00216803	0.00574867	0.017056	0.00441122	0.00508063	0.00529331	-0.000383029		-0.00761364	-0.00823017	-0.00291094	-0.00090744	-0.00498378	-0.00281674	-0.00188494	0.00194254	0.00301239	0.000788853	0.000726016	0.00327819	0.00562583	0.0056815	0.00736279	0.000726655	0.002761	0.00645354	0.00206978	0.00408509	0.0139601
	adherens junctions		-0.0544971	-0.0606657	-0.0202634	-0.00612366	-0.035023	-0.0162377	-0.00689767	0.0278757	0.0350619	0.00624333	0.00812309	0.0252876	0.0214756	0.0151085	0.0422234	0.00162151	0.0114699	0.0170797	0.00574867	0.0497891	0.0749296	0.0217662	0.0219476	0.0166352	0.00106399		-0.0723831	-0.0784084	-0.0272294	-0.00726362	-0.03423	-0.00444966	0.0102788	0.0555716	0.0609518	0.00825884	0.00964636	0.0279912	0.0228401	0.00956034	0.0480772	0.000953485	0.0139192	0.00952151	0.00408509	0.0725396	0.0773152
	plasma membrane		-0.15443	-0.173848	-0.0619818	-0.0184534	-0.105844	-0.0659814	-0.0347114	0.0321053	0.0348948	0.0070403	0.0144276	0.0369085	0.0390357	0.0301	0.128415	0.00576962	0.0296184	0.0608834	0.017056	0.0749296	0.345863	0.105404	0.112804	0.115312	0.0158583		-0.179969	-0.195605	-0.0691784	-0.0203352	-0.101653	-0.0305249	-0.0148416	0.0442191	0.0511021	0.00978398	0.0161808	0.0415354	0.0410497	0.0290679	0.135438	0.0043441	0.0284101	0.0493649	0.0139601	0.0773152	0.329729
	actin filaments		-0.0478759	-0.0539941	-0.0193303	-0.00574909	-0.0327581	-0.0192148	-0.0104825	0.00758555	0.00846533	0.00150078	0.00342576	0.00891318	0.00739935	0.00476587	0.0359651	0.00118493	0.00798275	0.0164094	0.00441122	0.0217662	0.105404	0.0337868	0.0348029	0.035582	0.0048543		-0.0611294	-0.0664934	-0.0235126	-0.00686424	-0.0338195	-0.00264134	-0.0034766	0.0123671	0.0135764	0.00289591	0.0052682	0.013073	0.0102843	0.00595753	0.0439574	0.00102146	0.00758976	0.0117822	0.00323885	0.0212061	0.10697
	actin bundles		-0.0537822	-0.0605899	-0.0213438	-0.00632758	-0.0353597	-0.0110594	-0.00866541	0.0114894	0.0108962	0.00287645	0.005454	0.0127575	0.0131065	0.00971155	0.045719	0.00166088	0.00894756	0.0195769	0.00508063	0.0219476	0.112804	0.0348029	0.037859	0.0390403	0.00569641		-0.0593988	-0.0646033	-0.0227522	-0.00660644	-0.0322567	0.00114079	-0.00254324	0.0119441	0.0123606	0.00276243	0.00517245	0.0129831	0.00905047	0.00510714	0.042413	0.000841316	0.0070407	0.0100858	0.00293831	0.0184916	0.0993678
	actomyosin bundles		-0.0492407	-0.0554734	-0.0198055	-0.00589522	-0.033236	-0.01506	-0.0099457	0.00652753	0.00555207	0.00155951	0.00390458	0.00868867	0.0103588	0.00812974	0.0414354	0.00153158	0.00882477	0.0192184	0.00529331	0.0166352	0.115312	0.035582	0.0390403	0.041071	0.00594491		-0.0603381	-0.0655134	-0.0230371	-0.0067604	-0.0336321	0.00528775	-0.00457658	0.00688033	0.0079724	0.00267424	0.00510625	0.0136536	0.013765	0.0109244	0.0466399	0.0015116	0.00797735	0.0149997	0.00436193	0.0135166	0.104795
	matrix adhesion		-0.00825437	-0.00932884	-0.0032877	-0.000983055	-0.00546267	-0.00359258	-0.001521	0.00196346	0.000339491	0.000415859	0.000353648	0.0012842	-0.00170083	-0.0022349	0.00497623	-0.00012933	7.64399e-05	-0.00138946	-0.000383029	0.00106399	0.0158583	0.0048543	0.00569641	0.00594491	0.00261777		-0.0105945	-0.0115476	-0.00409312	-0.0012189	-0.00607567	-0.00203201	-0.00120699	0.000700484	5.70418e-05	4.98762e-05	0.000677647	0.00112424	-0.00177911	-0.00261386	0.00547132	-0.000233464	4.1655e-05	-0.00139945	-0.00045602	0.00179659	0.0182652
			bin = -2σ																										bin = 2σ
concordance heatmap Shape Mode 6	nucleoli [DFC)		0.334405	0.33929	0.0420573	0.0172302	0.0868594	-0.15214	-0.0677522	-0.119797	-0.102889	-0.0231496	-0.0245764	-0.0798002	-0.0744895	-0.0439981	-0.135338	-0.00428699	-0.0201992	-0.0256006	-0.00740726	-0.0656471	-0.174246	-0.0547581	-0.057134	-0.0595547	-0.0104132		0.335672	0.35228	0.0558976	0.0176379	0.0874933	-0.154106	-0.0688346	-0.117078	-0.102936	-0.0235078	-0.0257721	-0.0795433	-0.0749717	-0.0444676	-0.134878	-0.00350127	-0.0204733	-0.0244369	-0.0072905	-0.0662943	-0.174065
	nucleoli [GC)		0.33929	0.349639	0.0554421	0.0191492	0.0925526	-0.162064	-0.0725	-0.129162	-0.111006	-0.024852	-0.026461	-0.0858672	-0.078859	-0.0470117	-0.146335	-0.00459416	-0.0218152	-0.0275551	-0.00798271	-0.0710088	-0.189266	-0.0595301	-0.0621675	-0.064693	-0.011359		0.35228	0.372258	0.0666237	0.0196369	0.0949727	-0.166972	-0.0750292	-0.128557	-0.113116	-0.0255745	-0.0282545	-0.0871748	-0.081021	-0.0484116	-0.14841	-0.00383684	-0.022511	-0.0268029	-0.00800956	-0.0730508	-0.192582
	nuclear speckles		0.0420573	0.0554421	0.051388	0.00823022	0.029218	-0.047431	-0.0203193	-0.0425591	-0.0368558	-0.00825097	-0.00896998	-0.028908	-0.0249686	-0.0162015	-0.050295	-0.00156197	-0.00747337	-0.00961703	-0.00279559	-0.0243359	-0.0662949	-0.0208628	-0.0216631	-0.0225825	-0.00398468		0.0558976	0.0666237	0.0431201	0.00936446	0.0299555	-0.0491596	-0.0216537	-0.0424898	-0.0377569	-0.00845494	-0.00960013	-0.0293181	-0.0257818	-0.0164383	-0.0507037	-0.001315	-0.0076266	-0.0092935	-0.00278657	-0.0250832	-0.0669641
	cohesins		0.0172302	0.0191492	0.00823022	0.00218069	0.011088	-0.0051412	-0.00065985	-0.00848394	-0.00842981	-0.00201713	-0.00238238	-0.00781012	-0.00675766	-0.00475363	-0.0142413	-0.000491456	-0.0022318	-0.00307469	-0.000901379	-0.00729319	-0.0211045	-0.00665664	-0.00678998	-0.00712366	-0.00129031		0.0176379	0.0196369	0.00936446	0.00305834	0.0120259	-0.00494085	-0.000502905	-0.00911365	-0.00902315	-0.00223771	-0.00278015	-0.00833777	-0.00746967	-0.00538884	-0.0152395	-0.000452272	-0.00243031	-0.0032952	-0.000990401	-0.00795022	-0.0226304
	histones		0.0868594	0.0925526	0.029218	0.011088	0.0593359	0.0071554	0.0198297	-0.0167297	-0.0255323	-0.00695657	-0.00985195	-0.0321184	-0.0311763	-0.0242459	-0.060269	-0.00260557	-0.0106119	-0.0167525	-0.00484023	-0.0337479	-0.100983	-0.0316236	-0.0312974	-0.0338269	-0.00582388		0.0874933	0.0949727	0.0299555	0.0120259	0.0582476	0.00536211	0.0175391	-0.0185043	-0.0249751	-0.0072093	-0.0103005	-0.0309789	-0.0297173	-0.0236689	-0.0592261	-0.00211522	-0.0105937	-0.0158419	-0.0047399	-0.0338158	-0.100243
	nuclear envelope		-0.15214	-0.162064	-0.047431	-0.0051412	0.0071554	0.464629	0.167092	0.100593	0.0594468	0.0244922	0.0189599	0.0474971	0.0566865	0.021704	0.0810687	-0.000347366	3.95661e-06	-0.00874946	-0.00304954	-0.0103157	-0.0406395	-0.0110759	0.000829093	0.000275785	-0.00157648		-0.154106	-0.166972	-0.0491596	-0.00494085	0.00536211	0.453072	0.165755	0.095842	0.0609599	0.0207434	0.0190019	0.0478034	0.0589122	0.0207473	0.0798507	-0.000614489	2.1009e-06	-0.010317	-0.00347062	-0.00993887	-0.0440739
	nuclear pores		-0.0677522	-0.0725	-0.0203193	-0.00065985	0.0198297	0.167092	0.101046	0.0957629	0.062827	0.0125028	0.0082667	0.0260623	0.0179218	0.00136004	0.0295307	-0.000709148	0.000211728	-0.00700639	-0.00197153	0.00322566	-0.021379	-0.0063027	-0.00314593	-0.00589736	-0.000930087		-0.0688346	-0.0750292	-0.0216537	-0.000502905	0.0175391	0.165755	0.0974087	0.0888754	0.0630231	0.0118859	0.00878157	0.0277211	0.0205006	0.00259031	0.0312459	-0.000521761	9.77192e-05	-0.00695417	-0.00203293	0.00281462	-0.0210318
	ER [Sec61 beta)		-0.119797	-0.129162	-0.0425591	-0.00848394	-0.0167297	0.100593	0.0957629	0.168761	0.132234	0.0229643	0.0203131	0.0732294	0.0508887	0.0269664	0.0831228	0.00173927	0.0102821	0.00278907	0.00190671	0.043586	0.0400503	0.0113691	0.0121988	0.00911914	0.00137735		-0.117078	-0.128557	-0.0424898	-0.00911365	-0.0185043	0.095842	0.0888754	0.156828	0.131027	0.0232558	0.021182	0.0727442	0.0514714	0.0286171	0.0823421	0.00189468	0.00989383	0.00353736	0.0021293	0.0455881	0.0391949
	ER [SERCA2)		-0.102889	-0.111006	-0.0368558	-0.00842981	-0.0255323	0.0594468	0.062827	0.132234	0.114933	0.0187586	0.0178851	0.0648634	0.0480159	0.0293061	0.0753624	0.00208701	0.0109125	0.00561402	0.00281041	0.0483418	0.0425464	0.011507	0.0107478	0.00831457	0.000119465		-0.102936	-0.113116	-0.0377569	-0.00902315	-0.0249751	0.0609599	0.0630231	0.131027	0.117269	0.0195903	0.0195709	0.0656099	0.0489814	0.0297809	0.0759424	0.00205846	0.0102407	0.00555673	0.00278764	0.049917	0.0415338
	peroxisomes		-0.0231496	-0.024852	-0.00825097	-0.00201713	-0.00695657	0.0244922	0.0125028	0.0229643	0.0187586	0.00417173	0.00403628	0.01365	0.0116156	0.00715172	0.0177343	0.00048729	0.00215237	0.00164263	0.000618957	0.00704376	0.00924359	0.0025228	0.00308782	0.00321925	0.000221017		-0.0235078	-0.0255745	-0.00845494	-0.00223771	-0.0072093	0.0207434	0.0118859	0.0232558	0.0195903	0.00438635	0.00409758	0.0138779	0.0112873	0.00692684	0.016768	0.000476878	0.00221208	0.00180559	0.000789199	0.0078689	0.00997635
	endosomes		-0.0245764	-0.026461	-0.00896998	-0.00238238	-0.00985195	0.0189599	0.0082667	0.0203131	0.0178851	0.00403628	0.00425751	0.0139172	0.0124622	0.00804983	0.0203071	0.000596987	0.00259362	0.00217625	0.000847502	0.008775	0.0157979	0.00449647	0.00531545	0.00547991	0.000731312		-0.0257721	-0.0282545	-0.00960013	-0.00278015	-0.0103005	0.0190019	0.00878157	0.021182	0.0195709	0.00409758	0.00494104	0.0149875	0.0144293	0.0101364	0.0218409	0.000671415	0.00274069	0.00230857	0.0008586	0.00979105	0.0149881
	mitochondria		-0.0798002	-0.0858672	-0.028908	-0.00781012	-0.0321184	0.0474971	0.0260623	0.0732294	0.0648634	0.01365	0.0139172	0.0523684	0.043472	0.0314407	0.0624222	0.00249864	0.00840325	0.0082936	0.00302325	0.0270763	0.0395062	0.0113557	0.0124051	0.0130926	0.00119435		-0.0795433	-0.0871748	-0.0293181	-0.00833777	-0.0309789	0.0478034	0.0277211	0.0727442	0.0656099	0.0138779	0.0149875	0.0524437	0.0429102	0.0314422	0.0617452	0.00225255	0.00806323	0.00747653	0.0028794	0.0274951	0.0378337
	lysosomes		-0.0744895	-0.078859	-0.0249686	-0.00675766	-0.0311763	0.0566865	0.0179218	0.0508887	0.0480159	0.0116156	0.0124622	0.043472	0.0560206	0.0467219	0.0635254	0.0040427	0.00972188	0.018813	0.00534935	0.0203207	0.038287	0.00854509	0.00897413	0.0148479	-0.00169879		-0.0749717	-0.081021	-0.0257818	-0.00746967	-0.0297173	0.0589122	0.0205006	0.0514714	0.0489814	0.0112873	0.0144293	0.0429102	0.056292	0.0463502	0.0627391	0.00326239	0.00989481	0.0170023	0.00511642	0.020685	0.0350897
	Golgi		-0.0439981	-0.0470117	-0.0162015	-0.00475363	-0.0242459	0.021704	0.00136004	0.0269664	0.0293061	0.00715172	0.00804983	0.0314407	0.0467219	0.0449441	0.0476337	0.00428879	0.00794912	0.0190012	0.00531624	0.0107872	0.0254959	0.00456587	0.00487687	0.0116483	-0.00262483		-0.0444676	-0.0484116	-0.0164383	-0.00538884	-0.0236689	0.0207473	0.00259031	0.0286171	0.0297809	0.00692684	0.0101364	0.0314422	0.0463502	0.0442153	0.0463036	0.00351027	0.00848635	0.0179725	0.00546244	0.0111833	0.0242313
	microtubules		-0.135338	-0.146335	-0.050295	-0.0142413	-0.060269	0.0810687	0.0295307	0.0831228	0.0753624	0.0177343	0.0203071	0.0624222	0.0635254	0.0476337	0.116113	0.00444631	0.0161907	0.0236252	0.00693217	0.0435778	0.131028	0.0381814	0.0420075	0.0475868	0.00598089		-0.134878	-0.14841	-0.0507037	-0.0152395	-0.0592261	0.0798507	0.0312459	0.0823421	0.0759424	0.016768	0.0218409	0.0617452	0.0627391	0.0463036	0.113876	0.00352056	0.0161772	0.0216809	0.00661692	0.045278	0.128925
	centrioles		-0.00428699	-0.00459416	-0.00156197	-0.000491456	-0.00260557	-0.000347366	-0.000709148	0.00173927	0.00208701	0.00048729	0.000596987	0.00249864	0.0040427	0.00428879	0.00444631	0.000577102	0.00116147	0.00300864	0.000913621	0.00136151	0.00546646	0.00116102	0.00112807	0.00203297	-0.000265109		-0.00350127	-0.00383684	-0.001315	-0.000452272	-0.00211522	-0.000614489	-0.000521761	0.00189468	0.00205846	0.000476878	0.000671415	0.00225255	0.00326239	0.00351027	0.00352056	0.000444229	0.000962625	0.0022554	0.000749641	0.00136279	0.00418394
	gap junctions		-0.0201992	-0.0218152	-0.00747337	-0.0022318	-0.0106119	3.95661e-06	0.000211728	0.0102821	0.0109125	0.00215237	0.00259362	0.00840325	0.00972188	0.00794912	0.0161907	0.00116147	0.00458353	0.00919464	0.0027818	0.0117273	0.0272453	0.00721508	0.00690252	0.00844043	6.99164e-05		-0.0204733	-0.022511	-0.0076266	-0.00243031	-0.0105937	2.1009e-06	9.77192e-05	0.00989383	0.0102407	0.00221208	0.00274069	0.00806323	0.00989481	0.00848635	0.0161772	0.000962625	0.00464418	0.0093251	0.00278183	0.0111558	0.0283525
	tight junctions		-0.0256006	-0.0275551	-0.00961703	-0.00307469	-0.0167525	-0.00874946	-0.00700639	0.00278907	0.00561402	0.00164263	0.00217625	0.0082936	0.018813	0.0190012	0.0236252	0.00300864	0.00919464	0.0268937	0.00702549	0.0107204	0.0539394	0.0130744	0.0113449	0.0183391	-0.00152426		-0.0244369	-0.0268029	-0.0092935	-0.0032952	-0.0158419	-0.010317	-0.00695417	0.00353736	0.00555673	0.00180559	0.00230857	0.00747653	0.0170023	0.0179725	0.0216809	0.0022554	0.0093251	0.0238373	0.00659444	0.0106564	0.0520606
	desmosomes		-0.00740726	-0.00798271	-0.00279559	-0.000901379	-0.00484023	-0.00304954	-0.00197153	0.00190671	0.00281041	0.000618957	0.000847502	0.00302325	0.00534935	0.00531624	0.00693217	0.000913621	0.0027818	0.00702549	0.00213461	0.00450762	0.013811	0.00337765	0.00319575	0.00471686	-0.000448801		-0.0072905	-0.00800956	-0.00278657	-0.000990401	-0.0047399	-0.00347062	-0.00203293	0.0021293	0.00278764	0.000789199	0.0008586	0.0028794	0.00511642	0.00546244	0.00661692	0.000749641	0.00278183	0.00659444	0.00218381	0.00442326	0.0138561
	adherens junctions		-0.0656471	-0.0710088	-0.0243359	-0.00729319	-0.0337479	-0.0103157	0.00322566	0.043586	0.0483418	0.00704376	0.008775	0.0270763	0.0203207	0.0107872	0.0435778	0.00136151	0.0117273	0.0107204	0.00450762	0.0590848	0.0715116	0.0210545	0.0171266	0.0144374	0.00156986		-0.0662943	-0.0730508	-0.0250832	-0.00795022	-0.0338158	-0.00993887	0.00281462	0.0455881	0.049917	0.0078689	0.00979105	0.0274951	0.020685	0.0111833	0.045278	0.00136279	0.0111558	0.0106564	0.00442326	0.0633367	0.0721213
	plasma membrane		-0.174246	-0.189266	-0.0662949	-0.0211045	-0.100983	-0.0406395	-0.021379	0.0400503	0.0425464	0.00924359	0.0157979	0.0395062	0.038287	0.0254959	0.131028	0.00546646	0.0272453	0.0539394	0.013811	0.0715116	0.334941	0.100756	0.100447	0.110978	0.0189983		-0.174065	-0.192582	-0.0669641	-0.0226304	-0.100243	-0.0440739	-0.0210318	0.0391949	0.0415338	0.00997635	0.0149881	0.0378337	0.0350897	0.0242313	0.128925	0.00418394	0.0283525	0.0520606	0.0138561	0.0721213	0.339899
	actin filaments		-0.0547581	-0.0595301	-0.0208628	-0.00665664	-0.0316236	-0.0110759	-0.0063027	0.0113691	0.011507	0.0025228	0.00449647	0.0113557	0.00854509	0.00456587	0.0381814	0.00116102	0.00721508	0.0130744	0.00337765	0.0210545	0.100756	0.0317178	0.0318154	0.0337211	0.0068816		-0.0556118	-0.0615185	-0.0213544	-0.0071379	-0.0314955	-0.00771149	-0.0052011	0.0111865	0.0114209	0.00289336	0.00443349	0.0114361	0.00926054	0.00563451	0.0383438	0.000890007	0.00759312	0.0130771	0.00333881	0.020561	0.0997189
	actin bundles		-0.057134	-0.0621675	-0.0216631	-0.00678998	-0.0312974	0.000829093	-0.00314593	0.0121988	0.0107478	0.00308782	0.00531545	0.0124051	0.00897413	0.00487687	0.0420075	0.00112807	0.00690252	0.0113449	0.00319575	0.0171266	0.100447	0.0318154	0.0340769	0.0361876	0.00787947		-0.0555351	-0.0614808	-0.0212975	-0.00704112	-0.0308474	-0.00294327	-0.00390098	0.0109971	0.01039	0.00307034	0.0046319	0.0118731	0.00866643	0.00537517	0.0396528	0.000964092	0.00721943	0.0119675	0.0035068	0.0179208	0.0989033
	actomyosin bundles		-0.0595547	-0.064693	-0.0225825	-0.00712366	-0.0338269	0.000275785	-0.00589736	0.00911914	0.00831457	0.00321925	0.00547991	0.0130926	0.0148479	0.0116483	0.0475868	0.00203297	0.00844043	0.0183391	0.00471686	0.0144374	0.110978	0.0337211	0.0361876	0.0408286	0.00728872		-0.0575212	-0.0637044	-0.0220093	-0.00729623	-0.0319315	0.00209154	-0.00409108	0.00791997	0.00676528	0.00290742	0.00464244	0.0114807	0.00975336	0.00715785	0.0435561	0.00123581	0.00778812	0.0143608	0.00401571	0.0135024	0.108419
	matrix adhesion		-0.0104132	-0.011359	-0.00398468	-0.00129031	-0.00582388	-0.00157648	-0.000930087	0.00137735	0.000119465	0.000221017	0.000731312	0.00119435	-0.00169879	-0.00262483	0.00598089	-0.000265109	6.99164e-05	-0.00152426	-0.000448801	0.00156986	0.0189983	0.0068816	0.00787947	0.00728872	0.00282186		-0.00990184	-0.010988	-0.0038221	-0.00126653	-0.00550344	-0.00113557	-0.000751569	0.00112062	0.00029679	0.000176668	0.000435373	0.00122284	-0.00163231	-0.00247046	0.00555196	-0.000201555	5.27703e-05	-0.00137235	-0.000422696	0.00183853	0.0175498
			bin = -2σ																										bin = 2σ
concordance heatmap Shape Mode 7	nucleoli [DFC)		0.338875	0.353382	0.0593703	0.0175007	0.0907609	-0.15623	-0.0703142	-0.119999	-0.100533	-0.0238847	-0.0239306	-0.0805517	-0.0756837	-0.0439893	-0.135632	-0.00375042	-0.0196398	-0.023054	-0.00744719	-0.06465	-0.173357	-0.0573185	-0.0580138	-0.062387	-0.010086		0.37001	0.361621	0.05702	0.0177936	0.0982664	-0.161236	-0.0686506	-0.12121	-0.101941	-0.0232692	-0.0265977	-0.0839042	-0.0768493	-0.0456584	-0.139263	-0.00399909	-0.0203058	-0.0241831	-0.0070665	-0.0672299	-0.180309
	nucleoli [GC)		0.353382	0.372563	0.0714072	0.0194567	0.0977543	-0.169118	-0.076633	-0.131545	-0.110365	-0.0260263	-0.0261769	-0.0880618	-0.0813193	-0.0477391	-0.149012	-0.00410085	-0.0215572	-0.0252062	-0.00815005	-0.0710688	-0.191389	-0.063335	-0.0641274	-0.0689762	-0.0111751		0.361621	0.360711	0.068401	0.0192203	0.100798	-0.166853	-0.0714432	-0.126898	-0.106897	-0.0242804	-0.027819	-0.0876502	-0.0790375	-0.0473321	-0.146365	-0.00417132	-0.0213151	-0.0253286	-0.00742152	-0.070648	-0.190315
	nuclear speckles		0.0593703	0.0714072	0.0471624	0.00996203	0.0322604	-0.0517772	-0.0231167	-0.0465557	-0.0392175	-0.0091737	-0.00945473	-0.0315231	-0.0273549	-0.0174452	-0.0543027	-0.00151109	-0.00777722	-0.00930564	-0.00302855	-0.0259317	-0.0711073	-0.0234932	-0.0236697	-0.0254071	-0.00415148		0.05702	0.068401	0.0467702	0.00875595	0.0318708	-0.0499525	-0.0210921	-0.0447305	-0.0378073	-0.00845394	-0.0099027	-0.031302	-0.0265482	-0.0171508	-0.0530814	-0.00152115	-0.00770612	-0.00932473	-0.00274058	-0.0256279	-0.0703605
	cohesins		0.0175007	0.0194567	0.00996203	0.00312913	0.011828	-0.00484913	-0.000728256	-0.00940328	-0.0086839	-0.00214676	-0.00252997	-0.00816407	-0.00716437	-0.00511427	-0.0151101	-0.000481979	-0.0023032	-0.00298928	-0.000970236	-0.00771091	-0.0226783	-0.00741233	-0.0073964	-0.00794002	-0.00133245		0.0177936	0.0192203	0.00875595	0.00257216	0.0115574	-0.00441465	-0.000154588	-0.00833479	-0.00812176	-0.00194031	-0.00251833	-0.00791729	-0.00683763	-0.00487218	-0.0142394	-0.000464481	-0.00223049	-0.00292945	-0.000864307	-0.00739408	-0.0213549
	histones		0.0907609	0.0977543	0.0322604	0.011828	0.0601085	0.00617134	0.0175727	-0.0195355	-0.0248289	-0.00732879	-0.00991873	-0.0317896	-0.0315739	-0.0248219	-0.0605976	-0.00241559	-0.010409	-0.0152538	-0.00492534	-0.0337129	-0.102645	-0.0331005	-0.0326163	-0.0347112	-0.00568378		0.0982664	0.100798	0.0318708	0.0115574	0.0607568	0.00428215	0.0173478	-0.0186288	-0.0253862	-0.00694359	-0.0105716	-0.0325193	-0.0314285	-0.0242643	-0.0614408	-0.00241517	-0.0107405	-0.0155502	-0.0045304	-0.0348581	-0.104078
	nuclear envelope		-0.15623	-0.169118	-0.0517772	-0.00484913	0.00617134	0.466472	0.169973	0.0954315	0.0572326	0.0227455	0.0161514	0.0484631	0.0564257	0.0177983	0.0792444	-0.00112943	0.000425305	-0.00863435	-0.00290691	-0.0122385	-0.0488586	-0.00877711	-0.00124328	0.00399039	-0.00141399		-0.161236	-0.166853	-0.0499525	-0.00441465	0.00428215	0.456163	0.160068	0.0946083	0.0530327	0.0191891	0.017858	0.0473669	0.0523076	0.0197349	0.0788346	-0.000539054	-0.000459424	-0.0101105	-0.00328483	-0.0113434	-0.03719
	nuclear pores		-0.0703142	-0.076633	-0.0231167	-0.000728256	0.0175727	0.169973	0.0985144	0.0887201	0.060149	0.0122819	0.00717605	0.0274044	0.0182195	0.000326574	0.0300267	-0.000824457	4.33573e-05	-0.00627981	-0.0019685	0.00197714	-0.0228615	-0.00549621	-0.00370954	-0.00336834	-0.000770734		-0.0686506	-0.0714432	-0.0210921	-0.000154588	0.0173478	0.160068	0.0950207	0.0904397	0.0589924	0.0115211	0.00795264	0.0269149	0.0165997	0.00130531	0.0276398	-0.000650507	-0.000353752	-0.00631898	-0.00175711	0.00185303	-0.0223944
	ER [Sec61 beta)		-0.119999	-0.131545	-0.0465557	-0.00940328	-0.0195355	0.0954315	0.0887201	0.159968	0.12589	0.023429	0.0190922	0.0731603	0.0504111	0.0262235	0.0820005	0.00160551	0.00944516	0.00353717	0.0021263	0.0430488	0.0401972	0.0120253	0.0123555	0.0115277	0.00159391		-0.12121	-0.126898	-0.0447305	-0.00833479	-0.0186288	0.0946083	0.0904397	0.162685	0.125528	0.0234995	0.0206785	0.0738312	0.0482637	0.0257458	0.0792232	0.00170252	0.00908981	0.00338615	0.00206634	0.0426795	0.0366279
	ER [SERCA2)		-0.100533	-0.110365	-0.0392175	-0.0086839	-0.0248289	0.0572326	0.060149	0.12589	0.10919	0.0189611	0.0164798	0.0634268	0.0452486	0.0265909	0.0709467	0.00186868	0.00953234	0.00572844	0.00283352	0.0459655	0.0390139	0.0108717	0.0103851	0.00845466	0.000244573		-0.101941	-0.106897	-0.0378073	-0.00812176	-0.0253862	0.0530327	0.0589924	0.125528	0.106924	0.018685	0.0179214	0.0633913	0.0442208	0.0265616	0.0697913	0.00206003	0.00946933	0.00589474	0.0027663	0.0461785	0.039844
	peroxisomes		-0.0238847	-0.0260263	-0.0091737	-0.00214676	-0.00732879	0.0227455	0.0122819	0.023429	0.0189611	0.00459715	0.00396461	0.0140067	0.0120321	0.00733627	0.0177617	0.00056222	0.00232764	0.0022639	0.000884043	0.00752823	0.00983781	0.00305251	0.00318825	0.00356938	0.000234519		-0.0232692	-0.0242804	-0.00845394	-0.00194031	-0.00694359	0.0191891	0.0115211	0.0234995	0.018685	0.00411135	0.00412255	0.0137668	0.010257	0.00597221	0.0160746	0.000403175	0.00197661	0.00141934	0.000621398	0.00795785	0.00882927
	endosomes		-0.0239306	-0.0261769	-0.00945473	-0.00252997	-0.00991873	0.0161514	0.00717605	0.0190922	0.0164798	0.00396461	0.00412709	0.0133952	0.0127527	0.00895004	0.0196167	0.000594575	0.00234785	0.00207552	0.000850868	0.00849697	0.0141477	0.00444873	0.00479457	0.00524033	0.000612133		-0.0265977	-0.027819	-0.0099027	-0.00251833	-0.0105716	0.017858	0.00795264	0.0206785	0.0179214	0.00412255	0.0048313	0.0150242	0.0136629	0.0096791	0.0205892	0.000672203	0.00251844	0.00214468	0.000823777	0.00902003	0.0151891
	mitochondria		-0.0805517	-0.0880618	-0.0315231	-0.00816407	-0.0317896	0.0484631	0.0274044	0.0731603	0.0634268	0.0140067	0.0133952	0.0514684	0.0423907	0.0294458	0.0607115	0.00214952	0.00781745	0.00729362	0.00302616	0.0268631	0.0372868	0.0115148	0.0124507	0.0128946	0.00125265		-0.0839042	-0.0876502	-0.031302	-0.00791729	-0.0325193	0.0473669	0.0269149	0.0738312	0.0633913	0.0137668	0.0150242	0.05313	0.0425438	0.0304616	0.0615386	0.00243407	0.00775874	0.00701875	0.00276271	0.0274503	0.0382275
	lysosomes		-0.0756837	-0.0813193	-0.0273549	-0.00716437	-0.0315739	0.0564257	0.0182195	0.0504111	0.0452486	0.0120321	0.0127527	0.0423907	0.0568337	0.0472405	0.0623299	0.00361717	0.00969779	0.0163962	0.00566486	0.0196087	0.0377602	0.00953619	0.0102041	0.0114825	-0.00170176		-0.0768493	-0.0790375	-0.0265482	-0.00683763	-0.0314285	0.0523076	0.0165997	0.0482637	0.0442208	0.010257	0.0136629	0.0425438	0.0536771	0.0453871	0.0611333	0.00375266	0.00947526	0.0163795	0.00463035	0.02066	0.0387958
	Golgi		-0.0439893	-0.0477391	-0.0174452	-0.00511427	-0.0248219	0.0177983	0.000326574	0.0262235	0.0265909	0.00733627	0.00895004	0.0294458	0.0472405	0.0458576	0.0461994	0.00398598	0.0080606	0.0164725	0.00563026	0.0107706	0.0279992	0.00602079	0.00683955	0.00810397	-0.00252244		-0.0456584	-0.0473321	-0.0171508	-0.00487218	-0.0242643	0.0197349	0.00130531	0.0257458	0.0265616	0.00597221	0.0096791	0.0304616	0.0453871	0.0443753	0.0456572	0.00397935	0.00804628	0.0171746	0.00477531	0.011299	0.0259099
	microtubules		-0.135632	-0.149012	-0.0543027	-0.0151101	-0.0605976	0.0792444	0.0300267	0.0820005	0.0709467	0.0177617	0.0196167	0.0607115	0.0623299	0.0461994	0.113333	0.00390053	0.0155335	0.0204621	0.0069332	0.041665	0.128177	0.0409271	0.0425455	0.0479206	0.0060437		-0.139263	-0.146365	-0.0530814	-0.0142394	-0.0614408	0.0788346	0.0276398	0.0792232	0.0697913	0.0160746	0.0205892	0.0615386	0.0611333	0.0456572	0.113587	0.00394885	0.0153598	0.020269	0.00582442	0.0418637	0.129647
	centrioles		-0.00375042	-0.00410085	-0.00151109	-0.000481979	-0.00241559	-0.00112943	-0.000824457	0.00160551	0.00186868	0.00056222	0.000594575	0.00214952	0.00361717	0.00398598	0.00390053	0.000484334	0.00105343	0.00259536	0.000754644	0.00130597	0.00531771	0.00131263	0.00123728	0.00147514	-0.000220615		-0.00399909	-0.00417132	-0.00152115	-0.000464481	-0.00241517	-0.000539054	-0.000650507	0.00170252	0.00206003	0.000403175	0.000672203	0.00243407	0.00375266	0.00397935	0.00394885	0.000501806	0.00101452	0.00236357	0.000703471	0.00130802	0.00447971
	gap junctions		-0.0196398	-0.0215572	-0.00777722	-0.0023032	-0.010409	0.000425305	4.33573e-05	0.00944516	0.00953234	0.00232764	0.00234785	0.00781745	0.00969779	0.0080606	0.0155335	0.00105343	0.00424645	0.00877479	0.00266463	0.0103052	0.0271261	0.00757777	0.00700991	0.00773333	0.000184565		-0.0203058	-0.0213151	-0.00770612	-0.00223049	-0.0107405	-0.000459424	-0.000353752	0.00908981	0.00946933	0.00197661	0.00251844	0.00775874	0.00947526	0.00804628	0.0153598	0.00101452	0.00444981	0.00847117	0.00268804	0.0113015	0.0269538
	tight junctions		-0.023054	-0.0252062	-0.00930564	-0.00298928	-0.0152538	-0.00863435	-0.00627981	0.00353717	0.00572844	0.0022639	0.00207552	0.00729362	0.0163962	0.0164725	0.0204621	0.00259536	0.00877479	0.0231877	0.00660962	0.0109817	0.0494572	0.0127147	0.0112987	0.0131363	-0.00130106		-0.0241831	-0.0253286	-0.00932473	-0.00292945	-0.0155502	-0.0101105	-0.00631898	0.00338615	0.00589474	0.00141934	0.00214468	0.00701875	0.0163795	0.0171746	0.020269	0.00236357	0.00847117	0.0222864	0.00596317	0.0113356	0.0495855
	desmosomes		-0.00744719	-0.00815005	-0.00302855	-0.000970236	-0.00492534	-0.00290691	-0.0019685	0.0021263	0.00283352	0.000884043	0.000850868	0.00302616	0.00566486	0.00563026	0.0069332	0.000754644	0.00266463	0.00660962	0.00206063	0.00423136	0.0138784	0.00348469	0.00327119	0.0038463	-0.000425825		-0.0070665	-0.00742152	-0.00274058	-0.000864307	-0.0045304	-0.00328483	-0.00175711	0.00206634	0.0027663	0.000621398	0.000823777	0.00276271	0.00463035	0.00477531	0.00582442	0.000703471	0.00268804	0.00596317	0.00202064	0.00481987	0.0126216
	adherens junctions		-0.06465	-0.0710688	-0.0259317	-0.00771091	-0.0337129	-0.0122385	0.00197714	0.0430488	0.0459655	0.00752823	0.00849697	0.0268631	0.0196087	0.0107706	0.041665	0.00130597	0.0103052	0.0109817	0.00423136	0.0580845	0.0706018	0.0201693	0.0169584	0.0146084	0.00154363		-0.0672299	-0.070648	-0.0256279	-0.00739408	-0.0348581	-0.0113434	0.00185303	0.0426795	0.0461785	0.00795785	0.00902003	0.0274503	0.02066	0.011299	0.0418637	0.00130802	0.0113015	0.0113356	0.00481987	0.0606382	0.0687075
	plasma membrane		-0.173357	-0.191389	-0.0711073	-0.0226783	-0.102645	-0.0488586	-0.0228615	0.0401972	0.0390139	0.00983781	0.0141477	0.0372868	0.0377602	0.0279992	0.128177	0.00531771	0.0271261	0.0494572	0.0138784	0.0706018	0.335948	0.10538	0.100149	0.113093	0.0182229		-0.180309	-0.190315	-0.0703605	-0.0213549	-0.104078	-0.03719	-0.0223944	0.0366279	0.039844	0.00882927	0.0151891	0.0382275	0.0387958	0.0259099	0.129647	0.00447971	0.0269538	0.0495855	0.0126216	0.0687075	0.333263
	actin filaments		-0.0573185	-0.063335	-0.0234932	-0.00741233	-0.0331005	-0.00877711	-0.00549621	0.0120253	0.0108717	0.00305251	0.00444873	0.0115148	0.00953619	0.00602079	0.0409271	0.00131263	0.00757777	0.0127147	0.00348469	0.0201693	0.10538	0.0342247	0.033464	0.0374627	0.00701327		-0.0594939	-0.0628826	-0.0231915	-0.00700618	-0.0336426	-0.00758726	-0.00588504	0.010539	0.0106494	0.00242877	0.00457925	0.0112126	0.0079474	0.00328645	0.0394974	0.000882485	0.00717331	0.0115045	0.00303376	0.0199125	0.105075
	actin bundles		-0.0580138	-0.0641274	-0.0236697	-0.0073964	-0.0326163	-0.00124328	-0.00370954	0.0123555	0.0103851	0.00318825	0.00479457	0.0124507	0.0102041	0.00683955	0.0425455	0.00123728	0.00700991	0.0112987	0.00327119	0.0169584	0.100149	0.033464	0.0333218	0.0380809	0.00731968		-0.0593333	-0.0627314	-0.0230672	-0.00687103	-0.0327478	0.000429986	-0.004383	0.0105806	0.00996589	0.00272261	0.00506064	0.0121546	0.0102444	0.00623623	0.0425326	0.00107847	0.00716776	0.0114129	0.00313164	0.0165551	0.101318
	actomyosin bundles		-0.062387	-0.0689762	-0.0254071	-0.00794002	-0.0347112	0.00399039	-0.00336834	0.0115277	0.00845466	0.00356938	0.00524033	0.0128946	0.0114825	0.00810397	0.0479206	0.00147514	0.00773333	0.0131363	0.0038463	0.0146084	0.113093	0.0374627	0.0380809	0.0444935	0.00826586		-0.0620602	-0.065644	-0.0240352	-0.0071225	-0.0337388	0.00702821	-0.00376771	0.00943757	0.00836462	0.0027277	0.00531635	0.0126664	0.0120458	0.0082425	0.0464269	0.00133033	0.00768593	0.0134799	0.00360045	0.0137343	0.107868
	matrix adhesion		-0.010086	-0.0111751	-0.00415148	-0.00133245	-0.00568378	-0.00141399	-0.000770734	0.00159391	0.000244573	0.000234519	0.000612133	0.00125265	-0.00170176	-0.00252244	0.0060437	-0.000220615	0.000184565	-0.00130106	-0.000425825	0.00154363	0.0182229	0.00701327	0.00731968	0.00826586	0.00295461		-0.0111091	-0.0117579	-0.00434967	-0.00131588	-0.0061679	-0.00105686	-0.00100401	0.00140354	0.000339892	0.00022819	0.000666709	0.00146573	-0.00156626	-0.00268668	0.00622347	-0.000243473	0.000100949	-0.00141554	-0.000423366	0.00155338	0.0187889
			bin = -2σ																										bin = 2σ
concordance heatmap Shape Mode 8	nucleoli [DFC)		0.36941	0.348771	0.0473857	0.0150688	0.093453	-0.156874	-0.0665619	-0.115862	-0.0994885	-0.0249341	-0.0249082	-0.0824367	-0.0756421	-0.045353	-0.135238	-0.00426378	-0.0196553	-0.0247907	-0.00769523	-0.0666049	-0.180392	-0.0546188	-0.0519065	-0.0521995	-0.00786115		0.318499	0.331434	0.0508573	0.0140823	0.0850985	-0.148235	-0.061999	-0.114281	-0.0973773	-0.0233888	-0.0253318	-0.0771559	-0.0683447	-0.0367762	-0.129692	-0.00224242	-0.0167516	-0.0198262	-0.00592601	-0.0636997	-0.173354
	nucleoli [GC)		0.348771	0.336738	0.0574259	0.0158705	0.0931333	-0.157103	-0.0668893	-0.117774	-0.101354	-0.0251849	-0.0252833	-0.0836927	-0.0758309	-0.0458348	-0.137879	-0.00433362	-0.0200317	-0.0252191	-0.00783851	-0.0680118	-0.184726	-0.0559918	-0.0531605	-0.0533879	-0.00806005		0.331434	0.348081	0.0613232	0.015787	0.0919193	-0.159636	-0.0670512	-0.125212	-0.106733	-0.0254624	-0.0277919	-0.0844541	-0.0735812	-0.0398284	-0.142527	-0.00246175	-0.0184256	-0.0217316	-0.00651102	-0.07006	-0.191676
	nuclear speckles		0.0473857	0.0574259	0.0448635	0.00716804	0.0287206	-0.0470689	-0.0190554	-0.0395638	-0.0344107	-0.00845683	-0.00858053	-0.0287546	-0.0246322	-0.015999	-0.0482444	-0.00152498	-0.00694438	-0.00895069	-0.00279991	-0.023539	-0.065774	-0.0198817	-0.0188577	-0.0189969	-0.00287558		0.0508573	0.0613232	0.0421169	0.00802077	0.0287524	-0.046411	-0.0188773	-0.0416409	-0.0358033	-0.00845935	-0.00953014	-0.0284785	-0.0233332	-0.0136571	-0.0493168	-0.000868261	-0.00646683	-0.0077323	-0.00232607	-0.0243606	-0.068257
	cohesins		0.0150688	0.0158705	0.00716804	0.00181151	0.00965513	-0.00454293	-0.000199723	-0.00695116	-0.00683329	-0.00184625	-0.00206807	-0.00689359	-0.00606227	-0.00426475	-0.0120845	-0.000431106	-0.00186954	-0.00260568	-0.000814818	-0.00624891	-0.0181969	-0.00555722	-0.00518762	-0.00527389	-0.000795686		0.0140823	0.015787	0.00802077	0.00209098	0.00994473	-0.00387019	-0.000198567	-0.00770218	-0.00737485	-0.00191803	-0.00231466	-0.00691996	-0.0056292	-0.00360708	-0.0122831	-0.000238532	-0.00176368	-0.0022658	-0.000682135	-0.00660031	-0.0193784
	histones		0.093453	0.0931333	0.0287206	0.00965513	0.0589902	0.00276374	0.0183538	-0.016229	-0.0231221	-0.00764968	-0.00961982	-0.0330402	-0.0316802	-0.0240041	-0.0589136	-0.00256081	-0.0100786	-0.0155893	-0.00486809	-0.0328267	-0.0981547	-0.0304693	-0.0280757	-0.0289922	-0.00436997		0.0850985	0.0919193	0.0287524	0.00994473	0.0572084	0.00678402	0.0198278	-0.015458	-0.0222844	-0.006929	-0.0103796	-0.030348	-0.0267836	-0.0194834	-0.0553942	-0.00140535	-0.00897917	-0.0128231	-0.00386029	-0.0332262	-0.100236
	nuclear envelope		-0.156874	-0.157103	-0.0470689	-0.00454293	0.00276374	0.435877	0.154697	0.0873691	0.0533272	0.0225235	0.0165258	0.0456073	0.0508103	0.020187	0.071385	-0.000878403	-0.000565514	-0.0100087	-0.00352047	-0.00659014	-0.0262354	-0.00923013	-0.00230583	-0.00275498	-0.0013458		-0.148235	-0.159636	-0.046411	-0.00387019	0.00678402	0.468959	0.161646	0.102165	0.0620542	0.0246337	0.0186757	0.0440311	0.0573296	0.0240908	0.0867059	-0.000793844	-0.00118858	-0.00993969	-0.00328221	-0.00944549	-0.0438254
	nuclear pores		-0.0665619	-0.0668893	-0.0190554	-0.000199723	0.0183538	0.154697	0.0908107	0.0830061	0.0560076	0.0113518	0.00720529	0.0225745	0.0139234	0.000636749	0.0239891	-0.000794683	-0.000659337	-0.00683921	-0.00217049	0.00124955	-0.016663	-0.0062195	-0.00426347	-0.00602318	-0.000821856		-0.061999	-0.0670512	-0.0188773	-0.000198567	0.0198278	0.161646	0.0957742	0.0926894	0.0636035	0.012216	0.00794948	0.0250149	0.0193592	0.00289411	0.0311797	-0.000499932	-0.000398064	-0.0056213	-0.0017022	0.00157745	-0.0254045
	ER [Sec61 beta)		-0.115862	-0.117774	-0.0395638	-0.00695116	-0.016229	0.0873691	0.0830061	0.153237	0.120725	0.0226187	0.0190398	0.0677805	0.0417573	0.0212238	0.0718545	0.00133156	0.00757986	0.00192808	0.0013829	0.0377997	0.0421302	0.010803	0.0104417	0.00704193	0.00130154		-0.114281	-0.125212	-0.0416409	-0.00770218	-0.015458	0.102165	0.0926894	0.163743	0.130507	0.023424	0.021372	0.0705655	0.0486655	0.0229887	0.0832596	0.000821457	0.00792985	0.00259497	0.00122872	0.0414069	0.0372334
	ER [SERCA2)		-0.0994885	-0.101354	-0.0344107	-0.00683329	-0.0231221	0.0533272	0.0560076	0.120725	0.103192	0.0184475	0.0165192	0.0605718	0.0392868	0.0228885	0.0654617	0.00155485	0.00794958	0.00437227	0.00218683	0.0384138	0.0433128	0.0119877	0.0108691	0.00814403	0.000593637		-0.0973773	-0.106733	-0.0358033	-0.00737485	-0.0222844	0.0620542	0.0636035	0.130507	0.113161	0.0192419	0.0190372	0.0619058	0.0453418	0.0243886	0.0733232	0.00111157	0.00887948	0.00616667	0.00232109	0.0467946	0.0411047
	peroxisomes		-0.0249341	-0.0251849	-0.00845683	-0.00184625	-0.00764968	0.0225235	0.0113518	0.0226187	0.0184475	0.00464209	0.00395559	0.0143333	0.0116909	0.00748556	0.0170461	0.000482808	0.00205531	0.00189979	0.000713177	0.00689076	0.0105136	0.00285475	0.00293464	0.00288263	0.0002415		-0.0233888	-0.0254624	-0.00845935	-0.00191803	-0.006929	0.0246337	0.012216	0.023424	0.0192419	0.00490366	0.00450589	0.0137452	0.0115235	0.00695036	0.0180123	0.000282487	0.00174275	0.00165324	0.000562476	0.00758605	0.00950223
	endosomes		-0.0249082	-0.0252833	-0.00858053	-0.00206807	-0.00961982	0.0165258	0.00720529	0.0190398	0.0165192	0.00395559	0.0041071	0.0138401	0.0111755	0.00718718	0.0179794	0.000544769	0.0020548	0.00160369	0.000747283	0.00834041	0.0144615	0.00437251	0.00421419	0.00388298	0.000537837		-0.0253318	-0.0277919	-0.00953014	-0.00231466	-0.0103796	0.0186757	0.00794948	0.021372	0.0190372	0.00450589	0.00535379	0.0141003	0.012917	0.00823091	0.0223719	0.000336609	0.00227971	0.00166996	0.000696136	0.0107132	0.0182997
	mitochondria		-0.0824367	-0.0836927	-0.0287546	-0.00689359	-0.0330402	0.0456073	0.0225745	0.0677805	0.0605718	0.0143333	0.0138401	0.053719	0.0440179	0.0323812	0.0606117	0.00250936	0.00757451	0.00870723	0.00330515	0.0235237	0.0391632	0.0118259	0.0115515	0.0122289	0.000842638		-0.0771559	-0.0844541	-0.0284785	-0.00691996	-0.030348	0.0440311	0.0250149	0.0705655	0.0619058	0.0137452	0.0141003	0.0490671	0.0366142	0.025101	0.0588829	0.00132791	0.00676671	0.00662941	0.00224594	0.0277882	0.0436632
	lysosomes		-0.0756421	-0.0758309	-0.0246322	-0.00606227	-0.0316802	0.0508103	0.0139234	0.0417573	0.0392868	0.0116909	0.0111755	0.0440179	0.0560021	0.0470396	0.0615894	0.00405532	0.00922666	0.0188542	0.00586889	0.0145189	0.0412023	0.0108086	0.0093976	0.0159695	-0.00136483		-0.0683447	-0.0735812	-0.0233332	-0.0056292	-0.0267836	0.0573296	0.0193592	0.0486655	0.0453418	0.0115235	0.012917	0.0366142	0.0445143	0.0345117	0.0538455	0.00183547	0.00796969	0.0128844	0.00404559	0.0238884	0.0373192
	Golgi		-0.045353	-0.0458348	-0.015999	-0.00426475	-0.0240041	0.020187	0.000636749	0.0212238	0.0228885	0.00748556	0.00718718	0.0323812	0.0470396	0.0431428	0.046797	0.00402942	0.00775253	0.0184787	0.00573352	0.00625257	0.028414	0.00699422	0.00593357	0.0135682	-0.00189973		-0.0367762	-0.0398284	-0.0136571	-0.00360708	-0.0194834	0.0240908	0.00289411	0.0229887	0.0243886	0.00695036	0.00823091	0.025101	0.0345117	0.0333344	0.034667	0.00210139	0.00564199	0.0113255	0.0036527	0.0125162	0.0194783
	microtubules		-0.135238	-0.137879	-0.0482444	-0.0120845	-0.0589136	0.071385	0.0239891	0.0718545	0.0654617	0.0170461	0.0179794	0.0606117	0.0615894	0.046797	0.10733	0.00440983	0.0149046	0.0225497	0.00705149	0.0388611	0.1269	0.0358118	0.0346728	0.0392353	0.0033213		-0.129692	-0.142527	-0.0493168	-0.0122831	-0.0553942	0.0867059	0.0311797	0.0832596	0.0733232	0.0180123	0.0223719	0.0588829	0.0538455	0.034667	0.108916	0.00184143	0.0127336	0.0140738	0.00455025	0.0458127	0.126689
	centrioles		-0.00426378	-0.00433362	-0.00152498	-0.000431106	-0.00256081	-0.000878403	-0.000794683	0.00133156	0.00155485	0.000482808	0.000544769	0.00250936	0.00405532	0.00402942	0.00440983	0.000475297	0.00115349	0.00294615	0.000898453	0.000941853	0.00608509	0.0015183	0.00130494	0.00233443	-0.000183235		-0.00224242	-0.00246175	-0.000868261	-0.000238532	-0.00140535	-0.000793844	-0.000499932	0.000821457	0.00111157	0.000282487	0.000336609	0.00132791	0.00183547	0.00210139	0.00184143	0.000564194	0.000635219	0.00161479	0.000540687	0.00109665	0.00329171
	gap junctions		-0.0196553	-0.0200317	-0.00694438	-0.00186954	-0.0100786	-0.000565514	-0.000659337	0.00757986	0.00794958	0.00205531	0.0020548	0.00757451	0.00922666	0.00775253	0.0149046	0.00115349	0.00438134	0.00921231	0.00299391	0.00957845	0.0278152	0.00772734	0.00719618	0.00904816	0.000128961		-0.0167516	-0.0184256	-0.00646683	-0.00176368	-0.00897917	-0.00118858	-0.000398064	0.00792985	0.00887948	0.00174275	0.00227971	0.00676671	0.00796969	0.00564199	0.0127336	0.000635219	0.00360453	0.00771279	0.0021856	0.0102055	0.0253012
	tight junctions		-0.0247907	-0.0252191	-0.00895069	-0.00260568	-0.0155893	-0.0100087	-0.00683921	0.00192808	0.00437227	0.00189979	0.00160369	0.00870723	0.0188542	0.0184787	0.0225497	0.00294615	0.00921231	0.0249214	0.00732485	0.00990029	0.0524951	0.0143373	0.0123361	0.0194307	-0.00105269		-0.0198262	-0.0217316	-0.0077323	-0.0022658	-0.0128231	-0.00993969	-0.0056213	0.00259497	0.00616667	0.00165324	0.00166996	0.00662941	0.0128844	0.0113255	0.0140738	0.00161479	0.00771279	0.0208175	0.00554437	0.0116801	0.0437865
	desmosomes		-0.00769523	-0.00783851	-0.00279991	-0.000814818	-0.00486809	-0.00352047	-0.00217049	0.0013829	0.00218683	0.000713177	0.000747283	0.00330515	0.00586889	0.00573352	0.00705149	0.000898453	0.00299391	0.00732485	0.00239233	0.00398843	0.0147997	0.00405954	0.00374242	0.0057088	-0.000334876		-0.00592601	-0.00651102	-0.00232607	-0.000682135	-0.00386029	-0.00328221	-0.0017022	0.00122872	0.00232109	0.000562476	0.000696136	0.00224594	0.00404559	0.0036527	0.00455025	0.000540687	0.0021856	0.00554437	0.00163427	0.00394598	0.0123864
	adherens junctions		-0.0666049	-0.0680118	-0.023539	-0.00624891	-0.0328267	-0.00659014	0.00124955	0.0377997	0.0384138	0.00689076	0.00834041	0.0235237	0.0145189	0.00625257	0.0388611	0.000941853	0.00957845	0.00990029	0.00398843	0.051203	0.0737395	0.0218997	0.0196641	0.0156656	0.00226468		-0.0636997	-0.07006	-0.0243606	-0.00660031	-0.0332262	-0.00944549	0.00157745	0.0414069	0.0467946	0.00758605	0.0107132	0.0277882	0.0238884	0.0125162	0.0458127	0.00109665	0.0102055	0.0116801	0.00394598	0.0607013	0.0745974
	plasma membrane		-0.180392	-0.184726	-0.065774	-0.0181969	-0.0981547	-0.0262354	-0.016663	0.0421302	0.0433128	0.0105136	0.0144615	0.0391632	0.0412023	0.028414	0.1269	0.00608509	0.0278152	0.0524951	0.0147997	0.0737395	0.315219	0.0915597	0.0837043	0.0914877	0.0111032		-0.173354	-0.191676	-0.068257	-0.0193784	-0.100236	-0.0438254	-0.0254045	0.0372334	0.0411047	0.00950223	0.0182997	0.0436632	0.0373192	0.0194783	0.126689	0.00329171	0.0253012	0.0437865	0.0123864	0.0745974	0.339522
	actin filaments		-0.0546188	-0.0559918	-0.0198817	-0.00555722	-0.0304693	-0.00923013	-0.0062195	0.010803	0.0119877	0.00285475	0.00437251	0.0118259	0.0108086	0.00699422	0.0358118	0.0015183	0.00772734	0.0143373	0.00405954	0.0218997	0.0915597	0.0278884	0.0258096	0.0270501	0.00386414		-0.0527391	-0.0583689	-0.0207406	-0.00581426	-0.0295123	-0.00715862	-0.00557507	0.011118	0.0106901	0.00267077	0.00511371	0.0126466	0.00847039	0.00326658	0.0368546	0.000777994	0.00664658	0.0109941	0.00283339	0.0191481	0.0974546
	actin bundles		-0.0519065	-0.0531605	-0.0188577	-0.00518762	-0.0280757	-0.00230583	-0.00426347	0.0104417	0.0108691	0.00293464	0.00421419	0.0115515	0.0093976	0.00593357	0.0346728	0.00130494	0.00719618	0.0123361	0.00374242	0.0196641	0.0837043	0.0258096	0.0249912	0.025864	0.00408167		-0.0558734	-0.0618007	-0.0219187	-0.00611222	-0.0309894	-0.00389092	-0.00532912	0.0124001	0.011713	0.00318141	0.00591943	0.0143876	0.0112588	0.00601836	0.0413487	0.000881066	0.00706133	0.0115525	0.00329123	0.0185079	0.100903
	actomyosin bundles		-0.0521995	-0.0533879	-0.0189969	-0.00527389	-0.0289922	-0.00275498	-0.00602318	0.00704193	0.00814403	0.00288263	0.00388298	0.0122289	0.0159695	0.0135682	0.0392353	0.00233443	0.00904816	0.0194307	0.0057088	0.0156656	0.0914877	0.0270501	0.025864	0.0297609	0.00323913		-0.0589879	-0.0652172	-0.0230864	-0.00646717	-0.0328985	-0.000543471	-0.00645636	0.00842975	0.00754958	0.00289644	0.00580729	0.0133823	0.0118512	0.00696459	0.0442948	0.00107813	0.00758208	0.0140244	0.00386333	0.0141947	0.11341
	matrix adhesion		-0.00786115	-0.00806005	-0.00287558	-0.000795686	-0.00436997	-0.0013458	-0.000821856	0.00130154	0.000593637	0.0002415	0.000537837	0.000842638	-0.00136483	-0.00189973	0.0033213	-0.000183235	0.000128961	-0.00105269	-0.000334876	0.00226468	0.0111032	0.00386414	0.00408167	0.00323913	0.0015671		-0.00942385	-0.010477	-0.00373084	-0.00106129	-0.00540168	-0.00259539	-0.00153303	0.000589202	-0.000512783	8.72741e-05	0.00056926	0.00122626	-0.00135968	-0.00210478	0.00575353	-0.000130216	0.000143624	-0.00111663	-0.000333194	0.000768848	0.0187523
			0.1
			0
			-0.1
concordance heatmap difference Shape Mode 1 (σ=-2 relative to σ=0)	nucleoli [DFC)		0.0530393	0.020905	-0.0237655	-0.00980056	-0.000339992	0.0120291	0.00018001	0.00358774	-0.00796035	-0.00670335	0.00439985	-0.0085391	0.00114069	-0.00244197	0.0124964	1.56821e-05	0.000690186	-0.000706175	0.000932074	-0.0113536	0.0340823	-0.00302104	0.00705969	0.0180632	0.00381044
	nucleoli [GC)		0.020905	-0.0130771	-0.0264585	-0.0120169	-0.00860795	0.0312436	0.0100059	0.0118995	-0.00194799	-0.00651617	0.00603604	-0.00483539	0.00292385	-0.00176393	0.0216386	0.000153298	0.00176597	-0.000188539	0.00131792	-0.00910504	0.0507046	0.00271374	0.0145242	0.0274845	0.00544117
	nuclear speckles		-0.0237655	-0.0264585	-0.00416565	-0.00541169	-0.0125237	4.34555e-05	0.000304487	0.0062119	0.00129503	-0.00216297	0.00247029	-0.000805572	0.000491288	0.000247516	0.00970058	0.000174268	0.00108733	0.000556746	0.000765684	-0.00252988	0.0257993	0.00306345	0.006998	0.0118519	0.0024665
	cohesins		-0.00980056	-0.0120169	-0.00541169	-0.00207058	-0.00522961	0.00340624	0.00145226	0.00394488	0.00205446	-0.000305122	0.00105312	0.000985895	0.0013117	0.000706217	0.00572777	0.000135965	0.000644224	0.00064787	0.000441357	0.000116297	0.0130771	0.00248955	0.00360666	0.00518754	0.00110071
	histones		-0.000339992	-0.00860795	-0.0125237	-0.00522961	0.00175643	0.00355	0.0116152	0.0126573	0.00347852	-0.00260069	0.000175418	-0.00646135	-0.00740894	-0.00609834	-0.00105793	-0.000340515	-0.00147249	-0.00336955	2.15834e-05	-0.0103836	0.0186447	-0.00266566	0.00154461	0.00607402	0.00236969
	nuclear envelope		0.0120291	0.0312436	4.34555e-05	0.00340624	0.00355	-0.0237749	-0.0150084	-0.0151946	-0.00287811	0.00715744	-0.0131798	0.00690968	-0.0271028	-0.00787772	-0.0665265	-0.00106958	-0.00589532	-0.0161906	-0.00299205	-0.0174968	-0.0533951	-0.018129	-0.0293068	-0.0438857	-0.000796616
	nuclear pores		0.00018001	0.0100059	0.000304487	0.00145226	0.0116152	-0.0150084	0.0157611	0.0249631	0.0213614	0.0046985	-0.00426673	0.00228812	-0.0128626	-0.0082872	-0.0225299	-0.000923847	-0.00433464	-0.0077756	-0.00176726	-0.00876675	-0.0201604	-0.00934428	-0.0131605	-0.0180462	-0.000573736
	ER [Sec61 beta)		0.00358774	0.0118995	0.0062119	0.00394488	0.0126573	-0.0151946	0.0249631	0.0365125	0.0339869	0.00670871	-0.00314314	0.00443936	-0.0102148	-0.00989723	-0.0189057	-0.00193798	-0.0083151	-0.0136525	-0.00476866	-0.00367219	-0.0552888	-0.0165906	-0.0170036	-0.0215752	-0.00231779
	ER [SERCA2)		-0.00796035	-0.00194799	0.00129503	0.00205446	0.00347852	-0.00287811	0.0213614	0.0339869	0.0310148	0.00628164	-0.000313763	0.00485585	-0.000168823	-0.00262457	-0.0016254	-0.00111982	-0.00656328	-0.00779399	-0.00314453	-0.00105933	-0.0325248	-0.0106853	-0.0112126	-0.0135504	-0.00226301
	peroxisomes		-0.00670335	-0.00651617	-0.00216297	-0.000305122	-0.00260069	0.00715744	0.0046985	0.00670871	0.00628164	0.00174281	0.000265917	0.00314623	0.00134989	0.000326519	0.00304203	-4.97142e-05	-0.00105429	-0.00154378	-0.000619173	-4.69619e-05	-0.000768114	0.000233408	1.62744e-05	-3.55765e-06	-0.000224005
	endosomes		0.00439985	0.00603604	0.00247029	0.00105312	0.000175418	-0.0131798	-0.00426673	-0.00314314	-0.000313763	0.000265917	-0.00203867	-3.68981e-05	-0.00430927	-0.0026022	-0.00822601	-0.0005587	-0.00187905	-0.00416433	-0.00138111	-0.000475754	-0.0126691	-0.00219142	-0.00329955	-0.0045522	-0.000106868
	mitochondria		-0.0085391	-0.00483539	-0.000805572	0.000985895	-0.00646135	0.00690968	0.00228812	0.00443936	0.00485585	0.00314623	-3.68981e-05	0.000686336	0.00649007	0.00447128	0.00707287	-0.000293278	-0.00477989	-0.00401412	-0.0019005	-0.00667146	-0.0123559	-0.00412219	-0.00425393	-0.00419813	-0.00141437
	lysosomes		0.00114069	0.00292385	0.000491288	0.0013117	-0.00740894	-0.0271028	-0.0128626	-0.0102148	-0.000168823	0.00134989	-0.00430927	0.00649007	-0.00171992	0.00770034	-0.0203072	0.000250885	-0.000177719	0.000902196	-0.000480457	0.00201411	-0.0279899	-0.00372094	-0.00133427	0.000964477	0.00108992
	Golgi		-0.00244197	-0.00176393	0.000247516	0.000706217	-0.00609834	-0.00787772	-0.0082872	-0.00989723	-0.00262457	0.000326519	-0.0026022	0.00447128	0.00770034	0.0116015	-0.00464194	0.00036783	0.000289482	0.00085886	-0.000809262	-0.00132503	-0.0196668	-0.00359371	-0.000654973	0.00356446	0.000730355
	microtubules		0.0124964	0.0216386	0.00970058	0.00572777	-0.00105793	-0.0665265	-0.0225299	-0.0189057	-0.0016254	0.00304203	-0.00822601	0.00707287	-0.0203072	-0.00464194	-0.0379489	-0.000735132	-0.000868909	-0.00465053	-0.00259955	0.010063	-0.0406425	-0.00211774	-0.000244271	-0.00519725	0.00203975
	centrioles		1.56821e-05	0.000153298	0.000174268	0.000135965	-0.000340515	-0.00106958	-0.000923847	-0.00193798	-0.00111982	-4.97142e-05	-0.0005587	-0.000293278	0.000250885	0.00036783	-0.000735132	0.000158843	0.000213369	0.000547862	6.93481e-05	9.87938e-05	-0.000415243	8.48729e-05	0.000356704	0.000924604	0.000101622
	gap junctions		0.000690186	0.00176597	0.00108733	0.000644224	-0.00147249	-0.00589532	-0.00433464	-0.0083151	-0.00656328	-0.00105429	-0.00187905	-0.00477989	-0.000177719	0.000289482	-0.000868909	0.000213369	-0.000994458	0.00138702	-0.000198951	-0.00110005	0.00720982	0.00158109	0.00190234	0.00336466	-6.8774e-05
	tight junctions		-0.000706175	-0.000188539	0.000556746	0.00064787	-0.00336955	-0.0161906	-0.0077756	-0.0136525	-0.00779399	-0.00154378	-0.00416433	-0.00401412	0.000902196	0.00085886	-0.00465053	0.000547862	0.00138702	0.00500557	0.000527617	0.0025651	0.0162009	0.00415029	0.00472758	0.00806802	0.000482137
	desmosomes		0.000932074	0.00131792	0.000765684	0.000441357	2.15834e-05	-0.00299205	-0.00176726	-0.00476866	-0.00314453	-0.000619173	-0.00138111	-0.0019005	-0.000480457	-0.000809262	-0.00259955	6.93481e-05	-0.000198951	0.000527617	-0.000424879	-0.00025839	0.00157995	0.000621148	0.000918983	0.00205062	0.000264985
	adherens junctions		-0.0113536	-0.00910504	-0.00252988	0.000116297	-0.0103836	-0.0174968	-0.00876675	-0.00367219	-0.00105933	-4.69619e-05	-0.000475754	-0.00667146	0.00201411	-0.00132503	0.010063	9.87938e-05	-0.00110005	0.0025651	-0.00025839	0.0204815	0.0308782	0.00831527	0.00556065	0.00364161	-0.00106641
	plasma membrane		0.0340823	0.0507046	0.0257993	0.0130771	0.0186447	-0.0533951	-0.0201604	-0.0552888	-0.0325248	-0.000768114	-0.0126691	-0.0123559	-0.0279899	-0.0196668	-0.0406425	-0.000415243	0.00720982	0.0162009	0.00157995	0.0308782	-0.007173	0.0195847	0.0134849	0.002585	0.000321344
	actin filaments		-0.00302104	0.00271374	0.00306345	0.00248955	-0.00266566	-0.018129	-0.00934428	-0.0165906	-0.0106853	0.000233408	-0.00219142	-0.00412219	-0.00372094	-0.00359371	-0.00211774	8.48729e-05	0.00158109	0.00415029	0.000621148	0.00831527	0.0195847	0.012213	0.00685672	0.00475453	0.000571584
	actin bundles		0.00705969	0.0145242	0.006998	0.00360666	0.00154461	-0.0293068	-0.0131605	-0.0170036	-0.0112126	1.62744e-05	-0.00329955	-0.00425393	-0.00133427	-0.000654973	-0.000244271	0.000356704	0.00190234	0.00472758	0.000918983	0.00556065	0.0134849	0.00685672	0.00162499	-0.00487597	-0.00161815
	actomyosin bundles		0.0180632	0.0274845	0.0118519	0.00518754	0.00607402	-0.0438857	-0.0180462	-0.0215752	-0.0135504	-3.55765e-06	-0.0045522	-0.00419813	0.000964477	0.00356446	-0.00519725	0.000924604	0.00336466	0.00806802	0.00205062	0.00364161	0.002585	0.00475453	-0.00487597	-0.0135722	-0.00400036
	matrix adhesion		0.00381044	0.00544117	0.0024665	0.00110071	0.00236969	-0.000796616	-0.000573736	-0.00231779	-0.00226301	-0.000224005	-0.000106868	-0.00141437	0.00108992	0.000730355	0.00203975	0.000101622	-6.8774e-05	0.000482137	0.000264985	-0.00106641	0.000321344	0.000571584	-0.00161815	-0.00400036	-0.00182401
concordance heatmap difference Shape Mode 2 (σ=-2 relative to σ=0)	nucleoli [DFC)		0.109361	0.0820489	0.0267685	0.00990527	0.011501	-0.0217765	-0.010122	-0.00297966	-0.00692733	-0.0037599	-0.00503846	-0.00960595	-0.0100195	-0.0114584	-0.0242075	-0.000495334	-0.00605805	-0.00519392	-0.00146469	-0.000979081	-0.0322659	-0.0141566	-0.0156922	-0.0211358	0.000538413
	nucleoli [GC)		0.0820489	0.0595451	0.029289	0.0106252	0.00785983	-0.0102505	-0.00581868	0.00263109	-0.00213568	-0.00262676	-0.00395048	-0.00619689	-0.00572416	-0.0100326	-0.0187549	-0.000380389	-0.00561397	-0.00441847	-0.00122859	0.00237212	-0.0263851	-0.0126688	-0.0142093	-0.0200687	0.00126588
	nuclear speckles		0.0267685	0.029289	0.00229234	0.00295522	0.00104519	-0.0224503	-0.00962887	-0.0056859	-0.00382784	-0.00200432	-0.00200768	-0.00479241	-0.00383464	-0.00411422	-0.00912092	-0.000272946	-0.0023141	-0.00128106	-0.00034242	0.00161439	-0.00885091	-0.00433239	-0.00526637	-0.00719302	0.000605552
	cohesins		0.00990527	0.0106252	0.00295522	0.00175826	0.00469481	-0.00192054	-0.000360024	-0.00331684	-0.00342142	-0.00094693	-0.00113913	-0.00341008	-0.00287056	-0.00237514	-0.00677032	-0.000203193	-0.00130069	-0.00153828	-0.000458819	-0.00261202	-0.0104694	-0.00359585	-0.00381141	-0.00425338	-0.000441753
	histones		0.011501	0.00785983	0.00104519	0.00469481	-0.00387033	0.00104807	-0.00376253	0.000606041	-0.0022567	-0.000150425	-0.00116888	0.000649359	-0.000187688	-0.00293691	-0.00226249	-9.91118e-05	-0.00221846	-0.000308573	-0.000133185	0.00567648	-0.00146385	-0.00129998	-0.00219919	-0.00384658	0.0017425
	nuclear envelope		-0.0217765	-0.0102505	-0.0224503	-0.00192054	0.00104807	0.0508689	0.00543277	-0.0232649	-0.0110093	0.000992533	0.00576455	-0.00922219	0.0110395	0.00612486	0.00549301	-0.000162231	-0.00112373	0.0036222	0.000302104	0.00938716	-0.0105985	0.00421299	0.00370407	0.0133333	-0.00496882
	nuclear pores		-0.010122	-0.00581868	-0.00962887	-0.000360024	-0.00376253	0.00543277	-0.00580619	-0.0129333	-0.0127636	0.000457674	-0.000796973	0.000326905	0.000108926	0.00270237	-0.00262594	1.61526e-05	-0.000641724	0.00176833	0.000307597	-0.000395875	-0.00437161	0.00210224	0.00133046	0.0047867	-0.000427391
	ER [Sec61 beta)		-0.00297966	0.00263109	-0.0056859	-0.00331684	0.000606041	-0.0232649	-0.0129333	-0.0233682	-0.0243512	-0.000347383	-0.00357699	-0.00153711	-0.013371	0.00245555	-0.0135208	-6.30815e-05	0.000990056	0.00345862	0.000843728	-0.0157399	-0.00972678	0.00338306	0.000827763	0.00637904	0.000540353
	ER [SERCA2)		-0.00692733	-0.00213568	-0.00382784	-0.00342142	-0.0022567	-0.0110093	-0.0127636	-0.0243512	-0.0248316	-6.72229e-05	-0.00299351	0.000573024	-0.00762241	0.00596007	-0.00865208	0.000357158	0.00183687	0.00562453	0.00125849	-0.0191729	-0.00814577	0.00223173	0.00046051	0.00598265	0.000786915
	peroxisomes		-0.0037599	-0.00262676	-0.00200432	-0.00094693	-0.000150425	0.000992533	0.000457674	-0.000347383	-6.72229e-05	0.00057546	0.00069269	0.00102704	0.00041987	0.0016688	0.00068431	3.45798e-05	0.000665816	0.00130247	0.000301982	-0.000755904	-0.000808503	0.000700824	0.00022553	0.00148503	-0.000237232
	endosomes		-0.00503846	-0.00395048	-0.00200768	-0.00113913	-0.00116888	0.00576455	-0.000796973	-0.00357699	-0.00299351	0.00069269	0.00117983	0.00118008	0.00294773	0.00468752	0.00244878	0.000271441	0.00105487	0.00234065	0.000708507	-0.00262373	-0.000765602	0.000640306	0.000929233	0.00258206	-0.000869887
	mitochondria		-0.00960595	-0.00619689	-0.00479241	-0.00341008	0.000649359	-0.00922219	0.000326905	-0.00153711	0.000573024	0.00102704	0.00118008	0.00109252	-0.00805856	-0.00107669	-0.00167498	-0.000439709	0.00132693	6.92839e-05	-0.00010033	-0.00400563	-0.00191184	0.00280705	0.000807932	0.00326519	0.000904345
	lysosomes		-0.0100195	-0.00572416	-0.00383464	-0.00287056	-0.000187688	0.0110395	0.000108926	-0.013371	-0.00762241	0.00041987	0.00294773	-0.00805856	0.00252131	0.00696862	0.00534609	0.000163414	0.00294498	0.00478799	0.000911678	-0.00565893	0.00447969	0.00165735	0.000561483	0.003361	0.000379321
	Golgi		-0.0114584	-0.0100326	-0.00411422	-0.00237514	-0.00293691	0.00612486	0.00270237	0.00245555	0.00596007	0.0016688	0.00468752	-0.00107669	0.00696862	0.00921108	0.0114816	0.000472279	0.00358776	0.0058261	0.00152701	0.00398529	0.00975781	0.00194523	0.00129061	0.00213929	0.000185267
	microtubules		-0.0242075	-0.0187549	-0.00912092	-0.00677032	-0.00226249	0.00549301	-0.00262594	-0.0135208	-0.00865208	0.00068431	0.00244878	-0.00167498	0.00534609	0.0114816	0.0139619	0.000797559	0.00531449	0.00785787	0.00198192	-0.00714971	0.0212881	0.0109487	0.0123062	0.0191664	-0.00209101
	centrioles		-0.000495334	-0.000380389	-0.000272946	-0.000203193	-9.91118e-05	-0.000162231	1.61526e-05	-6.30815e-05	0.000357158	3.45798e-05	0.000271441	-0.000439709	0.000163414	0.000472279	0.000797559	1.18156e-05	0.000366896	0.000147439	4.44105e-05	0.000173223	0.00131021	0.000168023	-0.000101162	-8.94337e-06	6.64761e-05
	gap junctions		-0.00605805	-0.00561397	-0.0023141	-0.00130069	-0.00221846	-0.00112373	-0.000641724	0.000990056	0.00183687	0.000665816	0.00105487	0.00132693	0.00294498	0.00358776	0.00531449	0.000366896	0.00242038	0.00142749	0.00101102	0.00233167	0.00703626	0.00158954	0.00161011	0.00182101	9.58492e-05
	tight junctions		-0.00519392	-0.00441847	-0.00128106	-0.00153828	-0.000308573	0.0036222	0.00176833	0.00345862	0.00562453	0.00130247	0.00234065	6.92839e-05	0.00478799	0.0058261	0.00785787	0.000147439	0.00142749	-0.00833572	-0.000707882	0.00478828	4.55938e-05	-0.00289278	-0.00129753	-0.00596276	0.000253622
	desmosomes		-0.00146469	-0.00122859	-0.00034242	-0.000458819	-0.000133185	0.000302104	0.000307597	0.000843728	0.00125849	0.000301982	0.000708507	-0.00010033	0.000911678	0.00152701	0.00198192	4.44105e-05	0.00101102	-0.000707882	-5.04537e-05	0.00131027	0.0011209	-0.000138402	-0.000237518	-0.000979475	8.14472e-05
	adherens junctions		-0.000979081	0.00237212	0.00161439	-0.00261202	0.00567648	0.00938716	-0.000395875	-0.0157399	-0.0191729	-0.000755904	-0.00262373	-0.00400563	-0.00565893	0.00398529	-0.00714971	0.000173223	0.00233167	0.00478828	0.00131027	-0.0253931	-0.00954034	0.000304751	-0.000534926	0.00453269	0.000801758
	plasma membrane		-0.0322659	-0.0263851	-0.00885091	-0.0104694	-0.00146385	-0.0105985	-0.00437161	-0.00972678	-0.00814577	-0.000808503	-0.000765602	-0.00191184	0.00447969	0.00975781	0.0212881	0.00131021	0.00703626	4.55938e-05	0.0011209	-0.00954034	0.0528851	0.0168628	0.023066	0.0254634	-0.00445651
	actin filaments		-0.0141566	-0.0126688	-0.00433239	-0.00359585	-0.00129998	0.00421299	0.00210224	0.00338306	0.00223173	0.000700824	0.000640306	0.00280705	0.00165735	0.00194523	0.0109487	0.000168023	0.00158954	-0.00289278	-0.000138402	0.000304751	0.0168628	0.00470897	0.00785471	0.00718457	-0.000489306
	actin bundles		-0.0156922	-0.0142093	-0.00526637	-0.00381141	-0.00219919	0.00370407	0.00133046	0.000827763	0.00046051	0.00022553	0.000929233	0.000807932	0.000561483	0.00129061	0.0123062	-0.000101162	0.00161011	-0.00129753	-0.000237518	-0.000534926	0.023066	0.00785471	0.00999712	0.0113875	5.6162e-05
	actomyosin bundles		-0.0211358	-0.0200687	-0.00719302	-0.00425338	-0.00384658	0.0133333	0.0047867	0.00637904	0.00598265	0.00148503	0.00258206	0.00326519	0.003361	0.00213929	0.0191664	-8.94337e-06	0.00182101	-0.00596276	-0.000979475	0.00453269	0.0254634	0.00718457	0.0113875	0.010638	0.000486874
	matrix adhesion		0.000538413	0.00126588	0.000605552	-0.000441753	0.0017425	-0.00496882	-0.000427391	0.000540353	0.000786915	-0.000237232	-0.000869887	0.000904345	0.000379321	0.000185267	-0.00209101	6.64761e-05	9.58492e-05	0.000253622	8.14472e-05	0.000801758	-0.00445651	-0.000489306	5.6162e-05	0.000486874	-0.00132799
concordance heatmap difference Shape Mode 3 (σ=-2 relative to σ=0)	nucleoli [DFC)		-0.0396334	-0.0330965	0.0121266	0.00215441	0.000446811	0.00168081	0.00256096	-0.00146164	-0.00302408	0.00345191	-0.0017699	-0.00209126	-0.0125494	-0.00971917	-0.00161548	-0.00256039	-0.00129196	0.00232341	-0.000368162	0.0132022	-0.00156099	0.00166386	-0.00185284	-0.0127957	-0.00420938
	nucleoli [GC)		-0.0330965	-0.0213985	0.0145497	0.00334128	0.00450891	-0.00220284	0.000602618	-0.00503606	-0.00629862	0.00302027	-0.00254366	-0.00423481	-0.0136807	-0.0112702	-0.00622104	-0.00287097	-0.00199305	0.00193093	-0.000619612	0.012295	-0.00843701	-0.000545286	-0.004546	-0.0168517	-0.00512728
	nuclear speckles		0.0121266	0.0145497	0.00278551	0.00380583	0.011534	0.00519589	0.00194437	-0.00477759	-0.00512799	0.000303851	-0.0013888	-0.00346944	-0.00459169	-0.0052034	-0.00684983	-0.0011418	-0.001402	-0.00031022	-0.000572318	0.00195331	-0.011332	-0.00275821	-0.0040876	-0.00844492	-0.00234964
	cohesins		0.00215441	0.00334128	0.00380583	0.00158277	0.00373162	0.000189214	0.000550493	-0.00157932	-0.00178876	-0.0001042	-0.000504906	-0.00148418	-0.00189491	-0.00177444	-0.00317276	-0.000359584	-0.000542999	-0.000328173	-0.000250379	3.94881e-06	-0.00545922	-0.00142346	-0.00170739	-0.00285787	-0.000778778
	histones		0.000446811	0.00450891	0.011534	0.00373162	0.00606156	0.00358448	-0.00206959	-0.0131681	-0.0111505	0.00012492	-0.00152715	-0.0038009	-0.00674296	-0.00606099	-0.00940991	-0.00157648	-0.00146875	0.000149261	-0.000795061	0.00363496	-0.0155356	-0.00244933	-0.00298221	-0.00678943	-0.00265527
	nuclear envelope		0.00168081	-0.00220284	0.00519589	0.000189214	0.00358448	0.0123967	-0.000405893	-0.0164974	-0.0129087	-0.00545515	0.00358663	0.00650544	0.0190824	0.00301525	-7.60704e-06	0.00083982	-0.00114339	0.00188565	-0.00147693	-0.0129089	-0.00284738	0.00477491	0.0123361	0.0287837	0.00195055
	nuclear pores		0.00256096	0.000602618	0.00194437	0.000550493	-0.00206959	-0.000405893	-0.00337321	-0.0104176	-0.00721867	-0.00110004	0.000755377	0.00356936	0.00205292	0.00132731	-0.00222022	-1.51405e-05	0.00094106	0.000976883	-0.000370991	0.00173853	-0.00280466	0.00264726	0.00518761	0.00982218	0.000989554
	ER [Sec61 beta)		-0.00146164	-0.00503606	-0.00477759	-0.00157932	-0.0131681	-0.0164974	-0.0104176	-0.00495395	0.00355586	-0.000484619	0.00314966	0.0122417	0.00981319	0.0114271	0.00486235	0.00220467	0.00734502	0.00691407	0.00254453	0.0116141	0.0013459	0.00381	0.0061378	0.0117351	0.00274079
	ER [SERCA2)		-0.00302408	-0.00629862	-0.00512799	-0.00178876	-0.0111505	-0.0129087	-0.00721867	0.00355586	0.0106275	0.000506746	0.0034013	0.0137587	0.0121866	0.0117484	0.00540058	0.00218201	0.00632105	0.00430847	0.00197223	0.0108582	-0.00722044	-0.000203518	-0.000160017	0.00309315	0.00101327
	peroxisomes		0.00345191	0.00302027	0.000303851	-0.0001042	0.00012492	-0.00545515	-0.00110004	-0.000484619	0.000506746	-0.000755349	0.000199926	0.00110657	8.75229e-05	0.000337861	-0.001918	0.000360141	0.000747954	0.000358471	0.000146118	-0.000131208	-0.00224734	7.75964e-05	0.0003811	0.00186859	0.000623593
	endosomes		-0.0017699	-0.00254366	-0.0013888	-0.000504906	-0.00152715	0.00358663	0.000755377	0.00314966	0.0034013	0.000199926	0.000661498	0.00447344	0.0062195	0.006367	0.00182563	0.000946698	0.00139019	0.00241575	0.000839203	-0.00111419	-0.00333064	-0.000738031	-0.000118428	0.00280062	0.000132631
	mitochondria		-0.00209126	-0.00423481	-0.00346944	-0.00148418	-0.0038009	0.00650544	0.00356936	0.0122417	0.0137587	0.00110657	0.00447344	0.00940911	0.0121897	0.0047397	0.00571821	0.00142512	0.00321085	0.0012078	0.000866374	0.00289052	-0.0140649	-0.00409664	-0.00284898	-4.8005e-05	0.000653988
	lysosomes		-0.0125494	-0.0136807	-0.00459169	-0.00189491	-0.00674296	0.0190824	0.00205292	0.00981319	0.0121866	8.75229e-05	0.0062195	0.0121897	0.0319693	0.017067	0.0176427	0.00255531	0.00113331	0.00192441	0.000874653	-0.010901	-0.00156631	-0.0056385	-0.00816409	-0.00645126	-0.00202003
	Golgi		-0.00971917	-0.0112702	-0.0052034	-0.00177444	-0.00606099	0.00301525	0.00132731	0.0114271	0.0117484	0.000337861	0.006367	0.0047397	0.017067	-0.00358167	0.0164993	0.000864381	0.00130715	0.00197566	0.000862444	-0.00449403	0.0163475	-0.000661697	-0.00381661	-0.00633944	-0.00158662
	microtubules		-0.00161548	-0.00622104	-0.00684983	-0.00317276	-0.00940991	-7.60704e-06	-0.00222022	0.00486235	0.00540058	-0.001918	0.00182563	0.00571821	0.0176427	0.0164993	0.00694679	0.00316367	0.000733209	0.000158049	0.000722432	-0.0165934	0.00940646	-0.000885144	0.00137838	0.0121561	0.00349462
	centrioles		-0.00256039	-0.00287097	-0.0011418	-0.000359584	-0.00157648	0.00083982	-1.51405e-05	0.00220467	0.00218201	0.000360141	0.000946698	0.00142512	0.00255531	0.000864381	0.00316367	-0.000602823	0.00025954	0.000404925	0.000114933	0.000244438	0.00288507	0.000172317	-0.000141429	-0.00076563	-0.000247673
	gap junctions		-0.00129196	-0.00199305	-0.001402	-0.000542999	-0.00146875	-0.00114339	0.00094106	0.00734502	0.00632105	0.000747954	0.00139019	0.00321085	0.00113331	0.00130715	0.000733209	0.00025954	-0.000255147	-0.00483198	-0.000404687	0.00218595	-0.00684615	-0.0028762	-0.00399364	-0.00612038	0.00021952
	tight junctions		0.00232341	0.00193093	-0.00031022	-0.000328173	0.000149261	0.00188565	0.000976883	0.00691407	0.00430847	0.000358471	0.00241575	0.0012078	0.00192441	0.00197566	0.000158049	0.000404925	-0.00483198	-0.0151105	-0.00172558	-0.00830366	-0.0143206	-0.0090526	-0.0120066	-0.0199843	-0.000501247
	desmosomes		-0.000368162	-0.000619612	-0.000572318	-0.000250379	-0.000795061	-0.00147693	-0.000370991	0.00254453	0.00197223	0.000146118	0.000839203	0.000866374	0.000874653	0.000862444	0.000722432	0.000114933	-0.000404687	-0.00172558	-3.36096e-05	-0.000817087	-0.000989222	-0.0012773	-0.00226623	-0.00404224	-0.000218519
	adherens junctions		0.0132022	0.012295	0.00195331	3.94881e-06	0.00363496	-0.0129089	0.00173853	0.0116141	0.0108582	-0.000131208	-0.00111419	0.00289052	-0.010901	-0.00449403	-0.0165934	0.000244438	0.00218595	-0.00830366	-0.000817087	0.010518	-0.0367954	-0.00778073	-0.00962619	-0.0108636	0.00113941
	plasma membrane		-0.00156099	-0.00843701	-0.011332	-0.00545922	-0.0155356	-0.00284738	-0.00280466	0.0013459	-0.00722044	-0.00224734	-0.00333064	-0.0140649	-0.00156631	0.0163475	0.00940646	0.00288507	-0.00684615	-0.0143206	-0.000989222	-0.0367954	0.0371833	-0.00160397	0.00090912	0.0131283	0.00799186
	actin filaments		0.00166386	-0.000545286	-0.00275821	-0.00142346	-0.00244933	0.00477491	0.00264726	0.00381	-0.000203518	7.75964e-05	-0.000738031	-0.00409664	-0.0056385	-0.000661697	-0.000885144	0.000172317	-0.0028762	-0.0090526	-0.0012773	-0.00778073	-0.00160397	-0.00365885	-0.00127929	0.000634626	0.00261579
	actin bundles		-0.00185284	-0.004546	-0.0040876	-0.00170739	-0.00298221	0.0123361	0.00518761	0.0061378	-0.000160017	0.0003811	-0.000118428	-0.00284898	-0.00816409	-0.00381661	0.00137838	-0.000141429	-0.00399364	-0.0120066	-0.00226623	-0.00962619	0.00090912	-0.00127929	0.00255904	0.00525535	0.00465114
	actomyosin bundles		-0.0127957	-0.0168517	-0.00844492	-0.00285787	-0.00678943	0.0287837	0.00982218	0.0117351	0.00309315	0.00186859	0.00280062	-4.8005e-05	-0.00645126	-0.00633944	0.0121561	-0.00076563	-0.00612038	-0.0199843	-0.00404224	-0.0108636	0.0131283	0.000634626	0.00525535	0.00498584	0.00595549
	matrix adhesion		-0.00420938	-0.00512728	-0.00234964	-0.000778778	-0.00265527	0.00195055	0.000989554	0.00274079	0.00101327	0.000623593	0.000132631	0.000653988	-0.00202003	-0.00158662	0.00349462	-0.000247673	0.00021952	-0.000501247	-0.000218519	0.00113941	0.00799186	0.00261579	0.00465114	0.00595549	0.00224669
concordance heatmap difference Shape Mode 4 (σ=-2 relative to σ=0)	nucleoli [DFC)		-0.029281	-0.0268452	-0.00329996	0.000135062	0.00304413	0.00539516	0.000845309	0.0020525	0.0050495	0.00261446	-0.000331309	-0.00119407	-0.00331219	-0.00154261	0.00201117	-0.00115139	0.00111321	0.00289869	0.000839741	0.00542237	0.00373006	-0.00273573	0.000244208	-0.0049748	-0.00267503
	nucleoli [GC)		-0.0268452	-0.0240606	-0.00279009	0.000550181	0.00495367	0.00587641	0.000604466	0.00121199	0.00475855	0.00270765	-0.000424767	-0.00168097	-0.0032499	-0.00170809	0.000995249	-0.00125506	0.00104052	0.0029525	0.000843654	0.00531606	0.00194556	-0.00378289	-0.000603601	-0.00659343	-0.0031485
	nuclear speckles		-0.00329996	-0.00279009	-0.00610826	0.000101752	0.00244664	0.0110284	0.00294768	0.00162986	0.0023444	0.00139918	0.000156999	0.000536704	0.000554694	-0.000167888	0.00111539	-0.000434633	0.000474952	0.00107218	0.000302584	0.0022252	0.000108756	-0.00161957	-0.000392318	-0.00249235	-0.00122774
	cohesins		0.000135062	0.000550181	0.000101752	-2.78456e-05	0.000546148	0.000872057	2.46269e-05	1.1594e-05	0.000321548	0.000301798	6.18584e-06	8.97562e-05	-5.68125e-05	1.65217e-05	-8.60132e-05	-0.000136329	0.000146778	0.000293938	7.71069e-05	0.000557497	-0.000239892	-0.000558308	-0.000168365	-0.000715497	-0.000351791
	histones		0.00304413	0.00495367	0.00244664	0.000546148	0.00407386	-0.00370156	-0.000641206	-0.00277515	-0.00101345	0.0003245	-0.000828358	-0.000990506	-0.00243365	-0.00068084	-0.00481869	-0.000693979	0.000116373	0.000855578	0.000142361	0.000665933	-0.0061195	-0.00374512	-0.00113846	-0.00294906	-0.00143822
	nuclear envelope		0.00539516	0.00587641	0.0110284	0.000872057	-0.00370156	-0.0104885	0.000221267	-0.0139366	-0.0162676	-0.00435011	-0.00146288	0.00752852	0.00976937	0.00586453	-0.00686459	0.000905328	-0.0030225	-0.00201689	-0.00130022	-0.0154467	-0.00722587	-0.000187573	0.00551605	0.0135136	0.00219111
	nuclear pores		0.000845309	0.000604466	0.00294768	2.46269e-05	-0.000641206	0.000221267	0.00601243	0.00462723	0.00308046	-0.000242557	0.000357325	0.00640265	0.00346223	0.00334454	-0.00236784	0.000113874	7.56787e-05	-0.000321939	-0.000364835	-0.00120907	-0.00584675	-0.00085248	0.00177481	0.00388818	0.000860329
	ER [Sec61 beta)		0.0020525	0.00121199	0.00162986	1.1594e-05	-0.00277515	-0.0139366	0.00462723	0.014774	0.0141644	-0.000170223	0.00257762	0.0092151	0.00469753	0.0066906	-0.000572644	0.000767497	0.00248144	0.00150901	0.000188178	0.00513308	-0.01153	-6.9269e-05	0.00166335	0.00348204	0.00234604
	ER [SERCA2)		0.0050495	0.00475855	0.0023444	0.000321548	-0.00101345	-0.0162676	0.00308046	0.0141644	0.0185738	7.09537e-05	0.00268176	0.00757656	0.00466129	0.0043665	-0.00211293	0.000722198	0.00205132	-2.66535e-05	-0.000290561	0.00812079	-0.0190054	-0.00260323	-0.00320959	-0.00375195	0.000556685
	peroxisomes		0.00261446	0.00270765	0.00139918	0.000301798	0.0003245	-0.00435011	-0.000242557	-0.000170223	7.09537e-05	-0.000637798	-8.75858e-05	0.000164497	-0.000545504	-0.000115812	-0.00217649	0.000133016	-0.000237334	-0.000605871	-0.000367174	-0.000859958	-0.00355996	-0.00027331	-0.000136293	-8.89925e-06	0.000438541
	endosomes		-0.000331309	-0.000424767	0.000156999	6.18584e-06	-0.000828358	-0.00146288	0.000357325	0.00257762	0.00268176	-8.75858e-05	0.000753189	0.00301635	0.00286763	0.00211988	0.000107715	0.000497596	3.03078e-05	0.000136166	-0.000131925	-0.00038221	-0.00382135	-0.000294706	-0.000532327	-1.68555e-05	0.000281154
	mitochondria		-0.00119407	-0.00168097	0.000536704	8.97562e-05	-0.000990506	0.00752852	0.00640265	0.0092151	0.00757656	0.000164497	0.00301635	0.000716642	0.0032278	-0.000405077	0.00379292	0.000336284	0.00113574	6.65886e-05	-0.000159445	0.00242893	-0.00747909	-0.00099842	-0.000696852	-0.000520054	0.000892094
	lysosomes		-0.00331219	-0.0032499	0.000554694	-5.68125e-05	-0.00243365	0.00976937	0.00346223	0.00469753	0.00466129	-0.000545504	0.00286763	0.0032278	0.0108736	0.00259306	0.00715157	0.00106387	-0.0018089	-0.00283475	-0.00105699	-0.00686854	-0.00548158	-0.0012778	-0.00362993	-0.00598111	-0.000599095
	Golgi		-0.00154261	-0.00170809	-0.000167888	1.65217e-05	-0.00068084	0.00586453	0.00334454	0.0066906	0.0043665	-0.000115812	0.00211988	-0.000405077	0.00259306	-0.00684671	0.0038511	0.000574942	-0.00127437	-0.00265712	-0.0005206	-0.00273174	-0.000511093	-0.000719373	-0.00266983	-0.00682505	-0.000793624
	microtubules		0.00201117	0.000995249	0.00111539	-8.60132e-05	-0.00481869	-0.00686459	-0.00236784	-0.000572644	-0.00211293	-0.00217649	0.000107715	0.00379292	0.00715157	0.0038511	-0.000121318	0.00162086	-0.00240318	-0.00297474	-0.00116105	-0.00912559	-0.00285551	0.0019554	-0.000689164	0.00344308	0.0024358
	centrioles		-0.00115139	-0.00125506	-0.000434633	-0.000136329	-0.000693979	0.000905328	0.000113874	0.000767497	0.000722198	0.000133016	0.000497596	0.000336284	0.00106387	0.000574942	0.00162086	8.353e-05	9.03502e-05	0.000220866	8.14196e-05	8.84919e-06	0.000969744	0.000210633	4.34523e-05	-0.000293051	-0.000130982
	gap junctions		0.00111321	0.00104052	0.000474952	0.000146778	0.000116373	-0.0030225	7.56787e-05	0.00248144	0.00205132	-0.000237334	3.03078e-05	0.00113574	-0.0018089	-0.00127437	-0.00240318	9.03502e-05	-0.00106152	-0.0032356	-0.000771048	0.00101328	-0.0059364	-0.000896397	-0.00218301	-0.00388493	0.000258714
	tight junctions		0.00289869	0.0029525	0.00107218	0.000293938	0.000855578	-0.00201689	-0.000321939	0.00150901	-2.66535e-05	-0.000605871	0.000136166	6.65886e-05	-0.00283475	-0.00265712	-0.00297474	0.000220866	-0.0032356	-0.007649	-0.00109886	-0.00551369	-0.00715506	-0.00263926	-0.00524481	-0.00929106	-0.000255949
	desmosomes		0.000839741	0.000843654	0.000302584	7.71069e-05	0.000142361	-0.00130022	-0.000364835	0.000188178	-0.000290561	-0.000367174	-0.000131925	-0.000159445	-0.00105699	-0.0005206	-0.00116105	8.14196e-05	-0.000771048	-0.00109886	-0.000145087	-0.00135753	-0.00136708	-0.000199022	-0.00108071	-0.002133	-8.50108e-05
	adherens junctions		0.00542237	0.00531606	0.0022252	0.000557497	0.000665933	-0.0154467	-0.00120907	0.00513308	0.00812079	-0.000859958	-0.00038221	0.00242893	-0.00686854	-0.00273174	-0.00912559	8.84919e-06	0.00101328	-0.00551369	-0.00135753	0.0183134	-0.0221443	-0.00163403	-0.00487102	-0.00762066	0.00123755
	plasma membrane		0.00373006	0.00194556	0.000108756	-0.000239892	-0.0061195	-0.00722587	-0.00584675	-0.01153	-0.0190054	-0.00355996	-0.00382135	-0.00747909	-0.00548158	-0.000511093	-0.00285551	0.000969744	-0.0059364	-0.00715506	-0.00136708	-0.0221443	0.0179937	0.0092235	-0.000632696	0.00979394	0.00465609
	actin filaments		-0.00273573	-0.00378289	-0.00161957	-0.000558308	-0.00374512	-0.000187573	-0.00085248	-6.9269e-05	-0.00260323	-0.00027331	-0.000294706	-0.00099842	-0.0012778	-0.000719373	0.0019554	0.000210633	-0.000896397	-0.00263926	-0.000199022	-0.00163403	0.0092235	0.00306568	0.000376604	0.00271748	0.000993081
	actin bundles		0.000244208	-0.000603601	-0.000392318	-0.000168365	-0.00113846	0.00551605	0.00177481	0.00166335	-0.00320959	-0.000136293	-0.000532327	-0.000696852	-0.00362993	-0.00266983	-0.000689164	4.34523e-05	-0.00218301	-0.00524481	-0.00108071	-0.00487102	-0.000632696	0.000376604	-0.000994526	0.00193835	0.00171153
	actomyosin bundles		-0.0049748	-0.00659343	-0.00249235	-0.000715497	-0.00294906	0.0135136	0.00388818	0.00348204	-0.00375195	-8.89925e-06	-1.68555e-05	-0.000520054	-0.00598111	-0.00682505	0.00344308	-0.000293051	-0.00388493	-0.00929106	-0.002133	-0.00762066	0.00979394	0.00271748	0.00193835	0.00487298	0.00266518
	matrix adhesion		-0.00267503	-0.0031485	-0.00122774	-0.000351791	-0.00143822	0.00219111	0.000860329	0.00234604	0.000556685	0.000438541	0.000281154	0.000892094	-0.000599095	-0.000793624	0.0024358	-0.000130982	0.000258714	-0.000255949	-8.50108e-05	0.00123755	0.00465609	0.000993081	0.00171153	0.00266518	0.000819809
concordance heatmap difference Shape Mode 5 (σ=-2 relative to σ=0)	nucleoli [DFC)		0.0815496	0.0746548	0.0167963	0.00477096	0.0134263	-0.0271799	-0.0120242	-0.0170656	-0.0135884	-0.00173021	-0.00345812	-0.00903688	-0.0130759	-0.00711628	-0.0197244	-0.000375381	-0.00367847	-0.00211885	-0.0012109	-0.00706575	-0.0205314	-0.010404	-0.00503955	-0.0132002	-0.00277191
	nucleoli [GC)		0.0746548	0.0709901	0.0208042	0.00549273	0.0125509	-0.0256981	-0.0121378	-0.0163526	-0.0128439	-0.00125143	-0.00321542	-0.00790188	-0.0120117	-0.00663029	-0.0187197	-0.000301557	-0.00362922	-0.00183681	-0.00116703	-0.00680451	-0.0190038	-0.0103211	-0.00435735	-0.0134996	-0.00287773
	nuclear speckles		0.0167963	0.0208042	0.0199324	0.00310312	0.00481782	-0.0158214	-0.00871041	-0.0126459	-0.0108368	-0.0016677	-0.00216185	-0.00750902	-0.00653805	-0.00432282	-0.0127402	-0.000282422	-0.00193026	-0.00125955	-0.000600973	-0.00519507	-0.0123474	-0.00543022	-0.00354913	-0.00662618	-0.00141592
	cohesins		0.00477096	0.00549273	0.00310312	0.000950082	0.00143033	-0.00128033	-0.00118453	-0.00240638	-0.00215767	-0.000268573	-0.000424568	-0.00142845	-0.00124981	-0.000990236	-0.00297269	-5.37731e-05	-0.000533526	-0.000429597	-0.000210877	-0.00131317	-0.00409232	-0.00171265	-0.00108958	-0.00195271	-0.000438275
	histones		0.0134263	0.0125509	0.00481782	0.00143033	0.000411425	-0.00409347	-0.00271326	0.000138747	-0.000790384	0.000536341	0.000584762	0.00104573	-0.000807937	-0.00101025	-0.00127853	-5.02137e-05	-0.000560086	0.000184	-0.000380022	-2.2646e-05	-0.00186852	-0.00242267	0.00112703	-0.0027771	-0.00105143
	nuclear envelope		-0.0271799	-0.0256981	-0.0158214	-0.00128033	-0.00409347	0.0168084	0.00704911	0.012325	0.00664941	-0.00010287	0.00370397	0.0063181	0.0093298	0.00370897	0.0190256	8.33066e-05	0.0031072	0.00125931	0.000549131	0.0024217	0.0114738	0.0054845	0.00696859	0.0163107	0.00100278
	nuclear pores		-0.0120242	-0.0121378	-0.00871041	-0.00118453	-0.00271326	0.00704911	0.00437517	0.0105748	0.00724383	0.000306398	0.00291547	0.00433084	0.00490178	0.00182495	0.0100307	1.55704e-05	0.00151304	0.0006687	7.3636e-05	0.00443662	0.00632773	0.0028156	0.00362876	0.00507155	0.00025354
	ER [Sec61 beta)		-0.0170656	-0.0163526	-0.0126459	-0.00240638	0.000138747	0.012325	0.0105748	0.0216046	0.0162955	0.00112586	0.00469097	0.00611787	0.00922444	0.00489406	0.0123047	0.000277199	0.00254275	0.00180962	0.000728941	0.00851905	0.00178808	0.00351841	0.00143533	0.0038229	9.0481e-05
	ER [SERCA2)		-0.0135884	-0.0128439	-0.0108368	-0.00215767	-0.000790384	0.00664941	0.00724383	0.0162955	0.0125894	0.00075037	0.00351043	0.00443418	0.00738597	0.0039876	0.00950444	0.000180508	0.00231592	0.00174682	0.000790863	0.00673108	0.00227505	0.00286599	0.000862131	0.00281361	0.000172832
	peroxisomes		-0.00173021	-0.00125143	-0.0016677	-0.000268573	0.000536341	-0.00010287	0.000306398	0.00112586	0.00075037	-0.000588173	0.000676606	-0.00011361	0.000475772	0.000181621	0.00120127	1.196e-05	0.000314413	0.000307764	0.000324339	0.000731722	0.0011349	0.00100322	0.000217408	0.0013865	-0.000203281
	endosomes		-0.00345812	-0.00321542	-0.00216185	-0.000424568	0.000584762	0.00370397	0.00291547	0.00469097	0.00351043	0.000676606	0.000354635	0.00117095	-0.000550994	-0.000304707	0.00135463	0.000212152	6.61495e-05	-0.000715637	-1.70211e-06	0.00053948	-0.00109847	0.000679758	-0.000523986	0.00117278	3.46978e-05
	mitochondria		-0.00903688	-0.00790188	-0.00750902	-0.00142845	0.00104573	0.0063181	0.00433084	0.00611787	0.00443418	-0.00011361	0.00117095	0.000322618	0.00171442	0.000930823	0.00353342	0.000180118	0.00120272	0.00100856	0.000680437	0.00209117	1.26883e-05	0.00265488	0.000461431	0.0035864	0.000475677
	lysosomes		-0.0130759	-0.0120117	-0.00653805	-0.00124981	-0.000807937	0.0093298	0.00490178	0.00922444	0.00738597	0.000475772	-0.000550994	0.00171442	0.00405333	0.00220359	0.00771894	0.00015811	0.0012484	0.000698661	0.00117168	-0.00121573	-0.00139957	0.00184815	-0.00222437	0.00187739	-0.000254039
	Golgi		-0.00711628	-0.00663029	-0.00432282	-0.000990236	-0.00101025	0.00370897	0.00182495	0.00489406	0.0039876	0.000181621	-0.000304707	0.000930823	0.00220359	0.00421793	0.00487743	0.000157986	0.000953346	0.000763083	0.00124672	-0.00222793	-0.00265756	0.000926436	-0.00255247	0.000348276	-0.000546827
	microtubules		-0.0197244	-0.0187197	-0.0127402	-0.00297269	-0.00127853	0.0190256	0.0100307	0.0123047	0.00950444	0.00120127	0.00135463	0.00353342	0.00771894	0.00487743	0.0118324	0.000162722	0.0018514	0.000853987	0.00117796	6.77258e-05	0.00466743	0.00549487	-0.00119765	0.00823161	0.0013075
	centrioles		-0.000375381	-0.000301557	-0.000282422	-5.37731e-05	-5.02137e-05	8.33066e-05	1.55704e-05	0.000277199	0.000180508	1.196e-05	0.000212152	0.000180118	0.00015811	0.000157986	0.000162722	-7.56898e-05	0.000126189	0.000188795	0.000103859	-2.50227e-05	-0.000539222	2.34119e-05	-0.000374805	-4.30295e-05	-0.000111142
	gap junctions		-0.00367847	-0.00362922	-0.00193026	-0.000533526	-0.000560086	0.0031072	0.00151304	0.00254275	0.00231592	0.000314413	6.61495e-05	0.00120272	0.0012484	0.000953346	0.0018514	0.000126189	0.000733011	-0.000171144	-8.26037e-06	0.000464909	-0.000858089	-5.76265e-05	-0.00127522	-0.000866004	-1.88147e-05
	tight junctions		-0.00211885	-0.00183681	-0.00125955	-0.000429597	0.000184	0.00125931	0.0006687	0.00180962	0.00174682	0.000307764	-0.000715637	0.00100856	0.000698661	0.000763083	0.000853987	0.000188795	-0.000171144	-0.00327256	-0.00014782	-0.00440486	-0.00640447	-0.00260373	-0.00673401	-0.00427602	-0.000224648
	desmosomes		-0.0012109	-0.00116703	-0.000600973	-0.000210877	-0.000380022	0.000549131	7.3636e-05	0.000728941	0.000790863	0.000324339	-1.70211e-06	0.000680437	0.00117168	0.00124672	0.00117796	0.000103859	-8.26037e-06	-0.00014782	9.64964e-05	-0.000817972	-0.00128816	-0.000524836	-0.001222	-0.00100084	-0.00012098
	adherens junctions		-0.00706575	-0.00680451	-0.00519507	-0.00131317	-2.2646e-05	0.0024217	0.00443662	0.00851905	0.00673108	0.000731722	0.00053948	0.00209117	-0.00121573	-0.00222793	6.77258e-05	-2.50227e-05	0.000464909	-0.00440486	-0.000817972	0.00666682	-0.00392788	-0.000396958	-0.00292202	-0.00195106	0.000861435
	plasma membrane		-0.0205314	-0.0190038	-0.0123474	-0.00409232	-0.00186852	0.0114738	0.00632773	0.00178808	0.00227505	0.0011349	-0.00109847	1.26883e-05	-0.00139957	-0.00265756	0.00466743	-0.000539222	-0.000858089	-0.00640447	-0.00128816	-0.00392788	0.00863981	0.00577009	-0.00677202	0.00376039	0.00349852
	actin filaments		-0.010404	-0.0103211	-0.00543022	-0.00171265	-0.00242267	0.0054845	0.0028156	0.00351841	0.00286599	0.00100322	0.000679758	0.00265488	0.00184815	0.000926436	0.00549487	2.34119e-05	-5.76265e-05	-0.00260373	-0.000524836	-0.000396958	0.00577009	0.00237476	-0.000460692	0.00270194	0.00233983
	actin bundles		-0.00503955	-0.00435735	-0.00354913	-0.00108958	0.00112703	0.00696859	0.00362876	0.00143533	0.000862131	0.000217408	-0.000523986	0.000461431	-0.00222437	-0.00255247	-0.00119765	-0.000374805	-0.00127522	-0.00673401	-0.001222	-0.00292202	-0.00677202	-0.000460692	-0.00332638	1.59219e-05	0.00185601
	actomyosin bundles		-0.0132002	-0.0134996	-0.00662618	-0.00195271	-0.0027771	0.0163107	0.00507155	0.0038229	0.00281361	0.0013865	0.00117278	0.0035864	0.00187739	0.000348276	0.00823161	-4.30295e-05	-0.000866004	-0.00427602	-0.00100084	-0.00195106	0.00376039	0.00270194	1.59219e-05	0.00460335	0.00232158
	matrix adhesion		-0.00277191	-0.00287773	-0.00141592	-0.000438275	-0.00105143	0.00100278	0.00025354	9.0481e-05	0.000172832	-0.000203281	3.46978e-05	0.000475677	-0.000254039	-0.000546827	0.0013075	-0.000111142	-1.88147e-05	-0.000224648	-0.00012098	0.000861435	0.00349852	0.00233983	0.00185601	0.00232158	0.000693119
concordance heatmap difference Shape Mode 6 (σ=-2 relative to σ=0)	nucleoli [DFC)		-0.0445424	-0.0392442	0.0164831	0.000317581	-0.00124927	0.0129199	0.0105586	0.0127731	0.00903444	0.000621729	0.000576492	0.00169895	0.00240506	0.00137347	0.0069447	0.000413388	0.000902612	0.00122405	-3.68557e-05	0.00693443	0.00520568	-0.000230152	0.00119208	-0.000491731	-0.000469862
	nucleoli [GC)		-0.0392442	-0.0339442	0.0151775	0.000494927	0.000951201	0.0122233	0.0106507	0.0123121	0.0085428	0.000427924	0.000313459	0.000802517	0.00189314	0.00091742	0.00554882	0.00037813	0.000716744	0.00096233	-0.000144024	0.00676651	0.00324035	-0.00108531	0.000437997	-0.00154772	-0.000656371
	nuclear speckles		0.0164831	0.0151775	-0.00638786	0.000719481	0.00679488	0.00313443	0.00238566	0.000246946	-0.000517614	-0.000548306	-0.000659003	-0.00229054	-0.00121147	-0.000980183	-0.00296449	-4.16847e-05	-0.000543272	-0.000705782	-0.000362572	1.02073e-06	-0.00619398	-0.00277247	-0.00228855	-0.00306393	-0.00070292
	cohesins		0.000317581	0.000494927	0.000719481	0.000342978	0.000594404	-1.56122e-05	-5.08467e-05	-0.000370168	-0.000219613	-0.000126854	-0.000142271	-0.000321097	-9.29753e-05	-1.03004e-06	-0.000107341	2.55754e-05	-4.16548e-05	3.5757e-05	-3.02475e-05	0.000385345	-9.05618e-05	-0.000227386	-0.000102497	-0.00023022	-8.24273e-05
	histones		-0.00124927	0.000951201	0.00679488	0.000594404	0.00424954	0.00523765	0.0003295	-0.00548341	-0.00407584	-0.000915539	-0.00112676	-0.00292435	-0.000605443	-0.00013441	-0.00368098	7.25677e-05	-0.00100786	-0.000259144	-0.000356195	-0.00117889	-0.00729711	-0.00311952	-0.00247986	-0.00211313	-0.000917754
	nuclear envelope		0.0129199	0.0122233	0.00313443	-1.56122e-05	0.00523765	0.0127982	-0.00341806	-0.0180634	-0.0120128	-0.00191527	-0.0010368	-0.00626703	0.00209284	-0.00251611	-0.010227	-0.000613692	-0.00314617	-0.00420206	-0.00117945	-0.00405653	-0.0155139	-0.00442163	-0.00558998	0.000792758	-0.00178878
	nuclear pores		0.0105586	0.0106507	0.00238566	-5.08467e-05	0.0003295	-0.00341806	-0.00713544	-0.0148835	-0.00957141	-0.000955236	-0.00159501	-0.00176118	-0.000777805	0.00036277	-0.00635217	2.53267e-06	-0.00176644	-0.000281256	-0.000216814	-0.00631603	-0.0084716	-0.00212653	-0.00221473	0.000427485	-0.000599051
	ER [Sec61 beta)		0.0127731	0.0123121	0.000246946	-0.000370168	-0.00548341	-0.0180634	-0.0148835	-0.0163839	-0.0103923	0.000179421	-0.000854412	0.00297217	-0.00338716	0.000289656	-0.00562625	5.56093e-05	-0.000988198	0.000718983	0.000153977	-0.00790245	-0.00781535	-0.001062	0.000538395	0.00120503	0.000807681
	ER [SERCA2)		0.00903444	0.0085428	-0.000517614	-0.000219613	-0.00407584	-0.0120128	-0.00957141	-0.0103923	-0.00621952	0.000768237	-2.57827e-05	0.00424837	-0.000680577	0.00135052	-0.0035124	0.000159924	-0.000485282	0.00163165	0.000389953	-0.00794237	-0.0079448	-0.00114869	0.000162594	0.000251253	0.000279713
	peroxisomes		0.000621729	0.000427924	-0.000548306	-0.000126854	-0.000915539	-0.00191527	-0.000955236	0.000179421	0.000768237	0.000496786	0.00020693	0.00129364	0.000612283	0.000482698	3.06405e-06	4.14588e-05	0.000106399	0.000420177	0.000147097	-0.000146545	-0.00082628	-3.63975e-05	3.3367e-05	5.87478e-05	-2.05614e-05
	endosomes		0.000576492	0.000313459	-0.000659003	-0.000142271	-0.00112676	-0.0010368	-0.00159501	-0.000854412	-2.57827e-05	0.00020693	0.000625986	0.00143541	0.00169032	0.00211894	0.000684779	0.000144348	0.000167762	0.000441054	0.000159144	-0.000396405	-0.00199916	-0.000354734	-0.000346937	-2.61297e-05	-0.000194999
	mitochondria		0.00169895	0.000802517	-0.00229054	-0.000321097	-0.00292435	-0.00626703	-0.00176118	0.00297217	0.00424837	0.00129364	0.00143541	0.00548015	-0.000392035	-0.000977395	-0.000121374	-0.00020284	-6.10491e-05	-0.00120646	-0.000156711	-0.000704167	-0.00405724	-0.000487665	0.000322038	-0.0004887	0.000580291
	lysosomes		0.00240506	0.00189314	-0.00121147	-9.29753e-05	-0.000605443	0.00209284	-0.000777805	-0.00338716	-0.000680577	0.000612283	0.00169032	-0.000392035	0.0018991	-0.000516798	-0.000990458	-0.000314135	0.000621805	-1.96807e-05	0.00033526	-0.00142584	-0.00199093	-0.000234666	0.000270291	-0.0015211	-0.000333958
	Golgi		0.00137347	0.00091742	-0.000980183	-1.03004e-06	-0.00013441	-0.00251611	0.00036277	0.000289656	0.00135052	0.000482698	0.00211894	-0.000977395	-0.000516798	-0.00288719	-0.00181011	-0.000508934	0.00107076	-0.000118142	0.000431639	0.0011412	0.000944681	0.000522201	0.000913603	-0.0017531	-0.000201154
	microtubules		0.0069447	0.00554882	-0.00296449	-0.000107341	-0.00368098	-0.010227	-0.00635217	-0.00562625	-0.0035124	3.06405e-06	0.000684779	-0.000121374	-0.000990458	-0.00181011	-0.00222327	-0.00036544	0.000118636	-0.000431538	0.000226812	-0.00214186	0.000463322	0.0014737	0.00102224	0.00167068	0.000455335
	centrioles		0.000413388	0.00037813	-4.16847e-05	2.55754e-05	7.25677e-05	-0.000613692	2.53267e-06	5.56093e-05	0.000159924	4.14588e-05	0.000144348	-0.00020284	-0.000314135	-0.000508934	-0.00036544	-5.7909e-05	6.93545e-05	-0.000109462	-3.32695e-05	0.000172695	8.03387e-05	0.000135087	0.000113027	-0.000240323	2.81085e-06
	gap junctions		0.000902612	0.000716744	-0.000543272	-4.16548e-05	-0.00100786	-0.00314617	-0.00176644	-0.000988198	-0.000485282	0.000106399	0.000167762	-6.10491e-05	0.000621805	0.00107076	0.000118636	6.93545e-05	0.000639932	0.000804577	0.000412685	0.000380351	0.00211018	0.000883324	0.000677065	0.000213565	-7.95315e-06
	tight junctions		0.00122405	0.00096233	-0.000705782	3.5757e-05	-0.000259144	-0.00420206	-0.000281256	0.000718983	0.00163165	0.000420177	0.000441054	-0.00120646	-1.96807e-05	-0.000118142	-0.000431538	-0.000109462	0.000804577	-0.000296382	0.000336949	0.000823851	0.00393125	0.00178692	0.00104524	-0.00129201	-0.000134243
	desmosomes		-3.68557e-05	-0.000144024	-0.000362572	-3.02475e-05	-0.000356195	-0.00117945	-0.000216814	0.000153977	0.000389953	0.000147097	0.000159144	-0.000156711	0.00033526	0.000431639	0.000226812	-3.32695e-05	0.000412685	0.000336949	0.000163483	0.000189473	0.00206014	0.000603055	0.000403176	1.66418e-05	-6.46608e-05
	adherens junctions		0.00693443	0.00676651	1.02073e-06	0.000385345	-0.00117889	-0.00405653	-0.00631603	-0.00790245	-0.00794237	-0.000146545	-0.000396405	-0.000704167	-0.00142584	0.0011412	-0.00214186	0.000172695	0.000380351	0.000823851	0.000189473	-0.00160885	-0.00239112	0.000452021	0.00151674	0.000184037	0.000535495
	plasma membrane		0.00520568	0.00324035	-0.00619398	-9.05618e-05	-0.00729711	-0.0155139	-0.0084716	-0.00781535	-0.0079448	-0.00082628	-0.00199916	-0.00405724	-0.00199093	0.000944681	0.000463322	8.03387e-05	0.00211018	0.00393125	0.00206014	-0.00239112	0.022896	0.00924042	0.00428116	0.00704914	0.00108442
	actin filaments		-0.000230152	-0.00108531	-0.00277247	-0.000227386	-0.00311952	-0.00442163	-0.00212653	-0.001062	-0.00114869	-3.63975e-05	-0.000354734	-0.000487665	-0.000234666	0.000522201	0.0014737	0.000135087	0.000883324	0.00178692	0.000603055	0.000452021	0.00924042	0.00333494	0.00145021	0.00278795	0.00027322
	actin bundles		0.00119208	0.000437997	-0.00228855	-0.000102497	-0.00247986	-0.00558998	-0.00221473	0.000538395	0.000162594	3.3367e-05	-0.000346937	0.000322038	0.000270291	0.000913603	0.00102224	0.000113027	0.000677065	0.00104524	0.000403176	0.00151674	0.00428116	0.00145021	-0.000118863	0.00150802	7.41594e-05
	actomyosin bundles		-0.000491731	-0.00154772	-0.00306393	-0.00023022	-0.00211313	0.000792758	0.000427485	0.00120503	0.000251253	5.87478e-05	-2.61297e-05	-0.0004887	-0.0015211	-0.0017531	0.00167068	-0.000240323	0.000213565	-0.00129201	1.66418e-05	0.000184037	0.00704914	0.00278795	0.00150802	0.00295506	0.000656866
	matrix adhesion		-0.000469862	-0.000656371	-0.00070292	-8.24273e-05	-0.000917754	-0.00178878	-0.000599051	0.000807681	0.000279713	-2.05614e-05	-0.000194999	0.000580291	-0.000333958	-0.000201154	0.000455335	2.81085e-06	-7.95315e-06	-0.000134243	-6.46608e-05	0.000535495	0.00108442	0.00027322	7.41594e-05	0.000656866	0.000603356
concordance heatmap difference Shape Mode 7 (σ=-2 relative to σ=0)	nucleoli [DFC)		-0.0382027	-0.0481893	0.00228342	-4.03263e-05	-0.000926562	0.0146728	0.0128289	0.0100346	0.00492617	0.00189605	-0.000579717	0.00254858	0.00207868	0.00101925	0.00534973	-0.000176694	0.000160431	-0.00214531	-0.000194139	0.004404	0.00212236	0.00170506	0.00104551	0.00138984	-0.000598275
	nucleoli [GC)		-0.0481893	-0.0578371	0.00103731	-0.000198353	-0.00201982	0.0202475	0.0157836	0.01369	0.00778529	0.00253753	-7.10171e-05	0.0045272	0.00408965	0.00199606	0.00863704	-0.000101014	0.000620345	-0.00184551	-6.6597e-05	0.00622211	0.00608209	0.00305819	0.00231517	0.00281324	-0.000425342
	nuclear speckles		0.00228342	0.00103731	-0.00138739	-0.000590882	0.00368765	0.00744309	0.00493678	0.00250629	0.000337008	0.000384129	-0.0004949	-0.000259567	0.000176011	-0.000180539	-0.000401158	-0.000133915	-0.000413478	-0.00151433	-0.00026404	0.000550581	-0.0032958	-0.000691926	-0.00102347	-0.000965528	-0.000517168
	cohesins		-4.03263e-05	-0.000198353	-0.000590882	-0.000430311	0.000122963	0.00046184	0.000429856	0.000439789	-0.000117437	5.4287e-05	-4.41899e-05	-3.40119e-06	0.000134339	0.000260844	0.000399491	2.23581e-06	3.45986e-07	-0.000218901	-8.0156e-06	0.000549674	0.000849806	0.000367666	0.000278757	0.000370586	-2.72281e-05
	histones		-0.000926562	-0.00201982	0.00368765	0.000122963	0.0024311	0.00363039	0.00130301	-0.00406945	-0.00537688	-0.000224087	-0.00109174	-0.00290214	-0.000963774	0.000744386	-0.00359772	-8.87613e-05	-0.000888045	-0.00191841	-0.000298057	-0.000978976	-0.00508094	-0.00109736	-0.00108989	-0.00101371	-0.000715926
	nuclear envelope		0.0146728	0.0202475	0.00744309	0.00046184	0.00363039	0.0103	-0.0073809	-0.0124419	-0.0108057	-0.00215813	0.00226306	-0.0102658	-0.000242136	0.000669029	-0.0102248	0.000290125	-0.00286733	-0.00494061	-0.00161342	-0.00102396	-0.00979507	-0.00542123	-0.00359827	-0.00231788	-0.00118872
	nuclear pores		0.0128289	0.0157836	0.00493678	0.000429856	0.00130301	-0.0073809	-0.00457639	-0.00704092	-0.00581563	-0.000674704	-0.000245851	-0.00333137	-0.00134541	0.00181145	-0.00730046	0.000112111	-0.00111773	-0.00122	-0.000295142	-0.003989	-0.00845545	-0.00266532	-0.0019515	-0.00222655	-0.000560385
	ER [Sec61 beta)		0.0100346	0.01369	0.00250629	0.000439789	-0.00406945	-0.0124419	-0.00704092	-0.00661494	-0.001138	2.38959e-05	0.000743696	0.00335915	-0.000954181	0.00195924	-0.00293371	0.000132978	0.000462035	0.000611907	7.49985e-05	-0.00578954	-0.00675874	-0.00101675	0.000546708	-0.000674517	0.000617051
	ER [SERCA2)		0.00492617	0.00778529	0.000337008	-0.000117437	-0.00537688	-0.0108057	-0.00581563	-0.001138	0.00409386	0.00102466	0.00201951	0.00704285	0.00446043	0.0050458	0.00205724	0.000320026	0.00149493	0.00224623	0.000534356	-0.00352534	-0.00541778	-0.000819173	-0.000151886	-0.000716576	-2.05305e-05
	peroxisomes		0.00189605	0.00253753	0.000384129	5.4287e-05	-0.000224087	-0.00215813	-0.000674704	2.38959e-05	0.00102466	-0.000172921	0.00019649	0.000591396	-0.000658756	-0.000463405	-0.000677496	-9.13699e-05	-0.00012336	-0.000460977	-0.00019313	-0.000389251	-0.00167156	-0.000456326	-0.000153849	-0.000453291	1.3608e-05
	endosomes		-0.000579717	-7.10171e-05	-0.0004949	-4.41899e-05	-0.00109174	0.00226306	-0.000245851	0.000743696	0.00201951	0.00019649	0.000930707	0.00181144	0.00226749	0.00166029	0.00190819	0.000167272	0.000551276	0.000949258	0.000238327	8.44495e-05	-0.000786178	-0.000431548	-6.57528e-05	6.96904e-05	-0.000209664
	mitochondria		0.00254858	0.0045272	-0.000259567	-3.40119e-06	-0.00290214	-0.0102658	-0.00333137	0.00335915	0.00704285	0.000591396	0.00181144	0.00573311	0.000721201	0.000501147	0.000930697	7.20287e-05	0.000611893	-5.38761e-05	-0.000168887	0.00026032	-0.00280889	-0.000880633	-0.000338679	-0.000945913	0.000473169
	lysosomes		0.00207868	0.00408965	0.000176011	0.000134339	-0.000963774	-0.000242136	-0.00134541	-0.000954181	0.00446043	-0.000658756	0.00226749	0.000721201	0.00359242	-0.000504699	0.00142667	0.000207522	0.00114233	0.00370667	0.000272408	0.000629393	-0.000323858	-0.00107009	-0.00120855	0.00145393	-0.000372694
	Golgi		0.00101925	0.00199606	-0.000180539	0.000260844	0.000744386	0.000669029	0.00181145	0.00195924	0.0050458	-0.000463405	0.00166029	0.000501147	-0.000504699	-0.00508311	-0.000606999	-0.000237086	0.000947691	0.00289906	0.000157779	0.00173244	-0.000830498	-0.000806652	-0.00121946	0.00134041	-0.000213658
	microtubules		0.00534973	0.00863704	-0.000401158	0.000399491	-0.00359772	-0.0102248	-0.00730046	-0.00293371	0.00205724	-0.000677496	0.00190819	0.000930697	0.00142667	-0.000606999	0.0015867	0.000205691	0.00091316	0.00383041	0.000404665	0.000958402	0.00376239	-0.000927422	0.00072442	0.00168905	0.000309824
	centrioles		-0.000176694	-0.000101014	-0.000133915	2.23581e-06	-8.87613e-05	0.000290125	0.000112111	0.000132978	0.000320026	-9.13699e-05	0.000167272	7.20287e-05	0.000207522	-0.000237086	0.000205691	4.88413e-05	0.000157882	0.00038563	0.000160998	0.000184388	0.000311706	-1.3795e-05	2.91147e-05	0.000264911	-3.06312e-05
	gap junctions		0.000160431	0.000620345	-0.000413478	3.45986e-07	-0.000888045	-0.00286733	-0.00111773	0.000462035	0.00149493	-0.00012336	0.000551276	0.000611893	0.00114233	0.000947691	0.00091316	0.000157882	0.000782831	0.00115432	0.000517395	0.00167085	0.00128659	0.00021821	0.000366796	0.000406666	-0.000164674
	tight junctions		-0.00214531	-0.00184551	-0.00151433	-0.000218901	-0.00191841	-0.00494061	-0.00122	0.000611907	0.00224623	-0.000460977	0.000949258	-5.38761e-05	0.00370667	0.00289906	0.00383041	0.00038563	0.00115432	0.00421559	0.00107972	0.0013129	0.00931585	0.00214728	0.00157644	0.00368416	-0.000352615
	desmosomes		-0.000194139	-6.6597e-05	-0.00026404	-8.0156e-06	-0.000298057	-0.00161342	-0.000295142	7.49985e-05	0.000534356	-0.00019313	0.000238327	-0.000168887	0.000272408	0.000157779	0.000404665	0.000160998	0.000517395	0.00107972	0.000388912	0.00067368	0.00235146	0.000567949	0.000493889	0.000840605	-8.03244e-05
	adherens junctions		0.004404	0.00622211	0.000550581	0.000549674	-0.000978976	-0.00102396	-0.003989	-0.00578954	-0.00352534	-0.000389251	8.44495e-05	0.00026032	0.000629393	0.00173244	0.000958402	0.000184388	0.00167085	0.0013129	0.00067368	-0.00159581	-0.000843145	0.0010589	0.00173665	-2.61366e-05	0.000386658
	plasma membrane		0.00212236	0.00608209	-0.0032958	0.000849806	-0.00508094	-0.00979507	-0.00845545	-0.00675874	-0.00541778	-0.00167156	-0.000786178	-0.00280889	-0.000323858	-0.000830498	0.00376239	0.000311706	0.00128659	0.00931585	0.00235146	-0.000843145	0.0244937	0.0044192	0.00609872	0.00535587	0.00119177
	actin filaments		0.00170506	0.00305819	-0.000691926	0.000367666	-0.00109736	-0.00542123	-0.00266532	-0.00101675	-0.000819173	-0.000456326	-0.000431548	-0.000880633	-0.00107009	-0.000806652	-0.000927422	-1.3795e-05	0.00021821	0.00214728	0.000567949	0.0010589	0.0044192	0.000510085	0.000255931	-0.000708666	-6.02305e-05
	actin bundles		0.00104551	0.00231517	-0.00102347	0.000278757	-0.00108989	-0.00359827	-0.0019515	0.000546708	-0.000151886	-0.000153849	-6.57528e-05	-0.000338679	-0.00120855	-0.00121946	0.00072442	2.91147e-05	0.000366796	0.00157644	0.000493889	0.00173665	0.00609872	0.000255931	0.0014637	0.000394825	0.000451067
	actomyosin bundles		0.00138984	0.00281324	-0.000965528	0.000370586	-0.00101371	-0.00231788	-0.00222655	-0.000674517	-0.000716576	-0.000453291	6.96904e-05	-0.000945913	0.00145393	0.00134041	0.00168905	0.000264911	0.000406666	0.00368416	0.000840605	-2.61366e-05	0.00535587	-0.000708666	0.000394825	-6.32443e-05	-0.00032558
	matrix adhesion		-0.000598275	-0.000425342	-0.000517168	-2.72281e-05	-0.000715926	-0.00118872	-0.000560385	0.000617051	-2.05305e-05	1.3608e-05	-0.000209664	0.000473169	-0.000372694	-0.000213658	0.000309824	-3.06312e-05	-0.000164674	-0.000352615	-8.03244e-05	0.000386658	0.00119177	-6.02305e-05	0.000451067	-0.00032558	0.000358453
concordance heatmap difference Shape Mode 8 (σ=-2 relative to σ=0)	nucleoli [DFC)		-0.0736124	-0.0453884	0.00781745	0.000487341	-0.0047014	0.0140977	0.00842064	0.0076912	0.00479402	0.0029989	0.000146935	0.00416133	0.00223559	0.00225012	0.00551668	0.0003467	4.62718e-05	-0.000300748	0.000157503	0.00694479	0.00975983	-0.000662919	-0.00655486	-0.00852132	-0.00287211
	nucleoli [GC)		-0.0453884	-0.0207009	0.00924619	0.00170828	0.00263334	0.00583254	0.00457518	0.000312775	-0.00152854	0.00156637	-0.00148307	-0.0010314	-0.00178938	-0.000405453	-0.00352323	9.7374e-05	-0.00130057	-0.00201694	-0.000359084	0.00299539	-0.00239447	-0.0047453	-0.0111174	-0.0133929	-0.00376647
	nuclear speckles		0.00781745	0.00924619	-0.00122777	0.00190273	0.00582416	0.00406867	0.00137966	-0.00176019	-0.00206312	0.00022738	-0.000967844	-0.00143035	-0.0010493	-0.000791512	-0.00393286	-4.09845e-05	-0.000958829	-0.00139495	-0.000325308	-0.000443906	-0.00564063	-0.00326913	-0.00550888	-0.00635694	-0.00164543
	cohesins		0.000487341	0.00170828	0.00190273	0.000825306	0.00191061	0.000862629	6.52401e-05	-0.0016663	-0.00159965	-0.000156128	-0.000451819	-0.000996278	-0.000707358	-0.000455311	-0.00206313	-3.2751e-05	-0.000394946	-0.000497616	-0.000126124	-0.000672506	-0.00304109	-0.00125536	-0.00187583	-0.00203998	-0.000537108
	histones		-0.0047014	0.00263334	0.00582416	0.00191061	0.00329763	0.0060927	0.000363087	-0.00697978	-0.0066571	0.000228853	-0.00155061	-0.00131252	-0.000659253	-0.000355892	-0.0055211	5.54845e-05	-0.0015033	-0.0016781	-0.000343323	-0.00215881	-0.0107548	-0.00391162	-0.00681238	-0.00706314	-0.00216068
	nuclear envelope		0.0140977	0.00583254	0.00406867	0.000862629	0.0060927	0.0499707	0.0101556	-0.00326425	-0.00518067	-0.000402579	0.00255776	-0.00339604	0.00777272	-0.000604969	0.000512548	0.000151103	-0.00233902	-0.00241402	-0.000637543	-0.00778918	-0.0295967	-0.00397345	-0.000360969	0.00563806	-0.00103848
	nuclear pores		0.00842064	0.00457518	0.00137966	6.52401e-05	0.000363087	0.0101556	0.00509008	-0.000425346	-0.00138565	0.000550011	8.38418e-05	0.00326513	0.00329516	0.00107111	-6.69267e-05	0.000126027	-0.000453626	-0.000358574	1.67862e-05	-0.00319663	-0.0131539	-0.00115962	-0.000600179	0.00110456	-0.000380113
	ER [Sec61 beta)		0.0076912	0.000312775	-0.00176019	-0.0016663	-0.00697978	-0.00326425	-0.000425346	-0.000766143	0.00232706	0.000777313	0.001415	0.00978976	0.0080061	0.00719137	0.00691222	0.000544395	0.00266066	0.0033068	0.00104812	-0.000464294	-0.00939486	7.40066e-05	0.00242163	0.00302959	0.00067443
	ER [SERCA2)		0.00479402	-0.00152854	-0.00206312	-0.00159965	-0.0066571	-0.00518067	-0.00138565	0.00232706	0.00621665	0.00125017	0.00216173	0.00948909	0.00880712	0.00737974	0.00685097	0.000614354	0.00314821	0.00373345	0.0011364	0.00385328	-0.00825158	-0.00132419	0.000391103	-0.000239428	-7.46783e-05
	peroxisomes		0.0029989	0.00156637	0.00022738	-0.000156128	0.000228853	-0.000402579	0.000550011	0.000777313	0.00125017	-8.61427e-05	0.000435435	0.000627313	0.000311985	-7.2361e-05	-3.07467e-05	4.62526e-05	0.000186564	0.000154474	1.73498e-05	-5.84419e-05	-0.00323782	-0.000690126	-0.000135436	-0.00022545	-6.4977e-05
	endosomes		0.000146935	-0.00148307	-0.000967844	-0.000451819	-0.00155061	0.00255776	8.38418e-05	0.001415	0.00216173	0.000435435	0.00112594	0.00184176	0.00398705	0.00354123	0.00348697	0.000241086	0.00100768	0.001828	0.000418961	0.000643902	-0.000345155	-0.000273173	0.000760195	0.00129769	-0.000106193
	mitochondria		0.00416133	-0.0010314	-0.00143035	-0.000996278	-0.00131252	-0.00339604	0.00326513	0.00978976	0.00948909	0.000627313	0.00184176	0.00377775	-0.000504676	-0.00217287	0.00129761	-0.000218698	0.000973949	-0.000872979	-0.000409607	0.00345596	-0.00420414	-0.00107268	0.0010394	-0.000572465	0.000934999
	lysosomes		0.00223559	-0.00178938	-0.0010493	-0.000707358	-0.000659253	0.00777272	0.00329516	0.0080061	0.00880712	0.000311985	0.00398705	-0.000504676	0.0041934	5.07273e-05	0.00232118	-0.000276845	0.00131214	0.000952296	-3.76217e-05	0.00487169	-0.00254897	-0.00287791	0.000215654	-0.00429772	-0.000661767
	Golgi		0.00225012	-0.000405453	-0.000791512	-0.000455311	-0.000355892	-0.000604969	0.00107111	0.00719137	0.00737974	-7.2361e-05	0.00354123	-0.00217287	5.07273e-05	-0.000972338	-0.000844344	-0.000216801	0.00123637	0.0013577	0.000186071	0.00573344	0.000160247	-0.00246244	0.000206989	-0.0052716	-0.000883286
	microtubules		0.00551668	-0.00352323	-0.00393286	-0.00206313	-0.0055211	0.000512548	-6.69267e-05	0.00691222	0.00685097	-3.07467e-05	0.00348697	0.00129761	0.00232118	-0.000844344	0.00801079	-0.000359482	0.00172908	0.00199672	0.000375351	0.00335041	0.00862914	0.00449021	0.010784	0.0107488	0.00320906
	centrioles		0.0003467	9.7374e-05	-4.09845e-05	-3.2751e-05	5.54845e-05	0.000151103	0.000126027	0.000544395	0.000614354	4.62526e-05	0.000241086	-0.000218698	-0.000276845	-0.000216801	-0.000359482	8.38649e-05	6.78608e-06	-2.00777e-05	-1.88497e-05	0.000507105	-0.000525801	-0.000379633	-3.3821e-05	-0.000763167	-7.61124e-05
	gap junctions		4.62718e-05	-0.00130057	-0.000958829	-0.000394946	-0.0015033	-0.00233902	-0.000453626	0.00266066	0.00314821	0.000186564	0.00100768	0.000973949	0.00131214	0.00123637	0.00172908	6.78608e-06	0.000851235	0.000718625	0.000149057	0.00324802	0.00143038	5.17587e-05	0.000498967	-0.00104724	-5.19377e-05
	tight junctions		-0.000300748	-0.00201694	-0.00139495	-0.000497616	-0.0016781	-0.00241402	-0.000358574	0.0033068	0.00373345	0.000154474	0.001828	-0.000872979	0.000952296	0.0013577	0.00199672	-2.00777e-05	0.000718625	0.00143573	0.000137892	0.00299237	0.00484124	-0.000843271	0.000510924	-0.00389471	-0.000622076
	desmosomes		0.000157503	-0.000359084	-0.000325308	-0.000126124	-0.000343323	-0.000637543	1.67862e-05	0.00104812	0.0011364	1.73498e-05	0.000418961	-0.000409607	-3.76217e-05	0.000186071	0.000375351	-1.88497e-05	0.000149057	0.000137892	-9.81446e-05	0.000974955	0.00113697	-0.000338402	-1.08592e-05	-0.00137733	-0.000166976
	adherens junctions		0.00694479	0.00299539	-0.000443906	-0.000672506	-0.00215881	-0.00778918	-0.00319663	-0.000464294	0.00385328	-5.84419e-05	0.000643902	0.00345596	0.00487169	0.00573344	0.00335041	0.000507105	0.00324802	0.00299237	0.000974955	0.0079079	-0.00387002	-0.000398109	-0.000758186	-0.00142724	-0.000245764
	plasma membrane		0.00975983	-0.00239447	-0.00564063	-0.00304109	-0.0107548	-0.0295967	-0.0131539	-0.00939486	-0.00825158	-0.00323782	-0.000345155	-0.00420414	-0.00254897	0.000160247	0.00862914	-0.000525801	0.00143038	0.00484124	0.00113697	-0.00387002	0.0457809	0.0175665	0.0256704	0.0287874	0.0085029
	actin filaments		-0.000662919	-0.0047453	-0.00326913	-0.00125536	-0.00391162	-0.00397345	-0.00115962	7.40066e-05	-0.00132419	-0.000690126	-0.000273173	-0.00107268	-0.00287791	-0.00246244	0.00449021	-0.000379633	5.17587e-05	-0.000843271	-0.000338402	-0.000398109	0.0175665	0.00675859	0.00885703	0.0102613	0.00335966
	actin bundles		-0.00655486	-0.0111174	-0.00550888	-0.00187583	-0.00681238	-0.000360969	-0.000600179	0.00242163	0.000391103	-0.000135436	0.000760195	0.0010394	0.000215654	0.000206989	0.010784	-3.3821e-05	0.000498967	0.000510924	-1.08592e-05	-0.000758186	0.0256704	0.00885703	0.0118696	0.0147608	0.00392188
	actomyosin bundles		-0.00852132	-0.0133929	-0.00635694	-0.00203998	-0.00706314	0.00563806	0.00110456	0.00302959	-0.000239428	-0.00022545	0.00129769	-0.000572465	-0.00429772	-0.0052716	0.0107488	-0.000763167	-0.00104724	-0.00389471	-0.00137733	-0.00142724	0.0287874	0.0102613	0.0147608	0.0164398	0.00517227
	matrix adhesion		-0.00287211	-0.00376647	-0.00164543	-0.000537108	-0.00216068	-0.00103848	-0.000380113	0.00067443	-7.46783e-05	-6.4977e-05	-0.000106193	0.000934999	-0.000661767	-0.000883286	0.00320906	-7.61124e-05	-5.19377e-05	-0.000622076	-0.000166976	-0.000245764	0.0085029	0.00335966	0.00392188	0.00517227	0.00173935
[truncated: 4 more columns]
