# Supplementary material for: Integrated intracellular organization and its variations in human iPS cells
Source: Nature. 2023 Jan 4;613(7943):345–54. doi: 10.1038/s41586-022-05563-7 (PMC9834050; doi:10.1038/s41586-022-05563-7)
Supplement: Supplementary file 17 — Source Data Extended Data Fig. 7 [file 41586_2022_5563_MOESM17_ESM.xlsx]

## Sheet: ExtFig7a
	stereotypy
structure	mean	Q1	median	Q3
nucleoli (DFC)	0.268211	0.0717061	0.199564	0.462367
nucleoli (GC)	0.297802	0.117026	0.257363	0.483326
nuclear speckles	0.0462836	0.0175124	0.0399127	0.0656235
cohesins	0.00242049	-0.000769092	-7.4567e-05	0.00321298
histones	0.0648506	0.0406998	0.0598173	0.0813817
nuclear envelope	0.497906	0.450922	0.510312	0.557721
nuclear pores	0.101123	0.0808414	0.0985915	0.118415
ER (Sec61 beta)	0.155652	0.134085	0.154707	0.176812
ER (SERCA2)	0.119223	0.100854	0.118937	0.137191
peroxisomes	0.00465152	-0.00032188	0.0026519	0.00708607
endosomes	0.00534973	-0.00107124	0.00183813	0.00784905
mitochondria	0.0645665	0.0432247	0.0624337	0.0835029
lysosomes	0.069299	0.0359103	0.0619121	0.0943128
Golgi	0.0480742	0.00098302	0.0302978	0.0752477
microtubules	0.121855	0.105737	0.126006	0.142812
centrioles	0.000689336	-0.000158308	-8.51704e-05	-4.55689e-05
gap junctions	0.00624993	-0.00119449	0.00194613	0.0090622
tight junctions	0.0300819	0.00106831	0.0159504	0.0411678
desmosomes	0.00312328	-0.000414552	-0.000222523	-8.59717e-05
adherens junctions	0.0708645	0.0445801	0.0653264	0.0912171
plasma membrane	0.387981	0.328707	0.398615	0.454722
actin filaments	0.0379452	0.0196544	0.0335708	0.0513271
actin bundles	0.0373283	0.0176034	0.0319932	0.0511575
actomyosin bundles	0.0508665	0.0221328	0.0433922	0.0710576
matrix adhesions	0.00397484	-0.00057493	-0.00022233	0.00158054

## Sheet: ExtFig7c
		Shape Mode 1										Shape Mode 2										Shape Mode 3										Shape Mode 4										Shape Mode 5
	σ	-2	-1.5	-1	-0.5	0	0.5	1	1.5	2		-2	-1.5	-1	-0.5	0	0.5	1	1.5	2		-2	-1.5	-1	-0.5	0	0.5	1	1.5	2		-2	-1.5	-1	-0.5	0	0.5	1	1.5	2		-2	-1.5	-1	-0.5	0	0.5	1	1.5
nucleoli [DFC)		0.0530393	0.015753	0.0276007	0.0145841	0	-0.018572	-0.0376202	-0.0589248	-0.0829155		0.109361	0.0987235	0.0931792	0.070591	0	-0.0277283	-0.0332067	-0.047145	-0.0402498		-0.0396334	-0.0305262	-0.0207122	-0.00986633	0	-0.00130737	-0.00800195	-0.0279795	-0.0578493		-0.029281	-0.0335222	-0.0177359	-0.0155541	0	-0.0170254	-0.0112905	-0.0160759	-0.0474049		0.0815496	0.05446	0.042408	0.00427911	0	-0.00142407	-0.034179	-0.0255506
nucleoli [GC)		-0.0130771	0.0178693	-0.00875884	-0.0151048	0	-0.036165	-0.0511853	-0.0720355	-0.105322		0.0595451	0.0452643	0.0308406	0.0271564	0	-0.0380676	-0.0550751	-0.0530942	-0.032766		-0.0213985	-0.0164765	-0.0133977	-0.00400746	0	0.0263137	-0.000860035	-0.0154677	0.0227886		-0.0240606	-0.0161305	-0.013151	0.00397334	0	-0.00506121	-0.010229	0.00572938	-0.0175199		0.0709901	0.0549739	0.0339379	0.023049	0	-0.000595719	-0.00507286	-0.0248769
nuclear speckles		-0.00416565	-0.00351038	-0.00412383	-0.00227799	0	-0.00363052	-0.000745513	-0.00173052	-0.00909961		0.00229234	0.00486248	0.00263139	0.000524294	0	-0.00293284	-0.00366915	-0.00270939	-0.00199379		0.00278551	5.77942e-05	-0.000849485	0.00200253	0	-3.99575e-05	-0.00102443	0.000897344	0.000974923		-0.00610826	-0.000736997	-0.00194322	-0.00137343	0	-0.00344842	-0.00114906	-0.00229333	-0.000482284		0.0199324	0.00495994	0.00460701	0.00146294	0	-0.000257391	-0.00123866	-0.00179802
cohesins		-0.00207058	-0.00142192	-0.000641911	-0.000325361	0	7.21519e-06	0.000351019	-0.000726693	-0.00109142		0.00175826	0.000942513	0.00104279	0.000663126	0	-0.000368088	-0.00108888	-0.0018061	-0.000675269		0.00158277	0.00105644	0.000400014	0.000599859	0	0.000305195	0.000349171	0.000768943	0.0012985		-2.78456e-05	0.000762323	9.14212e-05	0.000203226	0	3.00466e-05	0.000119202	-0.000340308	0.000164923		0.000950082	0.000610188	0.000451146	0.000227256	0	-1.40655e-05	8.51827e-05	-6.69528e-05
histones		0.00175643	3.47942e-06	-0.000722341	-3.27229e-05	0	0.000523798	-0.00177903	-0.00416185	-0.0123456		-0.00387033	-0.00112496	8.41804e-05	0.000445608	0	-0.00506026	-0.00731107	-0.00714394	-0.00792936		0.00606156	0.00179332	2.23517e-05	-0.00133306	0	-0.000878204	-0.000656042	0.000274699	0.00299115		0.00407386	0.00159075	0.00150729	-0.000326544	0	0.000274822	0.000413388	0.0040908	0.00621457		0.000411425	0.001991	-5.28768e-05	-0.00145747	0	2.28956e-05	0.00175557	0.00161897
nuclear envelope		-0.0237749	-0.0201816	-0.0159385	-0.00589254	0	0.0129919	0.0194927	0.0351039	0.0453109		0.0508689	0.0262539	0.0160503	0.00628346	0	-0.00872248	-0.00934005	-0.00802135	-0.00449812		0.0123967	0.0019784	-0.00390142	0.00265875	0	0.00224516	0.00217193	0.00268161	0.00444159		-0.0104885	-0.000659883	0.000634968	0.00164229	0	0.00538498	0.000528127	0.00788727	0.0111095		0.0168084	0.0049594	-0.000647396	-0.00314027	0	-0.00280395	0.00691518	0.0132268
nuclear pores		0.0157611	0.0129461	0.00796416	0.00257193	0	-0.0072021	-0.0147231	-0.0246048	-0.0313804		-0.00580619	-0.000805266	-0.000455171	0.00283656	0	-0.00256757	-0.0044678	-0.00510361	-0.00708905		-0.00337321	-0.00332046	-0.00316224	-9.68575e-05	0	-0.00194197	-0.00279316	-0.00491935	-0.0013082		0.00601243	0.00189627	-0.000745736	-0.000338599	0	-0.000153512	-0.000770047	-0.0013125	0.00359951		0.00437517	0.00366355	0.00227164	0.000261433	0	-0.00090111	-0.00385492	-0.00573756
ER [Sec61 beta)		0.0365125	0.0286366	0.0177644	0.00879069	0	-0.0102773	-0.021452	-0.037904	-0.0483067		-0.0233682	-0.0251507	-0.0142213	-0.00668842	0	0.00637768	0.00822592	0.0141353	0.0227194		-0.00495395	-0.00550064	-0.00887185	-0.00604419	0	-0.000897899	-0.00632688	-0.0054594	0.00135		0.014774	0.00985426	0.00393252	0.00240044	0	-0.00346622	3.52561e-05	0.00370254	0.0185514		0.0216046	0.0158139	0.0114023	0.00819607	0	-0.00633883	-0.0118188	-0.0148949
ER [SERCA2)		0.0310148	0.0223236	0.0161728	0.0060979	0	-0.00667288	-0.0116386	-0.0183882	-0.0300188		-0.0248316	-0.0153559	-0.00808163	-0.00316656	0	0.00421241	0.00658483	0.0101787	0.0114544		0.0106275	0.00284522	0.000815175	-0.000511326	0	0.00274865	0.00288931	0.00116491	0.00380964		0.0185738	0.0128762	0.00895238	0.00429123	0	-0.000969335	0.00246897	0.0105292	0.0165926		0.0125894	0.00955959	0.00626897	0.00411533	0	-0.00581781	-0.0105349	-0.014071
peroxisomes		0.00174281	0.00133749	0.000334755	2.35569e-05	0	-0.000146996	-0.000197779	-0.00064932	-0.00108398		0.00057546	0.000288761	-0.000133811	7.0102e-05	0	0.000409239	0.00053927	0.000622467	0.00181038		-0.000755349	-0.00175675	-0.00089806	-0.000657248	0	-0.000575282	-0.00102791	-0.00180031	-0.000870629		-0.000637798	-0.000651173	-0.000418522	-0.000137438	0	-0.000302775	-0.0005543	-0.000869912	-0.000450775		-0.000588173	-0.000430225	-1.62916e-05	-0.000131853	0	-0.000513512	0.000480954	0.000302985
endosomes		-0.00203867	-0.00231731	-0.00167787	-0.00108323	0	0.000590148	0.00113924	0.000884901	0.00116715		0.00117983	-0.000740341	1.48956e-05	-0.000373852	0	-0.00011753	0.00058611	0.000820293	0.00158656		0.000661498	0.000767362	0.000114536	-0.000505176	0	-0.000611897	-0.000186165	0.000254511	-0.000902893		0.000753189	-0.000346052	0.000457397	-7.86921e-06	0	0.000414943	0.000443613	0.000528832	-4.79585e-06		0.000354635	0.000916676	0.00018192	0.000129996	0	-7.10036e-05	0.000400302	-0.00037858
mitochondria		0.000686336	-0.000865735	0.000477478	-0.00124533	0	-0.00151083	-0.00125597	-0.000545017	-0.000642478		0.00109252	0.00165577	-0.000571337	-0.000105802	0	-0.000146531	-0.00129023	-0.00132677	-0.00306887		0.00940911	0.00492848	0.00274482	0.000183724	0	0.0014239	0.00287094	0.00444917	0.00938511		0.000716642	0.00150517	-0.000132948	-0.00130691	0	-0.000304151	-0.000771064	0.00116096	0.0025767		0.000322618	-0.00157267	-0.00122863	-0.00154189	0	0.00104453	0.0037113	0.00518086
lysosomes		-0.00171992	-0.0069422	-0.00573866	-0.00282962	0	0.00138159	0.00336935	0.00522458	0.00159202		0.00252131	-0.000326142	0.00346538	0.00493076	0	0.00233289	-0.000323564	-0.00451737	-0.00729392		0.0319693	0.0245469	0.0160089	0.00795598	0	0.00697138	0.0174888	0.0244477	0.0276717		0.0108736	0.00825994	0.00499652	0.00243673	0	0.0039609	0.00558191	0.00840601	0.0112755		0.00405333	-0.000429682	0.000349153	-0.000741653	0	-0.000601567	0.00231728	0.000307564
Golgi		0.0116015	0.0067817	0.00476469	0.0029344	0	-0.00329951	-0.00688583	-0.00890195	-0.0121342		0.00921108	0.00246616	0.00147328	0.00116193	0	-0.00386887	-0.0065494	-0.008015	-0.0119309		-0.00358167	-0.00308516	-0.00725313	0.000290737	0	-0.00229168	-0.00313688	-0.00142526	-0.00438644		-0.00684671	-0.00338995	-0.00417845	-0.00165123	0	-0.00244298	-0.000819519	-0.00881959	-0.0064384		0.00421793	0.00196886	-0.000211667	-0.000315737	0	0.000121884	-0.00317126	-0.00327529
microtubules		-0.0379489	-0.0236701	-0.0150406	-0.00717446	0	0.01036	0.0164013	0.0221021	0.0245076		0.0139619	0.0137242	0.00574509	0.000976421	0	-0.00522334	-0.00987507	-0.0111531	-0.0149795		0.00694679	0.00333954	0.00187946	0.00109521	0	0.00128061	0.00230036	0.00256767	0.00457103		-0.000121318	0.00104685	-0.000920475	0.00104901	0	0.000364862	-0.000729859	-0.00159085	-0.00228775		0.0118324	0.0116102	0.00659189	0.00345576	0	-0.0022713	-0.00311247	-0.00192264
centrioles		0.000158843	0.000110528	5.26006e-05	8.07508e-05	0	8.1566e-05	-7.36117e-06	-0.000178693	-0.000149549		1.18156e-05	-3.24417e-05	-0.000105302	-6.12912e-05	0	-2.60872e-05	-8.60105e-05	-3.13408e-05	-0.000105353		-0.000602823	-0.000279042	-9.69256e-05	-0.000122053	0	-0.000118969	-0.000101915	-0.00032883	-0.00062583		8.353e-05	-6.78488e-05	2.88985e-05	-8.86561e-06	0	4.74621e-05	6.57249e-05	9.32597e-06	2.96641e-05		-7.56898e-05	-0.000102237	-4.9832e-05	-5.10763e-05	0	-2.3528e-05	-4.83764e-05	-1.83232e-05
gap junctions		-0.000994458	-0.000248055	0.000132488	0.000318508	0	0.000771926	0.000808711	0.0014631	0.00260265		0.00242038	0.000645631	0.000311544	0.000199944	0	0.000495546	0.000897802	0.00128974	0.00138958		-0.000255147	-0.00101477	-0.000414119	-0.000431843	0	-0.000229193	-0.00101371	-0.000887912	-0.00024303		-0.00106152	-0.000941542	-0.000979184	-0.000464816	0	-0.00072063	-0.00109952	-0.00174041	-0.000964733		0.000733011	-0.000243488	7.46446e-05	0.000100955	0	6.88145e-05	-0.000104869	-0.000163882
tight junctions		0.00500557	0.00445237	0.000854734	0.00184291	0	-0.000652209	-0.00210326	-0.000349063	0.000775026		-0.00833572	-0.00114307	-0.00440317	-0.00240369	0	0.00345444	0.00467465	0.00573828	0.00559277		-0.0151105	-0.0103499	-0.00976657	-0.00437826	0	-0.00302945	-0.00923529	-0.0137646	-0.0112981		-0.007649	-0.00886791	-0.00596143	-0.00237082	0	-0.0020903	-0.00621615	-0.00691701	-0.00648485		-0.00327256	-0.000474941	-0.00160067	-0.000596289	0	-0.000510322	1.74642e-05	0.000896087
desmosomes		-0.000424879	-0.00039247	-0.000388128	-0.000239817	0	0.000350499	0.000565215	0.000656954	0.000658117		-5.04537e-05	-0.000138933	-0.000213761	-0.000259026	0	1.14059e-05	8.09531e-05	0.000247018	3.04943e-05		-3.36096e-05	0.000199883	-0.000164378	-1.96099e-05	0	-2.48109e-05	0.000125167	5.99173e-05	0.000183922		-0.000145087	-0.000310971	-0.000227341	0.000114611	0	-5.36256e-05	2.13089e-05	-0.000247541	-0.000368609		9.64964e-05	-0.000178025	-1.14827e-05	-6.88001e-05	0	-3.36557e-06	-7.07363e-06	-1.88996e-05
adherens junctions		0.0204815	0.0162327	0.0106211	0.00665066	0	-0.00900668	-0.021647	-0.0320762	-0.057757		-0.0253931	-0.0149179	-0.0111675	-0.00521087	0	0.00456387	0.00566115	0.00578156	0.0098764		0.010518	0.00442106	-0.0006162	-0.000843666	0	0.00264401	0.00390146	0.00564903	0.0114838		0.0183134	0.0112643	0.00578744	-0.00015521	0	7.47293e-06	0.00571897	0.0113857	0.0193508		0.00666682	0.00437761	0.00404309	0.00214766	0	-0.00313704	-0.0050524	-0.0126012
plasma membrane		-0.007173	-0.00407413	-0.0123073	-0.00945443	0	0.0137383	0.0321289	0.0539095	0.0796798		0.0528851	0.0361981	0.0210582	0.00937551	0	-0.00962836	-0.0190215	-0.029914	-0.0257771		0.0371833	0.0210808	0.0012041	-0.00209656	0	-0.00139618	0.00232455	0.0202681	0.0347628		0.0179937	0.0167446	0.00488061	0.00649181	0	0.00446284	0.0123237	0.0170311	0.0275639		0.00863981	0.00850603	0.00269729	-0.0057987	0	-0.00276908	0.00494966	0.00680959
actin filaments		0.012213	0.0089388	0.00348884	0.00177041	0	0.00156483	0.00166445	0.00490898	0.00734913		0.00470897	0.000982016	-0.000260849	0.000767145	0	-0.00132696	-0.00117294	-0.00266937	-0.00408297		-0.00365885	-0.00481955	-0.000703644	-0.00195717	0	-0.00162132	-0.00434474	-0.00342067	-0.00344273		0.00306568	-0.00303593	-0.000241615	-0.000664376	0	0.000660997	-0.000246398	-0.000223592	0.000910617		0.00237476	0.00200798	0.001503	0.00435201	0	0.00212626	-8.30814e-05	0.00256737
actin bundles		0.00162499	0.00051539	-0.000528052	-0.000482596	0	0.00132369	0.00641381	0.00812154	0.0106855		0.00999712	0.00337675	0.00246114	0.00246401	0	0.000854667	-0.000133477	0.000873014	-0.00469538		0.00255904	-0.000887826	-0.00104889	0.000766221	0	-0.000393022	-0.00136754	-0.00145395	-0.00188732		-0.000994526	-0.000711452	-0.00167521	-0.000691235	0	-0.000265244	0.000558045	0.000382934	-0.00190566		-0.00332638	0.000606474	0.000740647	0.00134985	0	-0.000452254	-0.00103448	-0.000950824
actomyosin bundles		-0.0135722	-0.00913214	-0.00424717	-0.00286841	0	0.000200596	0.000791885	0.00634324	0.0111748		0.010638	0.00858028	0.00383459	0.00241788	0	-0.00184837	-0.0045075	-0.00390574	-0.0109246		0.00498584	0.00684522	0.00372844	0.0021075	0	0.00285458	0.0020065	0.00218742	0.00818498		0.00487298	0.00452945	0.00148654	0.00277711	0	0.00253688	0.00358782	0.00440001	0.00467212		0.00460335	0.00272387	0.00215206	0.00212252	0	-0.000812612	0.00398086	0.00488114
matrix adhesion		-0.00182401	-0.00160143	-0.000680359	-0.000430225	0	0.000712108	0.000901236	0.00165057	0.00192325		-0.00132799	-0.000547838	-0.000270308	-0.00020295	0	-0.000240736	1.04217e-05	0.000533494	0.000497674		0.00224669	0.00200071	0.000606303	0.000598924	0	0.000411694	0.00156213	0.00179728	0.00211635		0.000819809	0.000353505	-7.00897e-05	-0.000261119	0	8.36889e-05	-0.000586681	-4.26846e-05	0.00019085		0.000693119	0.000339324	-6.23877e-05	-0.000299878	0	-0.000150735	0.000212904	0.000267917
[truncated: 28 more columns]

## Sheet: ExtFig7d
σ=-2.0																														σ=2.0
concordance heatmap difference Shape Mode 1 (σ=-2 relative to σ=0)	nucleoli [DFC)		0.0530393	0.020905	-0.0237655	-0.00980056	-0.000339992	0.0120291	0.00018001	0.00358774	-0.00796035	-0.00670335	0.00439985	-0.0085391	0.00114069	-0.00244197	0.0124964	1.56821e-05	0.000690186	-0.000706175	0.000932074	-0.0113536	0.0340823	-0.00302104	0.00705969	0.0180632	0.00381044			concordance heatmap difference Shape Mode 1 (σ=2 relative to σ=0)	nucleoli [DFC)		-0.0829155	-0.0953799	0.0201111	-0.00317681	-0.00190964	-0.0156561	-0.00290359	0.0174287	0.00433891	0.00267626	-0.00282886	0.00591646	-0.00398545	-0.00317256	-0.00538951	-0.000483635	-0.00691194
	nucleoli [GC)		0.020905	-0.0130771	-0.0264585	-0.0120169	-0.00860795	0.0312436	0.0100059	0.0118995	-0.00194799	-0.00651617	0.00603604	-0.00483539	0.00292385	-0.00176393	0.0216386	0.000153298	0.00176597	-0.000188539	0.00131792	-0.00910504	0.0507046	0.00271374	0.0145242	0.0274845	0.00544117				nucleoli [GC)		-0.0953799	-0.105322	0.0202927	-0.0026472	-0.00204302	-0.0133723	-0.00173841	0.0204329	0.00613871	0.00331749	-0.00268121	0.00771831	-0.00210782	-0.00261719	-0.00435276	-0.000460451	-0.00721845
	nuclear speckles		-0.0237655	-0.0264585	-0.00416565	-0.00541169	-0.0125237	4.34555e-05	0.000304487	0.0062119	0.00129503	-0.00216297	0.00247029	-0.000805572	0.000491288	0.000247516	0.00970058	0.000174268	0.00108733	0.000556746	0.000765684	-0.00252988	0.0257993	0.00306345	0.006998	0.0118519	0.0024665				nuclear speckles		0.0201111	0.0202927	-0.00909961	0.00134505	0.0121024	-0.00750195	-0.0017356	0.000664514	-0.00308106	-3.61186e-05	-0.00205143	-0.00153022	-0.00303463	-0.00305023	-0.00886273	-0.000357866	-0.00334741
	cohesins		-0.00980056	-0.0120169	-0.00541169	-0.00207058	-0.00522961	0.00340624	0.00145226	0.00394488	0.00205446	-0.000305122	0.00105312	0.000985895	0.0013117	0.000706217	0.00572777	0.000135965	0.000644224	0.00064787	0.000441357	0.000116297	0.0130771	0.00248955	0.00360666	0.00518754	0.00110071				cohesins		-0.00317681	-0.0026472	0.00134505	-0.00109142	-0.00288417	-0.00342054	-0.00235203	-0.000347178	-6.90473e-05	0.000319425	-0.000331084	0.00080836	0.000387713	5.93481e-05	-0.000549282	-2.44351e-05	-0.00066304
	histones		-0.000339992	-0.00860795	-0.0125237	-0.00522961	0.00175643	0.00355	0.0116152	0.0126573	0.00347852	-0.00260069	0.000175418	-0.00646135	-0.00740894	-0.00609834	-0.00105793	-0.000340515	-0.00147249	-0.00336955	2.15834e-05	-0.0103836	0.0186447	-0.00266566	0.00154461	0.00607402	0.00236969				histones		-0.00190964	-0.00204302	0.0121024	-0.00288417	-0.0123456	-0.0268156	-0.0261694	-0.0214169	-0.0157796	-0.000646798	-0.00269247	-0.00101057	-0.00311013	-0.00188501	-0.0111835	-0.000380898	-0.00464434
	nuclear envelope		0.0120291	0.0312436	4.34555e-05	0.00340624	0.00355	-0.0237749	-0.0150084	-0.0151946	-0.00287811	0.00715744	-0.0131798	0.00690968	-0.0271028	-0.00787772	-0.0665265	-0.00106958	-0.00589532	-0.0161906	-0.00299205	-0.0174968	-0.0533951	-0.018129	-0.0293068	-0.0438857	-0.000796616				nuclear envelope		-0.0156561	-0.0133723	-0.00750195	-0.00342054	-0.0268156	0.0453109	-0.00133725	-0.044969	-0.0217414	-0.00139944	0.0104766	0.000322204	0.0171661	0.00570757	0.0282021	0.000869796	0.000499357
	nuclear pores		0.00018001	0.0100059	0.000304487	0.00145226	0.0116152	-0.0150084	0.0157611	0.0249631	0.0213614	0.0046985	-0.00426673	0.00228812	-0.0128626	-0.0082872	-0.0225299	-0.000923847	-0.00433464	-0.0077756	-0.00176726	-0.00876675	-0.0201604	-0.00934428	-0.0131605	-0.0180462	-0.000573736				nuclear pores		-0.00290359	-0.00173841	-0.0017356	-0.00235203	-0.0261694	-0.00133725	-0.0313804	-0.042376	-0.0275129	-0.00138676	0.000791577	0.0038468	0.00801042	0.00774682	0.00375353	0.000342101	-5.78503e-06
	ER [Sec61 beta)		0.00358774	0.0118995	0.0062119	0.00394488	0.0126573	-0.0151946	0.0249631	0.0365125	0.0339869	0.00670871	-0.00314314	0.00443936	-0.0102148	-0.00989723	-0.0189057	-0.00193798	-0.0083151	-0.0136525	-0.00476866	-0.00367219	-0.0552888	-0.0165906	-0.0170036	-0.0215752	-0.00231779				ER [Sec61 beta)		0.0174287	0.0204329	0.000664514	-0.000347178	-0.0214169	-0.044969	-0.042376	-0.0483067	-0.0334242	-0.00451634	-0.00148132	0.000197887	0.0061603	0.0142851	-0.00519138	0.00182389	0.00694607
	ER [SERCA2)		-0.00796035	-0.00194799	0.00129503	0.00205446	0.00347852	-0.00287811	0.0213614	0.0339869	0.0310148	0.00628164	-0.000313763	0.00485585	-0.000168823	-0.00262457	-0.0016254	-0.00111982	-0.00656328	-0.00779399	-0.00314453	-0.00105933	-0.0325248	-0.0106853	-0.0112126	-0.0135504	-0.00226301				ER [SERCA2)		0.00433891	0.00613871	-0.00308106	-6.90473e-05	-0.0157796	-0.0217414	-0.0275129	-0.0334242	-0.0300188	-0.00239241	-0.00175928	0.00287063	0.00716678	0.0143193	0.000648759	0.00189152	0.00746751
	peroxisomes		-0.00670335	-0.00651617	-0.00216297	-0.000305122	-0.00260069	0.00715744	0.0046985	0.00670871	0.00628164	0.00174281	0.000265917	0.00314623	0.00134989	0.000326519	0.00304203	-4.97142e-05	-0.00105429	-0.00154378	-0.000619173	-4.69619e-05	-0.000768114	0.000233408	1.62744e-05	-3.55765e-06	-0.000224005				peroxisomes		0.00267626	0.00331749	-3.61186e-05	0.000319425	-0.000646798	-0.00139944	-0.00138676	-0.00451634	-0.00239241	-0.00108398	0.000763259	-0.000423115	0.000638448	0.0012298	-0.000467815	0.000307881	0.00114593
	endosomes		0.00439985	0.00603604	0.00247029	0.00105312	0.000175418	-0.0131798	-0.00426673	-0.00314314	-0.000313763	0.000265917	-0.00203867	-3.68981e-05	-0.00430927	-0.0026022	-0.00822601	-0.0005587	-0.00187905	-0.00416433	-0.00138111	-0.000475754	-0.0126691	-0.00219142	-0.00329955	-0.0045522	-0.000106868				endosomes		-0.00282886	-0.00268121	-0.00205143	-0.000331084	-0.00269247	0.0104766	0.000791577	-0.00148132	-0.00175928	0.000763259	0.00116715	0.00234394	0.00623007	0.00614966	0.0052996	0.000567076	0.00200327
	mitochondria		-0.0085391	-0.00483539	-0.000805572	0.000985895	-0.00646135	0.00690968	0.00228812	0.00443936	0.00485585	0.00314623	-3.68981e-05	0.000686336	0.00649007	0.00447128	0.00707287	-0.000293278	-0.00477989	-0.00401412	-0.0019005	-0.00667146	-0.0123559	-0.00412219	-0.00425393	-0.00419813	-0.00141437				mitochondria		0.00591646	0.00771831	-0.00153022	0.00080836	-0.00101057	0.000322204	0.0038468	0.000197887	0.00287063	-0.000423115	0.00234394	-0.000642478	-0.00103659	-0.00172557	0.000283159	0.00058663	0.00505816
	lysosomes		0.00114069	0.00292385	0.000491288	0.0013117	-0.00740894	-0.0271028	-0.0128626	-0.0102148	-0.000168823	0.00134989	-0.00430927	0.00649007	-0.00171992	0.00770034	-0.0203072	0.000250885	-0.000177719	0.000902196	-0.000480457	0.00201411	-0.0279899	-0.00372094	-0.00133427	0.000964477	0.00108992				lysosomes		-0.00398545	-0.00210782	-0.00303463	0.000387713	-0.00311013	0.0171661	0.00801042	0.0061603	0.00716678	0.000638448	0.00623007	-0.00103659	0.00159202	-0.00442275	0.0131148	6.90417e-05	0.00559947
	Golgi		-0.00244197	-0.00176393	0.000247516	0.000706217	-0.00609834	-0.00787772	-0.0082872	-0.00989723	-0.00262457	0.000326519	-0.0026022	0.00447128	0.00770034	0.0116015	-0.00464194	0.00036783	0.000289482	0.00085886	-0.000809262	-0.00132503	-0.0196668	-0.00359371	-0.000654973	0.00356446	0.000730355				Golgi		-0.00317256	-0.00261719	-0.00305023	5.93481e-05	-0.00188501	0.00570757	0.00774682	0.0142851	0.0143193	0.0012298	0.00614966	-0.00172557	-0.00442275	-0.0121342	0.0118621	-5.51171e-05	0.00594983
	microtubules		0.0124964	0.0216386	0.00970058	0.00572777	-0.00105793	-0.0665265	-0.0225299	-0.0189057	-0.0016254	0.00304203	-0.00822601	0.00707287	-0.0203072	-0.00464194	-0.0379489	-0.000735132	-0.000868909	-0.00465053	-0.00259955	0.010063	-0.0406425	-0.00211774	-0.000244271	-0.00519725	0.00203975				microtubules		-0.00538951	-0.00435276	-0.00886273	-0.000549282	-0.0111835	0.0282021	0.00375353	-0.00519138	0.000648759	-0.000467815	0.0052996	0.000283159	0.0131148	0.0118621	0.0245076	0.00138749	0.00941568
	centrioles		1.56821e-05	0.000153298	0.000174268	0.000135965	-0.000340515	-0.00106958	-0.000923847	-0.00193798	-0.00111982	-4.97142e-05	-0.0005587	-0.000293278	0.000250885	0.00036783	-0.000735132	0.000158843	0.000213369	0.000547862	6.93481e-05	9.87938e-05	-0.000415243	8.48729e-05	0.000356704	0.000924604	0.000101622				centrioles		-0.000483635	-0.000460451	-0.000357866	-2.44351e-05	-0.000380898	0.000869796	0.000342101	0.00182389	0.00189152	0.000307881	0.000567076	0.00058663	6.90417e-05	-5.51171e-05	0.00138749	-0.000149549	0.000320344
	gap junctions		0.000690186	0.00176597	0.00108733	0.000644224	-0.00147249	-0.00589532	-0.00433464	-0.0083151	-0.00656328	-0.00105429	-0.00187905	-0.00477989	-0.000177719	0.000289482	-0.000868909	0.000213369	-0.000994458	0.00138702	-0.000198951	-0.00110005	0.00720982	0.00158109	0.00190234	0.00336466	-6.8774e-05				gap junctions		-0.00691194	-0.00721845	-0.00334741	-0.00066304	-0.00464434	0.000499357	-5.78503e-06	0.00694607	0.00746751	0.00114593	0.00200327	0.00505816	0.00559947	0.00594983	0.00941568	0.000320344	0.00260265
	tight junctions		-0.000706175	-0.000188539	0.000556746	0.00064787	-0.00336955	-0.0161906	-0.0077756	-0.0136525	-0.00779399	-0.00154378	-0.00416433	-0.00401412	0.000902196	0.00085886	-0.00465053	0.000547862	0.00138702	0.00500557	0.000527617	0.0025651	0.0162009	0.00415029	0.00472758	0.00806802	0.000482137				tight junctions		-0.00830679	-0.00865368	-0.00418451	-0.000840996	-0.006483	-0.00244157	-0.00187363	0.0102201	0.0113417	0.00150454	0.0033348	0.00656823	0.00816772	0.0107407	0.0152353	4.00727e-05	0.00255251
	desmosomes		0.000932074	0.00131792	0.000765684	0.000441357	2.15834e-05	-0.00299205	-0.00176726	-0.00476866	-0.00314453	-0.000619173	-0.00138111	-0.0019005	-0.000480457	-0.000809262	-0.00259955	6.93481e-05	-0.000198951	0.000527617	-0.000424879	-0.00025839	0.00157995	0.000621148	0.000918983	0.00205062	0.000264985				desmosomes		-0.0028345	-0.00296631	-0.00139103	-0.000293909	-0.0021994	-0.0013268	-0.000676389	0.00357769	0.00387834	0.000572768	0.00106143	0.0022293	0.00289231	0.00318424	0.00490837	9.36904e-05	0.0013402
	adherens junctions		-0.0113536	-0.00910504	-0.00252988	0.000116297	-0.0103836	-0.0174968	-0.00876675	-0.00367219	-0.00105933	-4.69619e-05	-0.000475754	-0.00667146	0.00201411	-0.00132503	0.010063	9.87938e-05	-0.00110005	0.0025651	-0.00025839	0.0204815	0.0308782	0.00831527	0.00556065	0.00364161	-0.00106641				adherens junctions		0.0114003	0.0131765	0.000645615	0.00140774	0.00503859	0.0142884	0.00486837	0.00291076	-0.00151487	0.00096922	-0.00214328	0.00632749	0.0086929	0.0154236	0.00162279	0.00147456	0.00438869
	plasma membrane		0.0340823	0.0507046	0.0257993	0.0130771	0.0186447	-0.0533951	-0.0201604	-0.0552888	-0.0325248	-0.000768114	-0.0126691	-0.0123559	-0.0279899	-0.0196668	-0.0406425	-0.000415243	0.00720982	0.0162009	0.00157995	0.0308782	-0.007173	0.0195847	0.0134849	0.002585	0.000321344				plasma membrane		-0.0285067	-0.0295029	-0.0194553	-0.00314384	-0.0242538	0.00562778	5.58347e-05	0.0259695	0.0295514	0.00390966	0.00435831	0.0184296	0.0251478	0.0316458	0.0513496	0.00152118	0.0101781
	actin filaments		-0.00302104	0.00271374	0.00306345	0.00248955	-0.00266566	-0.018129	-0.00934428	-0.0165906	-0.0106853	0.000233408	-0.00219142	-0.00412219	-0.00372094	-0.00359371	-0.00211774	8.48729e-05	0.00158109	0.00415029	0.000621148	0.00831527	0.0195847	0.012213	0.00685672	0.00475453	0.000571584				actin filaments		-0.0104345	-0.0109484	-0.00698028	-0.00102774	-0.00729235	0.0122078	0.00371278	0.0100368	0.0110282	0.00171869	0.00182514	0.00634467	0.00579564	0.00670786	0.0169444	9.38128e-05	0.00315753
	actin bundles		0.00705969	0.0145242	0.006998	0.00360666	0.00154461	-0.0293068	-0.0131605	-0.0170036	-0.0112126	1.62744e-05	-0.00329955	-0.00425393	-0.00133427	-0.000654973	-0.000244271	0.000356704	0.00190234	0.00472758	0.000918983	0.00556065	0.0134849	0.00685672	0.00162499	-0.00487597	-0.00161815				actin bundles		-0.0160211	-0.0170145	-0.00873635	-0.00164825	-0.0103375	0.0102871	0.00271471	0.0107981	0.0124366	0.0020453	0.00227913	0.00745151	0.00874273	0.00838109	0.0210226	0.00067026	0.0043723
	actomyosin bundles		0.0180632	0.0274845	0.0118519	0.00518754	0.00607402	-0.0438857	-0.0180462	-0.0215752	-0.0135504	-3.55765e-06	-0.0045522	-0.00419813	0.000964477	0.00356446	-0.00519725	0.000924604	0.00336466	0.00806802	0.00205062	0.00364161	0.002585	0.00475453	-0.00487597	-0.0135722	-0.00400036				actomyosin bundles		-0.01832	-0.0195097	-0.00950886	-0.00192771	-0.011686	0.0110324	0.00241744	0.0122135	0.0139529	0.00221057	0.0031828	0.00772087	0.00866416	0.00816419	0.0243403	0.000193686	0.00361967
	matrix adhesion		0.00381044	0.00544117	0.0024665	0.00110071	0.00236969	-0.000796616	-0.000573736	-0.00231779	-0.00226301	-0.000224005	-0.000106868	-0.00141437	0.00108992	0.000730355	0.00203975	0.000101622	-6.8774e-05	0.000482137	0.000264985	-0.00106641	0.000321344	0.000571584	-0.00161815	-0.00400036	-0.00182401				matrix adhesion		-0.00417737	-0.00447286	-0.00196349	-0.00045598	-0.00271775	-8.59743e-05	-0.000252396	0.000747362	0.000852413	8.73246e-05	-0.000101106	0.000548314	-0.000797872	-0.00130775	0.00251253	-0.000136395	-0.000114778
concordance heatmap difference Shape Mode 2 (σ=-2 relative to σ=0)	nucleoli [DFC)		0.109361	0.0820489	0.0267685	0.00990527	0.011501	-0.0217765	-0.010122	-0.00297966	-0.00692733	-0.0037599	-0.00503846	-0.00960595	-0.0100195	-0.0114584	-0.0242075	-0.000495334	-0.00605805	-0.00519392	-0.00146469	-0.000979081	-0.0322659	-0.0141566	-0.0156922	-0.0211358	0.000538413			concordance heatmap difference Shape Mode 2 (σ=2 relative to σ=0)	nucleoli [DFC)		-0.0402498	-0.0353191	0.0198172	-0.00537858	-0.0314236	0.00100937	0.00573998	-0.00256673	-0.000333108	-0.00183047	-0.0029582	0.00471261	0.00557467	0.00730623	0.012565	0.000540282	-0.00267144
	nucleoli [GC)		0.0820489	0.0595451	0.029289	0.0106252	0.00785983	-0.0102505	-0.00581868	0.00263109	-0.00213568	-0.00262676	-0.00395048	-0.00619689	-0.00572416	-0.0100326	-0.0187549	-0.000380389	-0.00561397	-0.00441847	-0.00122859	0.00237212	-0.0263851	-0.0126688	-0.0142093	-0.0200687	0.00126588				nucleoli [GC)		-0.0353191	-0.032766	0.0161712	-0.00518944	-0.0287975	0.000125065	0.00501633	-0.00244835	-0.000327095	-0.00172061	-0.00298726	0.00501958	0.00494625	0.0074877	0.013352	0.000580451	-0.00263109
	nuclear speckles		0.0267685	0.029289	0.00229234	0.00295522	0.00104519	-0.0224503	-0.00962887	-0.0056859	-0.00382784	-0.00200432	-0.00200768	-0.00479241	-0.00383464	-0.00411422	-0.00912092	-0.000272946	-0.0023141	-0.00128106	-0.00034242	0.00161439	-0.00885091	-0.00433239	-0.00526637	-0.00719302	0.000605552				nuclear speckles		0.0198172	0.0161712	-0.00199379	0.000558405	0.00329794	-0.00360841	-0.00133132	-0.00754477	-0.00610281	-0.00187995	-0.00233253	-0.00327445	-0.00239162	-5.32307e-05	-0.00444745	-6.44962e-05	-0.00223051
	cohesins		0.00990527	0.0106252	0.00295522	0.00175826	0.00469481	-0.00192054	-0.000360024	-0.00331684	-0.00342142	-0.00094693	-0.00113913	-0.00341008	-0.00287056	-0.00237514	-0.00677032	-0.000203193	-0.00130069	-0.00153828	-0.000458819	-0.00261202	-0.0104694	-0.00359585	-0.00381141	-0.00425338	-0.000441753				cohesins		-0.00537858	-0.00518944	0.000558405	-0.000675269	-0.00232329	0.000284772	0.00027265	0.00118536	0.00122874	0.000158029	-7.48651e-05	0.00125573	0.00120182	0.00138349	0.00241526	0.000104019	-0.000151744
	histones		0.011501	0.00785983	0.00104519	0.00469481	-0.00387033	0.00104807	-0.00376253	0.000606041	-0.0022567	-0.000150425	-0.00116888	0.000649359	-0.000187688	-0.00293691	-0.00226249	-9.91118e-05	-0.00221846	-0.000308573	-0.000133185	0.00567648	-0.00146385	-0.00129998	-0.00219919	-0.00384658	0.0017425				histones		-0.0314236	-0.0287975	0.00329794	-0.00232329	-0.00792936	0.0126406	0.00952631	0.0128702	0.0095208	0.00178219	-0.000149344	0.00666368	0.00662257	0.00644854	0.0100361	0.000475197	-0.00120694
	nuclear envelope		-0.0217765	-0.0102505	-0.0224503	-0.00192054	0.00104807	0.0508689	0.00543277	-0.0232649	-0.0110093	0.000992533	0.00576455	-0.00922219	0.0110395	0.00612486	0.00549301	-0.000162231	-0.00112373	0.0036222	0.000302104	0.00938716	-0.0105985	0.00421299	0.00370407	0.0133333	-0.00496882				nuclear envelope		0.00100937	0.000125065	-0.00360841	0.000284772	0.0126406	-0.00449812	-0.0220604	0.00899841	0.00167745	0.00954454	0.0036803	-0.00328266	-0.0046328	0.0034238	-0.00907376	0.000443995	-4.73466e-05
	nuclear pores		-0.010122	-0.00581868	-0.00962887	-0.000360024	-0.00376253	0.00543277	-0.00580619	-0.0129333	-0.0127636	0.000457674	-0.000796973	0.000326905	0.000108926	0.00270237	-0.00262594	1.61526e-05	-0.000641724	0.00176833	0.000307597	-0.000395875	-0.00437161	0.00210224	0.00133046	0.0047867	-0.000427391				nuclear pores		0.00573998	0.00501633	-0.00133132	0.00027265	0.00952631	-0.0220604	-0.00708905	0.0143405	0.00848688	0.00480504	0.0011241	0.000957271	-0.00278984	-2.02565e-05	-0.00384174	0.000119247	-0.000517218
	ER [Sec61 beta)		-0.00297966	0.00263109	-0.0056859	-0.00331684	0.000606041	-0.0232649	-0.0129333	-0.0233682	-0.0243512	-0.000347383	-0.00357699	-0.00153711	-0.013371	0.00245555	-0.0135208	-6.30815e-05	0.000990056	0.00345862	0.000843728	-0.0157399	-0.00972678	0.00338306	0.000827763	0.00637904	0.000540353				ER [Sec61 beta)		-0.00256673	-0.00244835	-0.00754477	0.00118536	0.0128702	0.00899841	0.0143405	0.0227194	0.015089	0.00530691	0.00413614	0.00394245	0.00460277	-0.000661889	0.00373696	-0.000386945	-8.51769e-05
	ER [SERCA2)		-0.00692733	-0.00213568	-0.00382784	-0.00342142	-0.0022567	-0.0110093	-0.0127636	-0.0243512	-0.0248316	-6.72229e-05	-0.00299351	0.000573024	-0.00762241	0.00596007	-0.00865208	0.000357158	0.00183687	0.00562453	0.00125849	-0.0191729	-0.00814577	0.00223173	0.00046051	0.00598265	0.000786915				ER [SERCA2)		-0.000333108	-0.000327095	-0.00610281	0.00122874	0.0095208	0.00167745	0.00848688	0.015089	0.0114544	0.00391926	0.00388615	0.00149326	-0.0032346	-0.00866342	-0.000838913	-0.00108371	0.00059781
	peroxisomes		-0.0037599	-0.00262676	-0.00200432	-0.00094693	-0.000150425	0.000992533	0.000457674	-0.000347383	-6.72229e-05	0.00057546	0.00069269	0.00102704	0.00041987	0.0016688	0.00068431	3.45798e-05	0.000665816	0.00130247	0.000301982	-0.000755904	-0.000808503	0.000700824	0.00022553	0.00148503	-0.000237232				peroxisomes		-0.00183047	-0.00172061	-0.00187995	0.000158029	0.00178219	0.00954454	0.00480504	0.00530691	0.00391926	0.00181038	0.00118886	0.00172815	0.00383919	0.00188541	0.00162891	-1.43016e-05	5.69504e-07
	endosomes		-0.00503846	-0.00395048	-0.00200768	-0.00113913	-0.00116888	0.00576455	-0.000796973	-0.00357699	-0.00299351	0.00069269	0.00117983	0.00118008	0.00294773	0.00468752	0.00244878	0.000271441	0.00105487	0.00234065	0.000708507	-0.00262373	-0.000765602	0.000640306	0.000929233	0.00258206	-0.000869887				endosomes		-0.0029582	-0.00298726	-0.00233253	-7.48651e-05	-0.000149344	0.0036803	0.0011241	0.00413614	0.00388615	0.00118886	0.00158656	0.00228218	0.00424979	0.00291747	0.00282157	0.000107753	0.00106536
	mitochondria		-0.00960595	-0.00619689	-0.00479241	-0.00341008	0.000649359	-0.00922219	0.000326905	-0.00153711	0.000573024	0.00102704	0.00118008	0.00109252	-0.00805856	-0.00107669	-0.00167498	-0.000439709	0.00132693	6.92839e-05	-0.00010033	-0.00400563	-0.00191184	0.00280705	0.000807932	0.00326519	0.000904345				mitochondria		0.00471261	0.00501958	-0.00327445	0.00125573	0.00666368	-0.00328266	0.000957271	0.00394245	0.00149326	0.00172815	0.00228218	-0.00306887	-0.0016334	-0.00358341	-0.00267417	-0.000592095	0.000801652
	lysosomes		-0.0100195	-0.00572416	-0.00383464	-0.00287056	-0.000187688	0.0110395	0.000108926	-0.013371	-0.00762241	0.00041987	0.00294773	-0.00805856	0.00252131	0.00696862	0.00534609	0.000163414	0.00294498	0.00478799	0.000911678	-0.00565893	0.00447969	0.00165735	0.000561483	0.003361	0.000379321				lysosomes		0.00557467	0.00494625	-0.00239162	0.00120182	0.00662257	-0.0046328	-0.00278984	0.00460277	-0.0032346	0.00383919	0.00424979	-0.0016334	-0.00729392	-0.00960945	-0.00789665	-0.000866313	0.00473462
	Golgi		-0.0114584	-0.0100326	-0.00411422	-0.00237514	-0.00293691	0.00612486	0.00270237	0.00245555	0.00596007	0.0016688	0.00468752	-0.00107669	0.00696862	0.00921108	0.0114816	0.000472279	0.00358776	0.0058261	0.00152701	0.00398529	0.00975781	0.00194523	0.00129061	0.00213929	0.000185267				Golgi		0.00730623	0.0074877	-5.32307e-05	0.00138349	0.00644854	0.0034238	-2.02565e-05	-0.000661889	-0.00866342	0.00188541	0.00291747	-0.00358341	-0.00960945	-0.0119309	-0.0121137	-0.00111608	0.00330082
	microtubules		-0.0242075	-0.0187549	-0.00912092	-0.00677032	-0.00226249	0.00549301	-0.00262594	-0.0135208	-0.00865208	0.00068431	0.00244878	-0.00167498	0.00534609	0.0114816	0.0139619	0.000797559	0.00531449	0.00785787	0.00198192	-0.00714971	0.0212881	0.0109487	0.0123062	0.0191664	-0.00209101				microtubules		0.012565	0.013352	-0.00444745	0.00241526	0.0100361	-0.00907376	-0.00384174	0.00373696	-0.000838913	0.00162891	0.00282157	-0.00267417	-0.00789665	-0.0121137	-0.0149795	-0.00101718	0.00377137
	centrioles		-0.000495334	-0.000380389	-0.000272946	-0.000203193	-9.91118e-05	-0.000162231	1.61526e-05	-6.30815e-05	0.000357158	3.45798e-05	0.000271441	-0.000439709	0.000163414	0.000472279	0.000797559	1.18156e-05	0.000366896	0.000147439	4.44105e-05	0.000173223	0.00131021	0.000168023	-0.000101162	-8.94337e-06	6.64761e-05				centrioles		0.000540282	0.000580451	-6.44962e-05	0.000104019	0.000475197	0.000443995	0.000119247	-0.000386945	-0.00108371	-1.43016e-05	0.000107753	-0.000592095	-0.000866313	-0.00111608	-0.00101718	-0.000105353	0.000452724
	gap junctions		-0.00605805	-0.00561397	-0.0023141	-0.00130069	-0.00221846	-0.00112373	-0.000641724	0.000990056	0.00183687	0.000665816	0.00105487	0.00132693	0.00294498	0.00358776	0.00531449	0.000366896	0.00242038	0.00142749	0.00101102	0.00233167	0.00703626	0.00158954	0.00161011	0.00182101	9.58492e-05				gap junctions		-0.00267144	-0.00263109	-0.00223051	-0.000151744	-0.00120694	-4.73466e-05	-0.000517218	-8.51769e-05	0.00059781	5.69504e-07	0.00106536	0.000801652	0.00473462	0.00330082	0.00377137	0.000452724	0.00138958
	tight junctions		-0.00519392	-0.00441847	-0.00128106	-0.00153828	-0.000308573	0.0036222	0.00176833	0.00345862	0.00562453	0.00130247	0.00234065	6.92839e-05	0.00478799	0.0058261	0.00785787	0.000147439	0.00142749	-0.00833572	-0.000707882	0.00478828	4.55938e-05	-0.00289278	-0.00129753	-0.00596276	0.000253622				tight junctions		-0.004785	-0.00486806	-0.00339703	-0.00039498	-0.00256403	-0.000701313	-0.00107367	-7.77557e-05	-0.00128417	0.000122815	0.00171977	0.00142622	0.00561381	0.00283674	0.00434738	0.000599514	0.00354041
	desmosomes		-0.00146469	-0.00122859	-0.00034242	-0.000458819	-0.000133185	0.000302104	0.000307597	0.000843728	0.00125849	0.000301982	0.000708507	-0.00010033	0.000911678	0.00152701	0.00198192	4.44105e-05	0.00101102	-0.000707882	-5.04537e-05	0.00131027	0.0011209	-0.000138402	-0.000237518	-0.000979475	8.14472e-05				desmosomes		-0.000485031	-0.000463981	-0.000692633	6.75512e-06	-0.000170362	-0.000226521	-0.000203982	-0.000478255	-0.000874858	-2.09529e-05	0.000452331	-9.8296e-05	0.00109003	0.000290199	0.000577404	0.000135407	0.000666849
	adherens junctions		-0.000979081	0.00237212	0.00161439	-0.00261202	0.00567648	0.00938716	-0.000395875	-0.0157399	-0.0191729	-0.000755904	-0.00262373	-0.00400563	-0.00565893	0.00398529	-0.00714971	0.000173223	0.00233167	0.00478828	0.00131027	-0.0253931	-0.00954034	0.000304751	-0.000534926	0.00453269	0.000801758				adherens junctions		-0.00666327	-0.00653898	-0.00648337	-0.00029431	-0.00307517	-0.00420359	-0.00118702	0.00286257	0.00867371	-0.000267256	0.00231228	0.00405955	0.0112735	0.00731735	0.0104989	0.000801334	0.00195788
	plasma membrane		-0.0322659	-0.0263851	-0.00885091	-0.0104694	-0.00146385	-0.0105985	-0.00437161	-0.00972678	-0.00814577	-0.000808503	-0.000765602	-0.00191184	0.00447969	0.00975781	0.0212881	0.00131021	0.00703626	4.55938e-05	0.0011209	-0.00954034	0.0528851	0.0168628	0.023066	0.0254634	-0.00445651				plasma membrane		0.00510541	0.00638227	-0.0107978	0.00240444	0.00491251	0.00623267	0.00238355	0.00587465	0.00798757	-0.00152449	0.0012686	0.00876682	0.00807081	0.000570135	-0.00145674	0.000998292	0.00868008
	actin filaments		-0.0141566	-0.0126688	-0.00433239	-0.00359585	-0.00129998	0.00421299	0.00210224	0.00338306	0.00223173	0.000700824	0.000640306	0.00280705	0.00165735	0.00194523	0.0109487	0.000168023	0.00158954	-0.00289278	-0.000138402	0.000304751	0.0168628	0.00470897	0.00785471	0.00718457	-0.000489306				actin filaments		0.00288795	0.00335358	-0.00315104	0.000848869	0.00142203	-0.00436336	-0.00104108	0.0012931	0.00373595	-0.00110015	-0.000389626	0.0019024	0.00374169	0.00255961	-0.00164225	0.000572323	0.00232746
	actin bundles		-0.0156922	-0.0142093	-0.00526637	-0.00381141	-0.00219919	0.00370407	0.00133046	0.000827763	0.00046051	0.00022553	0.000929233	0.000807932	0.000561483	0.00129061	0.0123062	-0.000101162	0.00161011	-0.00129753	-0.000237518	-0.000534926	0.023066	0.00785471	0.00999712	0.0113875	5.6162e-05				actin bundles		0.00220168	0.00268723	-0.0034724	0.000747559	0.000774685	-0.00348041	-0.00193826	-0.000441938	0.00317782	-0.00130682	-0.000372303	0.00120073	0.00665073	0.00602656	0.000464529	0.000884044	0.00247055
	actomyosin bundles		-0.0211358	-0.0200687	-0.00719302	-0.00425338	-0.00384658	0.0133333	0.0047867	0.00637904	0.00598265	0.00148503	0.00258206	0.00326519	0.003361	0.00213929	0.0191664	-8.94337e-06	0.00182101	-0.00596276	-0.000979475	0.00453269	0.0254634	0.00718457	0.0113875	0.010638	0.000486874				actomyosin bundles		0.00699572	0.00791902	-0.0019528	0.00125584	0.00228781	-0.00832988	-0.00422366	-0.00203788	0.00143673	-0.00153989	-0.000771269	0.000308082	0.00736834	0.00680083	-0.00411259	0.000976409	0.00299917
	matrix adhesion		0.000538413	0.00126588	0.000605552	-0.000441753	0.0017425	-0.00496882	-0.000427391	0.000540353	0.000786915	-0.000237232	-0.000869887	0.000904345	0.000379321	0.000185267	-0.00209101	6.64761e-05	9.58492e-05	0.000253622	8.14472e-05	0.000801758	-0.00445651	-0.000489306	5.6162e-05	0.000486874	-0.00132799				matrix adhesion		-0.000933082	-0.000946989	-0.00113473	-3.22046e-05	-0.00023974	0.00110832	0.000396167	0.000631984	0.000864427	-0.000230509	-0.000208028	0.000532197	-5.92733e-05	2.43045e-05	0.00131826	-1.64361e-05	-0.000249382
concordance heatmap difference Shape Mode 3 (σ=-2 relative to σ=0)	nucleoli [DFC)		-0.0396334	-0.0330965	0.0121266	0.00215441	0.000446811	0.00168081	0.00256096	-0.00146164	-0.00302408	0.00345191	-0.0017699	-0.00209126	-0.0125494	-0.00971917	-0.00161548	-0.00256039	-0.00129196	0.00232341	-0.000368162	0.0132022	-0.00156099	0.00166386	-0.00185284	-0.0127957	-0.00420938			concordance heatmap difference Shape Mode 3 (σ=2 relative to σ=0)	nucleoli [DFC)		-0.0578493	-0.0156035	0.00964083	0.00767809	-0.00368782	0.00375475	0.00246304	0.000634886	0.00398055	0.00500454	0.00184858	-0.000654772	-0.00877134	-0.00894537	0.004291	-0.00260735	-0.000964079
	nucleoli [GC)		-0.0330965	-0.0213985	0.0145497	0.00334128	0.00450891	-0.00220284	0.000602618	-0.00503606	-0.00629862	0.00302027	-0.00254366	-0.00423481	-0.0136807	-0.0112702	-0.00622104	-0.00287097	-0.00199305	0.00193093	-0.000619612	0.012295	-0.00843701	-0.000545286	-0.004546	-0.0168517	-0.00512728				nucleoli [GC)		-0.0156035	0.0227886	0.0111334	0.00872788	0.00741807	-0.0112364	-0.00398603	-0.010758	-0.00588205	0.0027764	-0.000623463	-0.00838709	-0.015179	-0.0132187	-0.00975135	-0.0030886	-0.00298226
	nuclear speckles		0.0121266	0.0145497	0.00278551	0.00380583	0.011534	0.00519589	0.00194437	-0.00477759	-0.00512799	0.000303851	-0.0013888	-0.00346944	-0.00459169	-0.0052034	-0.00684983	-0.0011418	-0.001402	-0.00031022	-0.000572318	0.00195331	-0.011332	-0.00275821	-0.0040876	-0.00844492	-0.00234964				nuclear speckles		0.00964083	0.0111334	0.000974923	0.00305084	0.0104332	0.00705615	0.00236904	-0.00325938	-0.00183767	0.00100105	7.91764e-05	-0.00241226	-0.00356687	-0.00473605	-0.00387297	-0.00115205	-0.00120068
	cohesins		0.00215441	0.00334128	0.00380583	0.00158277	0.00373162	0.000189214	0.000550493	-0.00157932	-0.00178876	-0.0001042	-0.000504906	-0.00148418	-0.00189491	-0.00177444	-0.00317276	-0.000359584	-0.000542999	-0.000328173	-0.000250379	3.94881e-06	-0.00545922	-0.00142346	-0.00170739	-0.00285787	-0.000778778				cohesins		0.00767809	0.00872788	0.00305084	0.0012985	0.00456052	-0.00200543	-0.00061058	-0.00278157	-0.00251432	-0.000186024	-0.000527806	-0.00231755	-0.00243433	-0.00210963	-0.00463434	-0.000391191	-0.000729291
	histones		0.000446811	0.00450891	0.011534	0.00373162	0.00606156	0.00358448	-0.00206959	-0.0131681	-0.0111505	0.00012492	-0.00152715	-0.0038009	-0.00674296	-0.00606099	-0.00940991	-0.00157648	-0.00146875	0.000149261	-0.000795061	0.00363496	-0.0155356	-0.00244933	-0.00298221	-0.00678943	-0.00265527				histones		-0.00368782	0.00741807	0.0104332	0.00456052	0.00299115	0.00205205	-0.00273455	-0.0113327	-0.0091032	0.000666745	-0.000160975	-0.00238069	-0.0050288	-0.00558875	-0.00707049	-0.00164014	-0.00137992
	nuclear envelope		0.00168081	-0.00220284	0.00519589	0.000189214	0.00358448	0.0123967	-0.000405893	-0.0164974	-0.0129087	-0.00545515	0.00358663	0.00650544	0.0190824	0.00301525	-7.60704e-06	0.00083982	-0.00114339	0.00188565	-0.00147693	-0.0129089	-0.00284738	0.00477491	0.0123361	0.0287837	0.00195055				nuclear envelope		0.00375475	-0.0112364	0.00705615	-0.00200543	0.00205205	0.00444159	0.00318354	-0.0100085	-0.0111369	-0.00765014	-0.00236258	0.010135	0.0160553	0.00561479	-0.00638398	0.000352647	-0.001051
	nuclear pores		0.00256096	0.000602618	0.00194437	0.000550493	-0.00206959	-0.000405893	-0.00337321	-0.0104176	-0.00721867	-0.00110004	0.000755377	0.00356936	0.00205292	0.00132731	-0.00222022	-1.51405e-05	0.00094106	0.000976883	-0.000370991	0.00173853	-0.00280466	0.00264726	0.00518761	0.00982218	0.000989554				nuclear pores		0.00246304	-0.00398603	0.00236904	-0.00061058	-0.00273455	0.00318354	-0.0013082	-0.00715428	-0.00858652	-0.0017271	-0.000832249	0.00488573	0.0024405	0.00154727	-0.00289688	-0.000139891	0.000908267
	ER [Sec61 beta)		-0.00146164	-0.00503606	-0.00477759	-0.00157932	-0.0131681	-0.0164974	-0.0104176	-0.00495395	0.00355586	-0.000484619	0.00314966	0.0122417	0.00981319	0.0114271	0.00486235	0.00220467	0.00734502	0.00691407	0.00254453	0.0116141	0.0013459	0.00381	0.0061378	0.0117351	0.00274079				ER [Sec61 beta)		0.000634886	-0.010758	-0.00325938	-0.00278157	-0.0113327	-0.0100085	-0.00715428	0.00135	0.00113943	-0.000922963	0.00074156	0.0139938	0.0112247	0.0128455	0.00452902	0.00218188	0.00703105
	ER [SERCA2)		-0.00302408	-0.00629862	-0.00512799	-0.00178876	-0.0111505	-0.0129087	-0.00721867	0.00355586	0.0106275	0.000506746	0.0034013	0.0137587	0.0121866	0.0117484	0.00540058	0.00218201	0.00632105	0.00430847	0.00197223	0.0108582	-0.00722044	-0.000203518	-0.000160017	0.00309315	0.00101327				ER [SERCA2)		0.00398055	-0.00588205	-0.00183767	-0.00251432	-0.0091032	-0.0111369	-0.00858652	0.00113943	0.00380964	-0.00100797	0.000276189	0.0120091	0.010793	0.011994	0.00227764	0.00200625	0.00568197
	peroxisomes		0.00345191	0.00302027	0.000303851	-0.0001042	0.00012492	-0.00545515	-0.00110004	-0.000484619	0.000506746	-0.000755349	0.000199926	0.00110657	8.75229e-05	0.000337861	-0.001918	0.000360141	0.000747954	0.000358471	0.000146118	-0.000131208	-0.00224734	7.75964e-05	0.0003811	0.00186859	0.000623593				peroxisomes		0.00500454	0.0027764	0.00100105	-0.000186024	0.000666745	-0.00765014	-0.0017271	-0.000922963	-0.00100797	-0.000870629	-0.000739911	0.000521981	-0.00135876	-0.00059378	-0.00314642	0.000342799	0.000478151
	endosomes		-0.0017699	-0.00254366	-0.0013888	-0.000504906	-0.00152715	0.00358663	0.000755377	0.00314966	0.0034013	0.000199926	0.000661498	0.00447344	0.0062195	0.006367	0.00182563	0.000946698	0.00139019	0.00241575	0.000839203	-0.00111419	-0.00333064	-0.000738031	-0.000118428	0.00280062	0.000132631				endosomes		0.00184858	-0.000623463	7.91764e-05	-0.000527806	-0.000160975	-0.00236258	-0.000832249	0.00074156	0.000276189	-0.000739911	-0.000902893	0.00270232	0.0035704	0.00437302	-0.00197806	0.000933435	0.00130049
	mitochondria		-0.00209126	-0.00423481	-0.00346944	-0.00148418	-0.0038009	0.00650544	0.00356936	0.0122417	0.0137587	0.00110657	0.00447344	0.00940911	0.0121897	0.0047397	0.00571821	0.00142512	0.00321085	0.0012078	0.000866374	0.00289052	-0.0140649	-0.00409664	-0.00284898	-4.8005e-05	0.000653988				mitochondria		-0.000654772	-0.00838709	-0.00241226	-0.00231755	-0.00238069	0.010135	0.00488573	0.0139938	0.0120091	0.000521981	0.00270232	0.00938511	0.0116641	0.00518945	0.0052253	0.00118988	0.00319604
	lysosomes		-0.0125494	-0.0136807	-0.00459169	-0.00189491	-0.00674296	0.0190824	0.00205292	0.00981319	0.0121866	8.75229e-05	0.0062195	0.0121897	0.0319693	0.017067	0.0176427	0.00255531	0.00113331	0.00192441	0.000874653	-0.010901	-0.00156631	-0.0056385	-0.00816409	-0.00645126	-0.00202003				lysosomes		-0.00877134	-0.015179	-0.00356687	-0.00243433	-0.0050288	0.0160553	0.0024405	0.0112247	0.010793	-0.00135876	0.0035704	0.0116641	0.0276717	0.0147156	0.0157822	0.00244533	0.000427015
	Golgi		-0.00971917	-0.0112702	-0.0052034	-0.00177444	-0.00606099	0.00301525	0.00132731	0.0114271	0.0117484	0.000337861	0.006367	0.0047397	0.017067	-0.00358167	0.0164993	0.000864381	0.00130715	0.00197566	0.000862444	-0.00449403	0.0163475	-0.000661697	-0.00381661	-0.00633944	-0.00158662				Golgi		-0.00894537	-0.0132187	-0.00473605	-0.00210963	-0.00558875	0.00561479	0.00154727	0.0128455	0.011994	-0.00059378	0.00437302	0.00518945	0.0147156	-0.00438644	0.0165292	0.000808501	0.000984953
	microtubules		-0.00161548	-0.00622104	-0.00684983	-0.00317276	-0.00940991	-7.60704e-06	-0.00222022	0.00486235	0.00540058	-0.001918	0.00182563	0.00571821	0.0176427	0.0164993	0.00694679	0.00316367	0.000733209	0.000158049	0.000722432	-0.0165934	0.00940646	-0.000885144	0.00137838	0.0121561	0.00349462				microtubules		0.004291	-0.00975135	-0.00387297	-0.00463434	-0.00707049	-0.00638398	-0.00289688	0.00452902	0.00227764	-0.00314642	-0.00197806	0.0052253	0.0157822	0.0165292	0.00457103	0.00344146	0.00100828
	centrioles		-0.00256039	-0.00287097	-0.0011418	-0.000359584	-0.00157648	0.00083982	-1.51405e-05	0.00220467	0.00218201	0.000360141	0.000946698	0.00142512	0.00255531	0.000864381	0.00316367	-0.000602823	0.00025954	0.000404925	0.000114933	0.000244438	0.00288507	0.000172317	-0.000141429	-0.00076563	-0.000247673				centrioles		-0.00260735	-0.0030886	-0.00115205	-0.000391191	-0.00164014	0.000352647	-0.000139891	0.00218188	0.00200625	0.000342799	0.000933435	0.00118988	0.00244533	0.000808501	0.00344146	-0.00062583	0.000563772
	gap junctions		-0.00129196	-0.00199305	-0.001402	-0.000542999	-0.00146875	-0.00114339	0.00094106	0.00734502	0.00632105	0.000747954	0.00139019	0.00321085	0.00113331	0.00130715	0.000733209	0.00025954	-0.000255147	-0.00483198	-0.000404687	0.00218595	-0.00684615	-0.0028762	-0.00399364	-0.00612038	0.00021952				gap junctions		-0.000964079	-0.00298226	-0.00120068	-0.000729291	-0.00137992	-0.001051	0.000908267	0.00703105	0.00568197	0.000478151	0.00130049	0.00319604	0.000427015	0.000984953	0.00100828	0.000563772	-0.00024303
	tight junctions		0.00232341	0.00193093	-0.00031022	-0.000328173	0.000149261	0.00188565	0.000976883	0.00691407	0.00430847	0.000358471	0.00241575	0.0012078	0.00192441	0.00197566	0.000158049	0.000404925	-0.00483198	-0.0151105	-0.00172558	-0.00830366	-0.0143206	-0.0090526	-0.0120066	-0.0199843	-0.000501247				tight junctions		0.00352382	0.00136917	0.000254688	-0.000438407	0.000832604	0.00118868	0.000850378	0.00557887	0.00239628	-0.000458644	0.00175985	3.01022e-05	-0.000933042	-0.000368545	0.000516411	0.00103659	-0.00419883
	desmosomes		-0.000368162	-0.000619612	-0.000572318	-0.000250379	-0.000795061	-0.00147693	-0.000370991	0.00254453	0.00197223	0.000146118	0.000839203	0.000866374	0.000874653	0.000862444	0.000722432	0.000114933	-0.000404687	-0.00172558	-3.36096e-05	-0.000817087	-0.000989222	-0.0012773	-0.00226623	-0.00404224	-0.000218519				desmosomes		-0.000392386	-0.00116956	-0.000546021	-0.000326109	-0.000790689	-0.00131651	-0.000347585	0.0024363	0.001771	6.82264e-05	0.000700193	0.000749611	0.000451516	0.000473371	0.00120214	0.000263477	-0.000167119
	adherens junctions		0.0132022	0.012295	0.00195331	3.94881e-06	0.00363496	-0.0129089	0.00173853	0.0116141	0.0108582	-0.000131208	-0.00111419	0.00289052	-0.010901	-0.00449403	-0.0165934	0.000244438	0.00218595	-0.00830366	-0.000817087	0.010518	-0.0367954	-0.00778073	-0.00962619	-0.0108636	0.00113941				adherens junctions		0.0151766	0.00915612	0.00279235	-0.000578023	0.00485591	-0.0109768	0.00231859	0.010348	0.00775153	-0.000311953	-0.00194994	0.00205557	-0.0117963	-0.00511316	-0.0160015	0.000381367	0.0022632
	plasma membrane		-0.00156099	-0.00843701	-0.011332	-0.00545922	-0.0155356	-0.00284738	-0.00280466	0.0013459	-0.00722044	-0.00224734	-0.00333064	-0.0140649	-0.00156631	0.0163475	0.00940646	0.00288507	-0.00684615	-0.0143206	-0.000989222	-0.0367954	0.0371833	-0.00160397	0.00090912	0.0131283	0.00799186				plasma membrane		0.00444518	-0.0147024	-0.00819006	-0.00697822	-0.0120003	-0.00323072	-0.00178583	-0.00324051	-0.0113258	-0.00189521	-0.00291194	-0.0148848	-0.00308162	0.0129595	0.00820221	0.00374474	-0.00628676
	actin filaments		0.00166386	-0.000545286	-0.00275821	-0.00142346	-0.00244933	0.00477491	0.00264726	0.00381	-0.000203518	7.75964e-05	-0.000738031	-0.00409664	-0.0056385	-0.000661697	-0.000885144	0.000172317	-0.0028762	-0.0090526	-0.0012773	-0.00778073	-0.00160397	-0.00365885	-0.00127929	0.000634626	0.00261579				actin filaments		0.00301534	-0.00321225	-0.00195634	-0.00204098	-0.00170388	0.0054696	0.00275194	0.00214968	-0.00160243	0.000116372	-0.000575845	-0.00399122	-0.00621334	-0.00184587	-0.000741981	0.00048718	-0.00281757
	actin bundles		-0.00185284	-0.004546	-0.0040876	-0.00170739	-0.00298221	0.0123361	0.00518761	0.0061378	-0.000160017	0.0003811	-0.000118428	-0.00284898	-0.00816409	-0.00381661	0.00137838	-0.000141429	-0.00399364	-0.0120066	-0.00226623	-0.00962619	0.00090912	-0.00127929	0.00255904	0.00525535	0.00465114				actin bundles		0.00241257	-0.00408223	-0.00220576	-0.00211038	-0.00106514	0.0117556	0.00533864	0.00455073	-0.00106085	0.000400898	3.79141e-05	-0.00314535	-0.00808142	-0.0041726	-0.000723511	0.000262826	-0.00379623
	actomyosin bundles		-0.0127957	-0.0168517	-0.00844492	-0.00285787	-0.00678943	0.0287837	0.00982218	0.0117351	0.00309315	0.00186859	0.00280062	-4.8005e-05	-0.00645126	-0.00633944	0.0121561	-0.00076563	-0.00612038	-0.0199843	-0.00404224	-0.0108636	0.0131283	0.000634626	0.00525535	0.00498584	0.00595549				actomyosin bundles		-0.0119317	-0.019608	-0.00786521	-0.00339021	-0.00645928	0.0293285	0.00972141	0.0100961	0.00254402	0.00170078	0.00262183	0.000211678	-0.00580721	-0.00555085	0.0135098	-0.000115481	-0.00486545
	matrix adhesion		-0.00420938	-0.00512728	-0.00234964	-0.000778778	-0.00265527	0.00195055	0.000989554	0.00274079	0.00101327	0.000623593	0.000132631	0.000653988	-0.00202003	-0.00158662	0.00349462	-0.000247673	0.00021952	-0.000501247	-0.000218519	0.00113941	0.00799186	0.00261579	0.00465114	0.00595549	0.00224669				matrix adhesion		-0.00386473	-0.00533247	-0.0021748	-0.000856834	-0.00264742	0.000545182	0.000634799	0.0022376	0.000824872	0.000530723	0.000131221	0.000643757	-0.00183315	-0.00157288	0.00256305	-0.00024987	0.000253784
concordance heatmap difference Shape Mode 4 (σ=-2 relative to σ=0)	nucleoli [DFC)		-0.029281	-0.0268452	-0.00329996	0.000135062	0.00304413	0.00539516	0.000845309	0.0020525	0.0050495	0.00261446	-0.000331309	-0.00119407	-0.00331219	-0.00154261	0.00201117	-0.00115139	0.00111321	0.00289869	0.000839741	0.00542237	0.00373006	-0.00273573	0.000244208	-0.0049748	-0.00267503			concordance heatmap difference Shape Mode 4 (σ=2 relative to σ=0)	nucleoli [DFC)		-0.0474049	-0.0323381	0.0146826	0.000233578	0.000870958	0.00847718	0.00512746	0.000964485	0.00659822	0.00373629	0.000876559	0.00108036	-0.00104563	-0.000127643	0.00746371	-0.000842194	0.00196339
	nucleoli [GC)		-0.0268452	-0.0240606	-0.00279009	0.000550181	0.00495367	0.00587641	0.000604466	0.00121199	0.00475855	0.00270765	-0.000424767	-0.00168097	-0.0032499	-0.00170809	0.000995249	-0.00125506	0.00104052	0.0029525	0.000843654	0.00531606	0.00194556	-0.00378289	-0.000603601	-0.00659343	-0.0031485				nucleoli [GC)		-0.0323381	-0.0175199	0.0122538	0.00108552	0.00463098	0.00400129	0.00288636	-0.00282896	0.00382432	0.00322652	0.000215665	-0.00118826	-0.00227933	-0.0011035	0.00340687	-0.000996742	0.00146061
	nuclear speckles		-0.00329996	-0.00279009	-0.00610826	0.000101752	0.00244664	0.0110284	0.00294768	0.00162986	0.0023444	0.00139918	0.000156999	0.000536704	0.000554694	-0.000167888	0.00111539	-0.000434633	0.000474952	0.00107218	0.000302584	0.0022252	0.000108756	-0.00161957	-0.000392318	-0.00249235	-0.00122774				nuclear speckles		0.0146826	0.0122538	-0.000482284	0.00183752	0.00655799	0.00275824	0.000932079	-0.00338331	-0.00125144	0.00052856	-0.000440217	-0.0021556	-0.00163805	-0.00142793	-0.00261665	-0.000442032	-0.000114389
	cohesins		0.000135062	0.000550181	0.000101752	-2.78456e-05	0.000546148	0.000872057	2.46269e-05	1.1594e-05	0.000321548	0.000301798	6.18584e-06	8.97562e-05	-5.68125e-05	1.65217e-05	-8.60132e-05	-0.000136329	0.000146778	0.000293938	7.71069e-05	0.000557497	-0.000239892	-0.000558308	-0.000168365	-0.000715497	-0.000351791				cohesins		0.000233578	0.00108552	0.00183752	0.000164923	0.000855495	-0.000546662	4.55142e-05	-0.00040609	3.23933e-05	0.00014883	-0.000141075	-0.000199749	-0.000373093	-0.00015092	-0.000390572	-0.000108713	6.4529e-05
	histones		0.00304413	0.00495367	0.00244664	0.000546148	0.00407386	-0.00370156	-0.000641206	-0.00277515	-0.00101345	0.0003245	-0.000828358	-0.000990506	-0.00243365	-0.00068084	-0.00481869	-0.000693979	0.000116373	0.000855578	0.000142361	0.000665933	-0.0061195	-0.00374512	-0.00113846	-0.00294906	-0.00143822				histones		0.000870958	0.00463098	0.00655799	0.000855495	0.00621457	0.0017086	0.00299321	-0.000699978	0.000204045	0.000639427	-0.00119497	-0.000625521	-0.00250598	-0.000933221	-0.00341598	-0.000599561	0.000325496
	nuclear envelope		0.00539516	0.00587641	0.0110284	0.000872057	-0.00370156	-0.0104885	0.000221267	-0.0139366	-0.0162676	-0.00435011	-0.00146288	0.00752852	0.00976937	0.00586453	-0.00686459	0.000905328	-0.0030225	-0.00201689	-0.00130022	-0.0154467	-0.00722587	-0.000187573	0.00551605	0.0135136	0.00219111				nuclear envelope		0.00847718	0.00400129	0.00275824	-0.000546662	0.0017086	0.0111095	-0.00110209	-0.0072592	-0.0153677	-0.00490159	-0.00370106	0.00550598	0.0032957	-0.000670867	-0.00543875	0.000259606	-0.00232019
	nuclear pores		0.000845309	0.000604466	0.00294768	2.46269e-05	-0.000641206	0.000221267	0.00601243	0.00462723	0.00308046	-0.000242557	0.000357325	0.00640265	0.00346223	0.00334454	-0.00236784	0.000113874	7.56787e-05	-0.000321939	-0.000364835	-0.00120907	-0.00584675	-0.00085248	0.00177481	0.00388818	0.000860329				nuclear pores		0.00512746	0.00288636	0.000932079	4.55142e-05	0.00299321	-0.00110209	0.00359951	0.00576697	0.00142952	-0.000696612	-0.00155236	0.00556289	0.0008431	0.00184528	-0.00368249	2.21786e-05	0.000356905
	ER [Sec61 beta)		0.0020525	0.00121199	0.00162986	1.1594e-05	-0.00277515	-0.0139366	0.00462723	0.014774	0.0141644	-0.000170223	0.00257762	0.0092151	0.00469753	0.0066906	-0.000572644	0.000767497	0.00248144	0.00150901	0.000188178	0.00513308	-0.01153	-6.9269e-05	0.00166335	0.00348204	0.00234604				ER [Sec61 beta)		0.000964485	-0.00282896	-0.00338331	-0.00040609	-0.000699978	-0.0072592	0.00576697	0.0185514	0.0135558	0.000910133	0.00196164	0.0105119	0.0036328	0.00387364	0.00235689	0.000532867	0.00290782
	ER [SERCA2)		0.0050495	0.00475855	0.0023444	0.000321548	-0.00101345	-0.0162676	0.00308046	0.0141644	0.0185738	7.09537e-05	0.00268176	0.00757656	0.00466129	0.0043665	-0.00211293	0.000722198	0.00205132	-2.66535e-05	-0.000290561	0.00812079	-0.0190054	-0.00260323	-0.00320959	-0.00375195	0.000556685				ER [SERCA2)		0.00659822	0.00382432	-0.00125144	3.23933e-05	0.000204045	-0.0153677	0.00142952	0.0135558	0.0165926	0.000577509	0.00221986	0.00909191	0.00476711	0.00406362	-0.00147872	0.00071128	0.00228771
	peroxisomes		0.00261446	0.00270765	0.00139918	0.000301798	0.0003245	-0.00435011	-0.000242557	-0.000170223	7.09537e-05	-0.000637798	-8.75858e-05	0.000164497	-0.000545504	-0.000115812	-0.00217649	0.000133016	-0.000237334	-0.000605871	-0.000367174	-0.000859958	-0.00355996	-0.00027331	-0.000136293	-8.89925e-06	0.000438541				peroxisomes		0.00373629	0.00322652	0.00052856	0.00014883	0.000639427	-0.00490159	-0.000696612	0.000910133	0.000577509	-0.000450775	-0.000176198	0.000236486	-0.00091866	-0.000719906	-0.0018075	8.45089e-05	-7.55186e-05
	endosomes		-0.000331309	-0.000424767	0.000156999	6.18584e-06	-0.000828358	-0.00146288	0.000357325	0.00257762	0.00268176	-8.75858e-05	0.000753189	0.00301635	0.00286763	0.00211988	0.000107715	0.000497596	3.03078e-05	0.000136166	-0.000131925	-0.00038221	-0.00382135	-0.000294706	-0.000532327	-1.68555e-05	0.000281154				endosomes		0.000876559	0.000215665	-0.000440217	-0.000141075	-0.00119497	-0.00370106	-0.00155236	0.00196164	0.00221986	-0.000176198	-4.79585e-06	0.00283417	0.0035275	0.00334843	-8.84943e-06	0.000435135	0.00047835
	mitochondria		-0.00119407	-0.00168097	0.000536704	8.97562e-05	-0.000990506	0.00752852	0.00640265	0.0092151	0.00757656	0.000164497	0.00301635	0.000716642	0.0032278	-0.000405077	0.00379292	0.000336284	0.00113574	6.65886e-05	-0.000159445	0.00242893	-0.00747909	-0.00099842	-0.000696852	-0.000520054	0.000892094				mitochondria		0.00108036	-0.00118826	-0.0021556	-0.000199749	-0.000625521	0.00550598	0.00556289	0.0105119	0.00909191	0.000236486	0.00283417	0.0025767	0.00373062	-0.00044781	0.00355238	0.000281756	0.000934819
	lysosomes		-0.00331219	-0.0032499	0.000554694	-5.68125e-05	-0.00243365	0.00976937	0.00346223	0.00469753	0.00466129	-0.000545504	0.00286763	0.0032278	0.0108736	0.00259306	0.00715157	0.00106387	-0.0018089	-0.00283475	-0.00105699	-0.00686854	-0.00548158	-0.0012778	-0.00362993	-0.00598111	-0.000599095				lysosomes		-0.00104563	-0.00227933	-0.00163805	-0.000373093	-0.00250598	0.0032957	0.0008431	0.0036328	0.00476711	-0.00091866	0.0035275	0.00373062	0.0112755	0.00188494	0.00582777	0.000644081	-0.00133385
	Golgi		-0.00154261	-0.00170809	-0.000167888	1.65217e-05	-0.00068084	0.00586453	0.00334454	0.0066906	0.0043665	-0.000115812	0.00211988	-0.000405077	0.00259306	-0.00684671	0.0038511	0.000574942	-0.00127437	-0.00265712	-0.0005206	-0.00273174	-0.000511093	-0.000719373	-0.00266983	-0.00682505	-0.000793624				Golgi		-0.000127643	-0.0011035	-0.00142793	-0.00015092	-0.000933221	-0.000670867	0.00184528	0.00387364	0.00406362	-0.000719906	0.00334843	-0.00044781	0.00188494	-0.0064384	0.0027925	0.000141921	-0.00139061
	microtubules		0.00201117	0.000995249	0.00111539	-8.60132e-05	-0.00481869	-0.00686459	-0.00236784	-0.000572644	-0.00211293	-0.00217649	0.000107715	0.00379292	0.00715157	0.0038511	-0.000121318	0.00162086	-0.00240318	-0.00297474	-0.00116105	-0.00912559	-0.00285551	0.0019554	-0.000689164	0.00344308	0.0024358				microtubules		0.00746371	0.00340687	-0.00261665	-0.000390572	-0.00341598	-0.00543875	-0.00368249	0.00235689	-0.00147872	-0.0018075	-8.84943e-06	0.00355238	0.00582777	0.0027925	-0.00228775	0.00113283	-0.00222307
	centrioles		-0.00115139	-0.00125506	-0.000434633	-0.000136329	-0.000693979	0.000905328	0.000113874	0.000767497	0.000722198	0.000133016	0.000497596	0.000336284	0.00106387	0.000574942	0.00162086	8.353e-05	9.03502e-05	0.000220866	8.14196e-05	8.84919e-06	0.000969744	0.000210633	4.34523e-05	-0.000293051	-0.000130982				centrioles		-0.000842194	-0.000996742	-0.000442032	-0.000108713	-0.000599561	0.000259606	2.21786e-05	0.000532867	0.00071128	8.45089e-05	0.000435135	0.000281756	0.000644081	0.000141921	0.00113283	2.96641e-05	0.000135892
	gap junctions		0.00111321	0.00104052	0.000474952	0.000146778	0.000116373	-0.0030225	7.56787e-05	0.00248144	0.00205132	-0.000237334	3.03078e-05	0.00113574	-0.0018089	-0.00127437	-0.00240318	9.03502e-05	-0.00106152	-0.0032356	-0.000771048	0.00101328	-0.0059364	-0.000896397	-0.00218301	-0.00388493	0.000258714				gap junctions		0.00196339	0.00146061	-0.000114389	6.4529e-05	0.000325496	-0.00232019	0.000356905	0.00290782	0.00228771	-7.55186e-05	0.00047835	0.000934819	-0.00133385	-0.00139061	-0.00222307	0.000135892	-0.000964733
	tight junctions		0.00289869	0.0029525	0.00107218	0.000293938	0.000855578	-0.00201689	-0.000321939	0.00150901	-2.66535e-05	-0.000605871	0.000136166	6.65886e-05	-0.00283475	-0.00265712	-0.00297474	0.000220866	-0.0032356	-0.007649	-0.00109886	-0.00551369	-0.00715506	-0.00263926	-0.00524481	-0.00929106	-0.000255949				tight junctions		0.00437766	0.00392385	0.000532822	0.000265372	0.00117261	-0.00592678	-0.000428774	0.00105686	-0.000451614	-0.0008955	0.000518491	-0.000448406	-0.00257891	-0.00236366	-0.00347344	0.000508329	-0.00366978
	desmosomes		0.000839741	0.000843654	0.000302584	7.71069e-05	0.000142361	-0.00130022	-0.000364835	0.000188178	-0.000290561	-0.000367174	-0.000131925	-0.000159445	-0.00105699	-0.0005206	-0.00116105	8.14196e-05	-0.000771048	-0.00109886	-0.000145087	-0.00135753	-0.00136708	-0.000199022	-0.00108071	-0.002133	-8.50108e-05				desmosomes		0.00177568	0.00165783	0.000311611	0.00013222	0.000598928	-0.00199334	-0.000113137	0.000155905	-0.000313337	-0.000326195	8.49413e-05	-0.000515336	-0.00160757	-0.00149686	-0.00184654	9.94589e-05	-0.000901289
	adherens junctions		0.00542237	0.00531606	0.0022252	0.000557497	0.000665933	-0.0154467	-0.00120907	0.00513308	0.00812079	-0.000859958	-0.00038221	0.00242893	-0.00686854	-0.00273174	-0.00912559	8.84919e-06	0.00101328	-0.00551369	-0.00135753	0.0183134	-0.0221443	-0.00163403	-0.00487102	-0.00762066	0.00123755				adherens junctions		0.00749525	0.00587338	-4.97028e-05	0.000345475	0.000659	-0.0169216	-0.00217447	0.00543456	0.00747852	-0.000441748	8.53268e-05	0.00217501	-0.00720641	-0.0049055	-0.0102112	8.36257e-05	0.000857045
	plasma membrane		0.00373006	0.00194556	0.000108756	-0.000239892	-0.0061195	-0.00722587	-0.00584675	-0.01153	-0.0190054	-0.00355996	-0.00382135	-0.00747909	-0.00548158	-0.000511093	-0.00285551	0.000969744	-0.0059364	-0.00715506	-0.00136708	-0.0221443	0.0179937	0.0092235	-0.000632696	0.00979394	0.00465609				plasma membrane		0.0104736	0.00468989	-0.00474562	-0.000712564	-0.00619552	-0.00431173	-0.00769766	-0.0100594	-0.0215937	-0.00360657	-0.00380421	-0.0102822	-0.00874405	-0.00198915	-0.0066489	0.00109596	-0.00698542
	actin filaments		-0.00273573	-0.00378289	-0.00161957	-0.000558308	-0.00374512	-0.000187573	-0.00085248	-6.9269e-05	-0.00260323	-0.00027331	-0.000294706	-0.00099842	-0.0012778	-0.000719373	0.0019554	0.000210633	-0.000896397	-0.00263926	-0.000199022	-0.00163403	0.0092235	0.00306568	0.000376604	0.00271748	0.000993081				actin filaments		0.00247275	0.000424962	-0.00195004	-0.000325661	-0.00241799	-0.00140202	-0.00175797	-5.45252e-05	-0.00373413	-0.000505909	-0.000757605	-0.00222915	-0.00214333	-0.000276155	-0.00144389	0.000302508	-0.00149484
	actin bundles		0.000244208	-0.000603601	-0.000392318	-0.000168365	-0.00113846	0.00551605	0.00177481	0.00166335	-0.00320959	-0.000136293	-0.000532327	-0.000696852	-0.00362993	-0.00266983	-0.000689164	4.34523e-05	-0.00218301	-0.00524481	-0.00108071	-0.00487102	-0.000632696	0.000376604	-0.000994526	0.00193835	0.00171153				actin bundles		0.00254221	0.000360213	-0.00186287	-0.000264021	-0.000935595	0.00684771	0.0018808	0.00280672	-0.00355112	-0.000234539	-0.000793888	-0.00198103	-0.00517376	-0.00389268	-0.00278706	4.37e-06	-0.00310318
	actomyosin bundles		-0.0049748	-0.00659343	-0.00249235	-0.000715497	-0.00294906	0.0135136	0.00388818	0.00348204	-0.00375195	-8.89925e-06	-1.68555e-05	-0.000520054	-0.00598111	-0.00682505	0.00344308	-0.000293051	-0.00388493	-0.00929106	-0.002133	-0.00762066	0.00979394	0.00271748	0.00193835	0.00487298	0.00266518				actomyosin bundles		-0.00303757	-0.00600871	-0.00427816	-0.000883998	-0.00285523	0.0136304	0.00451325	0.0056087	-0.00320063	6.02261e-05	0.00028678	-0.00154845	-0.0075869	-0.00791496	0.00262498	-0.000442472	-0.00445671
	matrix adhesion		-0.00267503	-0.0031485	-0.00122774	-0.000351791	-0.00143822	0.00219111	0.000860329	0.00234604	0.000556685	0.000438541	0.000281154	0.000892094	-0.000599095	-0.000793624	0.0024358	-0.000130982	0.000258714	-0.000255949	-8.50108e-05	0.00123755	0.00465609	0.000993081	0.00171153	0.00266518	0.000819809				matrix adhesion		-0.00203397	-0.00266309	-0.00134074	-0.000351592	-0.00136781	0.00175864	0.00078306	0.00278668	0.000647821	0.000437152	0.000249956	0.000780368	-0.000607066	-0.00065887	0.00172143	-0.000112009	0.000181933
concordance heatmap difference Shape Mode 5 (σ=-2 relative to σ=0)	nucleoli [DFC)		0.0815496	0.0746548	0.0167963	0.00477096	0.0134263	-0.0271799	-0.0120242	-0.0170656	-0.0135884	-0.00173021	-0.00345812	-0.00903688	-0.0130759	-0.00711628	-0.0197244	-0.000375381	-0.00367847	-0.00211885	-0.0012109	-0.00706575	-0.0205314	-0.010404	-0.00503955	-0.0132002	-0.00277191			concordance heatmap difference Shape Mode 5 (σ=2 relative to σ=0)	nucleoli [DFC)		-0.0305592	-0.0314705	0.0142712	0.00102231	0.00310896	0.0141226	0.012048	0.0087602	0.0107927	-0.00112183	-0.00109904	-0.00069122	0.00331274	-8.57562e-05	0.0028839	6.13884e-05	0.00193223
	nucleoli [GC)		0.0746548	0.0709901	0.0208042	0.00549273	0.0125509	-0.0256981	-0.0121378	-0.0163526	-0.0128439	-0.00125143	-0.00321542	-0.00790188	-0.0120117	-0.00663029	-0.0187197	-0.000301557	-0.00362922	-0.00183681	-0.00116703	-0.00680451	-0.0190038	-0.0103211	-0.00435735	-0.0134996	-0.00287773				nucleoli [GC)		-0.0314705	-0.0300072	0.0149873	0.001878	0.0051787	0.0140501	0.0123308	0.00808419	0.0104589	-0.0013966	-0.00143635	-0.00171014	0.00314643	-0.000510383	0.00114079	2.264e-05	0.00188769
	nuclear speckles		0.0167963	0.0208042	0.0199324	0.00310312	0.00481782	-0.0158214	-0.00871041	-0.0126459	-0.0108368	-0.0016677	-0.00216185	-0.00750902	-0.00653805	-0.00432282	-0.0127402	-0.000282422	-0.00193026	-0.00125955	-0.000600973	-0.00519507	-0.0123474	-0.00543022	-0.00354913	-0.00662618	-0.00141592				nuclear speckles		0.0142712	0.0149873	-0.00273233	0.00221964	0.00735706	0.00460657	0.00319885	-0.000433557	0.000584919	-0.00091191	-0.00107853	-0.00277988	-0.000885703	-0.00136993	-0.00357441	-0.000108703	1.49151e-05
	cohesins		0.00477096	0.00549273	0.00310312	0.000950082	0.00143033	-0.00128033	-0.00118453	-0.00240638	-0.00215767	-0.000268573	-0.000424568	-0.00142845	-0.00124981	-0.000990236	-0.00297269	-5.37731e-05	-0.000533526	-0.000429597	-0.000210877	-0.00131317	-0.00409232	-0.00171265	-0.00108958	-0.00195271	-0.000438275				cohesins		0.00102231	0.001878	0.00221964	0.00051892	0.00154828	0.000158773	-0.000448963	-0.00248322	-0.00183571	-0.000505734	-0.000571765	-0.00147919	-0.000812027	-0.00045926	-0.00198262	-4.11798e-05	-0.000144674
	histones		0.0134263	0.0125509	0.00481782	0.00143033	0.000411425	-0.00409347	-0.00271326	0.000138747	-0.000790384	0.000536341	0.000584762	0.00104573	-0.000807937	-0.00101025	-0.00127853	-5.02137e-05	-0.000560086	0.000184	-0.000380022	-2.2646e-05	-0.00186852	-0.00242267	0.00112703	-0.0027771	-0.00105143				histones		0.00310896	0.0051787	0.00735706	0.00154828	0.00160854	0.00147109	-0.00244654	-0.0116675	-0.00842237	-0.00140444	-0.0020757	-0.00437122	-0.00302001	-0.000966128	-0.00575143	-7.62283e-05	-0.000552322
	nuclear envelope		-0.0271799	-0.0256981	-0.0158214	-0.00128033	-0.00409347	0.0168084	0.00704911	0.012325	0.00664941	-0.00010287	0.00370397	0.0063181	0.0093298	0.00370897	0.0190256	8.33066e-05	0.0031072	0.00125931	0.000549131	0.0024217	0.0114738	0.0054845	0.00696859	0.0163107	0.00100278				nuclear envelope		0.0141226	0.0140501	0.00460657	0.000158773	0.00147109	0.0232688	0.00117104	-0.020368	-0.0214422	0.000947302	0.000461159	-0.0125803	-0.00966644	-0.00589352	-0.0131729	-0.00122202	-0.00367606
	nuclear pores		-0.0120242	-0.0121378	-0.00871041	-0.00118453	-0.00271326	0.00704911	0.00437517	0.0105748	0.00724383	0.000306398	0.00291547	0.00433084	0.00490178	0.00182495	0.0100307	1.55704e-05	0.00151304	0.0006687	7.3636e-05	0.00443662	0.00632773	0.0028156	0.00362876	0.00507155	0.00025354				nuclear pores		0.012048	0.0123308	0.00319885	-0.000448963	-0.00244654	0.00117104	-0.00655521	-0.0212275	-0.0192785	7.61542e-05	-0.00166465	-0.00355943	-0.00683279	-0.0011854	-0.00810437	-0.00022682	-0.00272435
	ER [Sec61 beta)		-0.0170656	-0.0163526	-0.0126459	-0.00240638	0.000138747	0.012325	0.0105748	0.0216046	0.0162955	0.00112586	0.00469097	0.00611787	0.00922444	0.00489406	0.0123047	0.000277199	0.00254275	0.00180962	0.000728941	0.00851905	0.00178808	0.00351841	0.00143533	0.0038229	9.0481e-05				ER [Sec61 beta)		0.0087602	0.00808419	-0.000433557	-0.00248322	-0.0116675	-0.020368	-0.0212275	-0.0302271	-0.0255773	0.00107826	-7.91866e-05	0.00465938	-0.0060235	0.00254886	-0.00359995	0.000152414	-0.00317287
	ER [SERCA2)		-0.0135884	-0.0128439	-0.0108368	-0.00215767	-0.000790384	0.00664941	0.00724383	0.0162955	0.0125894	0.00075037	0.00351043	0.00443418	0.00738597	0.0039876	0.00950444	0.000180508	0.00231592	0.00174682	0.000790863	0.00673108	0.00227505	0.00286599	0.000862131	0.00281361	0.000172832				ER [SERCA2)		0.0107927	0.0104589	0.000584919	-0.00183571	-0.00842237	-0.0214422	-0.0192785	-0.0255773	-0.0196905	0.000529621	8.19061e-05	0.00455407	-0.00411309	0.0030754	-0.00509246	0.000181347	-0.00313682
	peroxisomes		-0.00173021	-0.00125143	-0.0016677	-0.000268573	0.000536341	-0.00010287	0.000306398	0.00112586	0.00075037	-0.000588173	0.000676606	-0.00011361	0.000475772	0.000181621	0.00120127	1.196e-05	0.000314413	0.000307764	0.000324339	0.000731722	0.0011349	0.00100322	0.000217408	0.0013865	-0.000203281				peroxisomes		-0.00112183	-0.0013966	-0.00091191	-0.000505734	-0.00140444	0.000947302	7.61542e-05	0.00107826	0.000529621	0.000908371	0.00083897	0.00197325	0.000401749	0.000356402	0.00135944	1.80407e-05	-0.000145287
	endosomes		-0.00345812	-0.00321542	-0.00216185	-0.000424568	0.000584762	0.00370397	0.00291547	0.00469097	0.00351043	0.000676606	0.000354635	0.00117095	-0.000550994	-0.000304707	0.00135463	0.000212152	6.61495e-05	-0.000715637	-1.70211e-06	0.00053948	-0.00109847	0.000679758	-0.000523986	0.00117278	3.46978e-05				endosomes		-0.00109904	-0.00143635	-0.00107853	-0.000571765	-0.0020757	0.000461159	-0.00166465	-7.91866e-05	8.19061e-05	0.00083897	0.00125805	0.00253512	0.00249519	0.00273739	0.00213392	0.000155417	0.000195534
	mitochondria		-0.00903688	-0.00790188	-0.00750902	-0.00142845	0.00104573	0.0063181	0.00433084	0.00611787	0.00443418	-0.00011361	0.00117095	0.000322618	0.00171442	0.000930823	0.00353342	0.000180118	0.00120272	0.00100856	0.000680437	0.00209117	1.26883e-05	0.00265488	0.000461431	0.0035864	0.000475677				mitochondria		-0.00069122	-0.00171014	-0.00277988	-0.00147919	-0.00437122	-0.0125803	-0.00355943	0.00465938	0.00455407	0.00197325	0.00253512	0.00561493	-0.00134987	-0.000917835	0.0011497	-0.00030375	-0.000693265
	lysosomes		-0.0130759	-0.0120117	-0.00653805	-0.00124981	-0.000807937	0.0093298	0.00490178	0.00922444	0.00738597	0.000475772	-0.000550994	0.00171442	0.00405333	0.00220359	0.00771894	0.00015811	0.0012484	0.000698661	0.00117168	-0.00121573	-0.00139957	0.00184815	-0.00222437	0.00187739	-0.000254039				lysosomes		0.00331274	0.00314643	-0.000885703	-0.000812027	-0.00302001	-0.00966644	-0.00683279	-0.0060235	-0.00411309	0.000401749	0.00249519	-0.00134987	0.00124677	0.00161222	-0.00147416	-0.000200398	-0.000150734
	Golgi		-0.00711628	-0.00663029	-0.00432282	-0.000990236	-0.00101025	0.00370897	0.00182495	0.00489406	0.0039876	0.000181621	-0.000304707	0.000930823	0.00220359	0.00421793	0.00487743	0.000157986	0.000953346	0.000763083	0.00124672	-0.00222793	-0.00265756	0.000926436	-0.00255247	0.000348276	-0.000546827				Golgi		-8.57562e-05	-0.000510383	-0.00136993	-0.00045926	-0.000966128	-0.00589352	-0.0011854	0.00254886	0.0030754	0.000356402	0.00273739	-0.000917835	0.00161222	6.38589e-05	-0.00142816	-0.000114639	0.000705416
	microtubules		-0.0197244	-0.0187197	-0.0127402	-0.00297269	-0.00127853	0.0190256	0.0100307	0.0123047	0.00950444	0.00120127	0.00135463	0.00353342	0.00771894	0.00487743	0.0118324	0.000162722	0.0018514	0.000853987	0.00117796	6.77258e-05	0.00466743	0.00549487	-0.00119765	0.00823161	0.0013075				microtubules		0.0028839	0.00114079	-0.00357441	-0.00198262	-0.00575143	-0.0131729	-0.00810437	-0.00359995	-0.00509246	0.00135944	0.00213392	0.0011497	-0.00147416	-0.00142816	-0.00103902	-0.000246761	-0.00140608
	centrioles		-0.000375381	-0.000301557	-0.000282422	-5.37731e-05	-5.02137e-05	8.33066e-05	1.55704e-05	0.000277199	0.000180508	1.196e-05	0.000212152	0.000180118	0.00015811	0.000157986	0.000162722	-7.56898e-05	0.000126189	0.000188795	0.000103859	-2.50227e-05	-0.000539222	2.34119e-05	-0.000374805	-4.30295e-05	-0.000111142				centrioles		6.13884e-05	2.264e-05	-0.000108703	-4.11798e-05	-7.62283e-05	-0.00122202	-0.00022682	0.000152414	0.000181347	1.80407e-05	0.000155417	-0.00030375	-0.000200398	-0.000114639	-0.000246761	4.439e-05	0.000176642
	gap junctions		-0.00367847	-0.00362922	-0.00193026	-0.000533526	-0.000560086	0.0031072	0.00151304	0.00254275	0.00231592	0.000314413	6.61495e-05	0.00120272	0.0012484	0.000953346	0.0018514	0.000126189	0.000733011	-0.000171144	-8.26037e-06	0.000464909	-0.000858089	-5.76265e-05	-0.00127522	-0.000866004	-1.88147e-05				gap junctions		0.00193223	0.00188769	1.49151e-05	-0.000144674	-0.000552322	-0.00367606	-0.00272435	-0.00317287	-0.00313682	-0.000145287	0.000195534	-0.000693265	-0.000150734	0.000705416	-0.00140608	0.000176642	-9.98103e-05
	tight junctions		-0.00211885	-0.00183681	-0.00125955	-0.000429597	0.000184	0.00125931	0.0006687	0.00180962	0.00174682	0.000307764	-0.000715637	0.00100856	0.000698661	0.000763083	0.000853987	0.000188795	-0.000171144	-0.00327256	-0.00014782	-0.00440486	-0.00640447	-0.00260373	-0.00673401	-0.00427602	-0.000224648				tight junctions		-0.00156731	-0.00199046	-0.00154805	-0.000422494	-0.00121599	-0.00294323	-0.000433022	0.00181702	0.00202564	9.1499e-05	0.0011043	-7.24867e-05	0.00272582	0.0023354	0.00128253	0.000393895	0.00132498
	desmosomes		-0.0012109	-0.00116703	-0.000600973	-0.000210877	-0.000380022	0.000549131	7.3636e-05	0.000728941	0.000790863	0.000324339	-1.70211e-06	0.000680437	0.00117168	0.00124672	0.00117796	0.000103859	-8.26037e-06	-0.00014782	9.64964e-05	-0.000817972	-0.00128816	-0.000524836	-0.001222	-0.00100084	-0.00012098				desmosomes		-0.000104887	-0.000213038	-0.000337177	-9.26767e-05	-0.000236327	-0.00152465	-0.000344731	0.000112995	0.000185336	-5.17822e-05	0.00031977	-0.000297639	0.000290701	0.000335516	-2.07671e-05	0.000111064	0.000294594
	adherens junctions		-0.00706575	-0.00680451	-0.00519507	-0.00131317	-2.2646e-05	0.0024217	0.00443662	0.00851905	0.00673108	0.000731722	0.00053948	0.00209117	-0.00121573	-0.00222793	6.77258e-05	-2.50227e-05	0.000464909	-0.00440486	-0.000817972	0.00666682	-0.00392788	-0.000396958	-0.00292202	-0.00195106	0.000861435				adherens junctions		0.0108203	0.0109382	0.0017709	-0.000173214	-0.000815671	-0.00936632	-0.0127398	-0.0191769	-0.0191588	-0.00128379	-0.000983795	-0.00061243	-0.00258029	0.00332024	-0.00578605	0.000643004	-0.00198438
	plasma membrane		-0.0205314	-0.0190038	-0.0123474	-0.00409232	-0.00186852	0.0114738	0.00632773	0.00178808	0.00227505	0.0011349	-0.00109847	1.26883e-05	-0.00139957	-0.00265756	0.00466743	-0.000539222	-0.000858089	-0.00640447	-0.00128816	-0.00392788	0.00863981	0.00577009	-0.00677202	0.00376039	0.00349852				plasma membrane		0.00500709	0.00275315	-0.00515077	-0.00221052	-0.00606001	-0.0239828	-0.013542	-0.0103257	-0.0139322	-0.00160879	-0.00285164	-0.00461417	-0.00341352	-0.00162542	-0.00235535	0.000886306	0.000350209
	actin filaments		-0.010404	-0.0103211	-0.00543022	-0.00171265	-0.00242267	0.0054845	0.0028156	0.00351841	0.00286599	0.00100322	0.000679758	0.00265488	0.00184815	0.000926436	0.00549487	2.34119e-05	-5.76265e-05	-0.00260373	-0.000524836	-0.000396958	0.00577009	0.00237476	-0.000460692	0.00270194	0.00233983				actin filaments		0.00284952	0.0021782	-0.00124791	-0.000597492	-0.00136132	-0.011089	-0.0041903	-0.00126313	-0.00224505	-0.000391906	-0.00116268	-0.00150491	-0.00103682	-0.000265223	-0.00249736	0.000186888	0.000335361
	actin bundles		-0.00503955	-0.00435735	-0.00354913	-0.00108958	0.00112703	0.00696859	0.00362876	0.00143533	0.000862131	0.000217408	-0.000523986	0.000461431	-0.00222437	-0.00255247	-0.00119765	-0.000374805	-0.00127522	-0.00673401	-0.001222	-0.00292202	-0.00677202	-0.000460692	-0.00332638	1.59219e-05	0.00185601				actin bundles		0.000577074	-0.000343949	-0.00214072	-0.000810724	-0.00197598	-0.00523155	-0.00249342	0.000980686	-0.000602288	0.000331426	-0.00024244	0.000235823	0.00183167	0.00205195	0.00210832	0.000444755	0.00063164
	actomyosin bundles		-0.0132002	-0.0134996	-0.00662618	-0.00195271	-0.0027771	0.0163107	0.00507155	0.0038229	0.00281361	0.0013865	0.00117278	0.0035864	0.00187739	0.000348276	0.00823161	-4.30295e-05	-0.000866004	-0.00427602	-0.00100084	-0.00195106	0.00376039	0.00270194	1.59219e-05	0.00460335	0.00232158				actomyosin bundles		-0.00210284	-0.00345962	-0.00339457	-0.00108753	-0.00238097	-0.004037	-0.000297563	0.0034701	0.000393289	0.000271777	-2.8892e-05	-0.00137858	-0.00152881	-0.00244642	0.00302707	-2.30544e-05	-1.85873e-05
	matrix adhesion		-0.00277191	-0.00287773	-0.00141592	-0.000438275	-0.00105143	0.00100278	0.00025354	9.0481e-05	0.000172832	-0.000203281	3.46978e-05	0.000475677	-0.000254039	-0.000546827	0.0013075	-0.000111142	-1.88147e-05	-0.000224648	-0.00012098	0.000861435	0.00349852	0.00233983	0.00185601	0.00232158	0.000693119				matrix adhesion		-0.00043173	-0.000658996	-0.000610506	-0.000202429	-0.000438435	-0.000557786	-6.04759e-05	0.00135346	0.000455281	0.000162702	-0.000289301	0.00063563	-0.000175758	-0.000167869	0.000812414	-7.00768e-06	1.59702e-05
concordance heatmap difference Shape Mode 6 (σ=-2 relative to σ=0)	nucleoli [DFC)		-0.0445424	-0.0392442	0.0164831	0.000317581	-0.00124927	0.0129199	0.0105586	0.0127731	0.00903444	0.000621729	0.000576492	0.00169895	0.00240506	0.00137347	0.0069447	0.000413388	0.000902612	0.00122405	-3.68557e-05	0.00693443	0.00520568	-0.000230152	0.00119208	-0.000491731	-0.000469862			concordance heatmap difference Shape Mode 6 (σ=2 relative to σ=0)	nucleoli [DFC)		-0.0458086	-0.0522344	0.0026428	-9.00943e-05	-0.00188315	0.0148863	0.011641	0.010054	0.00908069	0.000979912	0.00177226	0.00144203	0.0028873	0.00184295	0.00648506	-0.000372335	0.00117672
	nucleoli [GC)		-0.0392442	-0.0339442	0.0151775	0.000494927	0.000951201	0.0122233	0.0106507	0.0123121	0.0085428	0.000427924	0.000313459	0.000802517	0.00189314	0.00091742	0.00554882	0.00037813	0.000716744	0.00096233	-0.000144024	0.00676651	0.00324035	-0.00108531	0.000437997	-0.00154772	-0.000656371				nucleoli [GC)		-0.0522344	-0.0565628	0.00399601	7.2103e-06	-0.00146888	0.0171314	0.0131798	0.0117078	0.0106526	0.00115049	0.00210694	0.00211011	0.00405516	0.00231735	0.00762442	-0.000379185	0.00141259
	nuclear speckles		0.0164831	0.0151775	-0.00638786	0.000719481	0.00679488	0.00313443	0.00238566	0.000246946	-0.000517614	-0.000548306	-0.000659003	-0.00229054	-0.00121147	-0.000980183	-0.00296449	-4.16847e-05	-0.000543272	-0.000705782	-0.000362572	1.02073e-06	-0.00619398	-0.00277247	-0.00228855	-0.00306393	-0.00070292				nuclear speckles		0.0026428	0.00399601	0.00187996	-0.000414762	0.00605741	0.00486299	0.00372002	0.000177663	0.000383496	-0.000344337	-2.88533e-05	-0.0018804	-0.000398273	-0.000743335	-0.00255577	-0.000288656	-0.000390048
	cohesins		0.000317581	0.000494927	0.000719481	0.000342978	0.000594404	-1.56122e-05	-5.08467e-05	-0.000370168	-0.000219613	-0.000126854	-0.000142271	-0.000321097	-9.29753e-05	-1.03004e-06	-0.000107341	2.55754e-05	-4.16548e-05	3.5757e-05	-3.02475e-05	0.000385345	-9.05618e-05	-0.000227386	-0.000102497	-0.00023022	-8.24273e-05				cohesins		-9.00943e-05	7.2103e-06	-0.000414762	-0.000534671	-0.000343519	-0.000215971	-0.000207792	0.000259539	0.000373728	9.37264e-05	0.000255505	0.000206555	0.000619042	0.000634173	0.000890803	-1.36088e-05	0.000156861
	histones		-0.00124927	0.000951201	0.00679488	0.000594404	0.00424954	0.00523765	0.0003295	-0.00548341	-0.00407584	-0.000915539	-0.00112676	-0.00292435	-0.000605443	-0.00013441	-0.00368098	7.25677e-05	-0.00100786	-0.000259144	-0.000356195	-0.00117889	-0.00729711	-0.00311952	-0.00247986	-0.00211313	-0.000917754				histones		-0.00188315	-0.00146888	0.00605741	-0.000343519	0.00533781	0.00703094	0.00262013	-0.00370878	-0.00463307	-0.000662814	-0.000678229	-0.00406387	-0.00206438	-0.000711471	-0.00472379	-0.000417787	-0.00102607
	nuclear envelope		0.0129199	0.0122233	0.00313443	-1.56122e-05	0.00523765	0.0127982	-0.00341806	-0.0180634	-0.0120128	-0.00191527	-0.0010368	-0.00626703	0.00209284	-0.00251611	-0.010227	-0.000613692	-0.00314617	-0.00420206	-0.00117945	-0.00405653	-0.0155139	-0.00442163	-0.00558998	0.000792758	-0.00178878				nuclear envelope		0.0148863	0.0171314	0.00486299	-0.000215971	0.00703094	0.024355	-0.00208081	-0.0133123	-0.0135259	0.00183349	-0.00107878	-0.00657341	-0.000132911	-0.00155936	-0.00900897	-0.000346569	-0.00314432
	nuclear pores		0.0105586	0.0106507	0.00238566	-5.08467e-05	0.0003295	-0.00341806	-0.00713544	-0.0148835	-0.00957141	-0.000955236	-0.00159501	-0.00176118	-0.000777805	0.00036277	-0.00635217	2.53267e-06	-0.00176644	-0.000281256	-0.000216814	-0.00631603	-0.0084716	-0.00212653	-0.00221473	0.000427485	-0.000599051				nuclear pores		0.011641	0.0131798	0.00372002	-0.000207792	0.00262013	-0.00208081	-0.00349795	-0.00799597	-0.00976755	-0.000338367	-0.00210988	-0.0034199	-0.00335661	-0.000867508	-0.00806745	-0.000184854	-0.00165243
	ER [Sec61 beta)		0.0127731	0.0123121	0.000246946	-0.000370168	-0.00548341	-0.0180634	-0.0148835	-0.0163839	-0.0103923	0.000179421	-0.000854412	0.00297217	-0.00338716	0.000289656	-0.00562625	5.56093e-05	-0.000988198	0.000718983	0.000153977	-0.00790245	-0.00781535	-0.001062	0.000538395	0.00120503	0.000807681				ER [Sec61 beta)		0.010054	0.0117078	0.000177663	0.000259539	-0.00370878	-0.0133123	-0.00799597	-0.00445113	-0.00918555	-0.000112096	-0.00172329	0.0034574	-0.00396994	-0.00136106	-0.00484553	-9.97974e-05	-0.000599955
	ER [SERCA2)		0.00903444	0.0085428	-0.000517614	-0.000219613	-0.00407584	-0.0120128	-0.00957141	-0.0103923	-0.00621952	0.000768237	-2.57827e-05	0.00424837	-0.000680577	0.00135052	-0.0035124	0.000159924	-0.000485282	0.00163165	0.000389953	-0.00794237	-0.0079448	-0.00114869	0.000162594	0.000251253	0.000279713				ER [SERCA2)		0.00908069	0.0106526	0.000383496	0.000373728	-0.00463307	-0.0135259	-0.00976755	-0.00918555	-0.00855613	-6.35367e-05	-0.00171163	0.00350184	-0.00164609	0.000875765	-0.00409232	0.000188469	0.00018651
	peroxisomes		0.000621729	0.000427924	-0.000548306	-0.000126854	-0.000915539	-0.00191527	-0.000955236	0.000179421	0.000768237	0.000496786	0.00020693	0.00129364	0.000612283	0.000482698	3.06405e-06	4.14588e-05	0.000106399	0.000420177	0.000147097	-0.000146545	-0.00082628	-3.63975e-05	3.3367e-05	5.87478e-05	-2.05614e-05				peroxisomes		0.000979912	0.00115049	-0.000344337	9.37264e-05	-0.000662814	0.00183349	-0.000338367	-0.000112096	-6.35367e-05	0.000282167	0.00014563	0.00106579	0.000940627	0.000707577	0.000969455	5.18709e-05	4.66877e-05
	endosomes		0.000576492	0.000313459	-0.000659003	-0.000142271	-0.00112676	-0.0010368	-0.00159501	-0.000854412	-2.57827e-05	0.00020693	0.000625986	0.00143541	0.00169032	0.00211894	0.000684779	0.000144348	0.000167762	0.000441054	0.000159144	-0.000396405	-0.00199916	-0.000354734	-0.000346937	-2.61297e-05	-0.000194999				endosomes		0.00177226	0.00210694	-2.88533e-05	0.000255505	-0.000678229	-0.00107878	-0.00210988	-0.00172329	-0.00171163	0.00014563	-5.75455e-05	0.000365124	-0.000276787	3.23243e-05	-0.000849014	6.99192e-05	2.06877e-05
	mitochondria		0.00169895	0.000802517	-0.00229054	-0.000321097	-0.00292435	-0.00626703	-0.00176118	0.00297217	0.00424837	0.00129364	0.00143541	0.00548015	-0.000392035	-0.000977395	-0.000121374	-0.00020284	-6.10491e-05	-0.00120646	-0.000156711	-0.000704167	-0.00405724	-0.000487665	0.000322038	-0.0004887	0.000580291				mitochondria		0.00144203	0.00211011	-0.0018804	0.000206555	-0.00406387	-0.00657341	-0.0034199	0.0034574	0.00350184	0.00106579	0.000365124	0.00540478	0.000169754	-0.000978889	0.000555694	4.32541e-05	0.00027897
	lysosomes		0.00240506	0.00189314	-0.00121147	-9.29753e-05	-0.000605443	0.00209284	-0.000777805	-0.00338716	-0.000680577	0.000612283	0.00169032	-0.000392035	0.0018991	-0.000516798	-0.000990458	-0.000314135	0.000621805	-1.96807e-05	0.00033526	-0.00142584	-0.00199093	-0.000234666	0.000270291	-0.0015211	-0.000333958				lysosomes		0.0028873	0.00405516	-0.000398273	0.000619042	-0.00206438	-0.000132911	-0.00335661	-0.00396994	-0.00164609	0.000940627	-0.000276787	0.000169754	0.0016277	-0.000145093	-0.000204131	0.000466172	0.000448878
	Golgi		0.00137347	0.00091742	-0.000980183	-1.03004e-06	-0.00013441	-0.00251611	0.00036277	0.000289656	0.00135052	0.000482698	0.00211894	-0.000977395	-0.000516798	-0.00288719	-0.00181011	-0.000508934	0.00107076	-0.000118142	0.000431639	0.0011412	0.000944681	0.000522201	0.000913603	-0.0017531	-0.000201154				Golgi		0.00184295	0.00231735	-0.000743335	0.000634173	-0.000711471	-0.00155936	-0.000867508	-0.00136106	0.000875765	0.000707577	3.23243e-05	-0.000978889	-0.000145093	-0.00215835	-0.000480022	0.000269586	0.000533531
	microtubules		0.0069447	0.00554882	-0.00296449	-0.000107341	-0.00368098	-0.010227	-0.00635217	-0.00562625	-0.0035124	3.06405e-06	0.000684779	-0.000121374	-0.000990458	-0.00181011	-0.00222327	-0.00036544	0.000118636	-0.000431538	0.000226812	-0.00214186	0.000463322	0.0014737	0.00102224	0.00167068	0.000455335				microtubules		0.00648506	0.00762442	-0.00255577	0.000890803	-0.00472379	-0.00900897	-0.00806745	-0.00484553	-0.00409232	0.000969455	-0.000849014	0.000555694	-0.000204131	-0.000480022	1.42828e-05	0.000560305	0.000132147
	centrioles		0.000413388	0.00037813	-4.16847e-05	2.55754e-05	7.25677e-05	-0.000613692	2.53267e-06	5.56093e-05	0.000159924	4.14588e-05	0.000144348	-0.00020284	-0.000314135	-0.000508934	-0.00036544	-5.7909e-05	6.93545e-05	-0.000109462	-3.32695e-05	0.000172695	8.03387e-05	0.000135087	0.000113027	-0.000240323	2.81085e-06				centrioles		-0.000372335	-0.000379185	-0.000288656	-1.36088e-05	-0.000417787	-0.000346569	-0.000184854	-9.97974e-05	0.000188469	5.18709e-05	6.99192e-05	4.32541e-05	0.000466172	0.000269586	0.000560305	7.49631e-05	0.000268195
	gap junctions		0.000902612	0.000716744	-0.000543272	-4.16548e-05	-0.00100786	-0.00314617	-0.00176644	-0.000988198	-0.000485282	0.000106399	0.000167762	-6.10491e-05	0.000621805	0.00107076	0.000118636	6.93545e-05	0.000639932	0.000804577	0.000412685	0.000380351	0.00211018	0.000883324	0.000677065	0.000213565	-7.95315e-06				gap junctions		0.00117672	0.00141259	-0.000390048	0.000156861	-0.00102607	-0.00314432	-0.00165243	-0.000599955	0.00018651	4.66877e-05	2.06877e-05	0.00027897	0.000448878	0.000533531	0.000132147	0.000268195	0.000579284
	tight junctions		0.00122405	0.00096233	-0.000705782	3.5757e-05	-0.000259144	-0.00420206	-0.000281256	0.000718983	0.00163165	0.000420177	0.000441054	-0.00120646	-1.96807e-05	-0.000118142	-0.000431538	-0.000109462	0.000804577	-0.000296382	0.000336949	0.000823851	0.00393125	0.00178692	0.00104524	-0.00129201	-0.000134243				tight junctions		6.03367e-05	0.000210095	-0.00102932	0.000256269	-0.00116969	-0.00263457	-0.000333478	-2.93066e-05	0.00168894	0.000257221	0.000308727	-0.000389388	0.00179094	0.000910524	0.00151273	0.000643777	0.00067412
	desmosomes		-3.68557e-05	-0.000144024	-0.000362572	-3.02475e-05	-0.000356195	-0.00117945	-0.000216814	0.000153977	0.000389953	0.000147097	0.000159144	-0.000156711	0.00033526	0.000431639	0.000226812	-3.32695e-05	0.000412685	0.000336949	0.000163483	0.000189473	0.00206014	0.000603055	0.000403176	1.66418e-05	-6.46608e-05				desmosomes		-0.000153612	-0.000117175	-0.000371595	5.87747e-05	-0.000456532	-0.00075836	-0.000155411	-6.86136e-05	0.000412721	-2.31449e-05	0.000148047	-1.28595e-05	0.000568193	0.000285436	0.00054206	0.00013071	0.000412654
	adherens junctions		0.00693443	0.00676651	1.02073e-06	0.000385345	-0.00117889	-0.00405653	-0.00631603	-0.00790245	-0.00794237	-0.000146545	-0.000396405	-0.000704167	-0.00142584	0.0011412	-0.00214186	0.000172695	0.000380351	0.000823851	0.000189473	-0.00160885	-0.00239112	0.000452021	0.00151674	0.000184037	0.000535495				adherens junctions		0.00758162	0.00880844	0.000748295	0.00104237	-0.00111093	-0.00443337	-0.00590499	-0.00990456	-0.00951765	-0.000971681	-0.00141246	-0.00112295	-0.00179013	0.000745069	-0.00384204	0.000171417	0.000951798
	plasma membrane		0.00520568	0.00324035	-0.00619398	-9.05618e-05	-0.00729711	-0.0155139	-0.0084716	-0.00781535	-0.0079448	-0.00082628	-0.00199916	-0.00405724	-0.00199093	0.000944681	0.000463322	8.03387e-05	0.00211018	0.00393125	0.00206014	-0.00239112	0.022896	0.00924042	0.00428116	0.00704914	0.00108442				plasma membrane		0.00502463	0.00655593	-0.00552474	0.00143542	-0.00803719	-0.0120795	-0.00881879	-0.00695991	-0.00693217	-0.00155904	-0.00118933	-0.00238468	0.00120639	0.00220925	0.00256695	0.00136286	0.00100298
	actin filaments		-0.000230152	-0.00108531	-0.00277247	-0.000227386	-0.00311952	-0.00442163	-0.00212653	-0.001062	-0.00114869	-3.63975e-05	-0.000354734	-0.000487665	-0.000234666	0.000522201	0.0014737	0.000135087	0.000883324	0.00178692	0.000603055	0.000452021	0.00924042	0.00333494	0.00145021	0.00278795	0.00027322				actin filaments		0.000623487	0.000903141	-0.00228086	0.000253872	-0.00324762	-0.007786	-0.00322813	-0.000879435	-0.0010626	-0.00040696	-0.000291748	-0.000568083	-0.00095012	-0.000546444	0.00131133	0.000406104	0.000505287
	actin bundles		0.00119208	0.000437997	-0.00228855	-0.000102497	-0.00247986	-0.00558998	-0.00221473	0.000538395	0.000162594	3.3367e-05	-0.000346937	0.000322038	0.000270291	0.000913603	0.00102224	0.000113027	0.000677065	0.00104524	0.000403176	0.00151674	0.00428116	0.00145021	-0.000118863	0.00150802	7.41594e-05				actin bundles		-0.000406802	-0.000248704	-0.00265417	0.000148641	-0.00292985	-0.00181762	-0.00145967	0.00174011	0.000520433	5.08449e-05	0.000336619	0.000854071	0.00057799	0.000415309	0.00337693	0.00027701	0.000360151
	actomyosin bundles		-0.000491731	-0.00154772	-0.00306393	-0.00023022	-0.00211313	0.000792758	0.000427485	0.00120503	0.000251253	5.87478e-05	-2.61297e-05	-0.0004887	-0.0015211	-0.0017531	0.00167068	-0.000240323	0.000213565	-0.00129201	1.66418e-05	0.000184037	0.00704914	0.00278795	0.00150802	0.00295506	0.000656866				actomyosin bundles		-0.0025252	-0.00253629	-0.00363712	-5.76531e-05	-0.00400851	-0.001023	-0.00137879	0.0024042	0.00180054	0.000370576	0.000811344	0.00112324	0.0035734	0.00273736	0.00570133	0.000556838	0.000865872
	matrix adhesion		-0.000469862	-0.000656371	-0.00070292	-8.24273e-05	-0.000917754	-0.00178878	-0.000599051	0.000807681	0.000279713	-2.05614e-05	-0.000194999	0.000580291	-0.000333958	-0.000201154	0.000455335	2.81085e-06	-7.95315e-06	-0.000134243	-6.46608e-05	0.000535495	0.00108442	0.00027322	7.41594e-05	0.000656866	0.000603356				matrix adhesion		-0.000981269	-0.00102732	-0.000865504	-0.000106211	-0.00123819	-0.0022297	-0.00077757	0.00106442	0.000102388	2.37873e-05	0.000100941	0.000551798	-0.000400436	-0.000355525	0.000884268	-6.07432e-05	9.19295e-06
concordance heatmap difference Shape Mode 7 (σ=-2 relative to σ=0)	nucleoli [DFC)		-0.0382027	-0.0481893	0.00228342	-4.03263e-05	-0.000926562	0.0146728	0.0128289	0.0100346	0.00492617	0.00189605	-0.000579717	0.00254858	0.00207868	0.00101925	0.00534973	-0.000176694	0.000160431	-0.00214531	-0.000194139	0.004404	0.00212236	0.00170506	0.00104551	0.00138984	-0.000598275			concordance heatmap difference Shape Mode 7 (σ=2 relative to σ=0)	nucleoli [DFC)		-0.0693377	-0.0564283	0.00463365	-0.000333179	-0.00843212	0.0196784	0.0111653	0.0112455	0.00633447	0.0012805	0.00208741	0.00590107	0.00324431	0.0026883	0.0089809	7.19745e-05	0.00082648
	nucleoli [GC)		-0.0481893	-0.0578371	0.00103731	-0.000198353	-0.00201982	0.0202475	0.0157836	0.01369	0.00778529	0.00253753	-7.10171e-05	0.0045272	0.00408965	0.00199606	0.00863704	-0.000101014	0.000620345	-0.00184551	-6.6597e-05	0.00622211	0.00608209	0.00305819	0.00231517	0.00281324	-0.000425342				nucleoli [GC)		-0.0564283	-0.0459858	0.00404355	3.80315e-05	-0.00506356	0.0179825	0.0105939	0.00904325	0.00431722	0.000791699	0.00157116	0.00411558	0.00180781	0.00158903	0.00598972	-3.05451e-05	0.000378244
	nuclear speckles		0.00228342	0.00103731	-0.00138739	-0.000590882	0.00368765	0.00744309	0.00493678	0.00250629	0.000337008	0.000384129	-0.0004949	-0.000259567	0.000176011	-0.000180539	-0.000401158	-0.000133915	-0.000413478	-0.00151433	-0.00026404	0.000550581	-0.0032958	-0.000691926	-0.00102347	-0.000965528	-0.000517168				nuclear speckles		0.00463365	0.00404355	-0.000995178	0.000615192	0.00407728	0.00561844	0.00291212	0.000681058	-0.00107321	-0.000335628	-4.69275e-05	-0.000480652	-0.000630658	-0.0004749	-0.00162249	-0.000123851	-0.000484577
	cohesins		-4.03263e-05	-0.000198353	-0.000590882	-0.000430311	0.000122963	0.00046184	0.000429856	0.000439789	-0.000117437	5.4287e-05	-4.41899e-05	-3.40119e-06	0.000134339	0.000260844	0.000399491	2.23581e-06	3.45986e-07	-0.000218901	-8.0156e-06	0.000549674	0.000849806	0.000367666	0.000278757	0.000370586	-2.72281e-05				cohesins		-0.000333179	3.80315e-05	0.000615192	0.000126654	0.000393539	2.73637e-05	-0.000143812	-0.000628699	-0.000679579	-0.000152169	-5.58302e-05	-0.000250184	-0.0001924	1.87485e-05	-0.000471148	-1.52619e-05	-7.23661e-05
	histones		-0.000926562	-0.00201982	0.00368765	0.000122963	0.0024311	0.00363039	0.00130301	-0.00406945	-0.00537688	-0.000224087	-0.00109174	-0.00290214	-0.000963774	0.000744386	-0.00359772	-8.87613e-05	-0.000888045	-0.00191841	-0.000298057	-0.000978976	-0.00508094	-0.00109736	-0.00108989	-0.00101371	-0.000715926				histones		-0.00843212	-0.00506356	0.00407728	0.000393539	0.00178283	0.00551958	0.0015279	-0.00497621	-0.00481957	-0.000609288	-0.000438912	-0.0021724	-0.00110925	0.000186795	-0.00275443	-8.91802e-05	-0.000556545
	nuclear envelope		0.0146728	0.0202475	0.00744309	0.00046184	0.00363039	0.0103	-0.0073809	-0.0124419	-0.0108057	-0.00215813	0.00226306	-0.0102658	-0.000242136	0.000669029	-0.0102248	0.000290125	-0.00286733	-0.00494061	-0.00161342	-0.00102396	-0.00979507	-0.00542123	-0.00359827	-0.00231788	-0.00118872				nuclear envelope		0.0196784	0.0179825	0.00561844	2.73637e-05	0.00551958	0.0206093	0.00252391	-0.0116188	-0.00660573	0.00139826	0.000556512	-0.00916966	0.003876	-0.00126749	-0.00981504	-0.000300253	-0.0019826
	nuclear pores		0.0128289	0.0157836	0.00493678	0.000429856	0.00130301	-0.0073809	-0.00457639	-0.00704092	-0.00581563	-0.000674704	-0.000245851	-0.00333137	-0.00134541	0.00181145	-0.00730046	0.000112111	-0.00111773	-0.00122	-0.000295142	-0.003989	-0.00845545	-0.00266532	-0.0019515	-0.00222655	-0.000560385				nuclear pores		0.0111653	0.0105939	0.00291212	-0.000143812	0.0015279	0.00252391	-0.00108276	-0.00876052	-0.00465907	8.61073e-05	-0.00102244	-0.0028418	0.00027447	0.000832715	-0.00491357	-6.18389e-05	-0.000720619
	ER [Sec61 beta)		0.0100346	0.01369	0.00250629	0.000439789	-0.00406945	-0.0124419	-0.00704092	-0.00661494	-0.001138	2.38959e-05	0.000743696	0.00335915	-0.000954181	0.00195924	-0.00293371	0.000132978	0.000462035	0.000611907	7.49985e-05	-0.00578954	-0.00675874	-0.00101675	0.000546708	-0.000674517	0.000617051				ER [Sec61 beta)		0.0112455	0.00904325	0.000681058	-0.000628699	-0.00497621	-0.0116188	-0.00876052	-0.00933185	-0.000775918	-4.6622e-05	-0.000842556	0.00268824	0.00119321	0.002437	-0.000156417	3.59704e-05	0.000817377
	ER [SERCA2)		0.00492617	0.00778529	0.000337008	-0.000117437	-0.00537688	-0.0108057	-0.00581563	-0.001138	0.00409386	0.00102466	0.00201951	0.00704285	0.00446043	0.0050458	0.00205724	0.000320026	0.00149493	0.00224623	0.000534356	-0.00352534	-0.00541778	-0.000819173	-0.000151886	-0.000716576	-2.05305e-05				ER [SERCA2)		0.00633447	0.00431722	-0.00107321	-0.000679579	-0.00481957	-0.00660573	-0.00465907	-0.000775918	0.00635938	0.00130072	0.000577906	0.00707838	0.00548821	0.00507507	0.00321268	0.000128675	0.00155794
	peroxisomes		0.00189605	0.00253753	0.000384129	5.4287e-05	-0.000224087	-0.00215813	-0.000674704	2.38959e-05	0.00102466	-0.000172921	0.00019649	0.000591396	-0.000658756	-0.000463405	-0.000677496	-9.13699e-05	-0.00012336	-0.000460977	-0.00019313	-0.000389251	-0.00167156	-0.000456326	-0.000153849	-0.000453291	1.3608e-05				peroxisomes		0.0012805	0.000791699	-0.000335628	-0.000152169	-0.000609288	0.00139826	8.61073e-05	-4.6622e-05	0.00130072	0.00031288	3.85479e-05	0.000831256	0.00111631	0.000900649	0.00100951	6.76755e-05	0.00022767
	endosomes		-0.000579717	-7.10171e-05	-0.0004949	-4.41899e-05	-0.00109174	0.00226306	-0.000245851	0.000743696	0.00201951	0.00019649	0.000930707	0.00181144	0.00226749	0.00166029	0.00190819	0.000167272	0.000551276	0.000949258	0.000238327	8.44495e-05	-0.000786178	-0.000431548	-6.57528e-05	6.96904e-05	-0.000209664				endosomes		0.00208741	0.00157116	-4.69275e-05	-5.58302e-05	-0.000438912	0.000556512	-0.00102244	-0.000842556	0.000577906	3.85479e-05	0.000226503	0.000182435	0.00135738	0.00093123	0.000935627	8.96439e-05	0.000380682
	mitochondria		0.00254858	0.0045272	-0.000259567	-3.40119e-06	-0.00290214	-0.0102658	-0.00333137	0.00335915	0.00704285	0.000591396	0.00181144	0.00573311	0.000721201	0.000501147	0.000930697	7.20287e-05	0.000611893	-5.38761e-05	-0.000168887	0.00026032	-0.00280889	-0.000880633	-0.000338679	-0.000945913	0.000473169				mitochondria		0.00590107	0.00411558	-0.000480652	-0.000250184	-0.0021724	-0.00916966	-0.0028418	0.00268824	0.00707838	0.000831256	0.000182435	0.00407152	0.000568178	-0.000514673	0.000103641	-0.000212516	0.000670609
	lysosomes		0.00207868	0.00408965	0.000176011	0.000134339	-0.000963774	-0.000242136	-0.00134541	-0.000954181	0.00446043	-0.000658756	0.00226749	0.000721201	0.00359242	-0.000504699	0.00142667	0.000207522	0.00114233	0.00370667	0.000272408	0.000629393	-0.000323858	-0.00107009	-0.00120855	0.00145393	-0.000372694				lysosomes		0.00324431	0.00180781	-0.000630658	-0.0001924	-0.00110925	0.003876	0.00027447	0.00119321	0.00548821	0.00111631	0.00135738	0.000568178	0.00674896	0.00134872	0.00262329	7.20308e-05	0.00136486
	Golgi		0.00101925	0.00199606	-0.000180539	0.000260844	0.000744386	0.000669029	0.00181145	0.00195924	0.0050458	-0.000463405	0.00166029	0.000501147	-0.000504699	-0.00508311	-0.000606999	-0.000237086	0.000947691	0.00289906	0.000157779	0.00173244	-0.000830498	-0.000806652	-0.00121946	0.00134041	-0.000213658				Golgi		0.0026883	0.00158903	-0.0004749	1.87485e-05	0.000186795	-0.00126749	0.000832715	0.002437	0.00507507	0.000900649	0.00093123	-0.000514673	0.00134872	-0.00360083	-6.48126e-05	-0.000230459	0.000962017
	microtubules		0.00534973	0.00863704	-0.000401158	0.000399491	-0.00359772	-0.0102248	-0.00730046	-0.00293371	0.00205724	-0.000677496	0.00190819	0.000930697	0.00142667	-0.000606999	0.0015867	0.000205691	0.00091316	0.00383041	0.000404665	0.000958402	0.00376239	-0.000927422	0.00072442	0.00168905	0.000309824				microtubules		0.0089809	0.00598972	-0.00162249	-0.000471148	-0.00275443	-0.00981504	-0.00491357	-0.000156417	0.00321268	0.00100951	0.000935627	0.000103641	0.00262329	-6.48126e-05	0.00133263	0.000157373	0.0010868
	centrioles		-0.000176694	-0.000101014	-0.000133915	2.23581e-06	-8.87613e-05	0.000290125	0.000112111	0.000132978	0.000320026	-9.13699e-05	0.000167272	7.20287e-05	0.000207522	-0.000237086	0.000205691	4.88413e-05	0.000157882	0.00038563	0.000160998	0.000184388	0.000311706	-1.3795e-05	2.91147e-05	0.000264911	-3.06312e-05				centrioles		7.19745e-05	-3.05451e-05	-0.000123851	-1.52619e-05	-8.91802e-05	-0.000300253	-6.18389e-05	3.59704e-05	0.000128675	6.76755e-05	8.96439e-05	-0.000212516	7.20308e-05	-0.000230459	0.000157373	3.13694e-05	0.000196791
	gap junctions		0.000160431	0.000620345	-0.000413478	3.45986e-07	-0.000888045	-0.00286733	-0.00111773	0.000462035	0.00149493	-0.00012336	0.000551276	0.000611893	0.00114233	0.000947691	0.00091316	0.000157882	0.000782831	0.00115432	0.000517395	0.00167085	0.00128659	0.00021821	0.000366796	0.000406666	-0.000164674				gap junctions		0.00082648	0.000378244	-0.000484577	-7.23661e-05	-0.000556545	-0.0019826	-0.000720619	0.000817377	0.00155794	0.00022767	0.000380682	0.000670609	0.00136486	0.000962017	0.0010868	0.000196791	0.000579468
	tight junctions		-0.00214531	-0.00184551	-0.00151433	-0.000218901	-0.00191841	-0.00494061	-0.00122	0.000611907	0.00224623	-0.000460977	0.000949258	-5.38761e-05	0.00370667	0.00289906	0.00383041	0.00038563	0.00115432	0.00421559	0.00107972	0.0013129	0.00931585	0.00214728	0.00157644	0.00368416	-0.000352615				tight junctions		-0.00101618	-0.00172306	-0.00149524	-0.000278726	-0.00162202	-0.00346443	-0.00118083	0.000762921	0.00207994	0.000383586	0.000880089	0.000220994	0.00372338	0.00219696	0.00402353	0.000617422	0.00145793
	desmosomes		-0.000194139	-6.6597e-05	-0.00026404	-8.0156e-06	-0.000298057	-0.00161342	-0.000295142	7.49985e-05	0.000534356	-0.00019313	0.000238327	-0.000168887	0.000272408	0.000157779	0.000404665	0.000160998	0.000517395	0.00107972	0.000388912	0.00067368	0.00235146	0.000567949	0.000493889	0.000840605	-8.03244e-05				desmosomes		-0.000574827	-0.000795125	-0.000552015	-0.000113944	-0.000692989	-0.00123551	-0.000506531	0.000134956	0.000601574	6.95153e-05	0.000265418	9.45686e-05	0.00130691	0.00101272	0.00151345	0.000212171	0.000493987
	adherens junctions		0.004404	0.00622211	0.000550581	0.000549674	-0.000978976	-0.00102396	-0.003989	-0.00578954	-0.00352534	-0.000389251	8.44495e-05	0.00026032	0.000629393	0.00173244	0.000958402	0.000184388	0.00167085	0.0013129	0.00067368	-0.00159581	-0.000843145	0.0010589	0.00173665	-2.61366e-05	0.000386658				adherens junctions		0.00698388	0.00580123	0.0002468	0.00023284	0.000166245	-0.00191913	-0.00386488	-0.00542024	-0.0037384	-0.000818877	-0.000438606	-0.000326918	-0.00042191	0.00120401	0.000759792	0.00018234	0.000674552
	plasma membrane		0.00212236	0.00608209	-0.0032958	0.000849806	-0.00508094	-0.00979507	-0.00845545	-0.00675874	-0.00541778	-0.00167156	-0.000786178	-0.00280889	-0.000323858	-0.000830498	0.00376239	0.000311706	0.00128659	0.00931585	0.00235146	-0.000843145	0.0244937	0.0044192	0.00609872	0.00535587	0.00119177				plasma membrane		0.00907406	0.00500813	-0.00404257	-0.000473557	-0.00364731	-0.0214637	-0.0089225	-0.00318946	-0.00624789	-0.000663019	-0.00182756	-0.0037496	-0.00135945	0.00125882	0.00229257	0.0011497	0.00145883
	actin filaments		0.00170506	0.00305819	-0.000691926	0.000367666	-0.00109736	-0.00542123	-0.00266532	-0.00101675	-0.000819173	-0.000456326	-0.000431548	-0.000880633	-0.00107009	-0.000806652	-0.000927422	-1.3795e-05	0.00021821	0.00214728	0.000567949	0.0010589	0.0044192	0.000510085	0.000255931	-0.000708666	-6.02305e-05				actin filaments		0.0038805	0.00260573	-0.000993667	-3.84864e-05	-0.000555299	-0.00661108	-0.00227649	0.000469513	-0.000596907	0.000167416	-0.000562076	-0.000578465	0.000518704	0.00192769	0.000502221	0.000416347	0.000622663
	actin bundles		0.00104551	0.00231517	-0.00102347	0.000278757	-0.00108989	-0.00359827	-0.0019515	0.000546708	-0.000151886	-0.000153849	-6.57528e-05	-0.000338679	-0.00120855	-0.00121946	0.00072442	2.91147e-05	0.000366796	0.00157644	0.000493889	0.00173665	0.00609872	0.000255931	0.0014637	0.000394825	0.000451067				actin bundles		0.00236506	0.000919174	-0.00162594	-0.000246615	-0.000958323	-0.00527153	-0.00127805	0.00232159	0.00026728	0.000311789	-0.000331817	-4.25857e-05	-0.00124881	-0.000616143	0.000737377	0.000187923	0.000208947
	actomyosin bundles		0.00138984	0.00281324	-0.000965528	0.000370586	-0.00101371	-0.00231788	-0.00222655	-0.000674517	-0.000716576	-0.000453291	6.96904e-05	-0.000945913	0.00145393	0.00134041	0.00168905	0.000264911	0.000406666	0.00368416	0.000840605	-2.61366e-05	0.00535587	-0.000708666	0.000394825	-6.32443e-05	-0.00032558				actomyosin bundles		0.00106306	-0.000518933	-0.0023374	-0.00044693	-0.00198618	-0.0053557	-0.00182719	0.00141563	-0.000626537	0.000388387	-6.3316e-06	-0.000717766	0.000890653	0.00120188	0.00318271	0.000409714	0.000454066
	matrix adhesion		-0.000598275	-0.000425342	-0.000517168	-2.72281e-05	-0.000715926	-0.00118872	-0.000560385	0.000617051	-2.05305e-05	1.3608e-05	-0.000209664	0.000473169	-0.000372694	-0.000213658	0.000309824	-3.06312e-05	-0.000164674	-0.000352615	-8.03244e-05	0.000386658	0.00119177	-6.02305e-05	0.000451067	-0.00032558	0.000358453				matrix adhesion		0.000424831	0.000157487	-0.000318982	-4.38011e-05	-0.0002318	-0.00154586	-0.000327109	0.000807417	-0.000115849	1.99373e-05	-0.00026424	0.000260082	-0.000508195	-4.9415e-05	0.000130053	-7.77315e-06	-8.10581e-05
concordance heatmap difference Shape Mode 8 (σ=-2 relative to σ=0)	nucleoli [DFC)		-0.0736124	-0.0453884	0.00781745	0.000487341	-0.0047014	0.0140977	0.00842064	0.0076912	0.00479402	0.0029989	0.000146935	0.00416133	0.00223559	0.00225012	0.00551668	0.0003467	4.62718e-05	-0.000300748	0.000157503	0.00694479	0.00975983	-0.000662919	-0.00655486	-0.00852132	-0.00287211			concordance heatmap difference Shape Mode 8 (σ=2 relative to σ=0)	nucleoli [DFC)		-0.0227008	-0.0280513	0.00434583	0.00147386	0.00365308	0.0054588	0.0038578	0.00610996	0.00268278	0.00145365	0.000570579	-0.00111953	-0.00506177	-0.00632666	-2.95788e-05	-0.00167466	-0.00285739
	nucleoli [GC)		-0.0453884	-0.0207009	0.00924619	0.00170828	0.00263334	0.00583254	0.00457518	0.000312775	-0.00152854	0.00156637	-0.00148307	-0.0010314	-0.00178938	-0.000405453	-0.00352323	9.7374e-05	-0.00130057	-0.00201694	-0.000359084	0.00299539	-0.00239447	-0.0047453	-0.0111174	-0.0133929	-0.00376647				nucleoli [GC)		-0.0280513	-0.032044	0.00534891	0.00179171	0.00384734	0.00836493	0.00473715	0.00775006	0.00384969	0.00184379	0.00102549	-0.000269949	-0.00403908	-0.00641191	0.00112505	-0.00177449	-0.00290665
	nuclear speckles		0.00781745	0.00924619	-0.00122777	0.00190273	0.00582416	0.00406867	0.00137966	-0.00176019	-0.00206312	0.00022738	-0.000967844	-0.00143035	-0.0010493	-0.000791512	-0.00393286	-4.09845e-05	-0.000958829	-0.00139495	-0.000325308	-0.000443906	-0.00564063	-0.00326913	-0.00550888	-0.00635694	-0.00164543				nuclear speckles		0.00434583	0.00534891	0.0015189	0.00105	0.00579233	0.00341078	0.00120154	0.00031691	-0.00067047	0.000229907	-1.824e-05	-0.00170649	-0.00234828	-0.00313343	-0.00286047	-0.000697705	-0.00143637
	cohesins		0.000487341	0.00170828	0.00190273	0.000825306	0.00191061	0.000862629	6.52401e-05	-0.0016663	-0.00159965	-0.000156128	-0.000451819	-0.000996278	-0.000707358	-0.000455311	-0.00206313	-3.2751e-05	-0.000394946	-0.000497616	-0.000126124	-0.000672506	-0.00304109	-0.00125536	-0.00187583	-0.00203998	-0.000537108				cohesins		0.00147386	0.00179171	0.00105	0.000545833	0.00162101	0.000189896	6.40839e-05	-0.000915273	-0.00105809	-8.43514e-05	-0.000205224	-0.000969916	-0.00114043	-0.00111298	-0.00186454	-0.000225325	-0.000500805
	histones		-0.0047014	0.00263334	0.00582416	0.00191061	0.00329763	0.0060927	0.000363087	-0.00697978	-0.0066571	0.000228853	-0.00155061	-0.00131252	-0.000659253	-0.000355892	-0.0055211	5.54845e-05	-0.0015033	-0.0016781	-0.000343323	-0.00215881	-0.0107548	-0.00391162	-0.00681238	-0.00706314	-0.00216068				histones		0.00365308	0.00384734	0.00579233	0.00162101	0.0050794	0.00207242	-0.00111087	-0.00775085	-0.00749473	-0.000491821	-0.000790814	-0.00400469	-0.00555588	-0.00487666	-0.00904055	-0.00109997	-0.00260272
	nuclear envelope		0.0140977	0.00583254	0.00406867	0.000862629	0.0060927	0.0499707	0.0101556	-0.00326425	-0.00518067	-0.000402579	0.00255776	-0.00339604	0.00777272	-0.000604969	0.000512548	0.000151103	-0.00233902	-0.00241402	-0.000637543	-0.00778918	-0.0295967	-0.00397345	-0.000360969	0.00563806	-0.00103848				nuclear envelope		0.0054588	0.00836493	0.00341078	0.000189896	0.00207242	0.0168883	0.0032064	-0.0180602	-0.0139077	-0.00251282	0.000407878	-0.00181981	0.00125345	-0.00450873	-0.0148084	6.65436e-05	-0.00171596
	nuclear pores		0.00842064	0.00457518	0.00137966	6.52401e-05	0.000363087	0.0101556	0.00509008	-0.000425346	-0.00138565	0.000550011	8.38418e-05	0.00326513	0.00329516	0.00107111	-6.69267e-05	0.000126027	-0.000453626	-0.000358574	1.67862e-05	-0.00319663	-0.0131539	-0.00115962	-0.000600179	0.00110456	-0.000380113				nuclear pores		0.0038578	0.00473715	0.00120154	6.40839e-05	-0.00111087	0.0032064	0.000126608	-0.0101086	-0.0089816	-0.000314186	-0.000660346	0.000824783	-0.00214064	-0.00118625	-0.00725749	-0.000168724	-0.000714899
	ER [Sec61 beta)		0.0076912	0.000312775	-0.00176019	-0.0016663	-0.00697978	-0.00326425	-0.000425346	-0.000766143	0.00232706	0.000777313	0.001415	0.00978976	0.0080061	0.00719137	0.00691222	0.000544395	0.00266066	0.0033068	0.00104812	-0.000464294	-0.00939486	7.40066e-05	0.00242163	0.00302959	0.00067443				ER [Sec61 beta)		0.00610996	0.00775006	0.00031691	-0.000915273	-0.00775085	-0.0180602	-0.0101086	-0.0112718	-0.00745424	-2.79881e-05	-0.000917276	0.00700472	0.00109789	0.00542643	-0.00449285	0.0010545	0.00231067
	ER [SERCA2)		0.00479402	-0.00152854	-0.00206312	-0.00159965	-0.0066571	-0.00518067	-0.00138565	0.00232706	0.00621665	0.00125017	0.00216173	0.00948909	0.00880712	0.00737974	0.00685097	0.000614354	0.00314821	0.00373345	0.0011364	0.00385328	-0.00825158	-0.00132419	0.000391103	-0.000239428	-7.46783e-05				ER [SERCA2)		0.00268278	0.00384969	-0.00067047	-0.00105809	-0.00749473	-0.0139077	-0.0089816	-0.00745424	-0.00375252	0.000455748	-0.000356318	0.00815517	0.00275218	0.00587966	-0.00101056	0.00105763	0.0022183
	peroxisomes		0.0029989	0.00156637	0.00022738	-0.000156128	0.000228853	-0.000402579	0.000550011	0.000777313	0.00125017	-8.61427e-05	0.000435435	0.000627313	0.000311985	-7.2361e-05	-3.07467e-05	4.62526e-05	0.000186564	0.000154474	1.73498e-05	-5.84419e-05	-0.00323782	-0.000690126	-0.000135436	-0.00022545	-6.4977e-05				peroxisomes		0.00145365	0.00184379	0.000229907	-8.43514e-05	-0.000491821	-0.00251282	-0.000314186	-2.79881e-05	0.000455748	-0.000347712	-0.000114863	0.00121536	0.000479414	0.000462845	-0.000996893	0.000246573	0.00049912
	endosomes		0.000146935	-0.00148307	-0.000967844	-0.000451819	-0.00155061	0.00255776	8.38418e-05	0.001415	0.00216173	0.000435435	0.00112594	0.00184176	0.00398705	0.00354123	0.00348697	0.000241086	0.00100768	0.001828	0.000418961	0.000643902	-0.000345155	-0.000273173	0.000760195	0.00129769	-0.000106193				endosomes		0.000570579	0.00102549	-1.824e-05	-0.000205224	-0.000790814	0.000407878	-0.000660346	-0.000917276	-0.000356318	-0.000114863	-0.000120744	0.0015816	0.00224549	0.00249749	-0.000905497	0.000449246	0.000782774
	mitochondria		0.00416133	-0.0010314	-0.00143035	-0.000996278	-0.00131252	-0.00339604	0.00326513	0.00978976	0.00948909	0.000627313	0.00184176	0.00377775	-0.000504676	-0.00217287	0.00129761	-0.000218698	0.000973949	-0.000872979	-0.000409607	0.00345596	-0.00420414	-0.00107268	0.0010394	-0.000572465	0.000934999				mitochondria		-0.00111953	-0.000269949	-0.00170649	-0.000969916	-0.00400469	-0.00181981	0.000824783	0.00700472	0.00815517	0.00121536	0.0015816	0.00842965	0.00689908	0.0051073	0.00302645	0.000962752	0.00178175
	lysosomes		0.00223559	-0.00178938	-0.0010493	-0.000707358	-0.000659253	0.00777272	0.00329516	0.0080061	0.00880712	0.000311985	0.00398705	-0.000504676	0.0041934	5.07273e-05	0.00232118	-0.000276845	0.00131214	0.000952296	-3.76217e-05	0.00487169	-0.00254897	-0.00287791	0.000215654	-0.00429772	-0.000661767				lysosomes		-0.00506177	-0.00403908	-0.00234828	-0.00114043	-0.00555588	0.00125345	-0.00214064	0.00109789	0.00275218	0.000479414	0.00224549	0.00689908	0.0156811	0.0125786	0.0100651	0.001943	0.0025691
	Golgi		0.00225012	-0.000405453	-0.000791512	-0.000455311	-0.000355892	-0.000604969	0.00107111	0.00719137	0.00737974	-7.2361e-05	0.00354123	-0.00217287	5.07273e-05	-0.000972338	-0.000844344	-0.000216801	0.00123637	0.0013577	0.000186071	0.00573344	0.000160247	-0.00246244	0.000206989	-0.0052716	-0.000883286				Golgi		-0.00632666	-0.00641191	-0.00313343	-0.00111298	-0.00487666	-0.00450873	-0.00118625	0.00542643	0.00587966	0.000462845	0.00249749	0.0051073	0.0125786	0.00883603	0.0112856	0.00171123	0.00334692
	microtubules		0.00551668	-0.00352323	-0.00393286	-0.00206313	-0.0055211	0.000512548	-6.69267e-05	0.00691222	0.00685097	-3.07467e-05	0.00348697	0.00129761	0.00232118	-0.000844344	0.00801079	-0.000359482	0.00172908	0.00199672	0.000375351	0.00335041	0.00862914	0.00449021	0.010784	0.0107488	0.00320906				microtubules		-2.95788e-05	0.00112505	-0.00286047	-0.00186454	-0.00904055	-0.0148084	-0.00725749	-0.00449285	-0.00101056	-0.000996893	-0.000905497	0.00302645	0.0100651	0.0112856	0.00642509	0.00220892	0.00390012
	centrioles		0.0003467	9.7374e-05	-4.09845e-05	-3.2751e-05	5.54845e-05	0.000151103	0.000126027	0.000544395	0.000614354	4.62526e-05	0.000241086	-0.000218698	-0.000276845	-0.000216801	-0.000359482	8.38649e-05	6.78608e-06	-2.00777e-05	-1.88497e-05	0.000507105	-0.000525801	-0.000379633	-3.3821e-05	-0.000763167	-7.61124e-05				centrioles		-0.00167466	-0.00177449	-0.000697705	-0.000225325	-0.00109997	6.65436e-05	-0.000168724	0.0010545	0.00105763	0.000246573	0.000449246	0.000962752	0.001943	0.00171123	0.00220892	-5.03199e-06	0.000525061
	gap junctions		4.62718e-05	-0.00130057	-0.000958829	-0.000394946	-0.0015033	-0.00233902	-0.000453626	0.00266066	0.00314821	0.000186564	0.00100768	0.000973949	0.00131214	0.00123637	0.00172908	6.78608e-06	0.000851235	0.000718625	0.000149057	0.00324802	0.00143038	5.17587e-05	0.000498967	-0.00104724	-5.19377e-05				gap junctions		-0.00285739	-0.00290665	-0.00143637	-0.000500805	-0.00260272	-0.00171596	-0.000714899	0.00231067	0.0022183	0.00049912	0.000782774	0.00178175	0.0025691	0.00334692	0.00390012	0.000525061	0.00162805
	tight junctions		-0.000300748	-0.00201694	-0.00139495	-0.000497616	-0.0016781	-0.00241402	-0.000358574	0.0033068	0.00373345	0.000154474	0.001828	-0.000872979	0.000952296	0.0013577	0.00199672	-2.00777e-05	0.000718625	0.00143573	0.000137892	0.00299237	0.00484124	-0.000843271	0.000510924	-0.00389471	-0.000622076				tight junctions		-0.00526526	-0.00550445	-0.00261334	-0.000837494	-0.00444426	-0.00248306	-0.00157648	0.00263991	0.00193904	0.000401024	0.00176173	0.00120484	0.00692207	0.00851092	0.0104726	0.00131128	0.00221814
	desmosomes		0.000157503	-0.000359084	-0.000325308	-0.000126124	-0.000343323	-0.000637543	1.67862e-05	0.00104812	0.0011364	1.73498e-05	0.000418961	-0.000409607	-3.76217e-05	0.000186071	0.000375351	-1.88497e-05	0.000149057	0.000137892	-9.81446e-05	0.000974955	0.00113697	-0.000338402	-1.08592e-05	-0.00137733	-0.000166976				desmosomes		-0.00161172	-0.00168658	-0.000799148	-0.000258807	-0.00135112	-0.000875799	-0.000451499	0.00120231	0.00100214	0.000168051	0.000470108	0.000649602	0.00178568	0.0022669	0.00287659	0.000338917	0.000957364
	adherens junctions		0.00694479	0.00299539	-0.000443906	-0.000672506	-0.00215881	-0.00778918	-0.00319663	-0.000464294	0.00385328	-5.84419e-05	0.000643902	0.00345596	0.00487169	0.00573344	0.00335041	0.000507105	0.00324802	0.00299237	0.000974955	0.0079079	-0.00387002	-0.000398109	-0.000758186	-0.00142724	-0.000245764				adherens junctions		0.00403953	0.00504355	0.000377763	-0.000321104	-0.00175938	-0.00493382	-0.00352453	-0.00407154	-0.0045275	-0.000753735	-0.00172888	-0.000808572	-0.00449785	-0.000530227	-0.00360128	0.000352313	0.00262102
	plasma membrane		0.00975983	-0.00239447	-0.00564063	-0.00304109	-0.0107548	-0.0295967	-0.0131539	-0.00939486	-0.00825158	-0.00323782	-0.000345155	-0.00420414	-0.00254897	0.000160247	0.00862914	-0.000525801	0.00143038	0.00484124	0.00113697	-0.00387002	0.0457809	0.0175665	0.0256704	0.0287874	0.0085029				plasma membrane		0.00272235	0.00455548	-0.00315761	-0.00185956	-0.00867338	-0.0120066	-0.00441242	-0.00449801	-0.00604353	-0.00222642	-0.00418337	-0.0087041	0.00133406	0.00909603	0.00883928	0.00226758	0.00394434
	actin filaments		-0.000662919	-0.0047453	-0.00326913	-0.00125536	-0.00391162	-0.00397345	-0.00115962	7.40066e-05	-0.00132419	-0.000690126	-0.000273173	-0.00107268	-0.00287791	-0.00246244	0.00449021	-0.000379633	5.17587e-05	-0.000843271	-0.000338402	-0.000398109	0.0175665	0.00675859	0.00885703	0.0102613	0.00335966				actin filaments		-0.00254266	-0.00236815	-0.00241024	-0.00099831	-0.00486857	-0.00604495	-0.00180405	-0.000241	-2.65855e-05	-0.000506144	-0.00101437	-0.00189333	-0.000539702	0.0012652	0.00344743	0.000360672	0.00113252
	actin bundles		-0.00655486	-0.0111174	-0.00550888	-0.00187583	-0.00681238	-0.000360969	-0.000600179	0.00242163	0.000391103	-0.000135436	0.000760195	0.0010394	0.000215654	0.000206989	0.010784	-3.3821e-05	0.000498967	0.000510924	-1.08592e-05	-0.000758186	0.0256704	0.00885703	0.0118696	0.0147608	0.00392188				actin bundles		-0.00258799	-0.00247715	-0.00244788	-0.000951235	-0.00389864	0.00122412	0.000465475	0.000463285	-0.000452788	-0.000382202	-0.000945037	-0.0017967	-0.00164554	0.000122201	0.00410802	0.000390054	0.000633825
	actomyosin bundles		-0.00852132	-0.0133929	-0.00635694	-0.00203998	-0.00706314	0.00563806	0.00110456	0.00302959	-0.000239428	-0.00022545	0.00129769	-0.000572465	-0.00429772	-0.0052716	0.0107488	-0.000763167	-0.00104724	-0.00389471	-0.00137733	-0.00142724	0.0287874	0.0102613	0.0147608	0.0164398	0.00517227				actomyosin bundles		-0.00173293	-0.00156361	-0.00226741	-0.000846692	-0.0031568	0.00342656	0.00153774	0.00164177	0.000355022	-0.000239267	-0.000626627	-0.00172582	-0.000179397	0.00133202	0.00568926	0.00049313	0.000418852
	matrix adhesion		-0.00287211	-0.00376647	-0.00164543	-0.000537108	-0.00216068	-0.00103848	-0.000380113	0.00067443	-7.46783e-05	-6.4977e-05	-0.000106193	0.000934999	-0.000661767	-0.000883286	0.00320906	-7.61124e-05	-5.19377e-05	-0.000622076	-0.000166976	-0.000245764	0.0085029	0.00335966	0.00392188	0.00517227	0.00173935				matrix adhesion		-0.00130941	-0.00134955	-0.000790169	-0.000271508	-0.00112897	0.000211111	0.000331063	0.00138677	0.00103174	8.92489e-05	-0.000137616	0.000551377	-0.00066691	-0.00067823	0.000776822	-0.000129132	-6.66011e-05
[truncated: 9 more columns]
