# Supplementary material for: Integrated intracellular organization and its variations in human iPS cells
Source: Nature. 2023 Jan 4;613(7943):345–54. doi: 10.1038/s41586-022-05563-7 (PMC9834050; doi:10.1038/s41586-022-05563-7)
Supplement: Supplementary file 18 — Source Data Extended Data Fig. 8 [file 41586_2022_5563_MOESM18_ESM.xlsx]

## Sheet: ExtFig8h
Structure	Location	Color	x median	y median	x 5 percentile	x 95 percentile	y 5 percentile	y 95 percentile
nucleoli (DFC)	nuclear	#A9D1E5	78	95.99	78	79	93.9765	97.6305
nucleoli (GC)	nuclear	#88D1E5	70	87.035	69	71	85.0875	89.22
nuclear speckles	nuclear	#3292C9	62	39.585	60	64	37.064	41.954
histones	nuclear	#305098	31	75.66	30	32	72.841	78.5915
nuclear envelope	nuclear periphery	#084AE7	79	48.24	78	80	47.2365	49.3305
ER (Sec61 beta)	cytoplasm	#FFFFB5	35	60.235	33	37	57.1505	63.893
ER (SERCA2)	cytoplasm	#FFFFA0	29	76.585	27	30	74.2095	79.107
mitochondria	cytoplasm	#FFD184	56	83.685	55	57	82.522	85.342
peroxisomes	cytoplasm	#FFD16E	28	100.295	25	32	91.2985	112.416
endosomes	cytoplasm	#FFD150	14	23.835	12	16	17.821	31.0165
lysosomes	cytoplasm	#AD952A	43	64.16	41	44	61.9625	66.1965
Golgi	cytoplasm	#B7952A	47	74.27	46	49	71.528	78.0925
centrioles	cytoplasm	#9D7000	10	32.035	9	11	29.1525	34.7775
microtubules	cytoplasm	#6B4500	62	91.085	61	63	88.776	93.78
plasma membrane	cell periphery	#FFD2FF	75	68.345	74	76	67.17	69.7915

## Sheet: ExtFig8i
	cells with spherical nuclei
	CellId	Nuclear volume	Nuclear surface area
0	230754	436.692	446.181
1	230787	513.805	494.932
2	230788	386.827	409.001
3	230888	560.689	527.019
4	230908	587.375	544.717
5	230910	459.309	463.62
6	230924	394.177	422.216
7	230935	424.551	443.552
8	230937	394.555	421.136
9	230940	658.134	585.746
10	230948	429.724	443.388
11	230950	543.899	508.241
12	231016	404.575	418.225
13	231054	421.151	431.37
14	231057	533.822	512.841
15	231182	558.187	515.541
16	231226	743.515	637.079
17	231228	348.535	389.683
18	231241	548.499	523.92
19	231245	477.257	458.41
20	231246	460.085	450.523
21	231253	543.375	518.733
22	231288	652.737	571.78
23	231300	361.73	398.321
24	231351	576.575	535.727
25	231362	540.706	510.236
26	231364	439.473	443.012
27	231393	375.409	400.222
28	231394	537.751	515.588
29	231435	360.85	379.825
30	231462	661.93	594.29
31	231474	580.098	535.163
32	231499	445.847	449.608
33	231505	594.054	532.394
34	231508	383.168	401.044
35	231521	306.222	355.461
36	231608	520.805	504.791
37	231664	456.668	459.114
38	231693	652.582	564.128
39	231712	655.573	580.464
40	231713	345.198	379.262
41	231729	387.947	400.105
42	231737	549.806	521.925
43	231742	644.013	582.319
44	231765	428.818	438.693
45	231787	696.529	617.245
46	231810	330.485	357.362
47	231813	515.933	492.092
48	231843	296.896	346.753
49	231859	590.872	551.993
50	231869	535.661	511.996
51	231878	415.708	435.853
52	231998	750.088	640.999
53	232007	584.912	536.173
54	232008	475.335	471.977
55	232014	503.424	489.956
56	232045	377.316	411.254
57	232075	448.746	456.203
58	232077	441.065	444.702
59	232098	582.05	529.835
60	232140	428.654	437.59
61	232145	602.101	554.669
62	232180	386.006	408.625
63	232207	405.166	422.286
64	232251	329.52	379.144
65	232268	620.649	554.974
66	232290	545.719	507.49
67	232297	681.41	602.34
68	232303	549.544	519.86
69	232311	616.382	548.636
70	232320	372.861	399.025
71	232328	443.353	454.208
72	232329	555.887	524.859
73	232331	359.724	392.383
74	232349	454.655	452.213
75	232382	634.928	576.662
76	232385	355.832	386.679
77	232400	767.099	644.731
78	232500	351.049	380.06
79	232516	649.154	587.952
80	232522	730.478	628.042
81	232563	695.226	614.757
82	232569	599.962	548.355
83	232579	350.098	375.788
84	232709	475.168	470.662
85	232760	655.543	586.004
86	232785	583.891	543.308
87	232793	370.584	399.706
88	232799	662.281	581.779
89	232818	293.861	352.316
90	232908	503.065	488.853
91	232909	383.084	402.71
92	233071	345.812	383.346
93	233104	655.543	586.004
94	233217	579.966	528.356
95	233229	655.773	584.361
96	233230	634.361	578.728
97	233240	589.883	546.899
98	233243	551.498	518.287
99	233244	775.468	661.396
100	233270	379.386	403.415
101	233284	287.15	330.017
102	233432	547.367	500.213
103	233434	567.309	518.31
104	233440	493.503	483.079
105	233459	538.733	510.001
106	233461	732.525	625.601
107	233468	599.614	542.369
108	233470	507.656	491.693
109	233498	313.258	365.108
110	233511	636.53	575.676
111	233516	561.483	531.455
112	233521	475.72	473.526
113	233527	573.669	537.839
114	233586	425.706	440.782
115	233678	689.016	589.126
116	233690	646.316	579.267
117	233691	516.955	501.012
118	233767	476.218	463.01
119	233793	669.728	576.404
120	233804	819.728	685.244
121	233809	509.355	498.641
122	233817	480.352	472.563
123	233829	745.606	637.995
124	233830	654.202	590.417
125	233834	541.55	511.903
126	233835	466.563	462.423
127	233843	752.715	644.309
128	233906	341.218	386.444
129	233956	659.821	581.216
130	233974	545.633	519.202
131	233977	336.582	371.704
132	234048	480.475	463.902
133	234102	568.004	537.252
134	234179	816.203	681.606
135	234180	512.828	493.5
136	234184	497.19	489.933
137	234186	672.611	591.285
138	234194	426.925	442.19
139	234198	639.989	559.762
140	234206	446.971	424.07
141	234222	446.521	448.012
142	234249	617.44	562.532
143	234336	373.618	400.34
144	234355	577.972	542.135
145	234360	477.36	470.028
146	234372	579.395	542.416
147	234478	600.999	555.889
148	234486	789.228	653.228
149	234499	900.078	717.119
150	234526	460.007	456.954
151	234560	670.477	599.641
152	234570	616.586	540.867
153	234578	597.206	545.585
154	234593	559.644	516.339
155	234601	490.036	473.174
156	234609	495.198	483.478
157	234610	625.353	570.066
158	234611	439.454	436.135
159	234612	491.642	468.573
160	234621	419.328	422.098
161	234633	414.385	431.628
162	234636	535.032	507.795
163	234640	490.515	479.558
164	234644	303.759	354.687
165	234646	425.939	420.948
166	234717	531.884	508.616
167	234807	475.144	460.287
168	234852	599.263	549.927
169	234859	503.368	465.827
170	234878	533.987	505.682
171	234893	631.724	566.71
172	234898	621.668	546.195
173	234905	982.234	761.974
174	234906	467.025	466.789
175	234925	604.037	517.747
176	234971	618.543	564.621
177	234984	628.541	564.597
178	234995	448.739	448.974
179	235080	365.596	385.318
180	235082	310.454	353.818
181	235091	336.757	381.961
182	235102	301.399	353.677
183	235119	715.556	620.038
184	235132	544.775	515.283
185	235244	344.214	382.736
186	235338	642.918	574.667
187	235345	759.799	640.788
188	235424	602.59	557.157
189	235429	587.978	530.727
190	235436	929.002	739.746
191	235441	724.674	630.742
192	235510	849.77	700.595
193	235514	840.452	685.948
194	235515	700.496	592.318
195	235517	736.787	613.795
196	235523	823.604	679.916
197	235527	529.874	504.391
198	235542	611.841	557.133
199	235552	270.975	320.957
200	235643	388.385	410.104
201	235668	385.199	416.324
202	235696	990.937	739.605
203	235703	609.438	550.397
204	235704	516.969	501.81
205	235705	848.217	688.366
206	235730	552.292	524.014
207	235801	259.75	316.85
208	235824	312.759	366.939
209	235919	501.331	479.159
210	235927	511.304	498.453
211	235947	556.435	524.296
212	236080	447.262	443.317
213	236095	638.49	568.423
214	236234	705.445	619.545
215	236244	598.677	533.943
216	236472	570.932	528.286
217	236485	469.501	447.026
218	236613	537.406	516.55
219	236933	457.192	463.245
220	237180	560.311	529.108
221	237186	604.926	548.425
222	237193	546.967	519.883
223	237580	367.272	396.889
224	237936	482.641	474.911
225	237941	317.045	360.414
226	237966	543.039	510.659
227	238061	341.929	380.952
228	238515	626.825	558.635
229	238858	310.67	358.489
230	238862	299.121	345.227
231	238878	723.433	629.685
232	238886	630.807	554.622
233	238888	949.442	750.848
234	238898	594.504	547.275
235	238925	261.343	321.966
236	238926	258.908	315.981
237	238936	294.521	352.128
238	239100	459.395	460.522
239	239225	319.75	369.145
240	239246	361.084	397.312
241	239250	461.357	451.18
242	239453	301.717	355.672
243	239473	340.926	383.041
244	239481	364.469	386.116
245	239530	420.998	437.543
246	239531	455.644	461.79
247	239532	349.121	378.464
248	239534	713.662	621.705
249	239542	744.775	630.108
250	239547	527.173	491.388
251	239754	396.016	421.324
252	239784	418.528	429.07
253	239802	449.352	446.275
254	239915	382.769	410.104
255	239970	425.872	437.613
256	239971	564.714	515.869
257	239972	669.115	587.318
258	240114	361.165	398.415
259	240176	323.156	374.239
260	240221	583.434	531.22
261	240225	548.504	523.216
262	240260	258.997	316.427
263	240284	482.93	482.797
264	240308	912.92	734.512
265	240314	529.384	489.158
266	240335	463.194	462.846
267	240387	591.679	523.944
268	240410	865.583	702.684
269	240411	586.338	523.756
270	240478	334.65	381.985
271	240550	529.834	501.903
272	240558	571.506	528.356
273	240630	681.04	597.247
274	240670	904.046	727.916
275	240671	682.523	581.732
276	240706	538.622	510.283
277	240820	408.296	430.877
278	240851	463.144	459.442
279	240884	861.723	707.308
280	240946	863.831	706.556
281	241004	440.374	446.04
282	241014	354.297	385.482
283	241030	386.373	416.136
284	241072	264.334	323.046
285	241135	440.745	445.711
286	241148	324.272	370.483
287	241197	315.7	367.15
288	241200	340.5	381.82
289	241213	328.9	379.285
290	241277	374.766	405.715
291	241345	363.437	397.335
292	241392	784.197	666.278
293	241512	466.263	464.137
294	241513	429.478	440.008
295	241519	448.261	447.378
296	241525	391.385	394.988
297	241564	612.99	533.262
298	241568	567.009	504.908
299	241593	386.312	401.044
300	241595	430.552	440.219
301	241601	373.284	404.846
302	241673	594.108	550.89
303	241677	591.908	547.181
304	241704	528.853	504.791
305	241713	540.968	515.212
306	241726	452.743	459.114
307	241728	699.648	592.506
308	241731	522.403	490.707
309	241734	548.998	523.146
310	241993	410.037	426.323
311	242000	419.565	436.346
312	242009	470.625	469.864
313	242117	528.206	504.931
314	242118	591.288	541.571
315	242119	635.265	559.269
316	242120	468.455	453.598
317	242129	622.766	555.373
318	242279	633.793	573.399
319	242287	424.61	435.501
320	242302	614.186	562.508
321	242307	470.862	463.175
322	242313	675.222	598.233
323	242319	271.016	334.219
324	242320	360.152	396.772
325	242322	392.72	412.498
326	242534	500.69	491.576
327	242593	435.809	444.162
328	242666	572.185	526.901
329	242681	550.615	516.573
330	242772	515.723	485.614
331	242780	708.935	624.686
332	242819	659.1	586.379
333	242823	355.628	396.537
334	242837	417.627	428.131
335	242839	292.127	348.208
336	242909	595.886	544.059
337	242911	494.479	466.554
338	242917	511.948	496.388
339	243126	377.536	409.47
340	243145	507.97	485.168
341	243175	424.982	438.975
342	243204	432.11	445.641
343	243207	309.558	354.428
344	243283	516.561	494.885
345	243309	387.705	416.606
346	243314	260.069	322.154
347	243316	311.582	359.005
348	243340	315.826	359.944
349	243351	567.842	506.41
350	243377	342.921	387.219
351	243398	391.631	416.653
352	243401	406.364	424.586
353	243404	504.337	492.984
354	243415	387.565	408.743
355	243419	517.386	496.364
356	243422	380.267	399.072
357	243498	713.032	623.677
358	243502	911.847	716.626
359	243510	865.389	707.589
360	243523	518.8	500.167
361	243543	536.422	509.954
362	243580	490.937	471.883
363	243595	657.423	577.765
364	243597	569.135	525.164
365	243633	391.177	408.015
366	243674	568.57	525.704
367	243678	639.277	561.781
368	243680	499.496	488.477
369	243721	479.093	477.093
370	243725	621.972	566.193
371	243874	318.141	346.354
372	243878	412.393	432.59
373	243880	419.148	429.562
374	243881	380.455	404.166
375	243886	347.063	388.51
376	244047	731.461	633.136
377	244056	710.106	623.465
378	244081	758.967	641.914
379	244127	529.18	495.848
380	244129	553.415	506.692
381	244134	507.425	481.295
382	244143	432.617	425.737
383	244148	383.505	404.94
384	244149	354.41	371.422
385	244153	310.616	360.789
386	244159	451.437	455.03
387	244206	620.339	566.076
388	244254	352.184	389.308
389	244258	539.655	513.17
390	244302	645.585	543.402
391	244304	687.552	603.021
392	244310	599.379	548.519
393	244328	799.899	673.813
394	244330	604.853	552.908
395	244353	372.33	396.35
396	244384	347.343	390.341
397	244385	475.092	461.203
398	244405	385.831	407.921
399	244410	534.22	505.495
400	244415	341.573	381.914
401	244450	417.893	438.012
402	244458	293.518	349.64
403	244504	962.481	752.914
404	244530	335.952	382.947
405	244532	619.672	554.434
406	244547	525.377	481.952
407	244583	595.376	537.065
408	244590	648.212	584.619
409	244599	614.21	563.964
410	244601	530.452	508.57
411	244610	603.554	559.574
412	244660	571.339	537.041
413	244675	448.732	434.28
414	244686	515.272	502.42
415	244704	560.682	526.666
416	244709	591.532	546.195
417	244728	559.194	501.739
418	244744	620.885	558.143
419	244754	620.104	541.102
420	244764	533.169	490.637
421	244791	420.31	438.153
422	244793	517.178	494.698
423	244794	651.331	566.546
424	244830	504.818	487.492
425	244832	512.391	478.736
426	244835	840.589	695.853
427	244868	619.556	561.546
428	244872	718.828	611.096
429	244984	404.396	416.864
430	245000	853.093	699.022
431	245018	518.917	502.209
432	245025	552.121	503.734
433	245028	427.344	440.055
434	245031	653.45	579.643
435	245032	451.076	459.231
436	245120	743.603	632.009
437	245122	520.36	500.378
438	245210	651.481	587.976
439	245217	495.927	484.957
440	245320	516.519	500.167
441	245335	440.102	445.758
442	245375	360.034	385.787
443	245403	587.344	547.651
444	245406	759.896	640.717
445	245418	374.609	395.95
446	245425	409.602	421.676
447	245447	455.061	455.264
448	245448	532.923	512.888
449	245449	710.944	586.121
450	245514	646.904	577.812
451	245589	570.88	520.728
452	245590	409.784	425.009
453	245600	810.968	652.359
454	245601	457.536	444.021
455	245609	623.844	563.658
456	245629	887.252	720.335
457	245632	880.306	707.707
458	245637	686.209	576.427
459	245639	943.816	750.121
460	245640	755.418	645.318
461	245641	748.142	631.704
462	245714	455.702	457.072
463	245717	605.691	558.964
464	245725	380.948	405.128
465	245805	464.371	466.155
466	245807	620.087	564.715
467	245828	492.19	484.487
468	245937	882.965	721.579
469	245959	393.21	409.752
470	246012	647.396	584.666
471	246013	598.376	554.41
472	246022	594.166	544.951
473	246112	542.988	493.946
474	246156	409.547	418.671
475	246163	494.835	472.822
476	246170	542.687	505.025
477	246201	565.001	507.466
478	246211	585.77	547.58
479	246218	407.901	427.215
480	246238	830.285	687.755
481	246250	559.635	504.861
482	246260	668.221	571.827
483	246322	472.404	468.385
484	246342	666.652	587.882
485	246347	958.505	750.402
486	246349	690.997	591.144
487	246352	489.095	462.775
488	246353	490.717	484.205
489	246358	659.826	578.141
490	246371	321.991	355.414
491	246479	709.154	619.569
492	246488	639.224	568.282
493	246514	673.223	599.759
494	246517	364.912	402.828
495	246627	791.927	653.674
496	246662	586.245	545.679
497	246668	708.691	624.428
498	246676	759.44	631.657
499	246716	477.804	466.062
500	246720	672.075	582.671
501	246745	548.387	513.593
502	246749	656.243	588.75
503	246775	483.496	459.912
504	246806	396.843	423.436
505	246810	497.134	481.53
506	246816	289.254	347.434
507	246852	397.88	418.883
508	246906	412.154	433.295
509	246933	887.172	719.138
510	246938	384.807	410.996
511	247149	427.819	442.566
512	247159	356.22	390.81
513	247168	403.82	407.006
514	247188	1000.05	771.645
515	247195	539.275	498.993
516	247204	590.511	552.087
517	247229	574.3	522.606
518	247231	611.241	550.256
519	247233	975.887	757.374
520	247243	576.852	529.976
521	247250	593.037	535.422
522	247276	559.426	509.86
523	247367	761.74	646.703
524	247384	897.74	717.166
525	247434	507.76	497.373
526	247467	797.544	642.032
527	247495	744.457	637.056
528	247507	612.604	551.782
529	247543	603.02	546.594
530	247594	506.377	481.389
531	247596	583.924	527.418
532	247695	638.773	558.166
533	247700	621.98	561.898
534	247740	835.752	689.797
535	247741	623.762	566.686
536	247743	564.863	529.765
537	247766	404.247	424.821
538	247775	261.483	322.225
539	247776	534.202	502.96
540	247799	667.511	580.183
541	247800	783.795	659.166
542	247801	992.071	741.788
543	247814	790.622	646.844
544	247836	568.366	514.602
545	247841	563.883	517.418
546	247850	571.74	535.445
547	247875	624.769	561.945
548	247902	467.139	466.015
549	247922	743.877	637.29
550	247936	644.267	575.488
551	247939	582.266	529.084
552	247948	750.022	631.282
553	247967	666.449	595.205
554	247991	743.715	617.973
555	248068	610.858	547.627
556	248101	935.968	743.384
557	248102	772.396	644.919
558	248110	915.42	735.099
559	248136	422.49	438.153
560	248154	692.16	590.651
561	248172	452.658	456.461
562	248179	342.506	372.15
563	248191	398.019	412.381
564	248196	385.984	414.024
565	248200	464.712	463.503
566	248285	640.436	577.272
567	248336	470.59	469.16
568	248342	703.677	621.94
569	248354	820.266	681.77
570	248468	689.019	602.552
571	248602	656.401	558.542
572	248608	478.339	478.431
573	248609	540.433	504.391
574	248616	613.462	557.344
575	248634	586.708	528.122
576	248639	815.533	673.743
577	248642	1004.14	775.4
578	248670	506.958	484.252
579	248757	697.078	616.799
580	248763	406.921	429.633
581	248788	524.523	495.848
582	248917	363.078	393.157
583	248952	368.678	397.711
584	248965	406.696	418.977
585	248995	517.287	498.852
586	249008	472.97	473.526
587	249044	539.628	507.208
588	249137	452.639	454.302
589	249235	719.204	609.03
590	249238	445.679	453.058
591	249258	531.745	510.236
592	249305	571.417	535.633
593	249307	495.196	464.16
594	249360	738.766	635.413
595	249395	853.215	696.158
596	249405	631.741	576.967
597	249416	539.336	515.893
598	249520	745.221	624.686
599	249521	856.475	691.44
600	249548	523.242	498.477
601	249550	608.594	535.562
602	249590	603.194	554.223
603	249608	762.946	636.751
604	249628	543.447	503.734
605	249639	867.829	698.74
606	249648	577.492	518.921
607	249668	874.777	698.881
608	249671	876.38	708.153
609	249720	725.826	628.488
610	249723	569.174	506.058
611	249736	533.994	506.786
612	249826	690.13	597.74
613	249827	610.715	556.499
614	249828	547.447	522.207
615	249835	745.013	639.872
616	249849	687.974	607.739
617	249854	586.602	532.628
618	249873	569.679	512.818
619	249910	678.441	596.12
620	249921	730.61	634.99
621	250002	503.744	493.008
622	250014	844.824	693.741
623	250101	674.54	587.929
624	250106	888.21	711.533
625	250194	772.627	648.369
626	250201	874.172	681.934
627	250216	670.833	563.377
628	250225	563.936	530.187
629	250236	716.131	618.536
630	250261	564.882	534.224
631	250310	595.451	542.416
632	250318	555.299	511.996
633	250352	720.037	600.815
634	250376	418.233	436.628
635	250440	378.017	399.683
636	250501	667.509	574.995
637	250769	439.233	444.233
638	250782	481.773	467.47
639	250789	410.721	431.182
640	250795	361.985	388.369
641	250874	860.63	698.599
642	250883	536.678	517.583
643	250896	600.843	556.288
644	250912	484.382	473.268
645	250914	540.992	512.583
646	250937	546.169	499.979
647	251011	419.376	438.13
648	251013	298.698	351.447
649	251318	334.489	376.351
650	251407	337.356	379.098
651	251465	401.886	416.981
652	251469	413.574	429.046
653	251479	745.615	628.864
654	251481	809.433	657.289
655	251502	860.761	669.119
656	251512	860.04	699.843
657	251518	619.738	545.139
658	251538	682.277	603.608
659	251543	896.696	718.457
660	251549	668.886	581.662
661	251552	597.486	550.232
662	251553	674.152	597.576
663	251560	563.188	500.636
664	251567	459.115	460.1
665	251616	370.026	402.006
666	251655	809.6	653.603
667	251675	407.377	428.131
668	251730	527.144	494.744
669	251739	535.984	507.818
670	251776	610.272	559.269
671	251792	777.544	650.177
672	251842	851.056	695.501
673	251853	563.907	516.245
674	251885	521.551	477.821
675	251897	452.277	459.067
676	251923	768.996	642.806
677	251968	495.831	490.05
678	251992	762.993	633.089
679	251997	771.448	649.12
680	252000	897.398	694.515
681	252001	563.204	503.664
682	252012	692.806	599.289
683	252015	619.886	564.433
684	252064	569.083	535.281
685	252069	504.869	490.731
686	252189	711.97	625.038
687	252207	679.739	599.5
688	252213	678.897	600.486
689	252277	714.097	619.123
690	252292	722.622	631.141
691	252294	608.743	552.087
692	252298	805.93	663.509
693	252305	792.099	646.538
694	252312	485.68	467.845
695	252403	435.331	440.008
696	252440	358.539	389.707
697	252457	567.748	528.122
698	252460	866.244	700.36
699	252490	493.612	477.633
700	252511	572.397	533.755
701	252512	740.514	607.246
702	252527	980.552	764.814
703	252530	538.588	486.013
704	252532	572.504	518.099
705	252561	471.331	473.573
706	252562	510.634	493.735
707	252570	723.286	627.643
708	252662	354.909	394.237
709	252690	577.795	543.214
710	252691	611.034	555.115
711	252720	528.761	494.181
712	252729	332.82	379.684
713	252784	808.211	671.348
714	252788	885.095	704.608
715	252807	553.391	506.48
716	252824	748.189	643.628
717	252826	383.452	410.409
718	252827	561.243	512.701
719	252829	920.065	720.358
720	252833	561.9	527.723
721	252839	742.572	637.736
722	252840	512.14	497.444
723	252844	694.22	592.646
724	252847	508.619	498.101
725	252854	612.9	545.655
726	252913	639.12	564.104
727	252928	617.339	547.979
728	252929	345.049	387.36
729	252940	634.675	566.663
730	252953	646.236	581.145
731	252955	532.883	499.603
732	252994	615.214	564.809
733	253005	679.585	583.891
734	253026	478.808	467.916
735	253053	745.969	631.962
736	253060	650.476	584.713
737	253065	586.263	510.541
738	253092	539.806	493.172
739	253115	736.738	612.199
740	253118	690.088	607.129
741	253124	766.179	645.341
742	253128	816.959	684.821
743	253130	717.619	591.895
744	253132	862.209	696.393
745	253146	874.645	695.618
746	253151	740.654	589.619
747	253158	727.424	634.38
748	253176	684.86	585.816
749	253180	697.964	612.175
750	253217	310.922	362.01
751	253224	352.013	382.431
752	253227	348.521	368.441
753	253256	644.633	580.652
754	253276	520.399	499.415
755	253286	738.41	628.089
756	253296	627.938	559.856
757	253327	465.249	466.93
758	253337	550.557	511.903
759	253339	643.551	580.91
760	253340	750.476	637.079
761	253347	510.973	488.548
762	253356	523.38	488.853
763	253377	730.337	631.634
764	253383	871.186	707.66
765	253385	799.395	662.617
766	253474	487.382	473.737
767	253477	787.288	632.948
768	253485	572.814	538.684
769	253513	451.09	453.88
770	253533	741.164	636.046
771	253540	842.163	672.193
772	253544	875.152	711.556
773	253545	521.403	488.571
774	253547	606.201	526.127
775	253551	526.43	491.576
776	253575	566.308	524.343
777	253602	1008.48	763.218
778	253603	677.724	586.825
779	253609	830.378	681.793
780	253610	960.926	743.314
781	253638	373.422	401.631
782	253642	612.91	561.546
783	253668	793.345	637.15
784	253698	713.236	622.785
785	253706	702.217	613.724
786	253707	535.322	514.484
787	253711	522.949	479.511
788	253719	606.609	559.48
789	253731	685.764	607.293
790	253756	770.429	655.035
791	253773	672.811	591.614
792	253795	464.013	463.503
793	253801	892.524	708.387
794	253803	768.517	653.791
795	253806	751.29	625.39
796	253843	384.063	416.629
797	253996	870.117	702.989
798	254106	599.68	557.063
799	254108	334.797	366.728
800	254113	525.568	503.758
801	254202	342.987	377.572
802	254310	354.102	390.036
803	254320	324.044	372.103
804	254322	454.754	442.543
805	254344	358.403	398.814
806	254347	424.25	431.863
807	254461	839.211	678.812
808	254462	476.296	465.686
809	254467	475.445	453.058
810	254472	781.068	667.147
811	254491	353.227	378.44
812	254535	637.762	562.062
813	254536	959.929	720.029
814	254565	374.938	404.612
815	254697	424.83	434.14
816	254701	432.651	444.561
817	254712	384.928	404.799
818	254737	592.657	550.021
819	254781	459.415	459.748
820	254821	493.703	482.562
821	254829	448.216	459.513
822	254830	427.492	436.862
823	254919	478.203	476.295
824	254923	324.843	371.939
825	254969	748.723	637.079
826	254976	699.49	600.111
827	254977	589.989	533.145
828	254978	554.208	520.493
829	254982	618.152	555.701
830	254983	592.156	539.365
831	254987	546.032	517.278
832	255006	754.937	631.751
833	255009	693.437	613.443
834	255021	609.775	552.72
835	255022	602.04	547.111
836	255085	572.484	537.041
837	255149	525.929	505.682
838	255240	354.321	392.477
839	255309	800.157	670.151
840	255318	1015.72	773.147
841	255319	528.816	502.584
842	255331	837.346	689.891
843	255346	490.204	481.318
844	255364	772.77	656.749
845	255365	687.908	602.575
846	255434	636.34	569.268
847	255436	763.979	650.341
848	255439	685.968	596.989
849	255445	625.01	562.626
850	255465	539.661	501.457
851	255476	566.797	524.906
852	255487	623.824	558.659
853	255551	871.654	709.913
854	255566	821.954	683.225
855	255644	1010.1	784.249
856	255652	567.423	522.958
857	255654	549.493	520.423
858	255669	453.88	437.097
859	255670	1018	783.521
860	255727	437.863	429.891
861	255789	661.438	568.095
862	255805	542.172	490.919
863	255857	432.316	444.021
864	255872	369.596	400.457
865	255921	839.189	679.376
866	255997	610.237	540.327
867	255998	712.542	621.681
868	256011	466.067	467.752
869	256224	569.848	532.652
870	256251	320.558	370.272
871	256306	329.824	366.657
872	256335	689.685	606.824
873	256360	826.65	659.777
874	256372	505.628	483.314
875	256378	635.732	539.693
876	256395	572.913	538.356
877	256398	706.047	611.729
878	256405	650.456	579.948
879	256406	660.538	581.896
880	256477	325.718	370.859
881	256501	469.996	447.683
882	256511	889.581	726.484
883	256514	454.163	462.752
884	256529	288.987	346.964
885	256555	696.852	601.73
886	256759	341.222	381.327
887	256872	973.382	764.04
888	256877	723.939	627.69
889	256878	494.802	483.736
890	256887	528.992	492.468
891	256897	580.319	543.144
892	256942	427.507	428.318
893	256946	777.474	645.717
894	256955	418.118	420.643
895	256956	425.314	442.613
896	256961	474.541	471.343
897	256973	525.231	481.741
898	256992	474.442	475.286
899	257007	465.42	467.822
900	257014	381.096	400.621
901	257167	738.508	637.971
902	257183	394.962	423.46
903	257197	646.443	584.431
904	257264	604.681	541.759
905	257276	594.184	524.202
906	257319	540.203	496.223
907	257321	614.561	552.908
908	257325	429.334	414.306
909	257329	451.277	437.332
910	257343	723.38	605.181
911	257364	530.095	500.401
912	257365	567.278	517.747
913	257435	407.025	427.192
914	257447	354.563	384.543
915	257453	499.025	482.915
916	257571	382.619	412.897
917	257665	778.083	640.53
918	257676	809.124	675.268
919	257697	427.592	443.317
920	257747	298.059	350.485
921	257753	323.414	370.648
922	257758	316.922	369.638
923	257769	388.09	402.053
924	257942	528.182	506.457
925	257971	543.353	513.874
926	258091	587.925	547.416
927	258108	368.129	397.547
928	258109	395.666	420.526
929	258128	394.493	416.043
930	258138	435.919	444.303
931	258141	414.045	434.492
932	258309	562.665	532.394
933	258325	413.59	433.952
934	258446	377.641	409.846
935	258470	802.743	658.767
936	258486	854.738	699.304
937	258538	497.182	490.872
938	258595	290.224	330.463
939	258606	363.53	398.204
940	258616	343.954	374.004
941	258641	258.37	314.808
942	258646	280.306	327.177
943	258650	336.493	371.211
944	258664	371.185	404.565
945	258668	348.744	373.981
946	258671	393.701	413.202
947	258702	338.304	375.53
948	258795	928.972	726.39
949	258856	917.561	735.967
950	258867	1005.46	784.507
951	258869	586.648	528.849
952	258874	457.883	460.546
953	258891	379.397	407.241
954	258901	451.758	452.119
955	258912	392.603	411.325
956	258915	554.515	519.813
957	258990	271.482	334.454
958	259063	656.917	571.874
959	259069	765.564	651.702
960	259106	338.527	374.239
961	259135	307.339	346.401
962	259175	484.083	480.826
963	259179	344.098	386.491
964	259181	337.311	372.009
965	259193	477.816	479.441
966	259195	266.384	324.713
967	259216	392.554	408.672
968	259302	494.039	477.375
969	259303	552.473	525.704
970	259311	724.155	621.822
971	259340	423.812	441.392
972	259348	430.03	440.031
973	259376	376.2	404.706
974	259389	286.084	330.909
975	259423	501.243	477.375
976	259455	584.291	546.383
977	259486	466.167	460.827
978	259507	355.962	386.632
979	259544	391.235	419.446
980	259570	383.541	395.551
981	259608	305.537	360.648
982	259643	459.89	455.147
983	259657	507.612	492.327
984	259658	608.824	558.988
985	259671	409.02	415.878
986	259698	408.53	427.638
987	259776	353.897	383.839
988	259840	294.254	352.832
989	259842	392.753	404.635
990	259843	358.272	392.735
991	259866	533.823	508.335
992	259874	631.984	575.981
993	259886	372.182	400.668
994	259897	528.665	503.781
995	259906	367.558	402.405
996	259920	550.113	509.837
997	259932	472.14	463.855
998	259935	387.575	403.649
999	259944	558.736	528.004
1000	259952	488.172	477.422
1001	259979	508.058	483.9
1002	260006	462.642	451.063
1003	260007	341.126	382.431
1004	260016	394.13	402.499
1005	260055	337.742	382.548
1006	260123	461.967	465.123
1007	260135	512.845	499.11
1008	260192	382.188	400.856
1009	260221	451.183	445.524
1010	260231	654.877	586.661
1011	260232	816.624	683.601
1012	260236	441.293	450.453
1013	260247	482.959	480.239
1014	260311	786.495	648.534
1015	260330	537.847	513.686
1016	260334	440.482	440.571
1017	260342	545.227	508.335
1018	260403	541.464	509.907
1019	260409	322.024	350.626
1020	260429	489.044	468.385
1021	260445	398.908	409.212
1022	260456	355.233	393.251
1023	260527	956.176	746.811
1024	260546	391.263	408.461
1025	260565	418.863	423.131
1026	260576	408.537	424.164
1027	260587	272.301	327.576
1028	260596	460.01	466.015
1029	260598	579.92	531.995
1030	260620	400.695	424.704
1031	260625	669.451	580.206
1032	260750	457.26	457.964
1033	260819	513.525	502.49
1034	260821	420.132	434.703
1035	260828	784.579	664.987
1036	260895	320.519	370.671
1037	260915	324.807	372.408
1038	260928	317.116	364.474
1039	260940	328.574	368.887
1040	261000	683.36	602.739
1041	261033	510.491	499.556
1042	261035	320.835	359.897
1043	261147	607.647	538.215
1044	261256	482.645	463.597
1045	261270	404.361	424.774
1046	261304	696.205	614.358
1047	261328	394.986	422.051
1048	261329	448.129	437.66
1049	261332	414.906	413.648
1050	261338	554.642	523.92
1051	261341	491.311	470.122
1052	261348	501.293	488.712
1053	261512	807.741	652.547
1054	261519	781.619	650.81
1055	261523	741.427	628.207
1056	261534	506.247	493.524
1057	261582	817.208	684.845
1058	261587	734.736	623.254
1059	261589	868.89	708.411
1060	261590	683.779	603.115
1061	261591	743.343	639.591
1062	261598	567.019	533.591
1063	261617	850.679	676.465
1064	261628	565.204	514.578
1065	261640	967.41	741.647
1066	261667	599.235	552.415
1067	261689	444.038	448.997
1068	261779	773.146	657.547
1069	261797	956.096	742.304
1070	261844	614.852	550.937
1071	261852	578.511	544.224
1072	261942	483.33	469.395
1073	261951	613.751	564.48
1074	261974	712.809	613.631
1075	261979	622.473	549.387
1076	261980	564.965	527.605
1077	262041	487.694	479.394
1078	262083	691.839	613.49
1079	262176	418.976	432.567
1080	262178	325.645	361.329
1081	262220	984.01	777.184
1082	262225	612.833	547.251
1083	262232	697.099	614.828
1084	262269	356.253	391.209
1085	262292	557.121	522.348
1086	262417	456.279	448.81
1087	262434	568.797	525.329
1088	262440	396.438	421.324
1089	262522	548.126	511.785
1090	262545	488.485	470.333
1091	262552	582.215	537.158
1092	262611	708.515	615.555
1093	262680	815.424	682.427
1094	262694	625.2	571.123
1095	262695	506.722	483.431
1096	262699	591.327	552.861
1097	262910	560.053	522.794
1098	262947	266.789	314.761
1099	262952	302.298	353.489
1100	262981	635.077	561.053
1101	262993	771.483	643.956
1102	263005	675.592	604.852
1103	263010	424.976	431.769
1104	263044	557.548	530.399
1105	263046	746.39	637.103
1106	263047	637.547	565.607
1107	263051	639.598	580.112
1108	263052	455.707	450.429
1109	263054	709.225	605.087
1110	263088	936.826	728.315
1111	263095	645.686	584.455
1112	263097	562.629	531.502
1113	263430	634.799	557.744
1114	263479	954.637	735.427
1115	263537	537.093	517.184
1116	263545	559.932	508.828
1117	263546	663.614	586.896
1118	263555	370.342	406.935
1119	263581	908.943	730.944
1120	263608	568.803	531.69
1121	263611	369.724	398.838
1122	263625	592.053	536.36
1123	263631	753.415	637.243
1124	263647	452.376	453.973
1125	263650	529.232	504.579
1126	263686	742.702	608.373
1127	263687	551.076	518.123
1128	263751	706.169	611.729
1129	263792	458.536	461.93
1130	263829	523.649	494.932
1131	263831	574.159	530.985
1132	264078	830.373	666.02
1133	264222	740.879	637.596
1134	264223	638.82	575.113
1135	264346	402.135	422.896
1136	264363	312.697	364.545
1137	264490	473.265	475.239
1138	264694	312.305	366.516
1139	264886	545.408	518.428
1140	264905	363.107	392.171
1141	264945	691.122	581.662
1142	264956	795.921	668.931
1143	264975	839.052	668.015
1144	264984	716.621	626.845
1145	264995	549.137	522.512
1146	265026	594.265	538.684
1147	265035	844.933	701.745
1148	265044	857.126	692.99
1149	265045	495.784	479.136
1150	265050	739.777	635.999
1151	265070	538.283	500.659
1152	265076	336.605	354.804
1153	265118	788	647.642
1154	265177	740.895	629.357
1155	265203	318.254	361.775
1156	265225	385.147	405.973
1157	265329	573.3	526.174
1158	265334	568.341	529.131
1159	265341	708.896	618.395
1160	265350	512.067	492.89
1161	265356	555.715	529.342
1162	265379	552.052	525.07
1163	265401	347.761	375.835
1164	265413	370.046	404.729
1165	265485	490.257	466.202
1166	265494	487.747	477
1167	265514	710.842	621.752
1168	265536	329.937	369.967
1169	265638	502.849	465.005
1170	265640	626.305	569.268
1171	265648	763.101	639.919
1172	265724	367.633	399.776
1173	265751	691.455	609.359
1174	265761	964.686	750.895
1175	265771	589.141	548.308
1176	265823	436.046	450.288
1177	265829	615.593	548.167
1178	265835	411.292	430.196
1179	265910	375.577	399.542
1180	265956	340.595	383.041
1181	266044	706.329	613.325
1182	266045	477.869	475.756
1183	266056	448.711	459.067
1184	266228	457.461	454.631
1185	266306	616.749	566.029
1186	266371	487.996	482.68
1187	266449	366.791	404.353
1188	266502	834.444	662.452
1189	266511	448.054	452.518
1190	266586	839.189	695.478
1191	266598	744.324	631.188
1192	266603	654.409	587.06
1193	266654	978.396	751.106
1194	266758	565.916	520.212
1195	266779	725.204	630.976
1196	266782	740.511	637.971
1197	266836	489.122	473.76
1198	266852	537.861	514.344
1199	266880	816.689	679.517
1200	266958	506.996	496.341
1201	267021	591.682	533.802
1202	267022	927.606	736.46
1203	267024	770.715	654.237
1204	267055	698.075	609.875
1205	267067	513.958	474.981
1206	267132	811.757	672.006
1207	267204	576.894	533.098
1208	267217	511.723	492.726
1209	267262	718.922	622.292
1210	267268	586.754	535.797
1211	267274	607.017	531.807
1212	267311	770.077	638.135
1213	267359	822.19	686.77
1214	267378	682.638	588.703
1215	267380	639.1	570.841
1216	267395	867.722	684.352
1217	267401	514.302	501.551
1218	267408	588.571	518.263
1219	267416	956.598	744.534
1220	267470	594.811	541.219
1221	267492	487.012	481.131
1222	267504	450.671	438.599
1223	267516	541.852	501.105
1224	267517	558.535	514.86
1225	267522	468.576	453.574
1226	267542	412.174	432.825
1227	267547	416.331	431.135
1228	267584	783.171	663.227
1229	267590	590.915	534.764
1230	267621	682.589	602.387
1231	267626	597.09	552.345
1232	267633	589.649	521.456
1233	267654	630.889	567.766
1234	267661	671.738	597.411
1235	267662	902.057	709.091
1236	267664	686.636	607.246
1237	267666	520.557	491.482
1238	267677	744.831	636.445
1239	267692	994.341	772.396
1240	267709	1018.12	763.852
1241	267712	672.639	571.616
1242	267734	841.499	655.059
1243	267736	665.075	564.151
1244	267737	875.878	712.518
1245	267743	1002.42	780.728
1246	267809	483.337	480.004
1247	267810	859.399	680.244
1248	267839	880.309	700.313
1249	267840	752.49	638.98
1250	267845	861.253	704.655
1251	267862	661.763	578.235
1252	267869	492.362	481.271
1253	267881	698.697	615.766
1254	267891	477.012	458.832
1255	267927	773.708	652.242
1256	267929	728.557	634.216
1257	267934	619.01	560.56
1258	267944	567.482	535.609
1259	267980	652.738	586.121
1260	267981	819.593	672.452
1261	267998	827.827	662.429
1262	268061	531.375	511.996
1263	268072	452.199	440.97
1264	268118	686.88	593.656
1265	268179	523.437	503.57
1266	268183	706.69	601.754
1267	268194	509.501	475.709
1268	268281	690.422	607.387
1269	268339	851.213	701.839
1270	268369	709.281	607.434
1271	268394	420.167	435.266
1272	268403	807.426	671.912
1273	268407	859.172	658.65
1274	268408	852.807	703.012
1275	268411	930.676	736.601
1276	268412	825.347	649.801
1277	268419	685.872	607.551
1278	268425	667.498	574.456
1279	268435	653.176	585.488
1280	268515	437.434	445.336
1281	268530	676.704	600.205
1282	268740	315.178	366.305
1283	268756	376.894	389.144
1284	268758	414.354	428.858
1285	268833	438.219	450.03
1286	268865	490.047	486.13
1287	268887	346.29	386.961
1288	268906	565.501	512.325
1289	268909	412.613	436.229
1290	268922	693.41	610.673
1291	268925	448.359	456.532
1292	268927	466.084	457.752
1293	268998	369.407	404.166
1294	269022	510.233	498.406
1295	269027	377.579	408.907
1296	269051	559.983	509.391
1297	269059	436.582	432.52
1298	269211	409.19	413.179
1299	269235	480.316	477.938
1300	269236	827.463	672.499
1301	269287	621.926	559.316
1302	269304	434.169	429.023
1303	269457	499.391	469.442
1304	269468	472.712	464.16
1305	269488	408.273	402.804
1306	269496	497.245	487.914
1307	269534	345.062	370.765
1308	269546	429.367	432.332
1309	269595	522.671	502.443
1310	269607	485.266	475.427
1311	269660	440.524	444.279
1312	269685	464.172	449.396
1313	269690	502.241	492.209
1314	269691	404.766	420.596
1315	269825	565.539	526.76
1316	269978	617.271	562.508
1317	270062	673.995	594.736
1318	270066	757.708	632.502
1319	270082	381.484	410.597
1320	270106	535.418	498.453
1321	270116	593.776	546.383
1322	270119	488.438	462.869
1323	270137	383.423	414.024
1324	270172	395.386	423.014
1325	270173	482.143	474.3
1326	270184	524.403	509.039
1327	270203	426.102	439.702
1328	270223	377.088	409.635
1329	270248	403.392	420.807
1330	270251	427.404	437.59
1331	270255	349.812	378.886
1332	270555	567.582	533.309
1333	270616	316.277	355.039
1334	270792	459.194	464.465
1335	270805	484.445	474.84
1336	270823	451.184	455.077
1337	270860	738.719	630.648
1338	270869	655.666	588.422
1339	270874	305.13	351.612
1340	270876	503.313	480.473
1341	270937	359.486	392.97
1342	270955	551.442	523.732
1343	270976	437.231	448.34
1344	270985	597.735	552.275
1345	271015	687.271	605.767
1346	271022	258.154	324.642
1347	271069	404.23	425.995
1348	271089	335.709	364.287
1349	271126	670.793	567.578
1350	271156	641.718	567.203
1351	271225	349.681	368.019
1352	271256	510.837	498.031
1353	271328	430.583	442.425
1354	271405	756.637	631.516
1355	271410	425.231	439.374
1356	271477	336.552	365.507
1357	271522	337.826	367.69
1358	271528	346.032	382.313
1359	271548	293.674	339.242
1360	271642	381.317	410.973
1361	271654	309.035	358.419
1362	271697	519.615	490.449
1363	271698	405.539	421.418
1364	271699	393.759	411.536
1365	271709	383.842	405.762
1366	271745	348.805	387.289
1367	271875	423.92	434.28
1368	271877	415.644	430.454
1369	271940	413.044	419.164
1370	271942	514.242	502.467
1371	271955	454.739	459.865
1372	271960	399.666	403.25
1373	272017	427.534	434.656
1374	272036	473.645	456.438
1375	272060	477.93	475.45
1376	272074	662.422	594.125
1377	272096	360.553	398.579
1378	272110	319.186	364.146
1379	272121	345.221	384.379
1380	272159	403.886	420.385
1381	272181	554.776	505.518
1382	272182	470.193	468.714
1383	272228	407.348	431.088
1384	272261	263.577	320.84
1385	272283	654.751	589.243
1386	272298	428.991	442.331
1387	272312	435.544	446.768
1388	272391	833.594	687.098
1389	272395	652.734	584.713
1390	272423	740.747	626.986
1391	272452	510.148	485.285
1392	272497	578.804	544.552
1393	272502	549.685	523.732
1394	272516	538.695	496.599
1395	272536	771.596	657.641
1396	272540	732.417	634.427
1397	272545	825.612	682.591
1398	272585	910.095	695.055
1399	272650	684.777	595.158
1400	272655	658.718	588.703
1401	272765	477.649	479.206
1402	272813	621.689	556.335
1403	272822	574.639	538.262
1404	272832	490.772	474.159
1405	272845	675.116	603.866
1406	272898	716.187	626.751
1407	272971	733.402	620.297
1408	272994	829.493	675.832
1409	273043	353.162	388.721
1410	273196	587.04	534.107
1411	273204	602.828	555.842
1412	273239	432.772	436.017
1413	273245	491.216	475.873
1414	273257	686.037	607.457
1415	273348	482.312	462.33
1416	273361	752.113	616.353
1417	273369	450.387	450.993
1418	273381	452.414	453.621
1419	273406	558.994	510.964
1420	273410	698.309	604.476
1421	273415	716.608	626.352
1422	273416	450.916	457.072
1423	273419	704.825	618.959
1424	273427	679.405	606.143
1425	273442	762.582	641.727
1426	273444	427.979	438.529
1427	273467	647.434	574.127
1428	273504	509.239	490.895
1429	273520	398.59	419.54
1430	273533	628.748	572.977
1431	273539	507.141	487.539
1432	273540	649.996	582.178
1433	273541	437.227	430.994
1434	273543	487.942	474.206
1435	273594	487.324	474.699
1436	273609	479.083	464.278
1437	273611	565.781	519.648
1438	273641	880.385	702.214
1439	273654	637.41	572.977
1440	273658	702.896	607.528
1441	273661	687.065	593.562
1442	273675	314.291	356.729
1443	273847	697.849	614.053
1444	273849	712.369	607.575
1445	273859	431.891	444.772
1446	273883	375.488	407.123
1447	273910	409.796	427.427
1448	273913	352.137	385.341
1449	273980	397.205	421.958
1450	274047	532.215	513.78
1451	274079	581.999	522.254
1452	274090	504.028	490.965
1453	274092	591.561	546.712
1454	274124	519.789	505.495
1455	274168	416.143	431.299
1456	274169	559.363	519.108
1457	274252	605.166	558.894
1458	274260	358.854	395.082
1459	274269	925.857	728.01
1460	274300	728.496	621.658
1461	274308	452.415	447.941
1462	274334	615.298	545.937
1463	274347	546.9	495.214
1464	274350	572.051	534.741
1465	274383	490.449	456.508
1466	274423	537.294	508.523
1467	274425	904.73	716.509
1468	274580	548.069	521.526
1469	274581	557.045	522.488
1470	274588	1000.36	784.977
1471	274605	580.754	544.083
1472	274614	791.206	637.948
1473	274625	601.674	555.021
1474	274627	671.54	573.845
1475	274634	727.514	617.363
1476	274668	540.688	506.668
1477	274676	758.924	634.662
1478	274700	625.652	557.79
1479	274804	700.767	608.443
1480	274852	661.876	590.44
1481	274855	677.29	587.224
1482	274872	728.019	621.541
1483	274874	506.748	487.492
1484	274889	734.571	631.657
1485	274892	835.112	670.081
1486	274963	462.574	462.893
1487	274965	504.652	479.769
1488	274980	708.176	589.384
1489	274991	760.697	647.994
1490	275046	744.972	642.313
1491	275138	581.241	542.275
1492	275149	721.783	630.131
1493	275157	844.694	696.557
1494	275159	710.403	617.762
1495	275267	387.853	399.096
1496	275301	546.927	512.372
1497	275303	516.679	498.43
1498	275319	438.474	449.772
1499	275379	511.713	483.454
1500	275473	288.758	348.56
1501	275502	592.045	546.782
1502	275598	531.251	503.734
1503	275599	821.808	643.37
1504	275644	323.593	369.239
1505	275698	357.747	378.159
1506	275785	496.826	485.802
1507	275789	425.492	419.423
1508	275868	366.198	394.002
1509	275892	887.361	708.599
1510	275928	406.945	423.554
1511	275977	706.578	612.973
1512	275978	621.796	570.677
1513	276058	953.067	749.158
1514	276165	722.687	630.601
1515	276215	424.048	435.219
1516	276235	577.417	533.215
1517	276249	361.256	387.078
1518	276285	322.398	365.413
1519	276521	546.312	515.423
1520	276522	763.842	648.979
1521	276523	867.293	699.21
1522	276525	650.034	572.93
1523	276546	490.715	473.925
1524	276678	431.39	445.406
1525	276694	403.487	421.394
1526	276722	451.329	457.33
1527	276777	332.378	365.366
1528	276858	794.134	641.468
1529	276919	383.926	412.475
1530	276933	306.527	355.602
1531	276958	713.169	608.913
1532	276959	808.438	654.847
1533	276986	588.204	543.825
1534	277088	615.823	558.941
1535	277095	661.285	582.389
1536	277116	798.036	672.921
1537	277133	640.089	570.395
1538	277135	578.191	543.214
1539	277156	395.655	419.54
1540	277164	563.87	533.872
1541	277188	946.06	752.515
1542	277192	625.704	574.737
1543	277193	792.555	665.527
1544	277195	447.457	458.715
1545	277222	672.539	599.899
1546	277229	555.104	529.178
1547	277234	851.848	681.324
1548	277245	810.956	663.18
1549	277252	652.776	580.441
1550	277255	688.292	595.721
1551	277257	649.403	580.535
1552	277266	658.415	591.215
1553	277272	711.017	605.439
1554	277300	571.788	535.774
1555	277321	814.964	681.653
1556	277331	901.649	725.146
1557	277361	815.629	664.987
1558	277368	886.825	691.37
1559	277373	528.486	504.791
1560	277375	635.926	578.657
1561	277382	763.912	627.127
1562	277408	645.5	575.653
1563	277413	659.641	546.735
1564	277506	462.258	461.977
1565	277600	584.461	543.472
1566	277601	852.96	685.126
1567	277602	743.943	624.662
1568	277603	853.605	690.971
1569	277613	917.498	707.754
1570	277638	673.269	598.843
1571	277728	429.49	445.336
1572	277746	395.913	421.793
1573	277789	660.152	567.015
1574	277801	672.697	604.641
1575	277823	381.784	399.471
1576	277858	527.173	491.153
1577	277869	563.295	514.696
1578	277929	450.608	452.307
1579	278013	714.364	621.705
1580	278049	828.162	663.11
1581	278071	685.662	605.885
1582	278097	271.3	335.956
1583	278121	542.639	520.728
1584	278124	514.162	493.031
1585	278150	418.035	438.576
1586	278189	352.833	393.322
1587	278265	493.024	479.581
1588	278270	566.793	535.75
1589	278369	466.272	467.047
1590	278378	397.772	406.231
1591	278424	573.072	522.113
1592	278425	599.47	555.302
1593	278442	453.271	456.978
1594	278479	526.853	509.72
1595	278517	805.454	676.536
1596	278535	342.744	387.266
1597	278561	618.812	564.832
1598	278593	572.045	540.585
1599	278597	498.421	485.778
1600	278634	529.632	474.371
1601	278654	503.061	490.848
1602	278658	489.999	478.643
1603	278659	590.704	522.7
1604	278667	430.192	441.299
1605	278668	527.66	503.077
1606	278669	652.233	583.657
1607	278685	519.658	493.101
1608	278700	812.307	681.347
1609	278706	834.74	685.455
1610	278708	435.896	447.8
1611	278709	889.005	726.367
1612	278724	406.219	429.21
1613	278726	328.761	370.788
1614	278728	371.32	384.754
1615	278734	943.916	742.61
1616	278751	457.446	436.205
1617	278754	390.533	417.451
1618	278766	467.657	465.944
1619	278801	305.612	360.883
1620	278883	423.09	429.868
1621	278894	455.951	462.635
1622	278909	502.137	485.496
1623	278951	438.31	446.955
1624	278964	353.855	395.88
1625	278978	510.664	487.492
1626	278985	435.865	450.335
1627	279039	374.584	402.218
1628	279042	301.717	350.016
1629	279098	494.181	473.385
1630	279099	490.772	485.849
1631	279122	813.699	674.752
1632	279127	477.664	462.682
1633	279224	680.066	597.317
1634	279225	607.826	553.706
1635	279369	479.087	475.873
1636	279378	475.221	475.004
1637	279386	439.279	447.143
1638	279498	604.236	558.753
1639	279515	309.761	359.052
1640	279517	298.04	352.973
1641	279594	578.965	535.257
1642	279603	807.352	665.692
1643	279621	274.944	334.712
1644	279624	881.386	698.553
1645	279634	565.111	515.259
1646	279674	507.356	498.477
1647	279731	651.599	586.497
1648	279760	461.324	462.423
1649	279818	694.921	608.091
1650	279821	668.895	583.211
1651	279827	713.445	622.104
1652	279847	404.453	413.766
1653	279848	378.025	396.232
1654	279850	534.897	505.659
1655	279868	368.407	392.711
1656	279873	670.173	589.267
1657	279931	455.15	461.555
1658	279988	519.647	501.903
1659	280040	543.952	507.396
1660	280053	544.609	519.766
1661	280089	854.256	700.923
1662	280097	643.114	555.795
1663	280114	775.498	658.368
1664	280128	680.958	572.695
1665	280146	405.008	412.076
1666	280170	723.419	627.69
1667	280187	752.644	638.675
1668	280217	568.931	529.976
1669	280220	617.86	565.137
1670	280222	612.094	558.823
1671	280231	696.019	607.387
1672	280232	397.639	403.72
1673	280329	380.581	401.725
1674	280355	748.097	634.028
1675	280382	455.517	462.752
1676	280674	294.347	343.655
1677	280716	709.485	612.95
1678	280733	424.312	435.665
1679	281033	694.201	609.476
1680	281050	732.643	602.998
1681	281095	296.463	345.016
1682	281281	386.268	413.109
1683	281305	340.81	384.895
1684	281514	543.025	500.871
1685	281531	525.191	505.753
1686	281534	448.031	456.227
1687	281584	818.746	678.719
1688	281589	808.808	676.583
1689	281591	647.733	575.395
1690	281594	665.854	595.534
1691	281648	724.148	627.291
1692	281696	828.197	652.406
1693	281721	500.586	484.933
1694	281732	489.586	479.464
1695	281735	765.126	652.148
1696	281740	641.053	579.502
1697	281741	613.587	568.47
1698	281747	572.852	536.525
1699	281802	534.325	500.401
1700	281806	698.826	608.889
1701	281844	635.447	566.992
1702	281846	626.671	576.357
1703	281852	509.73	485.097
1704	281864	559.426	530.258
1705	281895	567.454	507.654
1706	281914	767.71	656.068
1707	281917	481.267	461.085
1708	281923	678.396	600.486
1709	281928	490.155	471.93
1710	281953	364.484	404.753
1711	281982	547.385	507.725
1712	281983	464.573	448.81
1713	281985	549.39	519.414
1714	281996	803.59	666.607
1715	282000	446.951	451.157
1716	282050	355.036	396.021
1717	282080	796.609	660.035
1718	282090	912.754	735.122
1719	282095	945.376	706.369
1720	282176	444.026	453.833
1721	282214	682.245	595.487
1722	282215	389.466	417.568
1723	282217	639.643	580.723
1724	282219	475.989	475.521
1725	282220	672.638	594.219
1726	282226	802.505	669.541
1727	282346	485.426	479.182
1728	282356	516.342	487.257
1729	282363	698.416	604.476
1730	282393	690.621	586.661
1731	282539	549.596	518.029
1732	282542	633.775	554.27
1733	282549	618.483	567.602
1734	282553	550.233	523.662
1735	282560	370.186	402.828
1736	282563	495.943	484.065
1737	282569	635.686	572.249
1738	282579	760.024	635.952
1739	282590	700.605	590.182
1740	282599	311.259	363.371
1741	282600	561.656	504.016
1742	282622	504.659	488.829
1743	282645	652.105	585.394
1744	282650	444.499	433.036
1745	282664	678.527	601.848
1746	282683	645.087	582.014
1747	282733	753.595	629.545
1748	282744	659.759	572.507
1749	282765	612.369	555.185
1750	282797	495.708	478.408
1751	282923	565.574	522.395
1752	282924	768.731	644.942
1753	282927	557.409	525.54
1754	282934	603.655	541.689
1755	282937	489.998	480.309
1756	282939	767.463	650.083
1757	282971	390.068	405.081
1758	282997	455.993	454.138
1759	283026	733.395	618.63
1760	283033	467.043	464.63
1761	283034	413.753	419.822
1762	283069	781.574	647.36
1763	283231	593.553	546.829
1764	283241	460.647	454.607
1765	283249	519.138	486.201
1766	283260	405.892	416.535
1767	283302	420.081	425.032
1768	283353	359.9	390.998
1769	283413	425.7	417.31
1770	283433	402.579	424.446
1771	283434	796.991	656.373
1772	283455	616.587	560.372
1773	283480	569.969	536.713
1774	283539	296.304	346.917
1775	283563	388.537	404.119
1776	283566	369.268	396.936
1777	283567	480.316	473.831
1778	283601	537.767	511.996
1779	283613	549.38	521.597
1780	283622	625.879	563.377
1781	283638	427.405	443.035
1782	283715	539.048	517.301
1783	283723	325.84	367.197
1784	283737	732.287	631.657
1785	283909	508.806	493.946
1786	283910	555.203	520.399
1787	283914	602.612	549.387
1788	284052	349.41	384.214
1789	284054	443.059	439.655
1790	284097	290.615	342.411
1791	284106	329.867	375.882
1792	284120	596.573	543.59
1793	284121	426.899	437.895
1794	284134	673.636	586.215
1795	284142	376.978	402.241
1796	284143	716.808	627.456
1797	284146	316.506	361.752
1798	284158	388.042	414.4
1799	284177	432.192	444.772
1800	284218	447.546	454.631
1801	284223	399.886	424.61
1802	284330	632.719	576.146
1803	284337	647.883	567.344
1804	284347	438.866	442.284
1805	284356	549.909	509.297
1806	284360	592.059	553.002
1807	284363	681.581	590.182
1808	284364	521.558	502.443
1809	284387	422.617	436.041
1810	284440	363.122	396.303
1811	284495	360.371	398.392
1812	284503	424.046	442.402
1813	284504	403.272	418.953
1814	284515	374.618	404.213
1815	284516	483.084	477.422
1816	284537	423.919	442.66
1817	284551	889.984	721.414
1818	284629	444.174	441.205
1819	284713	658.898	583.821
1820	284755	350.52	385.458
1821	284772	351.035	387.148
1822	284839	402.199	418.836
1823	284840	563.707	526.995
1824	284897	510.77	486.06
1825	284914	676.043	599.336
1826	284929	473.551	471.014
1827	284996	584.552	541.736
1828	285060	608.81	560.185
1829	285068	638.97	559.903
1830	285143	446.733	450.312
1831	285144	430.444	416.958
1832	285174	782.038	663.086
1833	285197	472.721	449.702
1834	285251	591.862	552.533
1835	285259	807.226	659.448
1836	285260	803.061	669.635
1837	285273	682.489	583.023
1838	285282	411.831	433.435
1839	285286	725.239	622.151
1840	285287	495.049	482.351
1841	285389	650.212	576.357
1842	285480	361.471	391.749
1843	285614	326.06	374.028
1844	285722	293.443	351.612
1845	285730	276.372	329.877
1846	285828	487.972	466.789
1847	285831	493.77	484.346
1848	285922	459.728	464.137
1849	285987	504.761	489.041
1850	285999	357.188	393.65
1851	286094	376.978	404.166
1852	286102	381.049	393.979
1853	286733	292.2	346.166
1854	286810	687.845	605.274
1855	286821	560.904	533.333
1856	286834	381.545	410.832
1857	286842	737.174	633.488
1858	286845	603.105	551.782
1859	286852	486.501	479.441
1860	286896	420.875	431.534
1861	286913	400.258	424.047
1862	286990	484.897	476.155
1863	287048	614.16	559.598
1864	287084	324.179	374.309
1865	287105	904.94	725.498
1866	287107	616.576	565.419
1867	287108	721.531	604.782
1868	287110	757.374	647.031
1869	287111	542.945	521.104
1870	287116	365.995	376.633
1871	287149	338.854	376.422
1872	287281	581.287	533.567
1873	287390	315.085	366.188
1874	287437	546.15	514.132
1875	287470	509.543	490.426
1876	287490	527.398	480.755
1877	287492	394.265	406.137
1878	287505	492.515	485.731
1879	287516	433.217	435.689
1880	287518	490.811	479.605
1881	287527	536.982	512.583
1882	287627	436.68	440.97
1883	287659	588.504	544.435
1884	287850	680.497	577.953
1885	287851	818.058	674.517
1886	287865	462.24	464.724
1887	287866	622.559	568.329
1888	287870	395.524	407.968
1889	287962	864.321	702.308
1890	287966	528.383	508.523
1891	287967	781.437	658.955
1892	287982	596.233	549.434
1893	287983	647.926	584.502
1894	288113	369.081	404.001
1895	288209	498.088	477.328
1896	288222	532.206	509.274
1897	288241	496.357	489.886
1898	288254	429.989	435.313
1899	288269	449.607	438.576
1900	288285	804.917	676.63
1901	288292	409.659	419.61
1902	288378	495.14	482.539
1903	288437	664.045	586.145
1904	288465	512.219	484.98
1905	288467	407.975	417.38
1906	288469	513.878	496.693
1907	288541	481.88	477.093
1908	288565	654.551	587.483
1909	288569	449.237	439.702
1910	288573	452.252	459.513
1911	288600	461.248	466.766
1912	288612	659.848	592.412
1913	288707	532.351	498.782
1914	288710	529.454	489.909
1915	288712	583.147	539.412
1916	288718	700.703	611.072
1917	288720	636.67	573.869
1918	288725	648.752	583.046
1919	288786	643.59	569.151
1920	288787	561.697	526.291
1921	288861	465.162	470.122
1922	288874	653.103	587.647
1923	288880	457.005	457.588
1924	288890	428.52	444.467
1925	288915	536.464	513.123
1926	288917	479.384	467.493
1927	288937	842.186	686.652
1928	288957	460.702	462.353
1929	288972	426.626	428.882
1930	289074	537.575	501.927
1931	289173	424.124	443.927
1932	289176	461.6	459.02
1933	289217	555.057	525.939
1934	289242	537.926	513.475
1935	289248	441.934	428.976
1936	289258	548.344	521.291
1937	289406	305.956	360.766
1938	289441	561.867	533.614
1939	289550	427.508	436.862
1940	289620	402.972	400.175
1941	289629	441.954	448.364
1942	289648	415.936	430.76
1943	289650	512.606	501.551
1944	289690	653.791	580.887
1945	289748	434.909	445.148
1946	289755	527.293	487.562
1947	289827	498.839	488.736
1948	289832	437.866	439.843
1949	289878	458.055	453.316
1950	289929	453.178	461.179
1951	289952	506.415	492.35
1952	289961	611.495	559.692
1953	289970	339.285	365.625
1954	290075	305.879	338.632
1955	290138	690.112	605.087
1956	290139	573.082	519.625
1957	290164	472	450.265
1958	290187	441.55	450.875
1959	290221	507.839	492.374
1960	290239	503.693	490.12
1961	290244	745.662	643.135
1962	290257	445.473	442.073
1963	290261	433.742	444.068
1964	290273	443.298	444.514
1965	290319	277.474	338.021
1966	290326	406.103	420.995
1967	290352	620.474	568.752
1968	290353	477.062	473.69
1969	290433	691.625	603.491
1970	290436	578.196	539.858
1971	290510	650.288	573.047
1972	290514	440.347	448.317
1973	290565	781.926	658.767
1974	290572	437.751	450.781
1975	290576	417.661	430.454
1976	290626	622.272	562.978
1977	290633	620.268	561.077
1978	290634	473.318	475.004
1979	290638	339.829	364.733
1980	290671	325.129	371.493
1981	290694	425.922	429.046
1982	290706	588.026	530.234
1983	290837	530.881	506.152
1984	290893	714.277	598.162
1985	290894	333.408	379.121
1986	290909	466.334	462.095
1987	290935	576.408	525.023
1988	290951	619.786	543.872
1989	290952	745.894	632.69
1990	290954	778.105	660.105
1991	290968	616.736	561.523
1992	291019	898.66	685.666
1993	291020	598.474	554.129
1994	291024	607.615	547.486
1995	291026	744.589	621.4
1996	291035	607.267	542.487
1997	291036	691.324	600.322
[truncated: 17,929 more rows]

## Sheet: ExtFig8j
	Linear model (median)	Linear model (2.5% percentile)	Linear model (97.5% percentile)	Non-linear model (median)	Non-linear model (2.5% percentile)	Non-linear model (97.5% percentile)
0	83.3732	83.2442	83.4996	83.6717	83.5509	83.8031
1	74.6826	74.4481	74.9018	75.4181	75.1895	75.6424
2	75.1158	74.8197	75.3411	77.354	77.0764	77.586
3	73.3496	73.131	73.5414	73.953	73.7671	74.1465
4	84.7905	84.6045	84.9968	86.6622	86.5215	86.8539
5	89.895	89.7426	90.0175	90.158	90.0129	90.2825
6	80.0057	79.7972	80.2315	80.1885	79.9825	80.3973
7	97.3719	97.3348	97.4031	97.408	97.3738	97.4411
8	62.8684	62.5964	63.1624	63.3755	63.1194	63.6839
9	71.5207	71.2254	71.858	71.9248	71.6303	72.2549
10	57.0738	55.8554	58.3295	57.6111	56.4355	58.9196
11	46.3549	45.2709	47.8116	47.4324	46.3762	48.8427
12	27.6728	25.3276	30.1525	28.2446	25.9837	30.8411
13	19.2811	18.2417	20.6181	19.9976	19.0335	21.135
14	51.311	49.921	52.7794	51.611	50.2462	53.1455
15	24.3304	22.0823	26.5789	24.608	22.4076	26.8346
16	24.276	22.3757	25.7244	24.5992	22.6195	25.9948
17	44.2437	43.2357	45.3384	44.538	43.4805	45.5579
18	25.7127	21.7791	29.4345	25.9968	22.1079	29.5929
19	3.1222	2.37669	4.26735	3.82333	2.79706	5.06269
20	33.8395	32.4015	35.5077	33.9023	32.5014	35.5594
21	37.8495	36.3501	40.0485	38.1167	36.6454	40.298
22	6.46682	5.13481	7.53362	6.61678	5.42666	7.79396
23	51.0713	49.5187	52.2242	51.3393	49.7549	52.5016
24	69.6887	68.4027	71.0239	69.7662	68.4869	71.0894
25	67.539	66.6304	68.6352	68.23	67.2474	69.2844
26	56.205	55.2727	57.1512	57.1946	56.2482	58.3
27	21.0288	19.3327	23.204	22.3292	20.7483	24.7179
28	21.7995	20.7121	22.9715	22.647	21.6201	23.7852
29	49.6446	48.0399	51.0731	50.0357	48.5041	51.3828
30	31.6004	29.5141	33.793	31.7129	29.664	33.8193
31	26.7774	25.1211	28.4756	27.2474	25.5267	28.8013
32	53.8501	53.0505	54.8813	53.9018	53.1183	54.9152
33	27.5372	22.8167	31.6393	27.9832	23.956	32.0803
34	1.94742	1.02689	3.00982	2.31925	1.46279	3.4304
35	36.2977	34.9017	38.1454	36.382	34.9913	38.2406
36	40.6872	38.7156	42.4107	41.0244	38.9669	42.7038
37	6.26931	5.37843	7.56325	6.64034	5.69089	7.86166
38	61.839	60.5889	63.159	61.938	60.6832	63.3189
39	68.5143	67.4708	69.7043	68.7877	67.7869	69.9035
40	75.3213	74.4196	76.0164	75.6039	74.6921	76.3113
41	67.3223	66.5105	68.2931	67.808	66.9748	68.8288
42	50.7149	48.3153	52.9038	51.0187	48.7087	53.4775
43	30.4323	29.3069	31.8927	32.0478	30.9369	33.2014
44	72.2002	71.3823	73.0997	72.727	72.0112	73.5219
45	28.2917	26.4227	30.4061	29.8301	27.8591	32.1597
46	21.2759	19.8881	23.0759	21.8716	20.4154	23.6845
47	40.6373	39.8209	41.6445	42.2149	41.2178	43.2149
48	20.3259	16.7469	24.4522	22.7019	19.9268	26.2911
49	6.69281	5.08962	8.76926	8.14318	6.1184	10.05
50	34.3349	32.3831	35.8678	35.0629	33.1923	36.6142
51	44.9552	43.0199	46.9761	45.7107	43.6899	47.7602
52	9.32258	8.01891	10.3893	9.53493	8.24877	10.5546
53	47.6811	45.9387	49.5111	48.6101	46.5344	50.4165
54	63.2079	61.4686	64.7846	63.8505	62.1325	65.4996
55	77.3151	76.5616	78.0826	77.5887	76.9112	78.4062
56	68.1302	67.0142	68.87	68.5785	67.4431	69.2877
57	27.0346	24.7119	29.2926	30.548	28.2498	32.9702
58	26.5272	25.4326	27.8538	27.5399	26.4992	28.9425
59	53.0923	51.9994	54.1776	53.4144	52.2912	54.4727
60	24.8932	22.8628	27.1997	27.7866	25.9303	29.8657
61	20.2858	18.6359	22.0175	20.7103	19.2369	22.5917
62	42.3558	41.406	43.6934	43.3081	42.3228	44.7361
63	21.5405	17.888	26.4424	22.8579	19.7213	27.4864
64	2.2799	1.33333	3.78376	3.23187	2.13603	4.99383
65	29.6679	28.2266	31.4353	30.0916	28.6095	31.9532
66	40.3335	38.5229	42.8876	40.7376	38.8826	43.2368
67	7.26793	6.14045	8.36041	7.54201	6.51719	8.69171
68	52.5573	51.1552	54.1095	52.6706	51.2039	54.2612
69	59.5128	57.4279	61.5112	59.9104	57.937	61.9229
70	57.3271	55.6421	58.5103	58.0881	56.6705	59.376
71	46.0542	45.0056	47.3346	47.3862	46.2179	48.7711
72	17.6166	14.8257	20.1216	18.0977	15.3452	20.8742
73	18.2072	16.9313	19.2218	18.9677	17.7804	20.0183
74	43.8467	42.7544	45.2755	44.2069	43.0738	45.6842
75	30.7656	28.515	33.3646	30.9214	28.7052	33.4604
76	26.8862	25.5167	28.1557	27.2913	25.9226	28.4081
77	54.6958	53.6569	55.7228	54.7482	53.691	55.751
78	27.4156	23.8805	32.081	27.7021	24.0291	32.1978
79	1.49593	0.679966	2.50027	1.97444	1.27724	2.89487
80	36.0113	34.4491	37.2583	36.1185	34.538	37.3549
81	36.9337	35.3162	39.3852	37.1797	35.5454	39.5349
82	5.63833	4.73214	6.53739	5.88018	4.91327	6.79112
83	60.4948	59.0576	62.044	60.5672	59.1708	62.1645
84	66.105	64.6756	67.3501	66.2226	64.8037	67.4854
85	78.4495	77.6475	79.1149	79.467	78.6405	80.1355
86	70.0476	68.8779	71.1529	71.4	70.204	72.4602
87	62.3661	60.0122	64.5425	66.4263	64.169	68.4908
88	30.8544	29.4526	32.0524	34.0989	32.4868	35.3923
89	79.2767	78.182	80.3352	81.5428	80.9362	82.1117
90	35.2248	32.7953	37.1631	38.0142	35.1627	39.8593
91	28.756	27.1309	30.2528	30.674	29.2551	32.3184
92	55.7036	54.9281	56.7246	56.6232	55.7742	57.6288
93	28.3786	24.7175	32.5445	34.1387	30.3642	38.0004
94	13.802	11.3232	16.6133	21.6205	19.229	24.479
95	42.574	41.2561	44.1076	45.1796	43.8664	46.8174
96	47.1839	45.3947	48.988	48.9355	46.9999	50.608
97	10.0071	8.30143	11.5735	12.346	10.7627	13.8496
98	62.3687	60.9557	63.8077	65.8355	64.3153	67.114
99	74.9062	73.4179	75.9819	77.1617	76.1236	78.0871
100	0.225789	-0.624499	1.01963	0.382865	-0.477975	1.10106
101	0.971907	0.217999	1.80148	1.21231	0.364062	1.97803
102	-0.231376	-2.64239	2.15222	1.07986	-1.15993	3.24101
103	0.523559	-0.822055	1.51326	1.09571	-0.387237	2.14727
104	0.715018	-0.234077	1.71563	1.29661	0.588769	2.03189
105	1.27061	-0.898173	3.59352	1.86097	-0.190884	4.10768
106	0.1265	-1.53983	1.8433	0.571548	-1.07286	2.50151
107	0.336949	-0.848496	1.51011	0.554994	-0.56165	1.66372
108	-0.0480637	-3.85455	3.43688	0.88722	-2.84223	4.85714
109	0.597087	-2.66678	3.39549	1.8132	-0.573828	4.50372
110	0.287529	-1.04219	1.43879	0.880873	-0.576586	2.26933
111	0.245921	-1.63029	2.14741	0.799932	-1.06631	2.7797
112	0.457542	-1.14331	1.50942	1.20275	-0.164268	2.32
113	0.101687	-1.24341	1.1993	0.872592	-0.300006	1.91185
114	0.880865	-0.130298	2.19767	0.896985	-0.0567242	1.87893
115	0.448375	-0.266462	1.11888	0.759649	0.0541788	1.38957
116	0.498349	-0.238487	1.55171	0.871141	-0.0340524	1.91102
117	0.0438788	-2.2632	2.36725	1.25662	-1.14931	3.57023
118	0.151638	-1.39809	1.56894	0.819427	-1.06668	2.02986
119	1.90029	0.731347	2.99986	1.97689	1.3595	2.80077
120	6.99332	5.30277	8.91802	4.8404	2.52099	7.00632
121	3.58741	2.1001	5.36592	4.1814	2.54989	5.86818
122	9.07756	8.11526	10.0238	8.12182	7.16242	9.11508
123	2.24149	-1.94205	5.99487	3.82131	-0.275164	7.29584
124	0.236063	-3.06649	3.21908	2.45032	-1.28826	5.8903
125	5.469	3.85344	6.75161	6.30533	4.6123	7.51896
126	1.88663	0.205894	3.67802	2.13068	0.241761	3.85244
127	0.279129	-0.980558	1.76247	1.01918	-0.3624	2.44327
128	6.62824	5.09797	7.7992	8.42719	7.16862	9.63122
129	3.23079	1.93529	4.60914	4.4996	3.31871	5.82181
130	0.38942	-0.34514	1.16939	0.839526	0.0589945	1.59355
131	0.962937	0.242584	1.71171	1.71704	1.05992	2.48158
132	0.411609	-1.39891	2.91375	2.66077	0.360558	5.18363
133	0.39045	-0.996283	1.56613	1.51387	0.146449	2.82338
134	1.79448	0.939274	2.90108	2.55168	1.71381	3.22542
135	7.06107	4.93999	9.16626	6.41607	4.19572	8.23788
136	7.1156	5.82763	8.45768	8.17725	6.87921	9.59275
137	12.993	11.7244	14.0527	12.2761	11.1172	13.35
138	6.42405	3.00015	9.74792	8.5831	5.48469	11.7633
139	0.722821	-2.96241	2.97303	5.02074	2.28937	7.67583
140	8.11168	6.46802	10.0666	9.00932	7.28384	10.8393
141	2.40639	0.563676	4.47956	3.0014	1.2587	5.24155
142	0.381691	-1.21936	1.52957	1.71829	0.194623	2.92903
143	9.68949	7.92072	11.0913	11.9193	10.132	13.4083
144	11.6954	10.1676	13.7737	12.6092	11.0748	14.6177
145	1.02936	0.151631	1.77496	1.19717	0.354775	1.94487
146	1.94772	1.07204	2.87063	2.30661	1.43758	3.1536
147	27.8207	25.2307	30.5885	26.7286	24.4106	29.9261
148	4.23796	2.94261	5.41619	5.62625	4.39054	6.83556
149	22.8465	21.799	24.0513	24.2384	23.0626	25.4519
150	3.60287	1.44137	5.49599	4.55463	2.45679	6.25151
151	1.43936	-0.027408	2.8351	2.2065	0.648599	3.49382
152	0.934453	-0.00346796	1.87008	1.36023	0.504166	2.28897
153	-0.0334904	-3.13885	3.82699	2.49156	-0.683257	5.65818
154	10.2155	8.90722	11.5231	13.3604	11.569	15.0338
155	5.40541	3.81719	7.12306	6.8793	5.15325	8.65825
156	4.91271	3.15432	6.62947	5.66242	4.00675	7.48851
157	2.74829	1.19146	3.85145	3.85999	2.48721	5.18096
158	0.455405	-0.829471	1.61248	1.63379	0.484622	2.98392
159	2.54617	1.47531	3.60522	3.27686	2.12876	4.24241
160	0.853498	0.111265	1.65928	0.608019	-0.0901188	1.41115
161	0.392673	-0.479499	1.20022	0.534025	-0.29657	1.36711
162	3.48491	0.693824	6.05196	4.92373	2.21358	7.40799
163	0.124681	-1.35917	1.36767	0.634952	-0.845628	1.7838
164	6.67238	5.80613	7.49655	7.30374	6.53054	8.40051
165	2.31292	0.120807	4.77537	3.43162	1.50123	5.49424
166	1.48839	-0.112643	3.0292	2.13042	0.512852	3.8325
167	1.79056	0.72215	2.82506	2.33978	1.23356	3.32235
168	0.402633	-3.59377	4.02668	2.67271	-1.05228	6.41908
169	4.96827	1.95257	6.99905	6.11459	3.19592	9.21551
170	4.5179	3.30666	5.80926	6.23537	5.06533	7.58687
171	1.09407	-0.6703	3.16897	1.8152	-0.249879	3.83336
172	0.602603	-0.866788	2.03366	1.59402	0.0689929	3.12215
173	0.134083	-0.993657	1.31784	1.54918	0.262876	2.7347
174	1.84362	0.394266	3.34003	2.90005	1.7316	4.09492
175	10.8403	10.0108	11.8048	9.96333	9.01004	10.9921
176	13.8125	12.7693	15.2152	13.0773	11.9254	14.1006
177	33.806	31.3415	36.4673	34.4313	31.9447	37.23
178	8.73641	7.68323	10.004	10.6719	9.36735	11.8208
179	26.586	25.5048	27.514	27.7573	26.756	28.7414
180	3.34274	1.83968	5.25281	5.69656	4.17897	7.57613
181	1.69339	-0.090054	3.1856	2.99595	1.29999	4.46018
182	1.70968	0.871632	2.61832	2.45757	1.62239	3.38479
183	0.862578	-3.81385	4.2839	5.51874	1.27134	9.2742
184	10.3594	9.06784	11.6317	16.5802	15.149	17.9971
185	5.55792	4.07167	7.08819	7.92478	6.32731	9.40305
186	5.85028	4.23331	7.59283	6.81248	5.21625	8.55542
187	3.30664	2.16133	4.32971	4.96722	3.71856	5.85836
188	0.465603	-0.960759	2.07655	3.08134	1.62099	4.561
189	2.44916	1.52251	3.6791	4.17282	3.29029	5.52188
