# Supplementary material for: Integrated intracellular organization and its variations in human iPS cells
Source: Nature. 2023 Jan 4;613(7943):345–54. doi: 10.1038/s41586-022-05563-7 (PMC9834050; doi:10.1038/s41586-022-05563-7)
Supplement: Supplementary file 19 — Source Data Extended Data Fig. 9 [file 41586_2022_5563_MOESM19_ESM.xlsx]

## Sheet: ExtFig9f
actin bundles
	linear discriminant axis
bin	non-edge	edge
[-3.0,-2.5]	0.0286738	0.0058309
[-2.5,-2.0]	0.0573477	0
[-2.0,-1.5]	0.164875	0.0058309
[-1.5,-1.0]	0.243728	0
[-1.0,-0.5]	0.537634	0.0408163
[-0.5,0.0]	0.774194	0.250729
[0.0,0.5]	0.179211	0.804665
[0.5,1.0]	0.0143369	0.466472
[1.0,1.5]	0	0.209913
[1.5,2.0]	0	0.110787
[2.0,2.5]	0	0.0641399
[2.5,3.0]	0	0.0408163

## Sheet: ExtFig9h
microtubules				lysosomes				Golgi				actin filaments				actomyosin bundles				adherens junctions
	linear discriminant axis				linear discriminant axis				linear discriminant axis				linear discriminant axis				linear discriminant axis				linear discriminant axis
bin	non-edge	edge		bin	non-edge	edge		bin	non-edge	edge		bin	non-edge	edge		bin	non-edge	edge		bin	non-edge	edge
[-3.0,-2.5]	0	0		[-3.0,-2.5]	0.0128205	0.00526316		[-3.0,-2.5]	0.0251572	0		[-3.0,-2.5]	0	0		[-3.0,-2.5]	0.0538462	0		[-3.0,-2.5]	0.0188679	0
[-2.5,-2.0]	0.0102828	0		[-2.5,-2.0]	0.025641	0		[-2.5,-2.0]	0.0377358	0		[-2.5,-2.0]	0.12766	0		[-2.5,-2.0]	0.0923077	0		[-2.5,-2.0]	0.0943396	0
[-2.0,-1.5]	0.190231	0		[-2.0,-1.5]	0.0961538	0.0157895		[-2.0,-1.5]	0.0503145	0.0115607		[-2.0,-1.5]	0.297872	0		[-2.0,-1.5]	0.123077	0		[-2.0,-1.5]	0.188679	0.00816327
[-1.5,-1.0]	0.66838	0.00835073		[-1.5,-1.0]	0.237179	0.0473684		[-1.5,-1.0]	0.238994	0.0462428		[-1.5,-1.0]	0.170213	0		[-1.5,-1.0]	0.246154	0.0250784		[-1.5,-1.0]	0.283019	0.0163265
[-1.0,-0.5]	0.622108	0.0375783		[-1.0,-0.5]	0.346154	0.173684		[-1.0,-0.5]	0.339623	0.150289		[-1.0,-0.5]	0.170213	0		[-1.0,-0.5]	0.484615	0.031348		[-1.0,-0.5]	0.462264	0.122449
[-0.5,0.0]	0.380463	0.254697		[-0.5,0.0]	0.685897	0.463158		[-0.5,0.0]	0.704403	0.520231		[-0.5,0.0]	1.23404	0.627451		[-0.5,0.0]	0.653846	0.238245		[-0.5,0.0]	0.518868	0.310204
[0.0,0.5]	0.092545	0.555324		[0.0,0.5]	0.397436	0.578947		[0.0,0.5]	0.402516	0.462428		[0.0,0.5]	0	0.431373		[0.0,0.5]	0.323077	0.858934		[0.0,0.5]	0.320755	0.473469
[0.5,1.0]	0.0359897	0.496868		[0.5,1.0]	0.128205	0.336842		[0.5,1.0]	0.138365	0.312139		[0.5,1.0]	0	0.156863		[0.5,1.0]	0.0230769	0.407524		[0.5,1.0]	0.0943396	0.563265
[1.0,1.5]	0	0.354906		[1.0,1.5]	0.0512821	0.194737		[1.0,1.5]	0.0377358	0.254335		[1.0,1.5]	0	0.54902		[1.0,1.5]	0	0.188088		[1.0,1.5]	0.0188679	0.253061
[1.5,2.0]	0	0.217119		[1.5,2.0]	0.0128205	0.0789474		[1.5,2.0]	0.0251572	0.127168		[1.5,2.0]	0	0.156863		[1.5,2.0]	0	0.137931		[1.5,2.0]	0	0.204082
[2.0,2.5]	0	0.0626305		[2.0,2.5]	0.00641026	0.0842105		[2.0,2.5]	0	0.0578035		[2.0,2.5]	0	0.0392157		[2.0,2.5]	0	0.0564263		[2.0,2.5]	0	0.0489796
[2.5,3.0]	0	0.0125261		[2.5,3.0]	0	0.0210526		[2.5,3.0]	0	0.0578035		[2.5,3.0]	0	0.0392157		[2.5,3.0]	0	0.0564263		[2.5,3.0]	0	0

## Sheet: ExtFig9i
		average location similarity difference heatmap (non-edge - edge cells)																												concordance difference heatmap (non-edge - edge cells)
nucleoli [DFC)		0	-0.00255675	-0.0438461	0.0593731	-0.0375918	0.062268	0.099149	0.0696553	0.0132626	0.056799	0.0303533	0.0735334	0.0434167	0.0127873	0.0496871	0.00387273	0.010335	0.0153796	-0.031768	0.129957	0.00815709	0.0544374	0.0213348	0.0442818	0.0103979		nucleoli [DFC)		0.021	0.013	-0.002	0.003	-0.001	0.016	0.015	0.0004	-0.005	0.003	-0.003	0.006	0.002	-0.002	-0.005	-0.0004	-0.002	-0.008	-0.002	-0.0007
nucleoli [GC)		-0.00255675	0	-0.0245063	0.0650788	-0.0206778	0.0636136	0.101317	0.0674624	0.00682592	0.0556975	0.0340437	0.0689002	0.0355677	0.00653536	0.0433059	-9.46078e-05	0.006112	0.0103069	-0.0357545	0.130233	0.00226532	0.0495549	0.0127561	0.035644	0.00925758		nucleoli [GC)		0.013	0.007	0.0008	0.004	-0.001	0.021	0.017	0.002	-0.005	0.004	-0.002	0.007	0.003	-0.001	-0.004	-0.0004	-0.002	-0.008	-0.002	-3e-05
nuclear speckles		-0.0438461	-0.0245063	0	0.0649693	0.016404	0.0986987	0.142813	0.0822691	0.0200967	0.0616332	0.0548065	0.0801677	0.0467248	0.0239253	0.0531077	0.00337921	0.00812272	0.0169309	-0.03111	0.12868	0.000243465	0.0518327	0.0195555	0.0355946	0.00126828		nuclear speckles		-0.002	0.0008	0.0004	0.003	0.003	0.014	0.009	0.001	-0.001	0.001	-0.0004	0.003	0.001	-0.0002	-0.002	-0.0001	-0.0009	-0.003	-0.0009	-0.0004
cohesins		0.0593731	0.0650788	0.0649693	0	0.0462745	-0.00281196	0.015942	-0.0046345	-0.0323798	0.00830683	-0.00362933	-0.00958224	-0.011257	-0.0111338	-0.0282744	-0.0029188	-0.0163581	-0.00786593	-0.0232753	0.0245196	-0.0256904	-0.00255862	-0.0172949	-0.0110975	-0.0177791		cohesins		0.003	0.004	0.003	0.0008	0.002	0.0007	0.0008	-0.001	-0.002	0.0001	-0.0004	-0.0003	-0.0005	-0.0007	-0.003	-8e-05	-0.0006	-0.001	-0.0004	-0.0009
histones		-0.0375918	-0.0206778	0.016404	0.0462745	0	0.105866	0.162653	0.109345	0.0435495	0.0549319	0.049289	0.0854561	0.0556359	0.00752247	0.0317246	-0.00695813	-0.00415524	0.0195072	-0.0442768	0.106726	-0.00515975	0.0542717	0.0573475	0.0765076	-0.0175871		histones		-0.001	-0.001	0.003	0.002	0.004	0.02	0.012	0.007	0.002	0.001	-0.0005	0.003	0.002	-0.001	-0.003	-0.0003	-0.002	-0.005	-0.001	-0.003
nuclear envelope		0.062268	0.0636136	0.0986987	-0.00281196	0.105866	0	-0.0666147	-0.0528547	0.0065873	-0.0897769	0.0250897	-0.102194	-0.0623206	-0.0883531	-0.120011	-0.0614287	-0.0720666	-0.0323285	-0.0144781	-0.150223	-0.0594582	-0.115825	-0.0165673	-0.018439	-0.0725101		nuclear envelope		0.016	0.021	0.014	0.0007	0.02	0.018	-0.012	-0.001	0.004	-0.008	0.006	-0.014	-0.007	-0.012	-0.019	-0.001	-0.007	-0.005	-0.001	-0.018
nuclear pores		0.099149	0.101317	0.142813	0.015942	0.162653	-0.0666147	0	0.00255233	0.0079436	-0.0691293	-0.0467111	-0.0984234	-0.132614	-0.156536	-0.175451	-0.0666155	-0.0864003	-0.0661803	-0.0303639	-0.148281	-0.0929793	-0.127353	-0.0654174	-0.0867668	-0.0721801		nuclear pores		0.015	0.017	0.009	0.0008	0.012	-0.012	-0.003	0.005	0.003	-0.003	-0.0003	-0.006	-0.008	-0.008	-0.015	-0.0005	-0.003	-0.003	-0.0007	-0.007
ER [Sec61 beta)		0.0696553	0.0674624	0.0822691	-0.0046345	0.109345	-0.0528547	0.00255233	0	0.0185071	-0.0365443	-0.017146	-0.017293	-0.0398712	-0.0472215	-0.0724458	-0.0143363	-0.0438894	-0.0243085	0.00585281	-0.0850235	-0.055557	-0.0647668	-0.0680641	-0.112111	-0.0413291		ER [Sec61 beta)		0.0004	0.002	0.001	-0.001	0.007	-0.001	0.005	0.02	0.017	0.0007	0.003	0.006	0.001	0.0003	0.004	0.0001	-0.0002	0.001	0.0006	0.005
ER [SERCA2)		0.0132626	0.00682592	0.0200967	-0.0323798	0.0435495	0.0065873	0.0079436	0.0185071	0	-0.01573	0.0447227	0.0564257	0.0348195	0.0109416	0.0426235	0.0139439	-0.00328324	0.000745856	0.027466	-0.02255	0.0250439	-0.0127436	-0.0356326	-0.0805124	-0.00315713		ER [SERCA2)		-0.005	-0.005	-0.001	-0.002	0.002	0.004	0.003	0.017	0.015	0.001	0.005	0.01	0.006	0.004	0.013	0.0005	0.001	0.003	0.001	0.009
peroxisomes		0.056799	0.0556975	0.0616332	0.00830683	0.0549319	-0.0897769	-0.0691293	-0.0365443	-0.01573	0	0.0050097	-0.0433674	-0.0653741	-0.064303	-0.046124	-0.00565985	-0.00634315	-0.0172412	0.0204624	-0.0177929	-0.00305873	-0.0588031	-0.0598711	-0.0831585	-0.0169935		peroxisomes		0.003	0.004	0.001	0.0001	0.001	-0.008	-0.003	0.0007	0.001	-0.001	0.0008	-0.0005	-0.001	-0.001	-0.0001	8e-05	0.0002	0.001	0.0004	0.002
endosomes		0.0303533	0.0340437	0.0548065	-0.00362933	0.049289	0.0250897	-0.0467111	-0.017146	0.0447227	0.0050097	0	0.0103288	0.166541	0.161985	-0.00722532	0.028187	0.0136725	0.0966595	0.0705832	-0.0548349	-0.11452	-0.141929	-0.160817	-0.136518	-0.114406		endosomes		-0.003	-0.002	-0.0004	-0.0004	-0.0005	0.006	-0.0003	0.003	0.005	0.0008	0.002	0.002	0.006	0.004	0.004	0.0001	0.0004	0.002	0.0006	0.002
mitochondria		0.0735334	0.0689002	0.0801677	-0.00958224	0.0854561	-0.102194	-0.0984234	-0.017293	0.0564257	-0.0433674	0.0103288	0	-0.00135153	-0.00676176	-0.0728257	0.00339262	-0.0415917	-0.0258236	0.0171411	-0.0714927	-0.0633024	-0.127158	-0.127359	-0.174098	-0.0824847		mitochondria		0.006	0.007	0.003	-0.0003	0.003	-0.014	-0.006	0.006	0.01	-0.0005	0.002	0.003	0.002	0.003	0.0002	0.0006	-0.0002	0.002	0.0007	0.003
lysosomes		0.0434167	0.0355677	0.0467248	-0.011257	0.0556359	-0.0623206	-0.132614	-0.0398712	0.0348195	-0.0653741	0.166541	-0.00135153	0	0.00106965	0.0688701	0.00218972	0.0511212	0.0135336	0.0722405	0.0203563	0.0708148	-0.145065	-0.169655	-0.22088	-0.0255307		lysosomes		0.002	0.003	0.001	-0.0005	0.002	-0.007	-0.008	0.001	0.006	-0.001	0.006	0.002	0.003	0.004	0.011	0.0007	0.002	0.007	0.002	0.006
Golgi		0.0127873	0.00653536	0.0239253	-0.0111338	0.00752247	-0.0883531	-0.156536	-0.0472215	0.0109416	-0.064303	0.161985	-0.00676176	0.00106965	0	0.107937	0.0241606	0.0912819	0.0652947	0.0952614	0.0663464	0.139905	-0.116144	-0.169556	-0.206029	0.00950836		Golgi		-0.002	-0.001	-0.0002	-0.0007	-0.001	-0.012	-0.008	0.0003	0.004	-0.001	0.004	0.003	0.004	0.007	0.013	0.002	0.003	0.009	0.002	0.005
microtubules		0.0496871	0.0433059	0.0531077	-0.0282744	0.0317246	-0.120011	-0.175451	-0.0724458	0.0426235	-0.046124	-0.00722532	-0.0728257	0.0688701	0.107937	0	0.0467787	0.0625605	0.147183	0.119345	-0.113139	0.0213641	-0.0723455	-0.0380757	-0.0285617	-0.0919523		microtubules		-0.005	-0.004	-0.002	-0.003	-0.003	-0.019	-0.015	0.004	0.013	-0.0001	0.004	0.0002	0.011	0.013	0.018	0.001	0.005	0.016	0.004	0.004
centrioles		0.00387273	-9.46078e-05	0.00337921	-0.0029188	-0.00695813	-0.0614287	-0.0666155	-0.0143363	0.0139439	-0.00565985	0.028187	0.00339262	0.00218972	0.0241606	0.0467787	0	0.0484011	0.0106694	0.0443374	-0.00153745	0.0732913	-0.0280861	-0.0416389	-0.0570349	0.00390523		centrioles		-0.0004	-0.0004	-0.0001	-8e-05	-0.0003	-0.001	-0.0005	0.0001	0.0005	8e-05	0.0001	0.0006	0.0007	0.002	0.001	0.0005	0.0002	0.0003	0.0002	4e-05
gap junctions		0.010335	0.006112	0.00812272	-0.0163581	-0.00415524	-0.0720666	-0.0864003	-0.0438894	-0.00328324	-0.00634315	0.0136725	-0.0415917	0.0511212	0.0912819	0.0625605	0.0484011	0	0.150325	0.121683	0.0403182	0.0995424	0.025566	-0.0153803	-0.0330381	-0.0280631		gap junctions		-0.002	-0.002	-0.0009	-0.0006	-0.002	-0.007	-0.003	-0.0002	0.001	0.0002	0.0004	-0.0002	0.002	0.003	0.005	0.0002	0.002	0.005	0.002	0.004
tight junctions		0.0153796	0.0103069	0.0169309	-0.00786593	0.0195072	-0.0323285	-0.0661803	-0.0243085	0.000745856	-0.0172412	0.0966595	-0.0258236	0.0135336	0.0652947	0.147183	0.0106694	0.150325	0	0.130461	0.096452	0.143213	-0.0315099	-0.138845	-0.142613	0.00649409		tight junctions		-0.008	-0.008	-0.003	-0.001	-0.005	-0.005	-0.003	0.001	0.003	0.001	0.002	0.002	0.007	0.009	0.016	0.0003	0.005	0.012	0.003	0.007
desmosomes		-0.031768	-0.0357545	-0.03111	-0.0232753	-0.0442768	-0.0144781	-0.0303639	0.00585281	0.027466	0.0204624	0.0705832	0.0171411	0.0722405	0.0952614	0.119345	0.0443374	0.121683	0.130461	0	0.0699822	0.130352	0.045802	-0.0128416	0.00846634	-0.0113362		desmosomes		-0.002	-0.002	-0.0009	-0.0004	-0.001	-0.001	-0.0007	0.0006	0.001	0.0004	0.0006	0.0007	0.002	0.002	0.004	0.0002	0.002	0.003	0.0004	0.002
adherens junctions		0.129957	0.130233	0.12868	0.0245196	0.106726	-0.150223	-0.148281	-0.0850235	-0.02255	-0.0177929	-0.0548349	-0.0714927	0.0203563	0.0663464	-0.113139	-0.00153745	0.0403182	0.096452	0.0699822	0	-0.0977251	-0.0625529	-0.131839	-0.166654	-0.170086		adherens junctions		-0.0007	-3e-05	-0.0004	-0.0009	-0.003	-0.018	-0.007	0.005	0.009	0.002	0.002	0.003	0.006	0.005	0.004	4e-05	0.004	0.007	0.002	0.02
plasma membrane		0.00815709	0.00226532	0.000243465	-0.0256904	-0.00515975	-0.0594582	-0.0929793	-0.055557	0.0250439	-0.00305873	-0.11452	-0.0633024	0.0708148	0.139905	0.0213641	0.0732913	0.0995424	0.143213	0.130352	-0.0977251	0	-0.0122893	-0.0138975	0.0384012	-0.0386056		plasma membrane		-0.007	-0.006	-0.004	-0.002	-0.006	-0.025	-0.014	-0.006	0.005	0.0005	-0.004	-0.007	0.01	0.018	0.019	0.002	0.011	0.029	0.008	0.004
actin filaments		0.0544374	0.0495549	0.0518327	-0.00255862	0.0542717	-0.115825	-0.127353	-0.0647668	-0.0127436	-0.0588031	-0.141929	-0.127158	-0.145065	-0.116144	-0.0723455	-0.0280861	0.025566	-0.0315099	0.045802	-0.0625529	-0.0122893	0	-0.04064	-0.0448259	0.0111316		actin filaments		0.004	0.004	0.001	-5e-05	0.002	-0.015	-0.006	-0.002	5e-05	-0.001	-0.002	-0.005	-0.005	-0.003	-0.0001	-8e-05	0.002	0.006	0.002	0.003
actin bundles		0.0213348	0.0127561	0.0195555	-0.0172949	0.0573475	-0.0165673	-0.0654174	-0.0680641	-0.0356326	-0.0598711	-0.160817	-0.127359	-0.169655	-0.169556	-0.0380757	-0.0416389	-0.0153803	-0.138845	-0.0128416	-0.131839	-0.0138975	-0.04064	0	-0.0200819	0.0789103		actin bundles		-0.002	-0.001	-0.0007	-0.0006	0.0008	-0.001	-0.003	-0.002	-0.002	-0.001	-0.002	-0.005	-0.005	-0.004	0.003	-0.0001	0.001	0.002	0.0006	-0.0006
actomyosin bundles		0.0442818	0.035644	0.0355946	-0.0110975	0.0765076	-0.018439	-0.0867668	-0.112111	-0.0805124	-0.0831585	-0.136518	-0.174098	-0.22088	-0.206029	-0.0285617	-0.0570349	-0.0330381	-0.142613	0.00846634	-0.166654	0.0384012	-0.0448259	-0.0200819	0	0.12904		actomyosin bundles		-0.004	-0.004	-0.002	-0.001	-0.001	-0.001	-0.004	-0.005	-0.004	-0.002	-0.001	-0.006	-0.006	-0.005	0.008	-0.0002	0.002	0.005	0.001	-0.002
matrix adhesion		0.0103979	0.00925758	0.00126828	-0.0177791	-0.0175871	-0.0725101	-0.0721801	-0.0413291	-0.00315713	-0.0169935	-0.114406	-0.0824847	-0.0255307	0.00950836	-0.0919523	0.00390523	-0.0280631	0.00649409	-0.0113362	-0.170086	-0.0386056	0.0111316	0.0789103	0.12904	0		matrix adhesion		-0.0009	-0.0008	-0.0005	-0.0003	-0.0007	-0.002	-0.001	4e-05	-7e-05	6e-05	-0.0005	-0.0009	-0.0007	-0.0003	-0.0006	-3e-05	-0.0002	-0.0006	-0.0002	-0.002
		1																												0.1
		0																												0
		-1																												-0.1
[truncated: 5 more columns]
