# Supplementary material for: Integrated intracellular organization and its variations in human iPS cells
Source: Nature. 2023 Jan 4;613(7943):345–54. doi: 10.1038/s41586-022-05563-7 (PMC9834050; doi:10.1038/s41586-022-05563-7)
Supplement: Supplementary file 20 — Source Data Extended Data Fig. 10 [file 41586_2022_5563_MOESM20_ESM.xlsx]

## Sheet: ExtFig10c
	SM1			SM2			SM3			SM4			SM5			SM6			SM7			SM8
sigma	all cells	prophase	interphase 1	all cells	prophase	interphase 1	all cells	prophase	interphase 1	all cells	prophase	interphase 1	all cells	prophase	interphase 1	all cells	prophase	interphase 1	all cells	prophase	interphase 1	all cells	prophase	interphase 1
-2	0.0609236	0.0666354	0.0433436	0.0437126	0	0	0.0659033	0.0238642	0.0173735	0.0543484	0.0353324	0.0331092	0.0310891	0.00191663	0.00208333	0.0443747	0.0385882	0.0353798	0.0484857	0.050728	0.0437045	0.0403311	0.04	0.0257334
-1.5	0.148254	0.133271	0.141383	0.137914	0	0	0.136708	0.0550711	0.0572305	0.12492	0.0901906	0.0941542	0.145096	0.0220412	0.0166667	0.0971318	0.0903529	0.0801249	0.110874	0.108971	0.113424	0.0904258	0.109767	0.0895522
-1	0.254133	0.217738	0.237358	0.292547	0.0020284	0.00148258	0.222996	0.150528	0.148186	0.238107	0.191539	0.186239	0.316061	0.143747	0.183333	0.21068	0.204235	0.184183	0.223483	0.2217	0.186264	0.207518	0.232558	0.195574
-0.5	0.34072	0.315345	0.309598	0.397114	0.0040568	0.00593032	0.34128	0.341441	0.379152	0.372352	0.396095	0.382825	0.408549	0.325827	0.332292	0.389799	0.384	0.424558	0.386671	0.371066	0.420395	0.395978	0.444651	0.479671
0	0.37605	0.367902	0.385965	0.389037	0.00811359	0.0222387	0.451985	0.55989	0.58048	0.444255	0.504881	0.551474	0.396024	0.410158	0.430208	0.517906	0.558118	0.561915	0.466963	0.479098	0.497399	0.512325	0.505116	0.540401
0.5	0.349151	0.322853	0.368421	0.313662	0.0486815	0.121572	0.356329	0.501147	0.478283	0.355581	0.412831	0.401449	0.309029	0.41495	0.411458	0.390477	0.396235	0.416233	0.379403	0.375763	0.371488	0.406242	0.407442	0.396294
1	0.260526	0.277804	0.267286	0.221971	0.221095	0.317272	0.224957	0.203763	0.21257	0.227349	0.212924	0.22866	0.209864	0.339243	0.346875	0.208812	0.193882	0.180021	0.223555	0.22264	0.222685	0.216955	0.175814	0.198662
1.5	0.151747	0.192398	0.167183	0.135756	0.651116	0.676056	0.135303	0.110142	0.0940215	0.12559	0.107857	0.0838075	0.120745	0.225204	0.171875	0.0962084	0.0847059	0.0790843	0.110864	0.114608	0.0998959	0.0919271	0.0660465	0.0607308
2	0.0584947	0.106053	0.0794634	0.0682864	1.06491	0.855448	0.0645389	0.0541533	0.0327031	0.0574975	0.0483496	0.0382825	0.0635439	0.116914	0.105208	0.0446107	0.0498823	0.0385016	0.0497004	0.0554251	0.0447451	0.0382987	0.0186047	0.0133814
	SM1			SM2			SM3			SM4			SM5			SM6			SM7			SM8
sigma	all cells	early pro-metaphase	interphase 2	all cells	early pro-metaphase	interphase 2	all cells	early pro-metaphase	interphase 2	all cells	early pro-metaphase	interphase 2	all cells	early pro-metaphase	interphase 2	all cells	early pro-metaphase	interphase 2	all cells	early pro-metaphase	interphase 2	all cells	early pro-metaphase	interphase 2
-2	0.0609236	0.0104275	0.0115875	0.0437126	0	0	0.0659033	0	0.0022805	0.0543484	0.00612245	0.00913242	0.0310891	0.00204708	0.00458716	0.0443747	0.0040858	0.00457143	0.0484857	0.0081716	0.00228833	0.0402909	0.00819672	0.00456621
-1.5	0.148254	0.0354536	0.0579374	0.137914	0.0035461	0	0.136708	0.0142711	0.018244	0.12492	0.0163265	0.0388128	0.145096	0.120778	0.0940367	0.0971318	0.0224719	0.032	0.110874	0.0347293	0.0389016	0.0904272	0.0184426	0.0365297
-1	0.254133	0.12513	0.125145	0.292547	0	0.00312012	0.222996	0.077472	0.132269	0.238107	0.146939	0.130137	0.316061	0.366428	0.34633	0.21068	0.104188	0.130286	0.223483	0.116445	0.130435	0.20748	0.114754	0.105023
-0.5	0.34072	0.206465	0.236385	0.397114	0.0035461	0.00624025	0.34128	0.438328	0.440137	0.372352	0.485714	0.447489	0.408549	0.513818	0.538991	0.389799	0.382022	0.457143	0.386671	0.445352	0.464531	0.395882	0.39959	0.378995
0	0.37605	0.281543	0.356895	0.389037	0.0177305	0.0218409	0.451985	0.825688	0.675029	0.444255	0.836735	0.773973	0.396024	0.483112	0.513761	0.517906	0.947906	0.781714	0.466963	0.721144	0.659039	0.512496	0.737705	0.744292
0.5	0.349151	0.398332	0.444959	0.313662	0.0531915	0.0811232	0.356329	0.503568	0.551881	0.355581	0.391837	0.449772	0.309029	0.302968	0.311927	0.390477	0.400409	0.425143	0.379403	0.461696	0.462243	0.406381	0.522541	0.53653
1	0.260526	0.404588	0.403245	0.221971	0.294326	0.411856	0.224957	0.134557	0.152794	0.227349	0.0938776	0.111872	0.209864	0.131013	0.12844	0.208812	0.114402	0.132571	0.223555	0.169561	0.194508	0.216846	0.14959	0.159817
1.5	0.151747	0.402503	0.26883	0.135756	0.751773	0.723869	0.135303	0.00611621	0.027366	0.12559	0.0142857	0.0319635	0.120745	0.0532242	0.0458716	0.0962084	0.0224719	0.0297143	0.110864	0.040858	0.0434783	0.0919388	0.0430328	0.0319635
2	0.0584947	0.135558	0.0950174	0.0682864	0.875887	0.75195	0.0645389	0	0	0.0574975	0.00816327	0.00684932	0.0635439	0.0266121	0.0160551	0.0446107	0.0020429	0.00685714	0.0497004	0.0020429	0.00457666	0.0382584	0.00614754	0.00228311

## Sheet: ExtFig10d
		concordance heatmap interphase 1 (i1)																												concordance heatmap interphase 2 (i2)
nucleoli [DFC)		0.387486	0.362343	0.047035	0.029829	0.118321	-0.152393	-0.069918	-0.111685	-0.0995683	-0.0232657	-0.0201408	-0.0862793	-0.0823146	-0.0483976	-0.145515	-0.00476914	-0.0164676	-0.0188974	-0.00659862	-0.0607584	-0.183827	-0.0674385	-0.0578983	-0.062173	-0.00975493		nucleoli (DFC)		0.435445	0.427964	0.049921	0.0150312	0.11804	-0.153844	-0.0700892	-0.110834	-0.105572	-0.0213609	-0.0212755	-0.0898312	-0.0864305	-0.0558308	-0.147012	-0.00514115	-0.019697	-0.0204031	-0.00583866	-0.0609859
nucleoli [GC)		0.362343	0.348869	0.0593898	0.0304015	0.117463	-0.150753	-0.0695142	-0.113974	-0.10149	-0.0237114	-0.0206363	-0.0880513	-0.0815822	-0.0490387	-0.149246	-0.00488325	-0.017029	-0.0194421	-0.00678583	-0.0626441	-0.190313	-0.0698505	-0.0600394	-0.0643957	-0.0101289		nucleoli (GC)		0.427964	0.422068	0.0578266	0.0195698	0.122695	-0.156519	-0.0716794	-0.118871	-0.112957	-0.0228312	-0.0224841	-0.0960507	-0.0909142	-0.0597204	-0.157609	-0.00554847	-0.0212258	-0.022008	-0.0063118	-0.0658433
nuclear speckles		0.047035	0.0593898	0.0468274	0.0103542	0.03226	-0.0439741	-0.0191881	-0.0372757	-0.0334591	-0.00794413	-0.0069708	-0.0295403	-0.0255345	-0.0167249	-0.0509728	-0.00161818	-0.00584636	-0.00671306	-0.00234356	-0.0212198	-0.0657963	-0.0241544	-0.0206643	-0.0221741	-0.003492		nuclear speckles		0.049921	0.0578266	0.0336001	0.00945161	0.0336515	-0.0405907	-0.0176339	-0.0338326	-0.0319744	-0.00655849	-0.00670752	-0.0275726	-0.0255206	-0.0171116	-0.0457501	-0.0016427	-0.0062055	-0.00643556	-0.00184449	-0.0193037
cohesins		0.029829	0.0304015	0.0103542	0.00465271	0.0163169	-0.0081186	-0.00273602	-0.0125855	-0.0120467	-0.00291127	-0.00270551	-0.0111717	-0.00966911	-0.00671964	-0.0201714	-0.000713021	-0.00246191	-0.00301915	-0.00107333	-0.00888592	-0.0289726	-0.0105227	-0.00889442	-0.0095946	-0.00152018		cohesins		0.0150312	0.0195698	0.00945161	0.00722593	0.0154789	-0.00187282	0.00178048	-0.00830328	-0.00974878	-0.00209084	-0.0022094	-0.00992381	-0.0094052	-0.0073577	-0.0174398	-0.000683814	-0.0026009	-0.00282723	-0.000839131	-0.00780199
histones		0.118321	0.117463	0.03226	0.0163169	0.0682405	0.000344785	0.0114159	-0.0297036	-0.0359789	-0.00934472	-0.00928302	-0.0389412	-0.0374791	-0.0279717	-0.0702352	-0.00288124	-0.00955545	-0.0128457	-0.004482	-0.0329706	-0.108728	-0.0377029	-0.0314459	-0.0331729	-0.00555564		histones		0.11804	0.122695	0.0336515	0.0154789	0.0709115	0.00912567	0.0156465	-0.0257608	-0.0386766	-0.0078675	-0.00933404	-0.040505	-0.0405168	-0.0326826	-0.0706111	-0.0033227	-0.0117301	-0.0134394	-0.00389767	-0.0357049
nuclear envelope		-0.152393	-0.150753	-0.0439741	-0.0081186	0.000344785	0.469614	0.179137	0.0762047	0.0474121	0.0174009	0.0121561	0.0453866	0.0576513	0.0166358	0.0767676	-0.000259059	-0.00385654	-0.0108212	-0.00392893	-0.0053892	-0.0437585	-0.00149601	0.00399603	0.0111859	-0.00170295		nuclear envelope		-0.153844	-0.156519	-0.0405907	-0.00187282	0.00912567	0.505803	0.185353	0.0763926	0.0416556	0.0151022	0.0124666	0.0372572	0.0548418	0.00907168	0.0676091	-0.00193621	-0.00508109	-0.00956706	-0.00328444	-0.020162
nuclear pores		-0.069918	-0.0695142	-0.0191881	-0.00273602	0.0114159	0.179137	0.103019	0.0777366	0.0505089	0.00950399	0.00582493	0.0270855	0.0185055	0.00213661	0.0282728	-0.000481106	-0.00082363	-0.00572348	-0.00190909	0.00148336	-0.0259675	-0.00432732	-0.00204431	-0.00131712	-0.00100551		nuclear pores		-0.0700892	-0.0716794	-0.0176339	0.00178048	0.0156465	0.185353	0.109063	0.085191	0.0510534	0.00976955	0.00534696	0.0263981	0.0158361	-0.00281898	0.0237898	-0.00109209	-0.00266814	-0.00558327	-0.00169069	-0.00466155
ER [Sec61 beta)		-0.111685	-0.113974	-0.0372757	-0.0125855	-0.0297036	0.0762047	0.0777366	0.140589	0.109117	0.020035	0.0154588	0.0732747	0.0427335	0.0265126	0.0725103	0.00196979	0.00979626	0.00390551	0.00185931	0.0337829	0.0284765	0.0110368	0.011248	0.00844131	0.00170393		ER (Sec61 beta)		-0.110834	-0.118871	-0.0338326	-0.00830328	-0.0257608	0.0763926	0.085191	0.154739	0.114711	0.0189975	0.0131895	0.0776767	0.0382635	0.0206681	0.0661593	0.0014396	0.00795134	0.00277632	0.00162826	0.0334326
ER [SERCA2)		-0.0995683	-0.10149	-0.0334591	-0.0120467	-0.0359789	0.0474121	0.0505089	0.109117	0.0962432	0.0170842	0.0140841	0.0662324	0.0473781	0.0349169	0.0708268	0.0027718	0.00959476	0.00686067	0.00303022	0.0342398	0.0303131	0.00874869	0.00738157	0.00452429	0.000159414		ER (SERCA2)		-0.105572	-0.112957	-0.0319744	-0.00974878	-0.0386766	0.0416556	0.0510534	0.114711	0.10305	0.0160512	0.0134884	0.0715718	0.0500117	0.0373276	0.0714212	0.00341054	0.00932025	0.00740904	0.0029124	0.0360613
peroxisomes		-0.0232657	-0.0237114	-0.00794413	-0.00291127	-0.00934472	0.0174009	0.00950399	0.020035	0.0170842	0.00410226	0.00305217	0.0142378	0.010106	0.0070884	0.0172388	0.000478694	0.00210368	0.00155233	0.000470913	0.00638572	0.0103557	0.00427137	0.00400297	0.00410742	0.000554963		peroxisomes		-0.0213609	-0.0228312	-0.00655849	-0.00209084	-0.0078675	0.0151022	0.00976955	0.0189975	0.0160512	0.00462931	0.00261616	0.0142764	0.00676155	0.00368048	0.0138978	0.000466956	0.00163059	0.000858662	0.00051431	0.007105
endosomes		-0.0201408	-0.0206363	-0.0069708	-0.00270551	-0.00928302	0.0121561	0.00582493	0.0154588	0.0140841	0.00305217	0.00283192	0.0122453	0.0100209	0.0085155	0.0161388	0.000430908	0.00179302	0.00109778	0.000508541	0.00619587	0.0108077	0.00436076	0.00401468	0.00432949	0.000578963		endosomes		-0.0212755	-0.0224841	-0.00670752	-0.0022094	-0.00933404	0.0124666	0.00534696	0.0131895	0.0134884	0.00261616	0.00331676	0.0120514	0.0114006	0.00829391	0.0163669	0.000864217	0.000699357	0.00112472	0.000377009	0.00449308
mitochondria		-0.0862793	-0.0880513	-0.0295403	-0.0111717	-0.0389412	0.0453866	0.0270855	0.0732747	0.0662324	0.0142378	0.0122453	0.0589391	0.0445657	0.0330373	0.0633505	0.00267307	0.00732843	0.00532129	0.00230846	0.0219258	0.0295532	0.0106328	0.0101419	0.0094677	0.00140018		mitochondria		-0.0898312	-0.0960507	-0.0275726	-0.00992381	-0.040505	0.0372572	0.0263981	0.0776767	0.0715718	0.0142764	0.0120514	0.0647515	0.0442068	0.0312735	0.060903	0.00262519	0.00736694	0.00540216	0.0020109	0.0228206
lysosomes		-0.0823146	-0.0815822	-0.0255345	-0.00966911	-0.0374791	0.0576513	0.0185055	0.0427335	0.0473781	0.010106	0.0100209	0.0445657	0.0627125	0.0523326	0.0690248	0.00447187	0.00560281	0.0119344	0.00437773	0.0106604	0.0345996	0.00588876	0.00348363	0.00436561	-0.00171425		lysosomes		-0.0864305	-0.0909142	-0.0255206	-0.0094052	-0.0405168	0.0548418	0.0158361	0.0382635	0.0500117	0.00676155	0.0114006	0.0442068	0.0763634	0.0711502	0.0730746	0.00583946	0.00855165	0.0150505	0.0032614	0.00242251
Golgi		-0.0483976	-0.0490387	-0.0167249	-0.00671964	-0.0279717	0.0166358	0.00213661	0.0265126	0.0349169	0.0070884	0.0085155	0.0330373	0.0523326	0.0523869	0.0534153	0.00422027	0.00457024	0.0120753	0.00423497	0.00552798	0.0214997	0.000129174	-0.00118986	-0.000336168	-0.0024501		Golgi		-0.0558308	-0.0597204	-0.0171116	-0.0073577	-0.0326826	0.00907168	-0.00281898	0.0206681	0.0373276	0.00368048	0.00829391	0.0312735	0.0711502	0.0732513	0.0615235	0.00682254	0.00873145	0.0181708	0.00403866	-0.00401985
microtubules		-0.145515	-0.149246	-0.0509728	-0.0201714	-0.0702352	0.0767676	0.0282728	0.0725103	0.0708268	0.0172388	0.0161388	0.0633505	0.0690248	0.0534153	0.125515	0.00535613	0.0110871	0.0161453	0.00589258	0.0359376	0.137034	0.0463499	0.0408229	0.0451961	0.00498208		microtubules		-0.147012	-0.157609	-0.0457501	-0.0174398	-0.0706111	0.0676091	0.0237898	0.0661593	0.0714212	0.0138978	0.0163669	0.060903	0.0730746	0.0615235	0.120365	0.00541539	0.0136481	0.0168694	0.00441845	0.0297045
centrioles		-0.00476914	-0.00488325	-0.00161818	-0.000713021	-0.00288124	-0.000259059	-0.000481106	0.00196979	0.0027718	0.000478694	0.000430908	0.00267307	0.00447187	0.00422027	0.00535613	0.000362519	0.000453867	0.0021344	0.000919622	0.000462128	0.00486636	0.00067968	0.000492688	0.000389409	-0.000217625		centrioles		-0.00514115	-0.00554847	-0.0016427	-0.000683814	-0.0033227	-0.00193621	-0.00109209	0.0014396	0.00341054	0.000466956	0.000864217	0.00262519	0.00583946	0.00682254	0.00541539	0.000407211	0.0010277	0.00211863	0.000830385	7.18786e-05
gap junctions		-0.0164676	-0.017029	-0.00584636	-0.00246191	-0.00955545	-0.00385654	-0.00082363	0.00979626	0.00959476	0.00210368	0.00179302	0.00732843	0.00560281	0.00457024	0.0110871	0.000453867	0.00461099	0.0075607	0.00209875	0.0112057	0.0186715	0.00540525	0.00511962	0.00523503	0.000293131		gap junctions		-0.019697	-0.0212258	-0.0062055	-0.0026009	-0.0117301	-0.00508109	-0.00266814	0.00795134	0.00932025	0.00163059	0.000699357	0.00736694	0.00855165	0.00873145	0.0136481	0.0010277	0.00533711	0.00905289	0.00268008	0.0129516
tight junctions		-0.0188974	-0.0194421	-0.00671306	-0.00301915	-0.0128457	-0.0108212	-0.00572348	0.00390551	0.00686067	0.00155233	0.00109778	0.00532129	0.0119344	0.0120753	0.0161453	0.0021344	0.0075607	0.0197173	0.00601576	0.00950375	0.0390288	0.00824834	0.00664474	0.00874411	-0.00097948		tight junctions		-0.0204031	-0.022008	-0.00643556	-0.00282723	-0.0134394	-0.00956706	-0.00558327	0.00277632	0.00740904	0.000858662	0.00112472	0.00540216	0.0150505	0.0181708	0.0168694	0.00211863	0.00905289	0.0225227	0.00645801	0.00970622
desmosomes		-0.00659862	-0.00678583	-0.00234356	-0.00107333	-0.004482	-0.00392893	-0.00190909	0.00185931	0.00303022	0.000470913	0.000508541	0.00230846	0.00437773	0.00423497	0.00589258	0.000919622	0.00209875	0.00601576	0.00166025	0.00359876	0.0118207	0.00249321	0.0018043	0.00222323	-0.000338546		desmosomes		-0.00583866	-0.0063118	-0.00184449	-0.000839131	-0.00389767	-0.00328444	-0.00169069	0.00162826	0.0029124	0.00051431	0.000377009	0.0020109	0.0032614	0.00403866	0.00441845	0.000830385	0.00268008	0.00645801	0.00265197	0.00472189
adherens junctions		-0.0607584	-0.0626441	-0.0212198	-0.00888592	-0.0329706	-0.0053892	0.00148336	0.0337829	0.0342398	0.00638572	0.00619587	0.0219258	0.0106604	0.00552798	0.0359376	0.000462128	0.0112057	0.00950375	0.00359876	0.0484926	0.0598515	0.0212492	0.0182393	0.0152005	0.00267528		adherens junctions		-0.0609859	-0.0658433	-0.0193037	-0.00780199	-0.0357049	-0.020162	-0.00466155	0.0334326	0.0360613	0.007105	0.00449308	0.0228206	0.00242251	-0.00401985	0.0297045	7.18786e-05	0.0129516	0.00970622	0.00472189	0.0725959
plasma membrane		-0.183827	-0.190313	-0.0657963	-0.0289726	-0.108728	-0.0437585	-0.0259675	0.0284765	0.0303131	0.0103557	0.0108077	0.0295532	0.0345996	0.0214997	0.137034	0.00486636	0.0186715	0.0390288	0.0118207	0.0598515	0.362244	0.121635	0.100787	0.113284	0.0162437		plasma membrane		-0.181672	-0.196401	-0.0580156	-0.0248607	-0.109721	-0.0556803	-0.0330351	0.0086589	0.0193975	0.00420604	0.00797626	0.0168346	0.0334946	0.0288813	0.131041	0.00592577	0.0243687	0.0401752	0.00924748	0.0588615
actin filaments		-0.0674385	-0.0698505	-0.0241544	-0.0105227	-0.0377029	-0.00149601	-0.00432732	0.0110368	0.00874869	0.00427137	0.00436076	0.0106328	0.00588876	0.000129174	0.0463499	0.00067968	0.00540525	0.00824834	0.00249321	0.0212492	0.121635	0.0443953	0.0392986	0.0450723	0.00741448		actin filaments		-0.0605109	-0.0653007	-0.0193296	-0.00816433	-0.035369	-0.00893951	-0.00777126	0.00363374	0.00811535	0.00188091	0.00320493	0.00708609	0.0120574	0.0085988	0.0434568	0.0018399	0.00765348	0.011745	0.00321269	0.0174925
actin bundles		-0.0578983	-0.0600394	-0.0206643	-0.00889442	-0.0314459	0.00399603	-0.00204431	0.011248	0.00738157	0.00400297	0.00401468	0.0101419	0.00348363	-0.00118986	0.0408229	0.000492688	0.00511962	0.00664474	0.0018043	0.0182393	0.100787	0.0392986	0.0362686	0.0415219	0.00742538		actin bundles		-0.060144	-0.0649034	-0.0191614	-0.00787317	-0.032124	0.00875048	-0.00203989	0.0061122	0.00366932	0.00261528	0.00342452	0.00744659	0.000333094	-0.00589537	0.0417424	0.000124844	0.00509378	0.00466752	0.00199642	0.0175754
actomyosin bundles		-0.062173	-0.0643957	-0.0221741	-0.0095946	-0.0331729	0.0111859	-0.00131712	0.00844131	0.00452429	0.00410742	0.00432949	0.0094677	0.00436561	-0.000336168	0.0451961	0.000389409	0.00523503	0.00874411	0.00222323	0.0152005	0.113284	0.0450723	0.0415219	0.0483503	0.00821515		actomyosin bundles		-0.0678687	-0.0732797	-0.0215745	-0.00903752	-0.0373172	0.00293279	-0.00579778	0.00388793	0.00247658	0.00225898	0.00432114	0.0074542	0.00555432	0.000799458	0.0503547	0.00098217	0.00625897	0.0103101	0.00311004	0.014404
matrix adhesion		-0.00975493	-0.0101289	-0.003492	-0.00152018	-0.00555564	-0.00170295	-0.00100551	0.00170393	0.000159414	0.000554963	0.000578963	0.00140018	-0.00171425	-0.0024501	0.00498208	-0.000217625	0.000293131	-0.00097948	-0.000338546	0.00267528	0.0162437	0.00741448	0.00742538	0.00821515	0.00248238		matrix adhesion		-0.0095061	-0.0102974	-0.0030394	-0.00133827	-0.00581358	-0.00435394	-0.00202087	0.000960759	-7.70143e-05	0.000531753	0.000632141	0.00165946	-0.0019195	-0.00263479	0.00473894	-0.000247944	0.000344572	-0.000984611	-0.000281583	0.00324145
		0.2																												0.2
		0																												0
		-0.2																												-0.2
[truncated: 57 more columns]

## Sheet: ExtFig10e
		concordance difference heatmap (interphase 1 -interphase 2)																												concordance difference heatmap (interphase 1 - prophase)
nucleoli [DFC)		-0.0479581	-0.0656205	-0.00288597	0.0147978	0.000280701	0.0014513	0.000171117	-0.000850312	0.00600361	-0.0019048	0.00113475	0.00355186	0.00411598	0.00743316	0.00149721	0.000372015	0.0032294	0.00150562	-0.000759956	0.000227593	-0.0021556	-0.0069276	0.00224565	0.00569567	-0.000248832		nucleoli [DFC)		0.109941	0.0958309	0.001638	0.011909	0.0018854	-0.0679027	-0.0389128	-0.0350151	-0.0310421	-0.00556399	-0.00190068	-0.0148296	-0.0177384	-0.00102165	-0.0589661	-0.000888177	0.00131947	0.00309142	0.000558345	-0.012345
nucleoli [GC)		-0.0656205	-0.0731992	0.00156312	0.0108317	-0.00523283	0.00576648	0.00216526	0.00489762	0.0114663	-0.000880245	0.00184786	0.00799934	0.00933199	0.0106817	0.00836274	0.000665225	0.00419684	0.00256585	-0.000474032	0.00319918	0.00608863	-0.00454978	0.00486409	0.00888397	0.000168462		nucleoli [GC)		0.0958309	0.0923106	0.00405076	0.0113448	-0.00427095	-0.072219	-0.0416003	-0.0366987	-0.0337614	-0.0055736	-0.00220672	-0.0148903	-0.0184975	-0.00143285	-0.061888	-0.000936795	0.00142071	0.00335752	0.000643339	-0.0123508
nuclear speckles		-0.00288597	0.00156312	0.0132273	0.000902581	-0.00139153	-0.00338347	-0.00155421	-0.00344312	-0.00148464	-0.00138564	-0.000263274	-0.00196771	-1.39643e-05	0.000386678	-0.00522272	2.4519e-05	0.000359147	-0.000277501	-0.000499077	-0.0019161	-0.00778071	-0.00482484	-0.00150295	-0.000599597	-0.000452598		nuclear speckles		0.001638	0.00405076	0.00524401	0.000471884	-0.0175296	-0.0410644	-0.0206024	-0.0140444	-0.0141347	-0.00192578	-0.000910647	-0.00405586	-0.0088528	-0.000754567	-0.0228921	-0.000465745	0.00120303	0.00240071	0.000615747	-0.00214355
cohesins		0.0147978	0.0108317	0.000902581	-0.00257321	0.000837965	-0.00624578	-0.0045165	-0.00428219	-0.00229788	-0.000820433	-0.000496109	-0.00124788	-0.000263916	0.000638066	-0.00273168	-2.92065e-05	0.000138997	-0.000191922	-0.000234199	-0.00108393	-0.0041119	-0.0023584	-0.00102125	-0.000557081	-0.00018191		cohesins		0.011909	0.0113448	0.000471884	0.00182107	0.000733156	-0.00896514	-0.00442746	-0.00659284	-0.00670271	-0.00119194	-0.000856801	-0.00366029	-0.00449842	-0.00186798	-0.0114747	-0.00036372	-0.000319107	-0.000148498	-0.000148386	-0.00319486
histones		0.000280701	-0.00523283	-0.00139153	0.000837965	-0.00267102	-0.00878089	-0.00423059	-0.00394284	0.00269766	-0.00147722	5.10179e-05	0.00156385	0.0030377	0.00471091	0.000375956	0.00044146	0.00217464	0.000593697	-0.000584333	0.0027343	0.000992596	-0.00233393	0.0006781	0.00414433	0.000257941		histones		0.0018854	-0.00427095	-0.0175296	0.000733156	-0.0331985	-0.0283012	-0.00604971	0.00857286	6.5174e-05	0.00139021	0.00147781	0.0096819	-0.00256386	0.00562983	-0.0163699	-0.000489501	0.00395559	0.00706823	0.00188448	0.00370565
nuclear envelope		0.0014513	0.00576648	-0.00338347	-0.00624578	-0.00878089	-0.0361883	-0.00621635	-0.000187844	0.00575648	0.00229872	-0.000310535	0.00812932	0.00280953	0.00756409	0.00915854	0.00167715	0.00122455	-0.00125412	-0.00064449	0.0147728	0.0119218	0.0074435	-0.00475445	0.00825308	0.00265099		nuclear envelope		-0.0679027	-0.072219	-0.0410644	-0.00896514	-0.0283012	0.225879	0.0869117	0.0411439	0.0206731	0.0105596	0.00511745	0.0330851	0.0257742	0.0038004	0.0461737	-0.00217517	-0.00243247	-0.000214057	-0.000788904	0.00338469
nuclear pores		0.000171117	0.00216526	-0.00155421	-0.0045165	-0.00423059	-0.00621635	-0.00604415	-0.00745437	-0.000544522	-0.000265556	0.000477973	0.000687394	0.00266936	0.0049556	0.00448296	0.000610986	0.00184451	-0.000140211	-0.000218402	0.00614491	0.0070676	0.00344394	-4.41843e-06	0.00448066	0.00101536		nuclear pores		-0.0389128	-0.0416003	-0.0206024	-0.00442746	-0.00604971	0.0869117	0.0588866	0.0511376	0.0302649	0.00597553	0.0030657	0.0194006	0.00749011	-0.000276773	0.0208433	-0.00106931	0.000319746	9.03686e-05	-0.000353712	0.00303368
ER [Sec61 beta)		-0.000850312	0.00489762	-0.00344312	-0.00428219	-0.00394284	-0.000187844	-0.00745437	-0.0141499	-0.00559373	0.00103753	0.00226928	-0.004402	0.00446996	0.00584449	0.00635105	0.00053019	0.00184492	0.00112918	0.000231052	0.000350252	0.0198176	0.0074031	0.00513576	0.00455337	0.000743172		ER [Sec61 beta)		-0.0350151	-0.0366987	-0.0140444	-0.00659284	0.00857286	0.0411439	0.0511376	0.0700996	0.0469189	0.0064697	0.00460101	0.0200101	0.00820886	0.000639781	0.0372331	-0.000479064	0.00288033	-0.000311582	-0.00107728	0.00650426
ER [SERCA2)		0.00600361	0.0114663	-0.00148464	-0.00229788	0.00269766	0.00575648	-0.000544522	-0.00559373	-0.00680668	0.00103298	0.000595625	-0.00533935	-0.00263354	-0.00241062	-0.000594355	-0.000638734	0.000274512	-0.000548378	0.000117826	-0.00182154	0.0109156	0.000633337	0.00371226	0.00204771	0.000236428		ER [SERCA2)		-0.0310421	-0.0337614	-0.0141347	-0.00670271	6.5174e-05	0.0206731	0.0302649	0.0469189	0.0314989	0.00485418	0.00403454	0.0128834	0.00604741	2.84985e-06	0.0352644	-8.30074e-05	0.00232781	-0.00025604	-0.000557603	0.00935311
peroxisomes		-0.0019048	-0.000880245	-0.00138564	-0.000820433	-0.00147722	0.00229872	-0.000265556	0.00103753	0.00103298	-0.000527048	0.000436006	-3.86564e-05	0.00334443	0.00340792	0.00334091	1.17378e-05	0.000473091	0.000693667	-4.33972e-05	-0.000719279	0.00614966	0.00239046	0.00138769	0.00184844	2.32096e-05		peroxisomes		-0.00556399	-0.0055736	-0.00192578	-0.00119194	0.00139021	0.0105596	0.00597553	0.0064697	0.00485418	0.00106504	0.000706936	0.0019426	0.00248092	0.00121642	0.00894165	-0.000179437	0.000242812	-0.000856118	-0.000561794	-9.58005e-06
endosomes		0.00113475	0.00184786	-0.000263274	-0.000496109	5.10179e-05	-0.000310535	0.000477973	0.00226928	0.000595625	0.000436006	-0.000484847	0.000193893	-0.00137968	0.000221588	-0.000228122	-0.000433309	0.00109366	-2.69338e-05	0.000131532	0.00170279	0.00283143	0.00115583	0.000590162	8.35536e-06	-5.31778e-05		endosomes		-0.00190068	-0.00220672	-0.000910647	-0.000856801	0.00147781	0.00511745	0.0030657	0.00460101	0.00403454	0.000706936	0.000720414	0.00208109	0.00255264	0.00266736	0.00702073	-0.0002221	-0.000303914	-0.00111293	-0.00034996	0.000529883
mitochondria		0.00355186	0.00799934	-0.00196771	-0.00124788	0.00156385	0.00812932	0.000687394	-0.004402	-0.00533935	-3.86564e-05	0.000193893	-0.00581243	0.000358962	0.00176386	0.0024475	4.78812e-05	-3.85023e-05	-8.08677e-05	0.000297558	-0.000894824	0.0127186	0.00354672	0.00269527	0.0020135	-0.000259283		mitochondria		-0.0148296	-0.0148903	-0.00405586	-0.00366029	0.0096819	0.0330851	0.0194006	0.0200101	0.0128834	0.0019426	0.00208109	0.00354791	0.00624232	-0.00145746	0.0242939	-0.000160511	-0.000446261	-0.00354943	-0.00154945	0.000911985
lysosomes		0.00411598	0.00933199	-1.39643e-05	-0.000263916	0.0030377	0.00280953	0.00266936	0.00446996	-0.00263354	0.00334443	-0.00137968	0.000358962	-0.0136509	-0.0188176	-0.00404979	-0.00136759	-0.00294883	-0.0031162	0.00111633	0.00823785	0.00110495	-0.00616867	0.00315053	-0.00118871	0.000205253		lysosomes		-0.0177384	-0.0184975	-0.0088528	-0.00449842	-0.00256386	0.0257742	0.00749011	0.00820886	0.00604741	0.00248092	0.00255264	0.00624232	0.0133341	0.00260009	0.0245959	0.00105676	-0.00108758	-0.00175567	0.000169723	0.00562288
Golgi		0.00743316	0.0106817	0.000386678	0.000638066	0.00471091	0.00756409	0.0049556	0.00584449	-0.00241062	0.00340792	0.000221588	0.00176386	-0.0188176	-0.0208644	-0.0081083	-0.00260228	-0.00416121	-0.00609546	0.00019631	0.00954782	-0.00738158	-0.00846963	0.00470551	-0.00113563	0.000184697		Golgi		-0.00102165	-0.00143285	-0.000754567	-0.00186798	0.00562983	0.0038004	-0.000276773	0.000639781	2.84985e-06	0.00121642	0.00266736	-0.00145746	0.00260009	-0.00218482	0.010531	0.000757131	-0.00224339	-0.00412526	-0.000599471	0.00502545
microtubules		0.00149721	0.00836274	-0.00522272	-0.00273168	0.000375956	0.00915854	0.00448296	0.00635105	-0.000594355	0.00334091	-0.000228122	0.0024475	-0.00404979	-0.0081083	0.00514986	-5.92642e-05	-0.00256101	-0.000724064	0.00147413	0.00623308	0.00599325	0.00289312	-0.000919506	-0.00515857	0.000243136		microtubules		-0.0589661	-0.061888	-0.0228921	-0.0114747	-0.0163699	0.0461737	0.0208433	0.0372331	0.0352644	0.00894165	0.00702073	0.0242939	0.0245959	0.010531	0.0717393	0.00255864	0.00234861	0.00315471	0.00178363	0.0210612
centrioles		0.000372015	0.000665225	2.4519e-05	-2.92065e-05	0.00044146	0.00167715	0.000610986	0.00053019	-0.000638734	1.17378e-05	-0.000433309	4.78812e-05	-0.00136759	-0.00260228	-5.92642e-05	-4.46919e-05	-0.000573832	1.57668e-05	8.92375e-05	0.00039025	-0.00105941	-0.00116022	0.000367844	-0.000592762	3.03189e-05		centrioles		-0.000888177	-0.000936795	-0.000465745	-0.00036372	-0.000489501	-0.00217517	-0.00106931	-0.000479064	-8.30074e-05	-0.000179437	-0.0002221	-0.000160511	0.00105676	0.000757131	0.00255864	0.000106532	-0.000306296	0.00079398	0.000360808	0.000300224
gap junctions		0.0032294	0.00419684	0.000359147	0.000138997	0.00217464	0.00122455	0.00184451	0.00184492	0.000274512	0.000473091	0.00109366	-3.85023e-05	-0.00294883	-0.00416121	-0.00256101	-0.000573832	-0.000726121	-0.00149219	-0.000581333	-0.00174592	-0.00569716	-0.00224823	2.58363e-05	-0.00102394	-5.14418e-05		gap junctions		0.00131947	0.00142071	0.00120303	-0.000319107	0.00395559	-0.00243247	0.000319746	0.00288033	0.00232781	0.000242812	-0.000303914	-0.000446261	-0.00108758	-0.00224339	0.00234861	-0.000306296	7.74325e-05	-0.00119969	-0.000937419	0.00300961
tight junctions		0.00150562	0.00256585	-0.000277501	-0.000191922	0.000593697	-0.00125412	-0.000140211	0.00112918	-0.000548378	0.000693667	-2.69338e-05	-8.08677e-05	-0.0031162	-0.00609546	-0.000724064	1.57668e-05	-0.00149219	-0.00280546	-0.00044225	-0.00020247	-0.00114636	-0.00349666	0.00197722	-0.00156598	5.13054e-06		tight junctions		0.00309142	0.00335752	0.00240071	-0.000148498	0.00706823	-0.000214057	9.03686e-05	-0.000311582	-0.00025604	-0.000856118	-0.00111293	-0.00354943	-0.00175567	-0.00412526	0.00315471	0.00079398	-0.00119969	-0.000847144	-0.000813397	0.00296502
desmosomes		-0.000759956	-0.000474032	-0.000499077	-0.000234199	-0.000584333	-0.00064449	-0.000218402	0.000231052	0.000117826	-4.33972e-05	0.000131532	0.000297558	0.00111633	0.00019631	0.00147413	8.92375e-05	-0.000581333	-0.00044225	-0.000991718	-0.00112313	0.00257324	-0.000719476	-0.000192124	-0.000886803	-5.69635e-05		desmosomes		0.000558345	0.000643339	0.000615747	-0.000148386	0.00188448	-0.000788904	-0.000353712	-0.00107728	-0.000557603	-0.000561794	-0.00034996	-0.00154945	0.000169723	-0.000599471	0.00178363	0.000360808	-0.000937419	-0.000813397	-0.000371979	-5.90349e-05
adherens junctions		0.000227593	0.00319918	-0.0019161	-0.00108393	0.0027343	0.0147728	0.00614491	0.000350252	-0.00182154	-0.000719279	0.00170279	-0.000894824	0.00823785	0.00954782	0.00623308	0.00039025	-0.00174592	-0.00020247	-0.00112313	-0.0241032	0.000989955	0.00375674	0.000663888	0.000796471	-0.000566167		adherens junctions		-0.012345	-0.0123508	-0.00214355	-0.00319486	0.00370565	0.00338469	0.00303368	0.00650426	0.00935311	-9.58005e-06	0.000529883	0.000911985	0.00562288	0.00502545	0.0210612	0.000300224	0.00300961	0.00296502	-5.90349e-05	0.00637532
plasma membrane		-0.0021556	0.00608863	-0.00778071	-0.0041119	0.000992596	0.0119218	0.0070676	0.0198176	0.0109156	0.00614966	0.00283143	0.0127186	0.00110495	-0.00738158	0.00599325	-0.00105941	-0.00569716	-0.00114636	0.00257324	0.000989955	-0.0327651	0.00124259	-0.0100716	-0.0215903	0.000768202		plasma membrane		-0.0351737	-0.034976	-0.00318374	-0.00917757	0.0136587	0.00103986	0.00381698	0.0180694	0.0322546	0.00408432	0.00115166	0.00786396	0.0156833	0.00505259	0.0772272	0.00362044	-0.00566022	-0.00895754	-0.000125936	0.0178988
actin filaments		-0.0069276	-0.00454978	-0.00482484	-0.0023584	-0.00233393	0.0074435	0.00344394	0.0074031	0.000633337	0.00239046	0.00115583	0.00354672	-0.00616867	-0.00846963	0.00289312	-0.00116022	-0.00224823	-0.00349666	-0.000719476	0.00375674	0.00124259	0.00790783	0.00243741	0.000716936	0.00219211		actin filaments		-0.0167246	-0.0169336	-0.00304886	-0.00387767	0.003624	0.0126661	0.00481833	0.0062401	0.00838568	0.00193219	0.00116923	0.00347656	0.00160334	-0.00294651	0.0286329	0.000431044	-0.00366759	-0.0084986	-0.00200011	0.00343264
actin bundles		0.00224565	0.00486409	-0.00150295	-0.00102125	0.0006781	-0.00475445	-4.41843e-06	0.00513576	0.00371226	0.00138769	0.000590162	0.00269527	0.00315053	0.00470551	-0.000919506	0.000367844	2.58363e-05	0.00197722	-0.000192124	0.000663888	-0.0100716	0.00243741	-0.00937252	-0.0116267	-3.11527e-07		actin bundles		-0.00938892	-0.0094439	-0.00106758	-0.00268821	0.00415639	0.00426225	0.00252973	0.00510884	0.00872208	0.00178595	0.000622799	0.00204384	0.000891268	-0.00245323	0.0212652	0.000179817	-0.000874733	-0.00266583	-0.000992444	0.00461788
actomyosin bundles		0.00569567	0.00888397	-0.000599597	-0.000557081	0.00414433	0.00825308	0.00448066	0.00455337	0.00204771	0.00184844	8.35536e-06	0.0020135	-0.00118871	-0.00113563	-0.00515857	-0.000592762	-0.00102394	-0.00156598	-0.000886803	0.000796471	-0.0215903	0.000716936	-0.0116267	-0.01171	-0.0009613		actomyosin bundles		-0.00944053	-0.00949262	-0.0011293	-0.00299928	0.00472102	0.00872496	0.00288784	0.000932568	0.00351131	0.000909597	0.000197829	-0.00166134	-0.0032775	-0.00806406	0.0226608	-0.000421785	-0.00365472	-0.00824798	-0.00292332	0.00159822
matrix adhesion		-0.000248832	0.000168462	-0.000452598	-0.00018191	0.000257941	0.00265099	0.00101536	0.000743172	0.000236428	2.32096e-05	-5.31778e-05	-0.000259283	0.000205253	0.000184697	0.000243136	3.03189e-05	-5.14418e-05	5.13054e-06	-5.69635e-05	-0.000566167	0.000768202	0.00219211	-3.11527e-07	-0.0009613	-0.00116941		matrix adhesion		9.96897e-05	0.000198358	0.000568374	-0.000241401	0.00151339	-0.00170959	-5.57951e-05	0.000360823	0.00278151	0.000180133	5.16841e-05	0.000788187	0.00136696	0.00144359	0.00218043	7.39831e-05	0.000193393	0.00077932	0.000241348	-0.0006282
		0.1																												0.1
		0																												0
		-0.1																												-0.1
[truncated: 57 more columns]

## Sheet: ExtFig10f
		flagged differences in concordance (prophase - early pro-metaphase)																												flagged differences in concordance (prophase - early pro-metaphase)
nucleoli [DFC)		1	1	0	0	0	0	0	0	0	0	0	0	0	0	0	0	0	0	0	0	0	0	0	0	0		nucleoli [DFC)		1	1	0	0	0	1	1	1	1	0	0	0	0	0	1	0	0	0	0	0
nucleoli [GC)		1	1	0	0	0	0	0	0	0	0	0	0	0	0	0	0	0	0	0	0	0	0	0	0	0		nucleoli [GC)		1	1	0	0	0	1	1	1	1	0	0	0	0	0	1	0	0	0	0	0
nuclear speckles		0	0	0	0	0	0	0	0	0	0	0	0	0	0	0	0	0	0	0	0	0	0	0	0	0		nuclear speckles		0	0	0	0	0	1	0	0	0	0	0	0	0	0	1	0	0	0	0	0
cohesins		0	0	0	0	0	0	0	0	0	0	0	0	0	0	0	0	0	0	0	0	0	0	0	0	0		cohesins		0	0	0	0	0	0	0	0	0	0	0	0	0	0	0	0	0	0	0	0
histones		0	0	0	0	0	0	0	0	0	0	0	0	0	0	0	0	0	0	0	0	0	0	0	0	0		histones		0	0	0	0	1	0	0	0	0	0	0	0	0	0	0	0	0	0	0	0
nuclear envelope		0	0	0	0	0	1	0	0	0	0	0	0	0	0	0	0	0	0	0	0	0	0	0	0	0		nuclear envelope		1	1	1	0	0	1	1	1	1	0	0	1	1	0	1	0	0	0	0	0
nuclear pores		0	0	0	0	0	0	0	0	0	0	0	0	0	0	0	0	0	0	0	0	0	0	0	0	0		nuclear pores		1	1	0	0	0	1	1	1	1	0	0	0	0	0	0	0	0	0	0	0
ER [Sec61 beta)		0	0	0	0	0	0	0	0	0	0	0	0	0	0	0	0	0	0	0	0	0	0	0	0	0		ER [Sec61 beta)		1	1	0	0	0	1	1	1	1	0	0	1	0	0	1	0	0	0	0	0
ER [SERCA2)		0	0	0	0	0	0	0	0	0	0	0	0	0	0	0	0	0	0	0	0	0	0	0	0	0		ER [SERCA2)		1	1	0	0	0	1	1	1	1	0	0	0	0	0	1	0	0	0	0	0
peroxisomes		0	0	0	0	0	0	0	0	0	0	0	0	0	0	0	0	0	0	0	0	0	0	0	0	0		peroxisomes		0	0	0	0	0	0	0	0	0	0	0	0	0	0	0	0	0	0	0	0
endosomes		0	0	0	0	0	0	0	0	0	0	0	0	0	0	0	0	0	0	0	0	0	0	0	0	0		endosomes		0	0	0	0	0	0	0	0	0	0	0	0	0	0	0	0	0	0	0	0
mitochondria		0	0	0	0	0	0	0	0	0	0	0	0	0	0	0	0	0	0	0	0	0	0	0	0	0		mitochondria		0	0	0	0	0	1	0	1	0	0	0	0	0	0	1	0	0	0	0	0
lysosomes		0	0	0	0	0	0	0	0	0	0	0	0	0	0	0	0	0	0	0	0	0	0	0	0	0		lysosomes		0	0	0	0	0	1	0	0	0	0	0	0	0	0	1	0	0	0	0	0
Golgi		0	0	0	0	0	0	0	0	0	0	0	0	0	1	0	0	0	0	0	0	0	0	0	0	0		Golgi		0	0	0	0	0	0	0	0	0	0	0	0	0	0	0	0	0	0	0	0
microtubules		0	0	0	0	0	0	0	0	0	0	0	0	0	0	0	0	0	0	0	0	0	0	0	0	0		microtubules		1	1	1	0	0	1	0	1	1	0	0	1	1	0	1	0	0	0	0	1
centrioles		0	0	0	0	0	0	0	0	0	0	0	0	0	0	0	0	0	0	0	0	0	0	0	0	0		centrioles		0	0	0	0	0	0	0	0	0	0	0	0	0	0	0	0	0	0	0	0
gap junctions		0	0	0	0	0	0	0	0	0	0	0	0	0	0	0	0	0	0	0	0	0	0	0	0	0		gap junctions		0	0	0	0	0	0	0	0	0	0	0	0	0	0	0	0	0	0	0	0
tight junctions		0	0	0	0	0	0	0	0	0	0	0	0	0	0	0	0	0	0	0	0	0	0	0	0	0		tight junctions		0	0	0	0	0	0	0	0	0	0	0	0	0	0	0	0	0	0	0	0
desmosomes		0	0	0	0	0	0	0	0	0	0	0	0	0	0	0	0	0	0	0	0	0	0	0	0	0		desmosomes		0	0	0	0	0	0	0	0	0	0	0	0	0	0	0	0	0	0	0	0
adherens junctions		0	0	0	0	0	0	0	0	0	0	0	0	0	0	0	0	0	0	0	1	0	0	0	0	0		adherens junctions		0	0	0	0	0	0	0	0	0	0	0	0	0	0	1	0	0	0	0	0
plasma membrane		0	0	0	0	0	0	0	0	0	0	0	0	0	0	0	0	0	0	0	0	1	0	0	1	0		plasma membrane		1	1	0	0	0	0	0	0	1	0	0	0	0	0	1	0	0	0	0	0
actin filaments		0	0	0	0	0	0	0	0	0	0	0	0	0	0	0	0	0	0	0	0	0	0	0	0	0		actin filaments		0	0	0	0	0	0	0	0	0	0	0	0	0	0	1	0	0	0	0	0
actin bundles		0	0	0	0	0	0	0	0	0	0	0	0	0	0	0	0	0	0	0	0	0	0	0	0	0		actin bundles		0	0	0	0	0	0	0	0	0	0	0	0	0	0	1	0	0	0	0	0
actomyosin bundles		0	0	0	0	0	0	0	0	0	0	0	0	0	0	0	0	0	0	0	0	1	0	0	0	0		actomyosin bundles		0	0	0	0	0	0	0	0	0	0	0	0	0	0	1	0	0	0	0	0
matrix adhesion		0	0	0	0	0	0	0	0	0	0	0	0	0	0	0	0	0	0	0	0	0	0	0	0	0		matrix adhesion		0	0	0	0	0	0	0	0	0	0	0	0	0	0	0	0	0	0	0	0
[truncated: 57 more columns]

## Sheet: ExtFig10g
		average location similarity heatmap interphase 1 (i1)																												average location similarity heatmap interphase 2 (i2)
nucleoli [DFC)		1	0.971307	0.315877	0.277644	0.691032	-0.351476	-0.345363	-0.458694	-0.486363	-0.172727	-0.172236	-0.547521	-0.468161	-0.280545	-0.617085	-0.0656661	-0.16669	-0.168423	-0.102489	-0.407499	-0.472192	-0.396413	-0.422682	-0.387768	-0.164982		nucleoli [DFC)		1	0.966313	0.253251	0.0514888	0.602478	-0.315423	-0.299812	-0.367014	-0.435027	-0.111838	-0.11171	-0.501849	-0.398987	-0.230229	-0.583746	-0.060011	-0.120443	-0.137873	-0.0597644	-0.284306
nucleoli [GC)		0.971307	1	0.405119	0.279736	0.726705	-0.366861	-0.361906	-0.496774	-0.525707	-0.18663	-0.18741	-0.592687	-0.490392	-0.301624	-0.671438	-0.0710106	-0.183088	-0.184096	-0.111909	-0.445905	-0.519401	-0.43598	-0.465326	-0.426217	-0.182139		nucleoli [GC)		0.966313	1	0.284107	0.070394	0.645021	-0.33146	-0.316457	-0.407549	-0.480333	-0.123246	-0.123396	-0.554068	-0.432463	-0.254036	-0.646528	-0.0668737	-0.133892	-0.153403	-0.0666618	-0.317283
nuclear speckles		0.315877	0.405119	1	0.186721	0.480153	-0.265827	-0.247192	-0.395971	-0.421437	-0.152649	-0.153612	-0.483761	-0.372128	-0.250894	-0.55645	-0.0531504	-0.151954	-0.153589	-0.0937687	-0.365354	-0.433959	-0.364032	-0.386943	-0.354727	-0.151629		nuclear speckles		0.253251	0.284107	1	0.0616127	0.336265	-0.16189	-0.148253	-0.216628	-0.252477	-0.0656301	-0.066918	-0.296517	-0.227111	-0.135598	-0.348883	-0.0367794	-0.0726735	-0.0831769	-0.0361384	-0.172935
cohesins		0.277644	0.279736	0.186721	1	0.310413	-0.0678778	-0.0532593	-0.1726	-0.195804	-0.069734	-0.0751643	-0.233911	-0.18213	-0.126864	-0.280132	-0.0305501	-0.0806283	-0.0864413	-0.0530203	-0.193776	-0.241361	-0.199796	-0.210823	-0.19308	-0.0836624		cohesins		0.0514888	0.070394	0.0616127	1	0.128273	-0.00694911	0.0101748	-0.0501747	-0.0705647	-0.0179249	-0.0192481	-0.0952313	-0.0742005	-0.051213	-0.118067	-0.0128415	-0.0271547	-0.0324547	-0.0147122	-0.0619792
histones		0.691032	0.726705	0.480153	0.310413	1	-0.00740712	0.101484	-0.303658	-0.423206	-0.165444	-0.185625	-0.580949	-0.494987	-0.378441	-0.697736	-0.0823025	-0.222979	-0.267706	-0.162378	-0.516713	-0.651101	-0.505234	-0.534271	-0.473458	-0.215642		histones		0.602478	0.645021	0.336265	0.128273	1	0.0423872	0.139843	-0.215181	-0.38415	-0.0962225	-0.119812	-0.53253	-0.432709	-0.31328	-0.658576	-0.0896075	-0.166567	-0.209635	-0.092551	-0.390993
nuclear envelope		-0.351476	-0.366861	-0.265827	-0.0678778	-0.00740712	1	0.812899	0.298909	0.230571	0.121485	0.0949587	0.281393	0.31876	0.0958463	0.31438	0.0227288	-0.0247859	-0.0849354	-0.0500056	-0.013114	-0.0921787	0.0318979	0.0431184	0.0962775	-0.013414		nuclear envelope		-0.315423	-0.33146	-0.16189	-0.00694911	0.0423872	1	0.755826	0.237705	0.170859	0.0769415	0.0637172	0.212064	0.253955	0.0463099	0.263569	-0.0138714	-0.0203238	-0.0466555	-0.0255221	-0.0840476
nuclear pores		-0.345363	-0.361906	-0.247192	-0.0532593	0.101484	0.812899	1	0.589584	0.462144	0.135231	0.10243	0.341874	0.224752	0.0384176	0.244776	0.00535288	-0.00923377	-0.0979574	-0.0548424	0.0228348	-0.129012	-0.0257372	-0.0251489	0.00355368	-0.0278794		nuclear pores		-0.299812	-0.316457	-0.148253	0.0101748	0.139843	0.755826	1	0.532486	0.389084	0.101709	0.052757	0.291869	0.157173	-0.0133401	0.192898	-0.0220826	-0.0267974	-0.0638693	-0.0303976	-0.0424908
ER [Sec61 beta)		-0.458694	-0.496774	-0.395971	-0.1726	-0.303658	0.298909	0.589584	1	0.842343	0.240641	0.22149	0.754994	0.409549	0.266147	0.518617	0.033547	0.168454	0.064253	0.0518908	0.356555	0.131412	0.119328	0.133246	0.0954887	0.0283117		ER [Sec61 beta)		-0.367014	-0.407549	-0.216628	-0.0501747	-0.215181	0.237705	0.532486	1	0.701221	0.155395	0.109021	0.6565	0.268103	0.130445	0.41151	0.0183889	0.0693761	0.0293799	0.0275576	0.232923
ER [SERCA2)		-0.486363	-0.525707	-0.421437	-0.195804	-0.423206	0.230571	0.462144	0.842343	1	0.243698	0.237054	0.807876	0.540351	0.411386	0.603176	0.0680059	0.191227	0.132732	0.100164	0.425475	0.165678	0.110023	0.107435	0.0688086	-0.00708927		ER [SERCA2)		-0.435027	-0.480333	-0.252477	-0.0705647	-0.38415	0.170859	0.389084	0.701221	1	0.157868	0.143903	0.739361	0.441488	0.30524	0.547016	0.0806308	0.112117	0.111861	0.060429	0.305317
peroxisomes		-0.172727	-0.18663	-0.152649	-0.069734	-0.165444	0.121485	0.135231	0.240641	0.243698	1	0.074408	0.268028	0.175438	0.12663	0.222538	0.0187348	0.0657245	0.0454918	0.0226166	0.126586	0.0848416	0.0783008	0.0907664	0.0816636	0.0212444		peroxisomes		-0.111838	-0.123246	-0.0656301	-0.0179249	-0.0962225	0.0769415	0.101709	0.155395	0.157868	1	0.0319403	0.19007	0.0772645	0.0424301	0.134345	0.0121579	0.0235828	0.0084007	0.0127228	0.0766124
endosomes		-0.172236	-0.18741	-0.153612	-0.0751643	-0.185625	0.0949587	0.10243	0.22149	0.237054	0.074408	1	0.26261	0.188618	0.153377	0.235516	0.00573608	0.0652014	0.0304589	0.0255516	0.147859	0.104713	0.100387	0.107838	0.0985285	0.0463147		endosomes		-0.11171	-0.123396	-0.066918	-0.0192481	-0.119812	0.0637172	0.052757	0.109021	0.143903	0.0319403	1	0.167611	0.138792	0.09661	0.172103	0.051001	0.0175337	0.0260942	0.00715394	0.0551252
mitochondria		-0.547521	-0.592687	-0.483761	-0.233911	-0.580949	0.281393	0.341874	0.754994	0.807876	0.268028	0.26261	1	0.648953	0.491858	0.700998	0.0779117	0.191828	0.130332	0.098427	0.369015	0.209101	0.178551	0.198189	0.167908	0.0474465		mitochondria		-0.501849	-0.554068	-0.296517	-0.0952313	-0.53253	0.212064	0.291869	0.6565	0.739361	0.19007	0.167611	1	0.530158	0.338167	0.636789	0.0701509	0.120679	0.108548	0.0598724	0.25981
lysosomes		-0.468161	-0.490392	-0.372128	-0.18213	-0.494987	0.31876	0.224752	0.409549	0.540351	0.175438	0.188618	0.648953	1	0.712915	0.68164	0.1451	0.125347	0.273244	0.184227	0.179484	0.207695	0.0759071	0.0623608	0.0695983	-0.0665189		lysosomes		-0.398987	-0.432463	-0.227111	-0.0742005	-0.432709	0.253955	0.157173	0.268103	0.441488	0.0772645	0.138792	0.530158	1	0.626962	0.626174	0.162556	0.141646	0.268213	0.0931663	0.0178477
Golgi		-0.280545	-0.301624	-0.250894	-0.126864	-0.378441	0.0958463	0.0384176	0.266147	0.411386	0.12663	0.153377	0.491858	0.712915	1	0.545723	0.135473	0.101287	0.274724	0.166546	0.101548	0.138058	-0.00019594	-0.013526	-0.00217081	-0.0987565		Golgi		-0.230229	-0.254036	-0.135598	-0.051213	-0.31328	0.0463099	-0.0133401	0.130445	0.30524	0.0424301	0.09661	0.338167	0.626962	1	0.472944	0.184085	0.128547	0.288036	0.115408	-0.0348761
microtubules		-0.617085	-0.671438	-0.55645	-0.280132	-0.697736	0.31438	0.244776	0.518617	0.603176	0.222538	0.235516	0.700998	0.68164	0.545723	1	0.139422	0.198851	0.271024	0.1735	0.43263	0.615736	0.488341	0.525228	0.501739	0.154549		microtubules		-0.583746	-0.646528	-0.348883	-0.118067	-0.658576	0.263569	0.192898	0.41151	0.547016	0.134345	0.172103	0.636789	0.626174	0.472944	1	0.131783	0.167954	0.238423	0.100426	0.260147
centrioles		-0.0656661	-0.0710106	-0.0531504	-0.0305501	-0.0823025	0.0227288	0.00535288	0.033547	0.0680059	0.0187348	0.00573608	0.0779117	0.1451	0.135473	0.139422	1	0.00284145	0.0670639	0.0563535	0.00505974	0.0667247	0.0269119	0.0243768	0.0080436	-0.0132602		centrioles		-0.060011	-0.0668737	-0.0367794	-0.0128415	-0.0896075	-0.0138714	-0.0220826	0.0183889	0.0806308	0.0121579	0.051001	0.0701509	0.162556	0.184085	0.131783	1	0.0259384	0.0650307	0.0516102	-0.0111743
gap junctions		-0.16669	-0.183088	-0.151954	-0.0806283	-0.222979	-0.0247859	-0.00923377	0.168454	0.191227	0.0657245	0.0652014	0.191828	0.125347	0.101287	0.198851	0.00284145	1	0.209659	0.0974324	0.287	0.192577	0.122668	0.141896	0.123576	0.0135572		gap junctions		-0.120443	-0.133892	-0.0726735	-0.0271547	-0.166567	-0.0203238	-0.0267974	0.0693761	0.112117	0.0235828	0.0175337	0.120679	0.141646	0.128547	0.167954	0.0259384	1	0.144683	0.074901	0.134923
tight junctions		-0.168423	-0.184096	-0.153589	-0.0864413	-0.267706	-0.0849354	-0.0979574	0.064253	0.132732	0.0454918	0.0304589	0.130332	0.273244	0.274724	0.271024	0.0670639	0.209659	1	0.270039	0.198881	0.360486	0.141315	0.132982	0.154798	-0.0605569		tight junctions		-0.137873	-0.153403	-0.0831769	-0.0324547	-0.209635	-0.0466555	-0.0638693	0.0293799	0.111861	0.0084007	0.0260942	0.108548	0.268213	0.288036	0.238423	0.0650307	0.144683	1	0.133294	0.0816978
desmosomes		-0.102489	-0.111909	-0.0937687	-0.0530203	-0.162378	-0.0500056	-0.0548424	0.0518908	0.100164	0.0226166	0.0255516	0.098427	0.184227	0.166546	0.1735	0.0563535	0.0974324	0.270039	1	0.120884	0.188951	0.0671993	0.0600255	0.0695767	-0.0367462		desmosomes		-0.0597644	-0.0666618	-0.0361384	-0.0147122	-0.092551	-0.0255221	-0.0303976	0.0275576	0.060429	0.0127228	0.00715394	0.0598724	0.0931663	0.115408	0.100426	0.0516102	0.074901	0.133294	1	0.0660464
adherens junctions		-0.407499	-0.445905	-0.365354	-0.193776	-0.516713	-0.013114	0.0228348	0.356555	0.425475	0.126586	0.147859	0.369015	0.179484	0.101548	0.43263	0.00505974	0.287	0.198881	0.120884	1	0.432129	0.333668	0.35275	0.264324	0.106542		adherens junctions		-0.284306	-0.317283	-0.172935	-0.0619792	-0.390993	-0.0840476	-0.0424908	0.232923	0.305317	0.0766124	0.0551252	0.25981	0.0178477	-0.0348761	0.260147	-0.0111743	0.134923	0.0816978	0.0660464	1
plasma membrane		-0.472192	-0.519401	-0.433959	-0.241361	-0.651101	-0.0921787	-0.129012	0.131412	0.165678	0.0848416	0.104713	0.209101	0.207695	0.138058	0.615736	0.0667247	0.192577	0.360486	0.188951	0.432129	1	0.741405	0.774393	0.730693	0.315908		plasma membrane		-0.417321	-0.466262	-0.255657	-0.0972567	-0.593143	-0.11323	-0.146211	0.0396527	0.0956888	0.024309	0.060441	0.11365	0.173343	0.129785	0.561798	0.076069	0.148924	0.264567	0.0902378	0.299864
actin filaments		-0.396413	-0.43598	-0.364032	-0.199796	-0.505234	0.0318979	-0.0257372	0.119328	0.110023	0.0783008	0.100387	0.178551	0.0759071	-0.00019594	0.488341	0.0269119	0.122668	0.141315	0.0671993	0.333668	0.741405	1	0.703549	0.679992	0.323039		actin filaments		-0.274019	-0.305399	-0.167989	-0.062086	-0.368278	-0.0115379	-0.0540668	0.0241561	0.06037	0.0199547	0.0476982	0.0812013	0.106542	0.0548483	0.370158	0.0363239	0.0626886	0.10311	0.0393162	0.156649
actin bundles		-0.422682	-0.465326	-0.386943	-0.210823	-0.534271	0.0431184	-0.0251489	0.133246	0.107435	0.0907664	0.107838	0.198189	0.0623608	-0.013526	0.525228	0.0243768	0.141896	0.132982	0.0600255	0.35275	0.774393	0.703549	1	0.767058	0.393568		actin bundles		-0.314665	-0.350632	-0.191687	-0.0690766	-0.388319	0.0669048	-0.00608849	0.0581389	0.0403595	0.0351877	0.0460515	0.109107	0.0187134	-0.0530772	0.416713	-0.00608817	0.0568303	0.050119	0.0310823	0.192139
actomyosin bundles		-0.387768	-0.426217	-0.354727	-0.19308	-0.473458	0.0962775	0.00355368	0.0954887	0.0688086	0.0816636	0.0985285	0.167908	0.0695983	-0.00217081	0.501739	0.0080436	0.123576	0.154798	0.0695767	0.264324	0.730693	0.679992	0.767058	1	0.378245		actomyosin bundles		-0.320519	-0.357578	-0.195011	-0.0719513	-0.40771	0.0366371	-0.0396692	0.0405544	0.0294114	0.0264748	0.0665099	0.100083	0.0588644	-0.0024555	0.45254	0.0107751	0.0643655	0.0990914	0.046472	0.149149
matrix adhesion		-0.164982	-0.182139	-0.151629	-0.0836624	-0.215642	-0.013414	-0.0278794	0.0283117	-0.00708927	0.0212444	0.0463147	0.0474465	-0.0665189	-0.0987565	0.154549	-0.0132602	0.0135572	-0.0605569	-0.0367462	0.106542	0.315908	0.323039	0.393568	0.378245	1		matrix adhesion		-0.0585392	-0.0655226	-0.0358852	-0.0139367	-0.0853375	-0.0261526	-0.025051	0.0126291	0.00458071	0.00540363	0.0128389	0.0314929	-0.027992	-0.0312994	0.0541417	-0.00832557	0.00672125	-0.0191459	-0.00829136	0.0475472
		1																												1
		0																												0
		-1																												-1
[truncated: 57 more columns]
