# Supplementary material for: Integrated intracellular organization and its variations in human iPS cells
Source: Nature. 2023 Jan 4;613(7943):345–54. doi: 10.1038/s41586-022-05563-7 (PMC9834050; doi:10.1038/s41586-022-05563-7)
Supplement: Supplementary file 21 — Source Data Extended Data Fig. 12 [file 41586_2022_5563_MOESM21_ESM.xlsx]

## Sheet: ExtFig12a
		Q1	median	Q3
PC1	All cells	-0.760264	-0.0247396	0.715967
PC1	microtubules	-0.233453	0.48319	1.15105
PC1	mitochondria	-0.593578	0.0961615	0.760924
PC1	nuclear envelope	-1.13468	-0.454015	0.248334
PC1	desmosomes	-0.398607	0.321711	0.993117
PC1	ER [Sec61 beta)	-0.207379	0.541559	1.2275
PC1	actin filaments	0.176756	0.913316	1.50127
PC1	Golgi	-0.765471	-0.0841825	0.744498
PC1	actomyosin bundles	-0.804495	-0.143253	0.531418
PC1	tight junctions	-0.412319	0.296662	1.00945
PC1	nucleoli [DFC)	-0.281439	0.389191	1.01177
PC1	lysosomes	-0.851147	-0.121896	0.655883
PC1	centrioles	-0.746198	0.0852958	0.919405
PC1	gap junctions	-0.613373	0.0986795	0.884271
PC1	plasma membrane	-0.441605	0.158308	0.815543
PC1	actin bundles	-0.633797	0.0690109	0.795928
PC1	matrix adhesions	-1.4475	-0.826677	-0.0974119
PC1	nucleoli [GC)	-0.372977	0.299255	0.923387
PC1	adherens junctions	-1.02044	-0.308793	0.424932
PC1	endosomes	-1.22465	-0.556426	0.159664
PC1	peroxisomes	-0.72542	-0.108844	0.521481
PC1	histones	-1.01483	-0.344374	0.392675
PC1	nuclear pores	-0.679768	-0.0265686	0.610296
PC1	ER [SERCA2)	-1.26154	-0.743904	-0.184925
PC1	cohesins	-1.29728	-0.702376	-0.123708
PC1	nuclear speckles	-1.77699	-1.22112	-0.350138
PC2	All cells	-0.733659	-0.0752583	0.700878
PC2	microtubules	-0.725632	-0.0186721	0.792925
PC2	mitochondria	-0.623224	0.016799	0.793662
PC2	nuclear envelope	-0.620962	0.0074446	0.754147
PC2	desmosomes	-0.669036	-0.031637	0.736786
PC2	ER [Sec61 beta)	-0.669953	0.0441823	0.860533
PC2	actin filaments	-1.06788	-0.412062	0.430106
PC2	Golgi	-0.511541	0.148869	0.947481
PC2	actomyosin bundles	-0.533084	0.163725	0.9374
PC2	tight junctions	-0.702302	-0.0168446	0.76128
PC2	nucleoli [DFC)	-0.799175	-0.142093	0.640461
PC2	lysosomes	-0.643256	0.0124596	0.787526
PC2	centrioles	-0.652873	0.00157105	0.787872
PC2	gap junctions	-0.654421	-0.021786	0.733345
PC2	plasma membrane	-0.784937	-0.131611	0.645895
PC2	actin bundles	-0.554304	0.122611	0.878614
PC2	matrix adhesions	-0.34459	0.347741	1.04312
PC2	nucleoli [GC)	-0.661233	-0.0130576	0.761606
PC2	adherens junctions	-0.296881	0.344605	1.10745
PC2	endosomes	-0.727246	-0.13901	0.640868
PC2	peroxisomes	-1.10483	-0.540211	0.167232
PC2	histones	-0.94908	-0.345337	0.387896
PC2	nuclear pores	-0.936191	-0.293371	0.451499
PC2	ER [SERCA2)	-1.04398	-0.462754	0.242911
PC2	cohesins	-0.746689	-0.174921	0.607531
PC2	nuclear speckles	-0.700854	-0.103374	0.64888
PC3	All cells	-0.666513	0.00617853	0.664335
PC3	microtubules	-0.82309	-0.0779048	0.650755
PC3	mitochondria	-0.770031	-0.0328867	0.666009
PC3	nuclear envelope	-0.568198	-0.00869671	0.532166
PC3	desmosomes	-0.848166	0.0226934	0.892003
PC3	ER [Sec61 beta)	-0.777496	0.0332576	0.86833
PC3	actin filaments	-0.911422	0.0265845	0.882678
PC3	Golgi	-0.65233	0.0311046	0.6953
PC3	actomyosin bundles	-0.651824	-0.0166972	0.619342
PC3	tight junctions	-0.757851	0.014777	0.792243
PC3	nucleoli [DFC)	-0.828581	0.00242055	0.798926
PC3	lysosomes	-0.60549	0.00961586	0.642751
PC3	centrioles	-0.657077	0.03081	0.689094
PC3	gap junctions	-0.63041	0.0119049	0.638614
PC3	plasma membrane	-0.728897	0.0190063	0.74802
PC3	actin bundles	-0.62974	0.0457211	0.717804
PC3	matrix adhesions	-0.447082	0.0423334	0.559563
PC3	nucleoli [GC)	-0.668389	0.0916383	0.813541
PC3	adherens junctions	-0.557695	0.029524	0.620197
PC3	endosomes	-0.64224	-0.0190763	0.578903
PC3	peroxisomes	-0.728592	-0.0171885	0.657644
PC3	histones	-0.584563	0.0183174	0.629765
PC3	nuclear pores	-0.663933	-0.0101692	0.642652
PC3	ER [SERCA2)	-0.494693	-0.0158819	0.449077
PC3	cohesins	-0.466617	-0.00669968	0.442456
PC3	nuclear speckles	-0.479703	0.0107237	0.505238
PC4	All cells	-0.682267	-0.0198516	0.658396
PC4	microtubules	-0.629804	0.0358902	0.725167
PC4	mitochondria	-0.682687	0.0067276	0.693168
PC4	nuclear envelope	-0.602788	-0.0451255	0.545214
PC4	desmosomes	-0.76314	0.00189915	0.791089
PC4	ER [Sec61 beta)	-0.76717	-0.00149826	0.748628
PC4	actin filaments	-0.674051	0.0508264	0.729809
PC4	Golgi	-0.671322	0.00555219	0.67775
PC4	actomyosin bundles	-0.712158	-0.00799099	0.701395
PC4	tight junctions	-0.731771	-0.0169511	0.738009
PC4	nucleoli [DFC)	-0.759291	-0.0336082	0.695601
PC4	lysosomes	-0.661832	-0.0203273	0.649656
PC4	centrioles	-0.668015	-0.0302499	0.654257
PC4	gap junctions	-0.656779	-0.0125449	0.65559
PC4	plasma membrane	-0.735027	-0.0190958	0.705791
PC4	actin bundles	-0.758743	-0.0547766	0.699529
PC4	matrix adhesions	-0.615541	-0.0259498	0.531824
PC4	nucleoli [GC)	-0.743972	-0.0288128	0.698793
PC4	adherens junctions	-0.65153	-0.0420373	0.597733
PC4	endosomes	-0.667024	-0.03643	0.611406
PC4	peroxisomes	-0.728823	-0.0418064	0.686168
PC4	histones	-0.678141	-0.0292281	0.608773
PC4	nuclear pores	-0.708051	-0.0329859	0.638051
PC4	ER [SERCA2)	-0.609192	-0.0375347	0.547109
PC4	cohesins	-0.558588	-0.0281016	0.532769
PC4	nuclear speckles	-0.550686	-0.0445276	0.467256
PC5	All cells	-0.820165	-0.167676	0.586317
PC5	microtubules	-0.833739	-0.194633	0.556234
PC5	mitochondria	-0.791895	-0.127831	0.63883
PC5	nuclear envelope	-0.801273	-0.17845	0.542769
PC5	desmosomes	-0.800453	-0.0941259	0.677849
PC5	ER [Sec61 beta)	-0.820593	-0.130874	0.67004
PC5	actin filaments	-0.931195	-0.281015	0.447564
PC5	Golgi	-0.737181	-0.0802441	0.643564
PC5	actomyosin bundles	-0.790227	-0.135369	0.656543
PC5	tight junctions	-0.805414	-0.160838	0.61921
PC5	nucleoli [DFC)	-0.805586	-0.150974	0.614618
PC5	lysosomes	-0.806728	-0.140471	0.624781
PC5	centrioles	-0.815529	-0.159764	0.622056
PC5	gap junctions	-0.796698	-0.150843	0.638624
PC5	plasma membrane	-0.798606	-0.129549	0.631901
PC5	actin bundles	-0.757502	-0.0960937	0.698692
PC5	matrix adhesions	-0.722577	-0.0838174	0.625749
PC5	nucleoli [GC)	-0.812752	-0.118419	0.663927
PC5	adherens junctions	-0.711813	-0.0702697	0.680357
PC5	endosomes	-0.870056	-0.188593	0.485926
PC5	peroxisomes	-0.949867	-0.291177	0.458119
PC5	histones	-0.863397	-0.229129	0.46104
PC5	nuclear pores	-0.891191	-0.243426	0.480814
PC5	ER [SERCA2)	-0.870838	-0.273244	0.430758
PC5	cohesins	-0.914782	-0.291575	0.436845
PC5	nuclear speckles	-0.84921	-0.249435	0.441767
PC6	All cells	-0.611255	-0.000801219	0.609867
PC6	microtubules	-0.557818	0.0306335	0.635174
PC6	mitochondria	-0.618602	0.00264803	0.635168
PC6	nuclear envelope	-0.572506	0.0109811	0.572607
PC6	desmosomes	-0.667709	-0.00584213	0.624772
PC6	ER [Sec61 beta)	-0.658182	0.00273256	0.624661
PC6	actin filaments	-0.661308	-0.0175681	0.598586
PC6	Golgi	-0.606719	4.70307e-05	0.619143
PC6	actomyosin bundles	-0.598809	-0.00847459	0.59058
PC6	tight junctions	-0.620858	-0.00538114	0.611784
PC6	nucleoli [DFC)	-0.651542	-0.00731187	0.620982
PC6	lysosomes	-0.606413	-0.00939425	0.620594
PC6	centrioles	-0.613449	0.00948884	0.584892
PC6	gap junctions	-0.621653	-0.0195686	0.609641
PC6	plasma membrane	-0.61021	0.00147074	0.635258
PC6	actin bundles	-0.642727	-0.0145212	0.61053
PC6	matrix adhesions	-0.571763	0.00209882	0.584173
PC6	nucleoli [GC)	-0.622024	-0.00048237	0.626473
PC6	adherens junctions	-0.653097	-0.042183	0.552223
PC6	endosomes	-0.602435	0.00133775	0.609678
PC6	peroxisomes	-0.661276	-0.0215102	0.587073
PC6	histones	-0.58011	0.00763118	0.622994
PC6	nuclear pores	-0.615887	-0.001042	0.61558
PC6	ER [SERCA2)	-0.584449	-0.00276245	0.571669
PC6	cohesins	-0.533883	0.033449	0.593707
PC6	nuclear speckles	-0.579242	-0.00862489	0.533753
PC7	All cells	-0.643962	-0.00200531	0.647242
PC7	microtubules	-0.63548	0.016549	0.640421
PC7	mitochondria	-0.66838	-0.0167061	0.646275
PC7	nuclear envelope	-0.636193	-0.0254336	0.607002
PC7	desmosomes	-0.676257	0.000110079	0.691893
PC7	ER [Sec61 beta)	-0.686451	0.00309166	0.657827
PC7	actin filaments	-0.699641	-0.0351455	0.633454
PC7	Golgi	-0.654116	-0.0463289	0.637147
PC7	actomyosin bundles	-0.608954	0.0170907	0.660795
PC7	tight junctions	-0.63308	0.0248724	0.681274
PC7	nucleoli [DFC)	-0.649763	-0.00345793	0.665238
PC7	lysosomes	-0.665352	-0.000796782	0.628857
PC7	centrioles	-0.624359	-0.00917946	0.612485
PC7	gap junctions	-0.62764	0.00658557	0.683588
PC7	plasma membrane	-0.651363	-0.0186912	0.633943
PC7	actin bundles	-0.652909	0.00579657	0.671118
PC7	matrix adhesions	-0.652624	-0.00632798	0.612874
PC7	nucleoli [GC)	-0.65803	0.0154788	0.691059
PC7	adherens junctions	-0.610743	0.00896014	0.665472
PC7	endosomes	-0.654883	-0.0304126	0.612821
PC7	peroxisomes	-0.656084	-0.0243722	0.688818
PC7	histones	-0.619654	0.022233	0.656248
PC7	nuclear pores	-0.632892	-0.00737745	0.638517
PC7	ER [SERCA2)	-0.604716	0.0102769	0.631847
PC7	cohesins	-0.604129	-0.0196372	0.589448
PC7	nuclear speckles	-0.5536	0.0257493	0.59205
PC8	All cells	-0.613247	0.0109453	0.63677
PC8	microtubules	-0.623454	0.0050845	0.630597
PC8	mitochondria	-0.577524	0.0616766	0.687643
PC8	nuclear envelope	-0.531159	0.0273205	0.60008
PC8	desmosomes	-0.698542	-0.0230298	0.676111
PC8	ER [Sec61 beta)	-0.716516	-0.0488267	0.59549
PC8	actin filaments	-0.732516	-0.0111924	0.669377
PC8	Golgi	-0.588899	0.0333205	0.672656
PC8	actomyosin bundles	-0.552583	0.0598308	0.672523
PC8	tight junctions	-0.635537	0.0368166	0.692268
PC8	nucleoli [DFC)	-0.609627	0.0299179	0.705139
PC8	lysosomes	-0.579801	0.0312532	0.633375
PC8	centrioles	-0.594512	0.00588264	0.62457
PC8	gap junctions	-0.583674	0.0488552	0.653108
PC8	plasma membrane	-0.696295	-0.036943	0.639531
PC8	actin bundles	-0.663575	-0.0302446	0.630634
PC8	matrix adhesions	-0.554583	0.0198263	0.591623
PC8	nucleoli [GC)	-0.666911	-0.0221323	0.671872
PC8	adherens junctions	-0.540877	0.0462077	0.631578
PC8	endosomes	-0.66431	-0.0674551	0.564428
PC8	peroxisomes	-0.680102	-0.00576772	0.630859
PC8	histones	-0.666823	-0.0452695	0.563286
PC8	nuclear pores	-0.672285	-0.0447905	0.579086
PC8	ER [SERCA2)	-0.46697	0.0933905	0.636863
PC8	cohesins	-0.475793	0.0531924	0.615481
PC8	nuclear speckles	-0.526602	0.03279	0.595529

## Sheet: ExtFig12b-left
	cell height (µm)			cell volume (µm3)
	Q1	median	Q3	Q1	median	Q3
All cells	7.884	9.396	11.232	1477.29	1765.28	2139.79
microtubules	8.856	10.584	12.312	1515.51	1853.13	2285.93
mitochondria	8.208	9.72	11.232	1516.86	1806.79	2192.33
nuclear envelope	7.02	8.424	9.72	1432.98	1696.46	2043.35
desmosomes	8.856	10.476	12.204	1586.08	1869.58	2249.66
ER [Sec61 beta)	9.288	11.016	12.96	1647.65	1945.35	2361.78
actin filaments	10.152	11.988	14.04	1517.18	1800.45	2163.15
Golgi	7.884	9.396	11.448	1572.53	1859.66	2255.96
actomyosin bundles	7.884	9.288	10.908	1576.12	1864.12	2263.72
tight junctions	8.748	10.26	12.312	1571.46	1855.63	2237.73
nucleoli [DFC)	9.072	10.476	12.204	1521.06	1789.81	2156.35
lysosomes	7.884	9.396	11.124	1511.07	1792.19	2190.33
centrioles	7.992	9.936	12.204	1541.52	1838.19	2206.45
gap junctions	8.208	9.72	11.988	1544.65	1819.71	2183.27
plasma membrane	8.532	9.936	11.448	1484.44	1755.34	2115.22
actin bundles	8.208	9.936	11.448	1591.46	1883.37	2261.46
matrix adhesions	6.696	7.884	9.396	1546.73	1876.89	2256.45
nucleoli [GC)	8.748	10.26	11.772	1565.91	1850.94	2227.11
adherens junctions	7.56	8.856	10.476	1647.26	1933.13	2332.45
endosomes	7.02	8.424	9.936	1411.88	1665.59	2025.42
peroxisomes	8.1	9.396	10.8	1320.3	1544.95	1847.78
histones	7.344	8.748	10.26	1332.72	1580.46	1901.26
nuclear pores	7.992	9.396	10.8	1372.06	1629.87	1967.44
ER [SERCA2)	6.804	7.668	8.856	1237.42	1458.87	1751.92
cohesins	6.696	7.884	8.856	1350.91	1585.03	1925.83
nuclear speckles	5.832	6.696	8.532	1367.43	1644.19	2015.53

## Sheet: ExtFig12b-center
	cell height (µm)
matrigel	Q1	median	Q3
original	7.884	9.288	10.908
adjusted	5.292	5.832	6.696
	cell volume (µm3)
matrigel	Q1	median	Q3
original	1576.12	1864.12	2263.72
adjusted	1476.89	1689.54	1999.33

## Sheet: ExtFig12b-right
	cell height (µm)
	Q1	median	Q3
Pre-Pipeline 4.4	8.208	9.828	11.664
Pipeline 4.4, Old matrigel	7.344	8.748	10.26
Pipeline 4.4, New matrigel	6.156	7.344	8.748
	cell volume (µm3)
	Q1	median	Q3
Pre-Pipeline 4.4	1831.36	1831.36	2215.22
Pipeline 4.4, Old matrigel	1574.39	1574.39	1901.27
Pipeline 4.4, New matrigel	1575.96	1575.96	1918.32

## Sheet: ExtFig12e-left
all variables			no cell line
true height	pred height	std	true height	pred height	std
11.3265	10.4667	1.51446	11.3265	10.4049	1.44243
8.16207	8.97162	0.993976	8.16207	9.05451	1.08792
11.221	11.2316	1.17837	11.221	10.8771	1.08354
15.2294	13.0929	1.00472	15.2294	12.8575	0.982284
10.3244	10.8257	0.770956	10.3244	10.6122	0.601719
11.6957	10.7683	0.592101	11.6957	10.6288	0.618538
11.8539	10.9062	0.908111	11.8539	10.8883	0.668549
14.702	13.2965	0.680094	14.702	13.1565	0.663028
10.6936	10.4457	0.824699	10.6936	10.3827	0.783645
8.53125	9.55594	0.511376	8.53125	9.59638	0.469565
10.6409	10.081	1.02232	10.6409	10.1988	1.00855
7.00176	8.42212	1.06026	7.00176	8.43103	1.06007
7.31821	9.1089	1.08829	7.31821	9.22629	1.15809
11.5902	9.5079	0.50323	11.5902	9.48071	0.47146
6.15791	7.42952	0.677616	6.15791	7.66423	0.70186
11.9594	10.6165	1.23392	11.9594	10.6242	1.0021
6.36887	8.15788	1.01784	6.36887	8.10397	0.952927
6.47435	7.49797	1.00875	6.47435	7.51504	0.956099
13.0142	11.5253	1.25178	13.0142	11.5516	0.852064
9.48059	9.12439	0.436207	9.48059	9.43977	0.416949
6.57983	8.42971	0.602032	6.57983	8.33059	0.532918
7.84562	8.86717	1.15605	7.84562	8.79483	1.02747
6.05242	7.95816	0.631291	6.05242	8.24559	0.597514
8.8477	9.16041	0.405341	8.8477	9.13854	0.380597
9.53333	11.0904	0.952237	9.53333	10.8935	0.919258
8.58399	8.83446	0.391197	8.58399	8.73227	0.380511
8.68948	9.05728	1.05416	8.68948	9.23498	1.27821
9.58607	9.75093	0.324157	9.58607	9.77827	0.31779
12.6978	11.1853	0.671976	12.6978	11.0264	0.643125
12.3813	11.7663	0.480335	12.3813	11.6642	0.466707
16.4951	11.7218	1.14952	16.4951	11.4594	1.06389
9.16414	9.86014	0.493597	9.16414	10.0329	0.480708
9.21689	9.54716	0.674883	9.21689	9.46649	0.623485
11.5375	10.6123	1.09252	11.5375	10.6028	1.19491
10.3772	10.1802	0.158961	10.3772	10.2351	0.143281
7.52917	7.87538	0.488366	7.52917	7.91315	0.536115
7.9511	8.79297	0.602046	7.9511	8.77702	0.46774
15.8623	13.2642	0.959322	15.8623	12.8316	1.16185
11.643	10.9819	0.467153	11.643	11.0954	0.515664
14.5965	12.5426	0.822501	14.5965	12.2792	0.837948
7.58191	7.98525	0.317179	7.58191	8.15027	0.29644
8.90044	8.67756	0.357188	8.90044	8.94542	0.385122
9.63881	9.57964	0.645679	9.63881	9.54435	0.638406
9.00592	8.96681	0.568882	9.00592	8.9683	0.530851
8.47851	9.20593	1.11606	8.47851	9.10898	1.08703
13.4362	10.8822	0.856499	13.4362	11.3988	0.644405
8.32029	8.71045	0.624946	8.32029	8.77334	0.733101
9.7443	10.7557	0.62077	9.7443	11.1376	0.556606
8.37303	7.87658	0.360288	8.37303	7.98785	0.355307
9.95526	9.85266	0.318127	9.95526	9.66255	0.309854
4.68116	5.67583	0.278287	4.68116	5.71403	0.219575
5.84146	7.14061	1.07866	5.84146	7.2265	1.06058
5.6305	5.4984	0.144185	5.6305	5.60114	0.109532
5.15583	6.35345	0.472916	5.15583	6.50982	0.475219
5.41953	5.8309	0.193763	5.41953	5.91064	0.158464
9.1114	8.96593	0.87674	9.1114	8.94039	0.773808
10.5354	9.92013	0.527521	10.5354	9.86428	0.427197
8.79496	9.13649	0.460171	8.79496	9.00374	0.529356
9.37511	8.4073	0.438418	9.37511	7.92974	0.481558
10.8519	11.0391	0.597224	10.8519	11.3101	0.413059
9.32237	9.24203	0.920805	9.32237	9.35169	0.951621
9.84978	9.06491	0.35739	9.84978	9.13699	0.333445
7.37095	7.79548	0.313899	7.37095	7.82141	0.282207
12.856	11.2629	0.590344	12.856	11.3126	0.503291
12.1704	10.2222	0.706198	12.1704	10.2935	0.749682
7.21273	8.73208	0.555643	7.21273	8.58546	0.464286
7.89836	8.74792	0.50999	7.89836	8.54026	0.435986
13.8054	11.4261	0.770756	13.8054	11.0064	0.659149
12.4868	11.282	0.525989	12.4868	10.9679	0.56531
8.26755	9.49496	0.54232	8.26755	9.38201	0.470928
8.05658	8.64067	0.266831	8.05658	8.82227	0.299112
6.84354	8.5271	1.4059	6.84354	8.46482	1.33843
13.3307	11.5574	0.605862	13.3307	11.3807	0.664736
13.5417	11.7566	0.635424	13.5417	11.5576	0.660453
10.4827	10.4038	0.332273	10.4827	10.1224	0.299461
10.1662	10.7859	0.583231	10.1662	10.7681	0.528296
14.1745	10.2762	1.09126	14.1745	10.0968	0.989374
5.52501	7.97918	0.541956	5.52501	7.86731	0.480111
7.63465	7.51962	0.339869	7.63465	7.58472	0.289603
6.7908	8.30503	0.461705	6.7908	8.40531	0.423768
10.008	9.75614	0.303621	10.008	9.97752	0.322335
4.9976	6.61852	0.569323	4.9976	6.66978	0.525621
7.74014	7.47585	0.201937	7.74014	7.69822	0.199895
12.2759	9.68548	0.934609	12.2759	10.3454	0.681971
10.7991	9.90452	0.436319	10.7991	10.6469	0.302919
10.0607	9.74999	0.33384	10.0607	10.4941	0.386177
7.10724	7.47445	0.340921	7.10724	7.5631	0.315544
7.6874	8.97058	0.439718	7.6874	8.98735	0.384652
9.05866	7.87418	0.414701	9.05866	7.92745	0.367836
6.68532	9.04551	0.529835	6.68532	9.02948	0.44426
11.8012	10.0492	0.534877	11.8012	9.95499	0.454701
11.0101	10.0152	0.615195	11.0101	9.87431	0.742875
13.2252	11.151	0.926732	13.2252	11.0702	0.79086
10.9046	12.2369	0.614553	10.9046	12.0017	0.492065
9.42785	9.09584	0.253442	9.42785	9.023	0.202765

## Sheet: ExtFig12e-center
Feature importance for models with all variables included														Feature importance for models without cell line
Bootstrap ID	Random variable	Piezo corrected	WorkflowId	Microscope ID	Matrigel coating	Passage post thaw	Colony area	Total passages	Confluency	Imaging mode	Cell line	FOV to colony edge distance		Bootstrap ID	Random variable	Microscope ID	Piezo corrected	Colony area	Matrigel coating	WorkflowId	Confluency	Imaging mode	Total passages	Passage post thaw	FOV to colony edge distance
0	3.19952	11.8685	14.5598	10.2774	16.2513	18.1924	17.1139	30.0901	23.4248	26.5465	45.8103	69.2694		0	-1.46391	13.4947	20.4825	22.2176	29.0141	30.1002	32.6057	32.9071	31.8575	33.4251	70.8354
1	3.5044	14.9818	15.2246	17.3321	16.0135	20.5584	22.3042	26.1137	27.0913	29.2218	46.4355	81.9849		1	-2.11375	17.4185	20.4527	23.687	26.7789	27.8237	31.1564	32.2812	29.3399	33.2702	71.1825
2	0.197833	13.1286	12.8336	13.3134	17.4107	17.7292	20.265	26.0001	27.9383	34.4575	48.2531	78.4505		2	-0.0478411	16.5021	22.1646	26.6681	25.7653	28.5994	32.1841	34.5976	34.6614	38.8437	66.4037
3	3.2682	10.8754	12.5321	12.8505	18.8464	18.7985	18.1837	26.9525	27.7096	33.7588	43.5289	73.5244		3	2.37607	15.4555	19.4861	25.4126	28.5131	25.1926	37.4992	27.5749	32.7565	30.8876	70.0539
4	2.57393	11.5019	16.312	15.8853	16.877	20.9479	23.1493	28.8827	27.8888	34.9856	48.366	77.458		4	0.982088	15.0998	20.6286	27.1604	29.9158	29.4226	31.1286	35.2806	33.1733	34.655	68.1057
5	-1.62712	11.6474	13.9539	10.1576	18.9881	17.565	22.0848	26.3552	28.6406	30.4395	49.26	80.7795		5	-1.30464	12.4021	18.0246	23.0399	30.8593	26.5053	32.7913	27.6523	30.6927	35.4852	64.5277
6	2.33821	12.5446	13.3506	13.2283	18.1465	18.2639	24.8702	28.8588	25.1515	31.5395	42.2994	84.2163		6	-0.543123	13.5678	23.0406	19.0192	26.1988	29.7325	35.2427	27.8775	30.0185	29.1377	66.4988
7	2.63695	11.8782	14.8825	15.2599	17.6588	17.6182	25.7058	28.2143	30.4276	33.0889	48.0993	80.4504		7	-1.45919	16.0857	22.4345	16.0689	24.9258	29.7831	37.9797	36.6047	39.3922	38.4887	74.1673
8	-1.43734	13.7762	11.8685	13.5432	16.5337	19.6121	24.9439	29.7103	23.428	32.0355	42.3418	76.5277		8	0.240563	15.6072	20.8283	26.502	27.8244	27.5948	29.4108	34.0266	36.6788	37.9832	71.4772
9	-2.70725	13.0074	14.2541	17.1689	16.5028	19.8991	25.7382	27.5172	25.1348	27.6531	45.5663	79.1092		9	2.6628	12.3974	21.8634	24.3967	28.8952	25.2401	36.753	37.9651	34.4775	34.9412	71.4446
10	-2.24846	14.3413	14.2934	15.3429	19.5538	18.733	25.2012	24.9086	26.9974	27.1937	39.9401	73.6886		10	1.12909	14.1372	20.4742	25.9227	23.7974	24.9006	34.5232	29.7057	30.673	32.4272	76.4
11	3.48437	13.4106	15.1485	15.0448	18.1192	20.3637	23.2991	29.532	25.348	29.661	51.6319	71.5194		11	-0.00725052	17.1411	21.9742	23.1257	24.808	26.4651	29.905	34.6151	33.816	32.1027	62.8694
12	-0.171282	11.9186	13.5349	13.8759	17.3377	18.6435	24.7511	30.3972	27.5611	25.2147	49.6361	70.5275		12	-1.97343	16.1834	21.0809	22.1955	24.1133	27.5428	27.2716	35.742	32.4983	37.6308	69.6886
13	1.59107	11.2462	13.3208	16.0789	17.6987	17.3808	22.987	27.856	27.4306	32.0804	44.808	80.3836		13	-1.77016	15.5883	20.4617	23.0461	28.4599	24.3588	31.0561	29.7409	29.9774	31.6812	57.0326
14	-1.63382	13.1664	15.5131	15.3344	17.303	22.0987	18.4021	30.5247	29.2458	31.3752	45.8052	81.8175		14	0.0747747	17.7041	19.9942	18.6216	26.4976	25.2493	29.9899	32.5139	33.9631	33.1699	76.0419
15	0.798542	12.3651	14.401	11.4694	20.8085	18.1443	22.5246	22.7879	22.8336	27.0306	41.5393	80.3054		15	-2.50857	17.4261	21.2519	24.2076	24.3314	26.3008	28.6459	29.4982	34.9103	30.0104	64.7597
16	0.89374	11.0957	13.7601	11.2545	17.788	21.9112	21.187	28.0206	33.1108	28.8665	48.9526	81.131		16	7	18.904	19.3038	20.4814	26.3878	26.628	33.9755	33.9669	31.9922	36.2482	71.6298
17	2.5469	12.8698	12.6273	14.9144	17.7895	19.0509	20.8087	23.5968	26.8062	31.772	45.1033	77.3887		17	1.33765	17.1052	21.9696	17.7568	23.6965	28.9467	29.3625	32.0533	31.9147	33.417	72.8987
18	2.45362	14.3806	14.6851	16.4998	15.3079	23.4147	17.294	25.3712	29.3385	33.4173	50.835	64.3911		18	1.4228	15.2649	20.6259	24.2644	30.5042	27.7151	40.2068	32.5765	34.7028	32.668	70.2372
19	0.163359	12.8359	14.0389	15.3476	16.9099	18.8485	21.606	25.218	24.4395	28.6095	45.2327	72.1562		19	-0.49921	16.8477	19.9794	26.2577	26.1177	29.7464	33.3987	29.9416	33.6735	35.3534	68.7441
20	1.06397	12.9136	14.8569	11.9627	18.579	19.9272	24.6817	27.9848	29.5719	28.4376	44.112	75.0076		20	1.59405	14.0943	21.355	24.8445	24.8005	24.0514	25.8222	29.6369	31.0771	33.8121	59.1619
21	2.72217	12.4091	14.1065	14.4304	18.7617	21.0403	22.3296	28.6421	28.3605	32.2156	45.182	82.991		21	-1.50915	13.8938	19.4846	22.7593	29.6581	26.0242	33.8613	31.598	27.8728	30.6448	68.0381
22	3.01924	13.1954	13.8619	10.2758	15.4352	21.9857	24.8599	27.7899	20.4559	34.0016	49.4178	80.5956		22	-2.01003	12.1811	18.9185	21.8519	29.6135	30.2295	33.5035	29.0855	30.1028	33.2588	75.1299
23	0.0298876	12.3625	14.9887	14.5673	18.8649	20.1574	26.9504	28.2238	28.7439	31.7258	46.2629	66.0915		23	4.63072	12.0142	18.7162	30.6318	27.9202	31.1027	35.9336	37.5342	30.3874	32.9136	58.7247
24	-0.334502	11.4717	15.659	11.9603	16.7864	18.7068	23.7219	25.7256	21.4948	29.4831	47.1294	75.226		24	1.85687	14.2513	20.0685	14.087	26.6475	29.3002	39.4756	29.7912	35.3095	32.1899	76.158
25	0.365458	12.1335	15.8085	17.3892	18.3562	20.2411	23.2965	27.3277	31.081	27.4017	48.2614	74.8321		25	0.225464	18.5749	19.371	24.0461	28.993	27.3123	33.791	33.4922	33.1893	31.4072	64.0124
26	-1.95842	12.0555	16.144	19.6943	18.7647	21.9951	31.1132	28.1789	34.5026	32.3246	47.6878	71.5891		26	2.43339	17.0421	19.7125	19.9687	27.2607	29.1864	35.1429	31.6737	33.7071	41.7748	65.922
27	1.79753	13.6033	15.0559	12.9219	15.8435	19.9313	26.9691	25.4554	30.5668	32.762	46.8888	75.5776		27	0.307238	14.172	19.5951	22.4411	25.281	27.0363	28.0864	31.5857	32.3141	25.9765	73.3267
28	0.381826	11.6638	15.1054	14.7231	19.9829	20.2719	18.6744	26.2867	29.4512	32.927	50.0615	79.3461		28	0.0790854	13.8256	18.9177	23.6825	28.7752	28.7078	33.1963	35.3238	33.7005	33.5274	66.4915
29	1.89072	12.5529	13.8543	11.9483	17.6707	19.1017	25.8068	27.6394	28.8362	30.1847	46.8205	68.4324		29	-0.178578	14.3673	19.8289	19.0434	26.1519	27.2982	32.2801	31.2797	31.6096	35.956	69.8958
30	-0.527344	13.221	14.8086	14.2842	16.6473	17.7459	18.7772	28.6792	31.2863	36.3325	43.1817	73.1249		30	-1.91573	14.8163	18.4905	23.9707	30.0881	22.7328	32.2448	29.8171	32.006	29.5567	68.0512
31	-1.27533	11.5126	15.3181	12.3909	17.9329	18.9535	24.5246	25.9417	26.5472	26.768	46.9176	67.8199		31	-0.705876	13.7217	21.0304	22.0185	25.0924	29.7085	30.1973	31.0004	35.0964	33.7784	69.1775
32	3.92411	13.6997	14.7879	13.7814	17.2652	21.7524	25.3574	26.3744	27.6108	33.4986	48.6249	80.8918		32	-0.945697	16.5853	21.2045	19.2251	24.5422	23.3823	30.8803	32.0064	30.1026	35.1953	65.4791
33	3.97484	12.6521	13.6191	14.9552	17.6545	22.4334	24.7591	27.3309	27.0184	29.2836	49.5395	74.5243		33	-0.0504116	17.4948	23.5078	26.8538	23.9225	28.4037	32.8335	37.9981	33.8235	34.1015	68.608
34	-2.77499	11.4591	17.3452	15.4235	17.8548	19.0031	25.1144	27.935	26.79	32.6266	44.7895	77.7778		34	-0.279482	14.4498	20.4729	16.9959	24.8783	28.4863	32.2403	29.7833	29.7269	31.5542	70.2656
35	-1.30117	11.4733	15.2145	14.1348	19.0628	20.6879	18.4449	30.3622	30.6457	28.2856	46.3291	72.3684		35	0.184471	14.0805	21.5406	19.9085	26.6279	27.9507	30.7222	31.7397	32.2556	29.9712	65.4972
36	-0.365497	12.3497	14.9709	15.4579	20.0013	17.8803	23.0521	28.4899	25.6203	32.2693	45.3679	88.7681		36	-0.992423	15.3167	20.0331	23.4279	26.7078	29.0082	32.8964	41.6942	32.0489	32.7441	67.2567
37	0.630546	11.9288	14.6258	16.0683	17.2222	19.2961	14.2521	27.7673	24.7464	24.9826	43.3867	84.3188		37	0.143787	9.8269	22.873	22.2628	26.2412	31.7823	32.9492	33.4214	31.0385	37.306	66.7068
38	-0.278958	11.7489	10.8039	12.1691	17.7284	18.3777	18.4278	27.6221	23.9182	28.199	40.6885	62.7041		38	6.7505	14.2465	18.867	23.1805	29.9129	26.2203	35.411	39.3683	36.4654	34.4482	71.1767
39	-2.17037	12.5869	13.7421	9.19766	16.4504	21.183	29.0198	27.276	25.7689	31.9319	45.1041	64.9742		39	1.85414	16.4236	21.2098	23.9263	25.8618	30.1932	32.1665	33.3908	32.6421	31.6814	66.9313
40	0.974307	11.4084	14.7813	16.4938	18.8919	19.68	28.1535	28.8227	32.4206	32.8531	49.4342	79.2458		40	0.367558	16.1773	19.5588	23.4087	27.7649	28.1623	35.005	31.491	37.5537	30.5358	71.8518
41	-0.572208	12.0292	15.0309	19.3575	17.526	20.7177	17.3619	26.518	30.1385	26.7326	47.845	63.7521		41	-0.696536	12.983	21.0913	21.6231	27.4397	27.0816	29.9084	30.6759	31.3154	35.1432	70.6993
42	2.0134	12.3655	11.6913	16.413	17.9291	17.5782	21.6722	26.6524	22.8981	35.5057	45.4443	77.944		42	2.30971	15.4206	20.8565	34.3961	27.3551	30.375	36.1498	34.7185	35.677	37.212	76.8209
43	-0.944215	12.448	14.2738	14.137	16.6868	22.4401	22.461	28.983	26.2726	31.7125	50.4018	84.6702		43	2.51797	16.2653	17.4006	24.8404	33.1854	30.4307	32.9474	29.7927	32.9649	34.3058	61.6398
44	-2.52554	11.0635	16.4628	12.1642	18.7706	21.8543	21.6841	27.2453	29.6333	28.9573	49.5485	74.4045		44	1.38687	15.1685	18.6213	22.6218	29.2196	22.163	29.58	34.5031	33.8098	31.0796	69.0363
45	2.25121	13.3336	13.5111	12.3208	18.1785	19.731	24.1483	27.7751	24.3141	37.1919	49.1133	77.2102		45	-3.19377	18.4916	19.8054	17.7924	27.3632	32.5562	32.4697	29.7627	31.7286	36.7451	63.455
46	1.29156	12.3662	15.5326	18.1817	19.5203	19.1999	25.172	29.7221	23.9852	32.866	43.4075	77.1715		46	-2.90004	14.6357	18.616	25.0264	30.1885	29.325	29.2103	37.8374	33.1904	35.0342	75.9547
47	-2.2515	11.2699	15.3149	12.4106	18.2062	18.3818	22.8595	24.2957	24.959	25.2733	48.1664	74.1416		47	-0.615426	13.8021	23.4809	29.2057	25.1682	30.6877	33.7805	30.2088	33.4836	37.6711	68.2471
48	1.08798	12.2694	15.9584	8.23606	16.5059	19.715	17.2536	29.3343	33.4748	27.0626	47.6737	84.5126		48	0.297843	13.9127	20.3638	23.7108	29.2777	25.1576	31.9319	27.9981	33.1605	32.8501	63.5773
49	-4.04872	14.0461	11.994	17.9214	17.6236	19.2355	17.0023	28.2746	27.6446	31.751	46.5465	83.1784		49	0.770745	23.0569	19.5996	29.9518	28.5785	29.7482	33.3122	30.2499	30.1616	32.9658	61.9828
50	-0.911861	12.5021	15.2929	18.4146	18.3233	20.7659	27.9222	27.1803	30.2675	34.3514	49.9916	71.4285		50	0.23283	20.4089	17.3953	20.7928	28.485	26.6134	35.1839	31.3017	38.2566	35.424	68.7484
51	0.288277	14.4703	16.026	17.1063	14.5426	18.8466	27.1665	29.9367	32.8881	30.6624	48.3804	68.8056		51	0.205936	18.8013	21.6788	21.125	27.2203	28.8423	34.9734	37.5452	34.6211	35.1283	67.9406
52	1.07957	14.4665	14.9571	15.0046	15.8725	21.4909	25.9053	29.3559	26.0273	39.0366	49.1319	77.9525		52	-1.7818	17.2893	20.7778	24.2877	27.9255	24.5671	36.1321	34.5697	31.0281	31.0821	72.9798
53	-0.449213	13.1965	14.3447	14.0211	18.5387	19.5519	25.9979	29.1574	30.4588	34.6941	47.4123	80.637		53	-1.10468	17.6792	21.0143	26.1347	27.8131	27.163	28.6788	30.638	33.7708	32.3314	66.1647
54	1.09132	12.089	13.6513	11.5449	18.5041	20.7584	28.99	31.302	28.0093	33.6629	47.1154	70.4356		54	1.28476	17.9261	21.9212	24.9734	23.676	30.6086	28.5717	35.836	28.4694	35.6538	72.7065
55	-0.962971	11.9738	15.4171	16.2936	17.4863	20.2807	13.8195	25.6604	31.2054	27.7946	47.8797	91.2285		55	-2.31366	17.9865	21.3598	28.3762	26.9958	24.9934	28.5453	30.5915	32.3809	31.2424	68.5011
56	-1.35548	12.2801	14.5051	19.1279	17.6182	18.1989	27.2772	26.7505	29.1865	33.3442	52.0356	87.7451		56	-3.566	19.2383	19.692	20.6112	29.0431	26.6033	33.6133	29.686	35.535	32.1448	70.7224
57	2.61008	12.6287	12.6558	17.3695	15.1024	16.22	21.3615	30.035	28.9878	32.1741	46.8734	85.483		57	1.76645	19.6881	18.3514	22.1173	27.5441	23.3322	30.5248	31.7522	31.5169	31.4531	66.7608
58	-0.632267	13.0631	15.9288	10.4969	14.4215	18.5098	22.7022	29.8562	27.5611	32.5294	47.1672	71.6054		58	-2.18554	17.0573	19.8118	21.9511	27.461	26.9506	34.5921	30.1478	34.041	36.8667	71.4379
59	-4.56395	11.8279	14.7328	12.5347	16.9354	18.8453	19.376	26.124	30.9729	36.4403	49.1941	71.8687		59	1.70776	14.5563	18.4645	23.299	27.5104	27.8029	31.237	29.0381	33.9433	35.2888	66.6005
60	4.30806	13.5022	15.7389	10.8719	17.1142	19.5886	30.0756	24.456	25.0509	29.9325	43.9462	74.5345		60	-0.409549	15.1656	21.1247	23.1078	26.5334	23.3239	34.1352	36.8482	33.4019	30.8361	63.8484
61	-0.362302	12.9189	11.8184	12.7168	16.2278	19.1659	17.9504	26.3529	24.2904	31.1906	40.9546	76.8384		61	5.28577	12.4187	19.9236	26.1556	29.6556	27.036	34.465	32.6819	32.6503	36.7105	66.7631
62	1.62604	12.2431	12.8435	16.4453	17.279	18.7678	27.6597	25.0839	26.0455	26.9736	51.0471	67.2767		62	4.05944	10.323	19.2155	22.4723	27.7724	23.7062	28.856	30.7047	30.4109	27.5189	77.4557
63	-2.06862	12.742	14.5815	16.6898	16.0875	19.7	22.0946	27.7427	28.1753	32.0116	49.3787	77.1785		63	0.0901124	16.6684	19.9144	25.1653	27.2694	28.0088	34.821	32.3007	34.414	34.4787	65.7181
64	-0.911771	13.0694	14.6592	13.9014	16.6453	20.3447	23.1982	27.8016	28.7235	34.4984	45.9606	71.8648		64	1.44177	20.8615	20.6408	16.9357	25.2567	28.5375	33.673	37.7763	34.8151	37.0983	67.1841
65	1.82443	12.7707	16.2396	16.396	18.0529	19.9801	21.8451	27.8477	29.1185	34.8743	48.7275	80.0875		65	1.43504	13.4606	18.1075	21.994	32.8235	27.4626	38.827	29.4157	33.4302	33.7815	65.591
66	-1.13183	13.0479	11.2426	19.4582	19.5548	20.533	18.1162	29.6619	28.0168	35.2583	47.5782	74.0275		66	-1.51425	15.9477	18.7251	26.9706	25.8618	29.2102	31.822	31.5156	32.8729	37.0279	72.7285
67	-1.33436	11.4687	13.3009	14.1567	17.9135	18.3065	20.2487	28.1273	27.8562	28.0355	42.1335	77.3685		67	0.776272	15.5302	19.3195	23.3657	29.5105	28.3559	32.7191	36.7166	34.9639	36.1347	75.0102
68	-2.27887	12.4896	14.1594	14.127	20.4434	17.7236	18.6614	25.234	30.8634	29.1826	46.0576	72.9246		68	4.08987	16.5113	20.0474	23.4089	25.5394	28.0424	34.4109	31.1725	38.6954	37.2078	70.2739
69	0.20095	12.203	12.3027	12.7181	17.8335	18.6624	19.6348	26.4322	25.0519	30.4999	42.1318	80.8173		69	-3.31453	16.5224	21.3286	24.4795	29.2343	27.9531	33.5962	35.5886	32.8806	32.8149	69.1431
70	1.87121	12.2278	16.0039	11.9048	17.9036	17.3461	16.6923	26.9449	29.2964	32.7377	45.5176	82.4795		70	0.418178	18.841	18.3103	20.7944	28.0048	29.3347	34.7149	33.594	31.2768	36.2502	62.6843
71	2.05188	13.1528	13.5663	16.8272	18.6923	21.6187	21.1946	29.9798	31.2278	34.7223	44.6377	74.9218		71	1.17364	18.7683	20.2934	21.387	27.7606	27.1673	31.3431	30.3263	34.2046	34.6656	66.0771
72	-1.56895	12.9017	16.2765	17.645	18.6731	20.4884	17.532	29.4303	27.8797	31.835	47.7691	80.6603		72	0.319463	17.9542	19.8854	22.9226	27.2653	29.4067	35.6116	36.4686	34.5345	38.8907	70.3439
73	1.80605	11.6959	11.8707	17.3287	20.1937	17.7675	23.0829	27.0352	28.1915	35.408	45.901	72.0744		73	-1.62102	18.9769	21.4556	23.7967	31.1445	25.5174	34.0389	30.1855	34.4977	32.8335	71.2026
74	-4.70403	12.6742	14.2537	18.4735	18.1141	19.9751	20.9964	26.7168	27.1033	27.6332	41.129	74.1469		74	2.37561	16.4276	19.3359	22.34	26.0898	31.1411	28.7482	31.9053	33.9867	36.4218	77.6099
75	4.32663	12.8413	14.1784	11.6739	18.606	19.2786	27.6757	23.1843	24.7912	32.5682	45.0097	79.9171		75	0.722887	16.8308	19.661	26.1043	26.7966	28.2664	32.7581	29.0146	30.5191	32.0214	70.9446
76	-1.55327	12.398	11.2412	16.3825	18.4027	17.8815	25.3058	24.6782	25.9693	30.5137	45.82	69.5088		76	3.26163	17.0196	19.047	25.2437	27.4464	24.6641	29.8146	35.7531	33.2594	33.6468	69.1193
77	0.112971	12.9758	14.2159	18.2138	18.0072	19.2767	24.044	27.8192	31.4655	29.5058	46.4906	76.9306		77	-0.132784	12.3826	20.0076	22.3634	25.7112	29.1618	32.9359	36.7487	39.2534	31.1649	65.9004
78	-0.290905	12.0202	13.4301	11.9248	17.8867	19.3944	22.1296	25.4621	34.3718	23.7628	45.2869	81.4511		78	-1.60402	14.8339	17.6009	18.7309	30.3084	26.1145	33.1056	37.9242	35.7904	34.626	71.4816
79	0.95218	12.3436	15.0741	14.5101	18.462	17.2926	22.0255	27.6478	24.0402	29.5639	43.2032	80.412		79	2.68344	20.9689	21.0507	20.5348	27.5294	29.0219	34.0354	29.1843	34.2919	33.6184	73.8804
80	0.414736	14.6409	15.3137	14.5946	15.4285	17.2778	20.2687	25.5096	27.8934	30.1907	48.9105	75.5766		80	2.23367	17.1894	19.7021	19.4157	25.5968	27.9848	34.2466	32.7427	32.603	34.0823	72.9166
81	4.79018	13.1827	14.6067	13.4416	17.2273	18.9208	27.4446	27.2734	25.4858	33.0664	49.3437	79.2581		81	0.288068	11.334	21.1831	24.3069	25.26	32.3607	38.0865	32.6016	31.6727	30.4521	65.3784
82	-1.2296	11.1686	15.6864	9.47288	17.868	20.2858	18.7752	27.2375	27.9139	32.2061	49.7767	73.7087		82	1.55612	16.8709	19.7642	22.9624	27.3421	28.3395	32.0124	30.8423	30.7742	32.8	66.7294
83	-1.4334	13.2912	13.6408	13.8459	17.9706	18.0109	25.9294	23.5402	32.9695	31.1988	41.1675	70.8252		83	1.29098	15.097	20.8714	26.0449	27.0014	26.1938	30.0202	30.6633	26.5823	34.7622	68.414
84	3.38987	12.5885	15.1788	13.4878	17.5849	18.0487	24.2952	27.5847	24.7519	32.735	43.3812	70.5037		84	-0.535137	17.5052	19.8568	20.7426	26.3073	27.8557	34.2444	33.6205	34.8874	32.9236	75.5564
85	-3.77762	12.2289	15.2849	12.3369	17.1764	19.5341	25.39	27.1916	26.0592	36.6004	45.5646	71.7977		85	0.359193	16.8893	20.0311	24.2033	28.8616	30.98	31.7063	27.9847	31.3325	32.3112	67.7789
86	-1.68375	12.4098	15.3797	16.3679	18.8279	21.9791	23.1323	26.3285	29.0323	30.6375	43.8879	82.6229		86	-0.339167	13.9108	19.6991	27.9589	29.5145	26.7744	31.5844	34.4696	32.0444	36.0929	65.4661
87	-1.33172	13.0694	15.2314	17.6194	17.3935	19.2987	18.6189	24.6824	24.5021	29.4504	46.9247	82.4645		87	0.0229268	20.9152	19.7003	26.5494	26.1955	29	33.6086	36.736	31.4963	32.3728	68.7835
88	-1.95259	11.7468	14.0781	12.0354	16.2549	18.6719	22.9636	24.9108	28.9904	29.8124	51.2611	77.5114		88	-1.31714	17.1245	17.5615	23.8765	30.2045	26.4623	33.7799	28.8775	33.5752	33.5529	63.6783
89	1.46275	13.1949	14.7024	15.1624	17.8087	20.0528	21.5437	25.5415	27.8248	34.6374	50.1565	84.3329		89	-3.90908	13.7308	17.727	16.415	25.7871	26.3622	32.5749	32.815	30.4549	31.1562	68.7286
90	-2.15331	14.6771	13.8872	18.8775	16.9483	19.789	22.7906	27.1745	27.9807	35.363	44.3452	74.93		90	-2.80109	12.3589	19.5002	25.3939	28.0851	29.9447	34.4413	31.4207	32.2802	33.0343	64.0421
91	2.23232	12.922	15.2837	12.928	16.727	20.6279	23.1817	28.9249	29.0251	33.0607	48.6281	70.4304		91	2.12024	19.0473	19.9966	26.9369	26.7601	31.3972	31.8033	32.142	33.1107	33.3588	73.6306
92	-1.81546	12.4643	14.0224	18.366	18.1877	22.9406	25.47	26.7881	30.0832	32.2328	50.5369	82.8898		92	1.44195	17.8413	20.1856	20.233	26.6525	29.5947	33.164	34.7795	27.3762	33.7411	61.8865
93	3.9869	12.4094	15.9383	14.8545	19.0202	20.3606	24.5635	25.867	25.6479	29.6892	48.1615	76.5648		93	-2.52523	22.497	19.5015	19.219	27.0071	26.4387	34.025	30.8053	33.018	35.8205	64.9311
94	1.25371	13.2794	16.1308	13.0952	16.3897	17.0495	23.3871	27.816	25.6299	33.7829	47.7043	79.3068		94	2.22943	16.6448	20.1199	21.1562	27.7008	24.518	29.1103	32.8543	31.5413	30.7108	61.8054
95	1.96274	12.6324	14.3236	16.7257	17.5098	18.4665	18.5185	27.6783	27.0509	28.5976	43.9604	78.3689		95	-3.11525	9.77733	18.6573	16.3895	26.5845	29.6501	27.6901	39.8426	33.2188	33.3776	72.5247
96	-0.656268	13.5575	14.0294	21.2404	15.3802	19.6911	21.1192	24.8928	26.6599	35.8082	51.8042	74.1157		96	-1.27671	13.4339	22.6573	13.6246	24.5729	25.0233	30.906	29.0927	30.5388	30.9054	73.0576
97	2.25804	13.1153	14.0987	10.4088	17.5814	18.9209	19.7515	28.3604	26.0532	33.2801	45.3854	69.9512		97	2.02838	16.4487	22.0379	28.6282	24.4832	26.6725	35.2141	34.6734	35.5641	29.6126	63.3245
98	2.06629	12.0086	16.3258	13.6512	18.7042	19.9284	21.2256	28.7348	29.5578	34.8612	44.7077	72.7955		98	-0.215677	13.4055	22.5538	24.2597	25.0938	25.191	30.2382	36.9387	32.5049	31.5392	64.1322
99	1.09341	11.1878	13.0476	10.9107	18.913	16.6425	27.8338	24.8551	28.4183	27.5956	43.3824	70.7308		99	-0.331129	14.3356	21.1862	19.687	26.4101	21.7562	29.1207	32.2287	30.1336	35.0297	71.6294

## Sheet: Fig12e-right
feature1	feature2	Pearson correlation				feature1	feature2	Cramer's V correlation
FOV median cell height	Confluency	-0.272324			0	Imaging mode	Cell Line	0.2
FOV median cell height	Colony area	-0.206699			1	Imaging mode	Microscope ID	0.02
FOV median cell height	FOV to colony edge distance	-0.4684			2	Imaging mode	Matrigel coating	0.05
FOV median cell height	Passage post thaw	0.130426			3	Imaging mode	Piezo corrected	0.17
FOV median cell height	Total passages	0.245651			4	Imaging mode	Workflow ID	0.13
Total passages	Confluency	-0.238853			5	Workflow ID	Cell Line	1
Total passages	Colony area	-0.138793			6	Workflow ID	Microscope ID	0.08
Total passages	FOV to colony edge distance	-0.167907			7	Workflow ID	Matrigel coating	0.44
Total passages	Passage post thaw	0.795468			8	Workflow ID	Piezo corrected	1
Total passages	Total passages	1			9	Workflow ID	Workflow ID	1
Passage post thaw	Confluency	-0.236318			10	Piezo corrected	Cell Line	1
Passage post thaw	Colony area	-0.159262			11	Piezo corrected	Microscope ID	0.1
Passage post thaw	FOV to colony edge distance	-0.078639			12	Piezo corrected	Matrigel coating	0.44
Passage post thaw	Passage post thaw	1			13	Piezo corrected	Piezo corrected	1
Passage post thaw	Total passages	0.795468			14	Piezo corrected	Workflow ID	1
FOV to colony edge distance	Confluency	0.246922			15	Matrigel coating	Cell Line	1
FOV to colony edge distance	Colony area	0.26455			16	Matrigel coating	Microscope ID	0.1
FOV to colony edge distance	FOV to colony edge distance	1			17	Matrigel coating	Matrigel coating	0.99
FOV to colony edge distance	Passage post thaw	-0.078639			18	Matrigel coating	Piezo corrected	0.44
FOV to colony edge distance	Total passages	-0.167907			19	Matrigel coating	Workflow ID	0.44
Colony area	Confluency	0.508538			20	Microscope ID	Cell Line	0.22
Colony area	Colony area	1			21	Microscope ID	Microscope ID	1
Colony area	FOV to colony edge distance	0.26455			22	Microscope ID	Matrigel coating	0.1
Colony area	Passage post thaw	-0.159262			23	Microscope ID	Piezo corrected	0.1
Colony area	Total passages	-0.138793			24	Microscope ID	Workflow ID	0.08
